# Supplementary material for: Adnp-mutant mice with cognitive inflexibility, CaMKIIα hyperactivity, and synaptic plasticity deficits
Source: Mol Psychiatry. 2023 Jun 26;28(8):3548–62. doi: 10.1038/s41380-023-02129-5 (PMC10618100; doi:10.1038/s41380-023-02129-5)
Supplement: Supplementary file 15 — Supplementary Table [file 41380_2023_2129_MOESM15_ESM.zip]

Archive with 11 entries (11 files):
- Supplementary Table 1.xlsx
- Supplementary Table 10.docx
- Supplementary Table 11.docx
- Supplementary Table 2.xlsx
- Supplementary Table 3.xlsx
- Supplementary Table 4.xlsx
- Supplementary Table 5.xlsx
- Supplementary Table 6.xlsx
- Supplementary Table 8.xlsx
- Supplementary Table 9.xlsx
- Supplementary Table 7_ESM.xlsx
