# Supplementary material for: Adnp-mutant mice with cognitive inflexibility, CaMKIIα hyperactivity, and synaptic plasticity deficits
Source: Mol Psychiatry. 2023 Jun 26;28(8):3548–62. doi: 10.1038/s41380-023-02129-5 (PMC10618100; doi:10.1038/s41380-023-02129-5)
Supplement: Supplementary file 15 — Supplementary Table [file 41380_2023_2129_MOESM15_ESM.zip › Supplementary Table 1.xlsx]

## Sheet: Statistics
Supplementary Table 1. Statistical details.
	Figure		Assay Performed	Parameter (Unit)	Comparison					Descriptive Statistics	Statistical Analysis					Normality test p values	F test p values
					Variables 1	Variables 2	Age	n (animals)	Sex	Average ± SEM	Normality test	Statistical Test	Significance
	1	a	Paired pulse ratio	Slope 2/slope1	25 ms	WT	P21-22	WT = 17 (4) HT = 17 (4)	Male	1.67		Repeated measures of two-way ANOVA	Interaction F(5, 160) = 1.153, P = 0.3349; ns Interval F(5, 160) = 54.08, P < 0.0001; *** Genotype F(1, 32) = 9.816, P = 0.0037; **		P = 0.1570; ns
						HT				1.536
					50 ms	WT				1.811					P = 0.0378; *
						HT				1.644
					75 ms	WT				1.788					P = 0.0096; **
						HT				1.594
					100 ms	WT				1.694					P = 0.5041; ns
						HT				1.597
					200 ms	WT				1.404					P = 0.8929; ns
						HT				1.343
					300 ms	WT				1.287					P = 0.9064; ns
						HT				1.227
		b	Input output ratio	Rise slope	0.05	WT	P21-22	WT = 14 (4) HT = 12 (4)	Male	0.2589		Repeated measures of two-way ANOVA	Interaction F(8, 192) = 1.462, P = 0.1733; ns FV F(8, 192) = 510.8, P < 0.0001; *** Genotype F(1, 24) = 1.157, P = 0.2928; ns		P > 0.9999; ns
						HT				0.2424
					0.1	WT				0.3764					P > 0.9999; ns
						HT				0.3479
					0.15	WT				0.4939					P = 0.9990; ns
						HT				0.4535
					0.2	WT				0.6114					P = 0.9927; ns
						HT				0.5591
					0.25	WT				0.7289					P = 0.9704; ns
						HT				0.6646
					0.3	WT				0.8464					P = 0.9175; ns
						HT				0.7702
					0.35	WT				0.9639					P = 0.8254; ns
						HT				0.8758
					0.4	WT				1.081					P = 0.6991; ns
						HT				0.9814
					0.45	WT				1.199					P = 0.5553; ns
						HT				1.087
		c	NMDA/AMPA ratio	NMDA/AMPA ratio	WT		P19-21	WT = 14 (6) HT = 13 (9)	Male	0.3702 ± 0.04685	O	Student's t-test	t(25) = 0.1836	Two-tailed	P = 0.8558; ns	Yes; P = 0.1232; ns	P = 0.0683; ns
					HT					0.36 ± 0.02821						Yes; P = 0.5588; ns
		d	100HZ Long term poteintation	fEPSP slope (% of baseline)	-20	WT	P20-24	WT = 10 (5) HT = 9 (6)	Male	96.27		Repeated measures of two-way ANOVA	Interaction F(59, 1003) = 0.7252, P = 0.9406; ns Time F(59, 1003) = 15.4, P < 0.0001; *** Genotype F(1, 17) = 0.08648, P = 0.7723; ns
						HT				99.45
					-19	WT				98.12
						HT				99.65
					-18	WT				100.9
						HT				98.79
					-17	WT				102.3
						HT				101.3
					-16	WT				99.57
						HT				97.84
					-15	WT				98.6
						HT				96.89
					-14	WT				99.22
						HT				99.16
					-13	WT				99.87
						HT				99.71
					-12	WT				100.5
						HT				100.3
					-11	WT				99.86
						HT				96.26
					-10	WT				99.97
						HT				98.23
					-9	WT				98.59
						HT				102.4
					-8	WT				96.84
						HT				98.62
					-7	WT				100.1
						HT				101.9
					-6	WT				102.9
						HT				100.5
					-5	WT				101.7
						HT				100.7
					-4	WT				104.2
						HT				99.48
					-3	WT				101.2
						HT				104.1
					-2	WT				98.87
						HT				102.8
					-1	WT				100.5
						HT				102
					1	WT				206.1					P > 0.9999; ns
						HT				194.8
					2	WT				185.3					P > 0.9999; ns
						HT				179.9
					3	WT				169					P > 0.9999; ns
						HT				164.2
					4	WT				166.1					P > 0.9999; ns
						HT				161.5
					5	WT				160.3					P > 0.9999; ns
						HT				157.5
					6	WT				154.2					P > 0.9999; ns
						HT				158
					7	WT				155.6					P > 0.9999; ns
						HT				153
					8	WT				154.6					P > 0.9999; ns
						HT				152
					9	WT				151					P > 0.9999; ns
						HT				154.2
					10	WT				150.1					P > 0.9999; ns
						HT				155.9
					11	WT				151.2					P > 0.9999; ns
						HT				150.5
					12	WT				152.7					P > 0.9999; ns
						HT				149
					13	WT				150.1					P > 0.9999; ns
						HT				149.9
					14	WT				149.3					P > 0.9999; ns
						HT				151.5
					15	WT				147.3					P > 0.9999; ns
						HT				153.5
					16	WT				149.1					P > 0.9999; ns
						HT				149.9
					17	WT				149.8					P > 0.9999; ns
						HT				147.6
					18	WT				148.5					P > 0.9999; ns
						HT				148.8
					19	WT				148.3					P > 0.9999; ns
						HT				144.8
					20	WT				147.3					P > 0.9999; ns
						HT				143.5
					21	WT				146.8					P > 0.9999; ns
						HT				145.9
					22	WT				150.5					P > 0.9999; ns
						HT				149.7
					23	WT				149.3					P > 0.9999; ns
						HT				147.6
					24	WT				152.4					P > 0.9999; ns
						HT				148.9
					25	WT				148.1					P > 0.9999; ns
						HT				149
					26	WT				151.8					P > 0.9999; ns
						HT				150
					27	WT				145.8					P > 0.9999; ns
						HT				148.2
					28	WT				152.3					P > 0.9999; ns
						HT				147.6
					29	WT				152.9					P > 0.9999; ns
						HT				148.5
					30	WT				149.9					P > 0.9999; ns
						HT				149.2
					31	WT				149					P > 0.9999; ns
						HT				142.4
					32	WT				144.5					P > 0.9999; ns
						HT				147.2
					33	WT				146					P > 0.9999; ns
						HT				144
					34	WT				149.3					P > 0.9999; ns
						HT				144.6
					35	WT				151.7					P > 0.9999; ns
						HT				140.8
					36	WT				147.7					P > 0.9999; ns
						HT				145.7
					37	WT				150.3					P > 0.9999; ns
						HT				140.7
					38	WT				146.8					P > 0.9999; ns
						HT				145
					39	WT				146.7					P > 0.9999; ns
						HT				144.6
					40	WT				144.2					P > 0.9999; ns
						HT				145.7
					41	WT				149.3					P > 0.9999; ns
						HT				145.9
					42	WT				148.3					P > 0.9999; ns
						HT				143.7
					43	WT				145					P > 0.9999; ns
						HT				142.4
					44	WT				144.1					P > 0.9999; ns
						HT				145.5
					45	WT				144.6					P > 0.9999; ns
						HT				143.8
					46	WT				147.6					P > 0.9999; ns
						HT				146.3
					47	WT				148.1					P > 0.9999; ns
						HT				146.3
					48	WT				148.1					P > 0.9999; ns
						HT				146
					49	WT				145.6					P > 0.9999; ns
						HT				149.1
					50	WT				143.2					P > 0.9999; ns
						HT				146.2
					51	WT				147.3					P > 0.9999; ns
						HT				141
					52	WT				149.4					P > 0.9999; ns
						HT				143
					53	WT				149.9					P > 0.9999; ns
						HT				143.4
					54	WT				150.7					P > 0.9999; ns
						HT				143.1
					55	WT				145.4					P > 0.9999; ns
						HT				146.3
					56	WT				143.8					P > 0.9999; ns
						HT				144.9
					57	WT				142.5					P > 0.9999; ns
						HT				152.3
					58	WT				146					P > 0.9999; ns
						HT				143.1
					59	WT				146.5					P > 0.9999; ns
						HT				142.5
					60	WT				144.8					P > 0.9999; ns
						HT				143.5
				fEPSP slope (% of baseline)	WT					146.6 ± 3.453	O	Welch's t-test	t(10.89) = 0.2651	Two-tailed	P = 0.7959; ns	Yes; P = 0.5407; ns	P = 0.0290; *
					HT					144.3 ± 8.043						Yes; P = 0.9578; ns
		e	1HZ Long term depression	fEPSP slope (% of baseline)	-20	WT	P19-23	WT = 8 (5) HT = 8 (6)	Male			Repeated measures of two-way ANOVA; Bonferroni's multiple comparison test	Interaction F(59, 826) = 1.502, P = 0.0103; * Time F(59, 826) = 16.75, P < 0.0001; *** Genotype F(1, 14) = 4.056, P = 0.0636; ns
						HT
					-19	WT
						HT
					-18	WT
						HT
					-17	WT
						HT
					-16	WT
						HT
					-15	WT
						HT
					-14	WT
						HT
					-13	WT
						HT
					-12	WT
						HT
					-11	WT
						HT
					-10	WT
						HT
					-9	WT
						HT
					-8	WT
						HT
					-7	WT
						HT
					-6	WT
						HT
					-5	WT
						HT
					-4	WT
						HT
					-3	WT
						HT
					-2	WT
						HT
					-1	WT
						HT
					1	WT									P > 0.9999; ns
						HT
					2	WT									P = 0.9811; ns
						HT
					3	WT									P > 0.9999; ns
						HT
					4	WT									P > 0.9999; ns
						HT
					5	WT									P = 0.9800; ns
						HT
					6	WT									P = 0.9780; ns
						HT
					7	WT									P = 0.9986; ns
						HT
					8	WT									P = 0.9962; ns
						HT
					9	WT									P = 0.9977; ns
						HT
					10	WT									P = 0.8793; ns
						HT
					11	WT									P > 0.9999; ns
						HT
					12	WT									P = 0.9995; ns
						HT
					13	WT									P > 0.9999; ns
						HT
					14	WT									P > 0.9999; ns
						HT
					15	WT									P > 0.9999; ns
						HT
					16	WT									P > 0.9999; ns
						HT
					17	WT									P > 0.9999; ns
						HT
					18	WT									P > 0.9999; ns
						HT
					19	WT									P > 0.9999; ns
						HT
					20	WT									P > 0.9999; ns
						HT
					21	WT									P > 0.9999; ns
						HT
					22	WT									P > 0.9999; ns
						HT
					23	WT									P > 0.9999; ns
						HT
					24	WT									P > 0.9999; ns
						HT
					25	WT									P > 0.9999; ns
						HT
					26	WT									P > 0.9999; ns
						HT
					27	WT									P > 0.9999; ns
						HT
					28	WT									P > 0.9999; ns
						HT
					29	WT									P = 0.9997; ns
						HT
					30	WT									P = 0.9960; ns
						HT
					31	WT									P = 0.9880; ns
						HT
					32	WT									P = 0.9997; ns
						HT
					33	WT									P = 0.7058; ns
						HT
					34	WT									P > 0.9999; ns
						HT
					35	WT									P > 0.9999; ns
						HT
					36	WT									P = 0.7652; ns
						HT
					37	WT									P = 0.5043; ns
						HT
					38	WT									P = 0.9903; ns
						HT
					39	WT									P = 0.9308; ns
						HT
					40	WT									P = 0.8340; ns
						HT
					41	WT									P = 0.6842; ns
						HT
					42	WT									P = 0.7741; ns
						HT
					43	WT									P = 0.8604; ns
						HT
					44	WT									P = 0.7533; ns
						HT
					45	WT									P = 0.9835; ns
						HT
					46	WT									P = 0.7459; ns
						HT
					47	WT									P = 0.9729; ns
						HT
					48	WT									P = 0.4408; ns
						HT
					49	WT									P = 0.4792; ns
						HT
					50	WT									P = 0.2681; ns
						HT
					51	WT									P = 0.3778; ns
						HT
					52	WT									P = 0.7836; ns
						HT
					53	WT									P = 0.6836; ns
						HT
					54	WT									P = 0.9996; ns
						HT
					55	WT									P = 0.6690; ns
						HT
					56	WT									P = 0.7163; ns
						HT
					57	WT									P = 0.5370; ns
						HT
					58	WT									P = 0.3844; ns
						HT
					59	WT									P = 0.3221; ns
						HT
					60	WT									P = 0.2355; ns
						HT
				fEPSP slope (% of baseline)	WT					72.52 ± 5.095	O	Student's t-test	t(14) = 2.328	Two-tailed	P = 0.0354; *	Yes; P = 0.7979; ns	P = 0.6201; ns
					HT					91.19 ± 6.19						Yes; P = 0.7442; ns
		f	Paired pulse ratio	Slope 2/slope1	-11	WT	4 months	WT = 11 (3) HT = 9 (3)	Male	1.513		Repeated measures of two-way ANOVA	Interaction F(5, 90) = 0.5648, P = 0.7267; ns Interval F(5, 160) = 79.87, P < 0.0001; *** Genotype F(1, 18) = 1.148, P = 0.2981; ns		P = 0.9621; ns
						HT				1.473
					-10	WT				1.647					P = 0.4480; ns
						HT				1.562
					-9	WT				1.572					P > 0.9999; ns
						HT				1.583
					-8	WT				1.482					P = 0.9996; ns
						HT				1.465
					-7	WT				1.297					P = 0.9746; ns
						HT				1.259
					-6	WT				1.14					P = 0.9651; ns
						HT				1.1
		g	Input output ratio	Rise slope	-5	WT	4 months	WT = 11 (3) HT = 9 (3)	Male	0.2983		Repeated measures of two-way ANOVA; Bonferroni's multiple comparison test	Interaction F(8, 144) = 3.733, P = 0.0005; *** FV F(8, 144) = 171.5, P < 0.0001; *** Genotype F(1, 18) = 0.4978, P = 0.4895; ns		P = 0.9999; ns
						HT				0.3584
					-4	WT				0.4363					P > 0.9999; ns
						HT				0.4609
					-3	WT				0.5742					P > 0.9999; ns
						HT				0.5633
					-2	WT				0.7122					P > 0.9999; ns
						HT				0.6658
					-1	WT				0.8501					P = 0.9985; ns
						HT				0.7683
					0.3	WT				0.9881					P = 0.9794; ns
						HT				0.8708
					0.35	WT				1.126					P = 0.8985; ns
						HT				0.9733
					0.4	WT				1.264					P = 0.7287; ns
						HT				1.076
					0.45	WT				1.402					P = 0.5092; ns
						HT				1.178
		h	NMDA/AMPA ratio	NMDA/AMPA ratio	WT		3-4 months	WT = 11 (7) HT = 9 (6)	Male	0.2968 ± 0.03925	O	Student's t-test	t(18) = 0.8462	Two-tailed	P = 0.4085; ns	Yes; P = 0.7463; ns	P = 0.4657; ns
					HT					0.252 ± 0.03332						Yes; P = 0.3404; ns
		i	100HZ Long term poteintation	fEPSP slope (% of baseline)	-20	WT	4 months	WT = 11 (5) HT = 9 (5)	Male	98.33		Repeated measures of two-way ANOVA; Bonferroni's multiple comparison test	Interaction F(59, 1062) = 1.485, P = 0.0115; * Time F(59, 1062) = 44.98, P < 0.0001; *** Genotype F(1, 18) = 13.76, P = 0.0016; **
						HT				96.23
					-19	WT				98.46
						HT				97.85
					-18	WT				99.95
						HT				98.42
					-17	WT				99.03
						HT				98.03
					-16	WT				98.92
						HT				98.54
					-15	WT				101
						HT				101.8
					-14	WT				98.07
						HT				101.2
					-13	WT				100.1
						HT				102.4
					-12	WT				97.36
						HT				101
					-11	WT				100.3
						HT				97.87
					-10	WT				100.3
						HT				98.74
					-9	WT				100.3
						HT				100.3
					-8	WT				99.08
						HT				99.06
					-7	WT				99.41
						HT				100.2
					-6	WT				100.8
						HT				99.21
					-5	WT				101.7
						HT				101.5
					-4	WT				106.2
						HT				101.9
					-3	WT				98.94
						HT				104.5
					-2	WT				101
						HT				101.3
					-1	WT				100.6
						HT				100
					1	WT				230.1					P = 0.9283; ns
						HT				248.1
					2	WT				209.7					P = 0.9999; ns
						HT				222.8
					3	WT				186.9					P = 0.4105; ns
						HT				210.3
					4	WT				178.7					P = 0.9835; ns
						HT				195.1
					5	WT				170.5					P = 0.6298; ns
						HT				191.9
					6	WT				164.7					P = 0.5326; ns
						HT				186.9
					7	WT				162					P = 0.2970; ns
						HT				186.5
					8	WT				160.8					P = 0.4590; ns
						HT				183.7
					9	WT				157.6					P = 0.3239; ns
						HT				181.8
					10	WT				157.1					P = 0.1905; ns
						HT				183.1
					11	WT				154.1					P = 0.6042; ns
						HT				175.7
					12	WT				149.9					P = 0.2385; ns
						HT				175.2
					13	WT				151.3					P = 0.0848; ns
						HT				179.6
					14	WT				146.6					P = 0.1044; ns
						HT				174.4
					15	WT				147.4					P = 0.1182; ns
						HT				174.8
					16	WT				144.4					P = 0.0356; *
						HT				175
					17	WT				144.1					P = 0.0313; *
						HT				175
					18	WT				142.8					P = 0.0866; ns
						HT				171.2
					19	WT				143.6					P = 0.0111; *
						HT				176.9
					20	WT				144.7					P = 0.0341; *
						HT				175.4
					21	WT				143.6					P = 0.1207; ns
						HT				171
					22	WT				141.4					P = 0.0280; *
						HT				172.6
					23	WT				139.5					P = 0.0128; *
						HT				172.6
					24	WT				140.9					P = 0.0111; *
						HT				174.3
					25	WT				141.6					P = 0.0400; *
						HT				171.9
					26	WT				141					P = 0.0198; *
						HT				173
					27	WT				137.5					P = 0.0020; **
						HT				174.6
					28	WT				141.2					P = 0.0134; *
						HT				174.2
					29	WT				143.4					P = 0.2214; ns
						HT				168.9
					30	WT				141.7					P = 0.0751; ns
						HT				170.4
					31	WT				143.4					P = 0.0693; ns
						HT				172.3
					32	WT				138.7					P = 0.0054; **
						HT				173.7
					33	WT				141.4					P = 0.0200; *
						HT				173.4
					34	WT				138.4					P = 0.0009; ***
						HT				177.2
					35	WT				138.1					P = 0.0107; *
						HT				171.6
					36	WT				138.2					P = 0.0074; **
						HT				172.5
					37	WT				140.8					P = 0.0014; **
						HT				178.7
					38	WT				140					P = 0.0123; *
						HT				173.2
					39	WT				140					P = 0.0077; **
						HT				174.2
					40	WT				138.7					P = 0.0027; **
						HT				175.2
					41	WT				138.1					P = 0.0023; **
						HT				174.8
					42	WT				140.1					P = 0.0047; **
						HT				175.4
					43	WT				141.5					P = 0.0085; **
						HT				175.5
					44	WT				141.6					P = 0.0591; ns
						HT				171
					45	WT				139.8					P = 0.0259; *
						HT				171.2
					46	WT				140.3					P = 0.0460; *
						HT				170.3
					47	WT				139.8					P = 0.0754; ns
						HT				168.5
					48	WT				144.4					P = 0.0807; ns
						HT				172.9
					49	WT				142.9					P = 0.0358; *
						HT				173.5
					50	WT				146.2					P = 0.1065; ns
						HT				174
					51	WT				142.2					P = 0.1288; ns
						HT				169.4
					52	WT				142.4					P = 0.0137; *
						HT				175.3
					53	WT				146.2					P = 0.8022; ns
						HT				166
					54	WT				140.5					P = 0.0948; ns
						HT				168.5
					55	WT				145.5					P = 0.2551; ns
						HT				170.6
					56	WT				142.7					P = 0.2028; ns
						HT				168.6
					57	WT				141.4					P = 0.1046; ns
						HT				169.2
					58	WT				143.6					P = 0.1554; ns
						HT				170.3
					59	WT				144.4					P = 0.3684; ns
						HT				168.2
					60	WT				144.5					P = 0.5654; ns
						HT				166.4
				fEPSP slope (% of baseline)	WT					143.3 ± 3.882	O	Welch's t-test	t(11.16) = 2.723	Two-tailed	P = 0.0196; *	Yes; P = 0.6307; ns	P = 0.0411; *
					HT					169.2 ± 8.686						Yes; P = 0.2405; ns
		j	1HZ Long term depression	fEPSP slope (% of baseline)	-20	WT	4 months	WT = 7 (6) HT = 8 (4)	Male	101.7		Repeated measures of two-way ANOVA; Bonferroni's multiple comparison test	Interaction F(59, 767) = 2.863, P < 0.0001; *** Time F(59, 767) = 25.76, P < 0.0001; *** Genotype F(1, 13) = 4.599, P = 0.0515; ns
						HT				97.74
					-19	WT				102.9
						HT				99.23
					-18	WT				101.6
						HT				100.8
					-17	WT				98
						HT				99.72
					-16	WT				99.18
						HT				98.68
					-15	WT				101.5
						HT				98.41
					-14	WT				100.4
						HT				98.17
					-13	WT				100.1
						HT				100.5
					-12	WT				99.29
						HT				101.8
					-11	WT				98.87
						HT				101.5
					-10	WT				100.8
						HT				100.4
					-9	WT				100.3
						HT				100.6
					-8	WT				98.44
						HT				98.37
					-7	WT				101.4
						HT				99.25
					-6	WT				99.15
						HT				100.1
					-5	WT				99.21
						HT				99.93
					-4	WT				99.57
						HT				100.3
					-3	WT				97.75
						HT				99.41
					-2	WT				100
						HT				100.6
					-1	WT				99.86
						HT				104.5
					1	WT				53.77					P > 0.9999; ns
						HT				56.12
					2	WT				59.35					P > 0.9999; ns
						HT				60.89
					3	WT				68.03					P > 0.9999; ns
						HT				68.84
					4	WT				69.47					P > 0.9999; ns
						HT				73.55
					5	WT				73.21					P > 0.9999; ns
						HT				78.62
					6	WT				75.28					P > 0.9999; ns
						HT				83.49
					7	WT				76.48					P > 0.9999; ns
						HT				83.14
					8	WT				78.71					P > 0.9999; ns
						HT				86.04
					9	WT				81.41					P > 0.9999; ns
						HT				87.72
					10	WT				81.81					P > 0.9999; ns
						HT				89.28
					11	WT				83.65					P > 0.9999; ns
						HT				90.34
					12	WT				84.76					P > 0.9999; ns
						HT				88.98
					13	WT				83.09					P > 0.9999; ns
						HT				90.49
					14	WT				84.12					P > 0.9999; ns
						HT				91.78
					15	WT				83.97					P = 0.9996; ns
						HT				92.76
					16	WT				85.13					P > 0.9999; ns
						HT				90.41
					17	WT				85.02					P > 0.9999; ns
						HT				92.8
					18	WT				82.47					P = 0.9878; ns
						HT				92.72
					19	WT				83.41					P > 0.9999; ns
						HT				91.54
					20	WT				82.52					P = 0.9821; ns
						HT				92.99
					21	WT				82.59					P = 0.9942; ns
						HT				92.44
					22	WT				81.45					P = 0.9944; ns
						HT				91.28
					23	WT				81.68					P = 0.9163; ns
						HT				93.3
					24	WT				83.21					P = 0.9932; ns
						HT				93.14
					25	WT				82.73					P = 0.9983; ns
						HT				92.03
					26	WT				82.84					P = 0.9871; ns
						HT				93.12
					27	WT				84.08					P = 0.8955; ns
						HT				95.92
					28	WT				85.09					P = 0.9984; ns
						HT				94.35
					29	WT				86.74					P > 0.9999; ns
						HT				91.3
					30	WT				87.47					P > 0.9999; ns
						HT				93.26
					31	WT				85.86					P = 0.9979; ns
						HT				95.26
					32	WT				85.05					P = 0.9865; ns
						HT				95.35
					33	WT				87.31					P = 0.9998; ns
						HT				95.79
					34	WT				84.49					P > 0.9999; ns
						HT				92.49
					35	WT				86.04					P > 0.9999; ns
						HT				93.5
					36	WT				85.6					P = 0.9971; ns
						HT				95.13
					37	WT				83.36					P = 0.6789; ns
						HT				96.7
					38	WT				84.8					P = 0.9874; ns
						HT				95.07
					39	WT				84.16					P = 0.7720; ns
						HT				96.94
					40	WT				84.85					P = 0.8821; ns
						HT				97.29
					41	WT				85.58					P = 0.9981; ns
						HT				94.94
					42	WT				84.21					P = 0.9400; ns
						HT				95.54
					43	WT				82.41					P = 0.6731; ns
						HT				95.78
					44	WT				83.7					P = 0.7386; ns
						HT				96.69
					45	WT				81.82					P = 0.3701; ns
						HT				96.96
					46	WT				82.18					P = 0.4116; ns
						HT				97.05
					47	WT				81.82					P = 0.2232; ns
						HT				98.08
					48	WT				81.52					P = 0.1036; ns
						HT				99.24
					49	WT				81.79					P = 0.0709; ns
						HT				100.2
					50	WT				81.49					P = 0.0977; ns
						HT				99.32
					51	WT				80.21					P = 0.0743; ns
						HT				98.51
					52	WT				78.99					P = 0.0299; *
						HT				98.78
					53	WT				80.12					P = 0.0601; ns
						HT				98.78
					54	WT				81.78					P = 0.1463; ns
						HT				98.87
					55	WT				81.33					P = 0.2648; ns
						HT				97.23
					56	WT				80.28					P = 0.2208; ns
						HT				96.56
					57	WT				83.82					P = 0.6444; ns
						HT				97.35
					58	WT				80.53					P = 0.2252; ns
						HT				96.78
					59	WT				80.37					P = 0.0858; ns
						HT				98.42
					60	WT				80.93					P = 0.2780; ns
						HT				96.73
				fEPSP slope (% of baseline)	WT					80.4 ± 1.226	O	Welch's t-test	t(7.603) = 2.921	Two-tailed	P = 0.0204; *	Yes; P = 0.1356; ns	P = 0.0008; ***
					HT					97.98 ± 5.893						Yes; P = 0.1629; ns
	5	b	Western blot	Relative protein level (% WT)	p-Camk2a/b-actin	WT	4 months	WT = 9 HT = 9	Male	1 ± 0.05682	O	Welch's t-test	t(9.897) = 3.663	Two-tailed	P = 0.0044; **	Yes; P = 0.4030; ns	P = 0.0071; **
						HT				1.635 ± 0.1638						Yes; P = 0.3749; ns
					Camk2a/b-actin	WT				0.9872 ± 0.07622	O	Student's t-test	t(16) = 0.17	Two-tailed	P = 0.8671; ns	Yes; P = 0.2114; ns	P = 0.6170; ns
						HT				1.007 ± 0.09152						Yes; P = 0.8171; ns
					p-Camk2a/Camk2a	WT				1.073 ± 0.1117	O	Welch's t-test	t(11.32) = 2.586	Two-tailed	P = 0.0248; *	Yes; P = 0.4589; ns	P = 0.0451; *
						HT				1.757 ± 0.2395						Yes; P = 0.9871; ns
		c	100HZ LTP rescue by KN-62	fEPSP slope (% of baseline)	-30	WT-DMSO	3-4 months	WT DMSO = 15(10) WT KN-62 = 12(9) HT DMSO = 14(8) HT KN62 = 13(10)	Male	102.2		Repeated measures of three-way ANOVA	Interaction F(1, 3000) = 315.7, P < 0.0001; *** Drug F(1, 3000) = 9.967, P = 0.0016; ** Genotype F(1, 3000) = 167.1, P < 0.0001; ***
						WT-KN-62				100.5
						HT-DMSO				99.53
						HT-KNT-62				99
					-29	WT-DMSO				103.3
						WT-KN-62				99.35
						HT-DMSO				97.96
						HT-KNT-62				99.23
					-28	WT-DMSO				101.2
						WT-KN-62				100.3
						HT-DMSO				99.18
						HT-KNT-62				100.4
					-27	WT-DMSO				102.7
						WT-KN-62				102.7
						HT-DMSO				97.83
						HT-KNT-62				97.11
					-26	WT-DMSO				101.8
						WT-KN-62				98.57
						HT-DMSO				97.94
						HT-KNT-62				97.5
					-25	WT-DMSO				102
						WT-KN-62				99.53
						HT-DMSO				93.69
						HT-KNT-62				99
					-24	WT-DMSO				101.9
						WT-KN-62				98.09
						HT-DMSO				97.09
						HT-KNT-62				98.53
					-23	WT-DMSO				102.8
						WT-KN-62				99.82
						HT-DMSO				100.1
						HT-KNT-62				98.17
					-22	WT-DMSO				101.2
						WT-KN-62				97.89
						HT-DMSO				97.96
						HT-KNT-62				100.6
					-21	WT-DMSO				102.5
						WT-KN-62				101.1
						HT-DMSO				100.5
						HT-KNT-62				98.86
					-20	WT-DMSO				102.1
						WT-KN-62				100.8
						HT-DMSO				99.82
						HT-KNT-62				101
					-19	WT-DMSO				100.4
						WT-KN-62				98.31
						HT-DMSO				100.2
						HT-KNT-62				100.7
					-18	WT-DMSO				100.8
						WT-KN-62				98.82
						HT-DMSO				99.13
						HT-KNT-62				99.49
					-17	WT-DMSO				99.35
						WT-KN-62				100.7
						HT-DMSO				98.98
						HT-KNT-62				101.2
					-16	WT-DMSO				100.6
						WT-KN-62				99.64
						HT-DMSO				97.1
						HT-KNT-62				103.2
					-15	WT-DMSO				99.51
						WT-KN-62				100.3
						HT-DMSO				98.77
						HT-KNT-62				100.3
					-14	WT-DMSO				98.57
						WT-KN-62				99.86
						HT-DMSO				97.64
						HT-KNT-62				99.77
					-13	WT-DMSO				102.1
						WT-KN-62				100.6
						HT-DMSO				99.49
						HT-KNT-62				100.6
					-12	WT-DMSO				100.8
						WT-KN-62				101.6
						HT-DMSO				97.56
						HT-KNT-62				103.7
					-11	WT-DMSO				99.81
						WT-KN-62				101.8
						HT-DMSO				99.62
						HT-KNT-62				96.75
					-10	WT-DMSO				98.53
						WT-KN-62				102.2
						HT-DMSO				101.2
						HT-KNT-62				97.73
					-9	WT-DMSO				101
						WT-KN-62				102
						HT-DMSO				101.8
						HT-KNT-62				96.7
					-8	WT-DMSO				100
						WT-KN-62				100.2
						HT-DMSO				100.4
						HT-KNT-62				97.94
					-7	WT-DMSO				99.75
						WT-KN-62				100.3
						HT-DMSO				101.4
						HT-KNT-62				99.27
					-6	WT-DMSO				100.4
						WT-KN-62				100.7
						HT-DMSO				101.2
						HT-KNT-62				100.7
					-5	WT-DMSO				98.9
						WT-KN-62				100.1
						HT-DMSO				101.8
						HT-KNT-62				99.58
					-4	WT-DMSO				98.39
						WT-KN-62				98.55
						HT-DMSO				100.4
						HT-KNT-62				97.18
					-3	WT-DMSO				98.89
						WT-KN-62				99.01
						HT-DMSO				100.4
						HT-KNT-62				100.1
					-2	WT-DMSO				98.26
						WT-KN-62				96.68
						HT-DMSO				99.99
						HT-KNT-62				101.8
					-1	WT-DMSO				101.9
						WT-KN-62				97.7
						HT-DMSO				103.2
						HT-KNT-62				102.2
					1	WT-DMSO				201.2
						WT-KN-62				214.6
						HT-DMSO				229.8
						HT-KNT-62				229.6
					2	WT-DMSO				178.3
						WT-KN-62				193.3
						HT-DMSO				201.4
						HT-KNT-62				204
					3	WT-DMSO				160.4
						WT-KN-62				173.7
						HT-DMSO				182.6
						HT-KNT-62				180.1
					4	WT-DMSO				151.4
						WT-KN-62				163.4
						HT-DMSO				177.9
						HT-KNT-62				167.1
					5	WT-DMSO				144
						WT-KN-62				159
						HT-DMSO				171
						HT-KNT-62				160.3
					6	WT-DMSO				140.6
						WT-KN-62				151.3
						HT-DMSO				167.7
						HT-KNT-62				161.2
					7	WT-DMSO				137.2
						WT-KN-62				148.5
						HT-DMSO				165.5
						HT-KNT-62				155
					8	WT-DMSO				134.7
						WT-KN-62				149
						HT-DMSO				161.8
						HT-KNT-62				152.9
					9	WT-DMSO				133.8
						WT-KN-62				144.6
						HT-DMSO				157.7
						HT-KNT-62				148.7
					10	WT-DMSO				133.4
						WT-KN-62				145.8
						HT-DMSO				162.7
						HT-KNT-62				148.3
					11	WT-DMSO				135.4
						WT-KN-62				143.9
						HT-DMSO				157.8
						HT-KNT-62				146.8
					12	WT-DMSO				136.9
						WT-KN-62				143
						HT-DMSO				161.2
						HT-KNT-62				147.1
					13	WT-DMSO				136.5
						WT-KN-62				138.2
						HT-DMSO				157.7
						HT-KNT-62				142
					14	WT-DMSO				134.8
						WT-KN-62				143.6
						HT-DMSO				159.4
						HT-KNT-62				142.2
					15	WT-DMSO				134.2
						WT-KN-62				141.1
						HT-DMSO				160.7
						HT-KNT-62				143.4
					16	WT-DMSO				134
						WT-KN-62				142.7
						HT-DMSO				156.5
						HT-KNT-62				140.8
					17	WT-DMSO				132.3
						WT-KN-62				144.4
						HT-DMSO				154.8
						HT-KNT-62				140.1
					18	WT-DMSO				134.4
						WT-KN-62				139.3
						HT-DMSO				153.3
						HT-KNT-62				140.4
					19	WT-DMSO				134.5
						WT-KN-62				141.6
						HT-DMSO				154.4
						HT-KNT-62				141.5
					20	WT-DMSO				133.3
						WT-KN-62				141.6
						HT-DMSO				151.1
						HT-KNT-62				140.6
					21	WT-DMSO				131.9
						WT-KN-62				140.9
						HT-DMSO				150.5
						HT-KNT-62				140
					22	WT-DMSO				132
						WT-KN-62				144
						HT-DMSO				150.3
						HT-KNT-62				141.5
					23	WT-DMSO				129.7
						WT-KN-62				140.2
						HT-DMSO				147.4
						HT-KNT-62				134.4
					24	WT-DMSO				130.5
						WT-KN-62				144.8
						HT-DMSO				150
						HT-KNT-62				134.8
					25	WT-DMSO				129.8
						WT-KN-62				142.8
						HT-DMSO				149.5
						HT-KNT-62				138.5
					26	WT-DMSO				130
						WT-KN-62				142.7
						HT-DMSO				147
						HT-KNT-62				135.4
					27	WT-DMSO				131.4
						WT-KN-62				146.2
						HT-DMSO				152
						HT-KNT-62				137.9
					28	WT-DMSO				128.9
						WT-KN-62				142.4
						HT-DMSO				149.9
						HT-KNT-62				139.8
					29	WT-DMSO				129.2
						WT-KN-62				144.9
						HT-DMSO				152.9
						HT-KNT-62				133.2
					30	WT-DMSO				128.4
						WT-KN-62				145.9
						HT-DMSO				146.6
						HT-KNT-62				135.1
					31	WT-DMSO				128.4
						WT-KN-62				145.8
						HT-DMSO				152.4
						HT-KNT-62				137.8
					32	WT-DMSO				129.6
						WT-KN-62				142.3
						HT-DMSO				146.2
						HT-KNT-62				135.5
					33	WT-DMSO				129.2
						WT-KN-62				141.6
						HT-DMSO				150.8
						HT-KNT-62				135.3
					34	WT-DMSO				129
						WT-KN-62				144
						HT-DMSO				150.2
						HT-KNT-62				137.5
					35	WT-DMSO				127.6
						WT-KN-62				139.5
						HT-DMSO				144.3
						HT-KNT-62				134.2
					36	WT-DMSO				125.2
						WT-KN-62				139.1
						HT-DMSO				149.2
						HT-KNT-62				133.5
					37	WT-DMSO				125.2
						WT-KN-62				141.1
						HT-DMSO				147.3
						HT-KNT-62				130.8
					38	WT-DMSO				124.3
						WT-KN-62				135.4
						HT-DMSO				148.9
						HT-KNT-62				133.3
					39	WT-DMSO				124.6
						WT-KN-62				136.1
						HT-DMSO				150.8
						HT-KNT-62				129.5
					40	WT-DMSO				126.1
						WT-KN-62				136.3
						HT-DMSO				150.7
						HT-KNT-62				129.2
					41	WT-DMSO				127.7
						WT-KN-62				137.3
						HT-DMSO				146.6
						HT-KNT-62				128.7
					42	WT-DMSO				125.8
						WT-KN-62				139.3
						HT-DMSO				142.6
						HT-KNT-62				130.4
					43	WT-DMSO				125.8
						WT-KN-62				136.5
						HT-DMSO				146.5
						HT-KNT-62				126
					44	WT-DMSO				127
						WT-KN-62				134.8
						HT-DMSO				148.4
						HT-KNT-62				127.6
					45	WT-DMSO				126.8
						WT-KN-62				135.4
						HT-DMSO				146.6
						HT-KNT-62				126.5
					46	WT-DMSO				128.7
						WT-KN-62				133.5
						HT-DMSO				148.3
						HT-KNT-62				127.8
					47	WT-DMSO				125.7
						WT-KN-62				132.5
						HT-DMSO				149
						HT-KNT-62				125.5
					48	WT-DMSO				127
						WT-KN-62				131.4
						HT-DMSO				149.5
						HT-KNT-62				127.1
					49	WT-DMSO				121.3
						WT-KN-62				132.3
						HT-DMSO				149
						HT-KNT-62				126.7
					50	WT-DMSO				125.7
						WT-KN-62				130.8
						HT-DMSO				146.6
						HT-KNT-62				125.5
					51	WT-DMSO				126.4
						WT-KN-62				130.6
						HT-DMSO				147.2
						HT-KNT-62				124.7
					52	WT-DMSO				124.9
						WT-KN-62				130.2
						HT-DMSO				142.5
						HT-KNT-62				124
					53	WT-DMSO				126
						WT-KN-62				129.1
						HT-DMSO				145.9
						HT-KNT-62				123.1
					54	WT-DMSO				120.6
						WT-KN-62				133.1
						HT-DMSO				142
						HT-KNT-62				123.4
					55	WT-DMSO				122.9
						WT-KN-62				131.6
						HT-DMSO				141.6
						HT-KNT-62				126
					56	WT-DMSO				124.8
						WT-KN-62				131.5
						HT-DMSO				145.1
						HT-KNT-62				125.9
					57	WT-DMSO				124
						WT-KN-62				131.2
						HT-DMSO				143.5
						HT-KNT-62				123.3
					58	WT-DMSO				122.2
						WT-KN-62				131.4
						HT-DMSO				143.2
						HT-KNT-62				125.1
					59	WT-DMSO				122.7
						WT-KN-62				132.1
						HT-DMSO				142.5
						HT-KNT-62				121.4
					60	WT-DMSO				125.4
						WT-KN-62				133.3
						HT-DMSO				143
						HT-KNT-62				121.7
				fEPSP slope (% of baseline)	WT-DMSO					124.3 ± 3.439		Repeated measures of two-way ANOVA; Turkey's multiple comparison test	Interaction F(1, 50) = 7.316, P = 0.0093; ** Drug F(1, 50) = 1.634, P = 0.2071; ns Genotype F(1, 50) = 1.413, P = 0.2402; ns		WT-DMSO vs HT-DMSO p = 0.0303;*, WT-DMSO vs WT-KN-62 p = 0.7467;ns, WT-DMSO vs HT-KN-62 p > 0.9999;ns, HT-DMSO vs WT-KN-62 p = 0.3280;ns, HT-DMSO vs HT-KN-62 p = 0.0332;*, WT-KN-62 vs HT-KN-62 p = 0.7302;ns
					WT-KN-62					131.4 ± 5.056
					HT-DMSO					143.7 ± 6.043
					HT-KN-62					123.9 ± 5.1
	Supple figure 2	a	Western blot	Relative protein level (% WT)	WT		P2	3 pairs	Male	2.431 ± 0.1888	O	Ordinary One-way ANOVA; multiple comairsons	Postnatal day F (5, 12) = 80.58, P < 0.0001; ***			Yes; P = 0.3345; ns
							P7			1.752 ± 0.05191	O				P = 0.0018; **	Yes; P = 0.4789; ns
							P14			0.8876 ± 0.1158	O				P < 0.0001; ***	Yes; P = 0.9923; ns
							P21			0.318 ± 0.01022	O				P < 0.0001; ***	Yes; P = 0.6854; ns
							P30			0.3389 ± 0.07999	O				P < 0.0001; ***	Yes; P = 0.7809; ns
							P90			0.2728 ± 0.04655	O				P < 0.0001; ***	Yes; P = 0.6957; ns
		e	Western blot	Relative protein level (% WT)	Adnp level		2-3 months	3 pairs	Male	0.6068 ± 0.02163		One sample t-test			P = 0.0030; **
	Supple figure 3	a	Pup USV test	Total call number	WT		P7	WT = 10, HT = 7	Male and female	64.9 ± 12.14	X	Mann-Whitney U test	U = 8.5	Two-tailed	P = 0.0074; **	Yes; P = 0.3029; ns
					HT					17.71 ± 8.67						No; P = 0.0272; *
				Mean duration of calls (s)	WT					0.01093 ± 0.002677	O	Student's t-test	t(15) = 0.1257	Two-tailed	P = 0.9016; ns	Yes; P = 0.0924; ns	P = 0.4949; ns
					HT					0.01034 ± 0.004072						Yes; P = 0.0659; ns
		b	Open field test	Total distance moved (m)	WT		P18-21	WT = 16, HT = 15	Male	4407 ± 407.1	X	Mann-Whitney U test	U = 61	Two-tailed	P = 0.0192; *	Yes; P = 0.8152; ns
					HT					5954 ± 415.1						Yes; P = 0.0173; *
				Distance moved (cm)	4 min	WT				1145		Repeated measures of two-way ANOVA	Interaction F(4, 108) = 1.301, P = 0.2745; ns Time F(4, 108) = 3.445, P = 0.0109; * Genotype F(1, 27) = 7.512, P = 0.0107; *
						HT				1230
					8 min	WT				983.7
						HT				1374
					12 min	WT				739.7
						HT				1231
					16 min	WT				749.4
						HT				1072
					20 min	WT				789.2
						HT				1193
		c		Time in center (%)	WT					8.455 ± 1.229	O	Student's t-test	t(29) = 0.7533	Two-tailed	P = 0.4574; ns	Yes; P = 0.7887; ns	P = 0.0693; ns
					HT					10.24 ± 2.072						Yes; P = 0.1888; ns
		d	Juvenile play	Total interaction time (s)	WT		P 25	WT = 9, HT = 9	Male	15.73 ± 1.395	O	Student's t-test	t(16) = 2.275	Two-tailed	P = 0.0370; *	Yes; P = 0.9697; ns	P = 0.6925; ns
					HT					11.53 ± 1.208						Yes; P = 0.3720; ns
		e	Repetitive behavior test	Self-grooming duration (s)	WT		P23-26	WT = 13, HT = 12	Male	128 ± 26.17	O	Welch's t-test	t(1.037) = 17.29	Two-tailed	P = 0.3142; ns	Yes; P = 0.2987; ns	P = 0.0170; *
					HT					97.88 ± 12.72						Yes; P = 0.5745; ns
				Digging duration (s)	WT					13.22 ± 2.057	O	Student's t-test	t(23) = 0.4471	Two-tailed	P = 0.6590; ns	Yes; P = 0.7819; ns	P = 0.9457; ns
					HT					11.88 ± 2.18						Yes; P = 0.2209; ns
				Number of jumping	WT					4.462 ± 2.286	X	Mann-Whitney U test	U = 48.5	Two-tailed	P = 0.0860; ns	Yes; P = 0.0404; *
					HT					12 ± 4.127						Yes; P = 0.2162; ns
		f	Open field test	Total distance moved (m)	WT		P18-21	WT = 25, HT = 24	Female	4461 ± 198	O	Student's t-test	t(47) = 3.142	Two-tailed	P = 0.0029; **	Yes; P = 0.5064; ns	P = 0.1207; ns
					HT					5531 ± 279.7						Yes; P = 0.7720; ns
				Distance moved (cm)	4 min	WT				1177		Repeated measures of two-way ANOVA	Interaction F(4, 188) = 2.368, P = 0.0543; ns Time F(4, 188) = 7.344, P < 0.0001; *** Genotype F(1, 47) = 9.871, P = 0.0029; **
						HT				1173
					8 min	WT				1011
						HT				1186
					12 min	WT				800.6
						HT				1164
					16 min	WT				784.8
						HT				957.3
					20 min	WT				687.6
						HT				1051
		g		Time in center (%)	WT					9.271 ± 1.085	O	Student's t-test	t(47) = 1.387	Two-tailed	P = 0.1721; ns	Yes; P = 0.1594; ns	P = 0.0900; ns
					HT					7.41 ± 0.7737						Yes; P = 0.5008; ns
		h	Juvenile play	Total interaction time (s)	WT		P 25	WT = 8, HT = 8	Female	14.74 ± 2.024	O	Student's t-test	t(14) = 0.7427	Two-tailed	P = 0.4699; ns	Yes; P = 0.5308; ns	P = 0.1518; ns
					HT					13.01 ± 1.138						Yes; P = 0.7191; ns
		i	Repetitive behavior test	Self-grooming duration (s)	WT		P23-26	WT = 9, HT = 11	Female	83.21 ± 29.9	X	Mann-Whitney U test	U = 47	Two-tailed	P = 0.8820; ns	Yes; P = 0.0006; ***
					HT					98.75 ± 27.28						Yes; P = 0.2561; ns
				Digging duration (s)	WT					18.46 ± 4.391	O	Student's t-test	t(18) = 0.442	Two-tailed	P = 0.6637; ns	Yes; P = 0.5282; ns	P = 0.6758; ns
					HT					16.02 ± 3.47						Yes; P = 0.8121; ns
				Number of jumping	WT					8.556 ± 3.598	X	Mann-Whitney U test	U = 48	Two-tailed	P = 0.9229; ns	Yes; P = 0.2284; ns
					HT					13.45 ± 6.149						Yes; P = 0.0050; **
	Supple figure 4	a	Open field test	Total distance moved (m)	WT		3-4 months	WT = 23, HT = 23	Male	17400 ± 904.2	O	Student's t-test	t(44) = 4.543	Two-tailed	P < 0.0001; ***	Yes; P = 0.2814; ns	P = 0.1409; ns
					HT					12324 ± 656.4						Yes; P = 0.4472; ns
				Distance moved (cm)	10 min	WT				4260		Repeated measures of two-way ANOVA	Interaction F(5, 220) = 1.029, P = 0.4014; ns Time F(5, 220) = 174.3, P < 0.0001; *** Genotype F(1, 44) = 20.64, P < 0.0001; ***
						HT				3592
					20 min	WT				3108
						HT				2383
					30 min	WT				2851
						HT				1982
					40 min	WT				2779
						HT				1791
					50 min	WT				2350
						HT				1473
					60 min	WT				2052
						HT				1102
		b		Time in center (%)	WT					15.64 ± 1.334	X	Mann-Whitney U test	U = 163	Two-tailed	P = 0.0255; *	Yes; P = 0.3354; ns
					HT					10.91 ± 1.364						No; P = 0.0310; *
		c	Elevated plus maze test	Time in open arms (%)	WT		3-4 months	WT = 25, HT = 21	Male	18.59 ± 2.173	X	Mann-Whitney U test	U = 140	Two-tailed	P = 0.0063; **	No; P = 0.0027; **
					HT					10.84 ± 1.751						Yes; P = 0.1348; ns
				Time in arms (s)	WT	Open				89.25 ± 10.43	X	Wilcoxon matched-pairs signed rank test	W= 319	Two-tailed	P < 0.0001; ***	No; P = 0.0027; **
						Closed				283.2 ± 10.29						Yes; P = 0.2110; ns
					HT	Open				52.03 ± 8.407	O	Paired t-test	t(20) = 17.91	Two-tailed	P < 0.0001; ***	Yes; P = 0.1348; ns
						Closed				361.5 ± 9.371						Yes; P = 0.3823; ns
		d	Light-dark test	Time in light chamber (%)	WT		2-4 months	WT = 34, HT = 29	Male	37.1 ± 2.381	O	Student's t-test	t(61) = 2.751	Two-tailed	P = 0.0078; **	Yes; P = 0.3229; ns	P = 0.2961; ns
					HT					28.19 ± 2.121						Yes; P = 0.1105; ns
		e	Social interaction test	Male to male interaction time (s)	WT		3-5 months	20	Male	44.01 ± 3.404	O	Student's t-test	t(35) = 2.473	Two-tailed	P = 0.0184; *	Yes; P = 0.2233; ns	P = 0.3317; ns
					HT			17		32.74 ± 2.898						Yes; P = 0.5065; ns
		f	Courtship USV test	Total call number	WT		4-6 months	WT = 26, HT = 20	Male	1124 ± 76.93	O	Student's t-test	t(44) = 0.613	Two-tailed	P = 0.5431; ns	Yes; P = 0.7435; ns	P = 0.7562; ns
					HT					1055 ± 81.61						Yes; P = 0.2869; ns
				Mean duration of calls (s)	WT					0.02187 ± 0.001381	X	Mann-Whitney U test	U = 95	Two-tailed	P = 0.0001; ***	Yes; P = 0.5788; ns
					HT					0.03141 ± 0.002031						No; P = 0.0410; *
		g	Repetitive behavior test	Duration (s)	Self-grooming	WT	3-5 months	WT = 18, HT = 15	Male	76.21 ± 9.161	O	Student's t-test	t(31) = 0.2022	Two-tailed	P = 0.8411; ns	Yes; P = 0.5743; ns	P = 0.5316; ns
						HT				73.24 ± 11.75						Yes; P = 0.1856; ns
					Digging	WT				26.66 ± 3.519	O	Student's t-test	t(31) = 1.457	Two-tailed	P = 0.1551; ns	Yes; P = 0.1205; ns	P = 0.1850; ns
						HT				35.78 ± 5.41						Yes; P = 0.1058; ns
		h	Morris water maze test	Latency to plarform (s) (Forward learning)	Day 1	WT	4-5 months	WT = 15, HT = 14	Male	53.16		Repeated measures of two-way ANOVA	Interaction F(5, 135) = 0.4055, P = 0.8443; ns Time F(5, 135) = 33.82, P < 0.0001; *** Genotype F(1, 27) = 13.18, P = 0.0012; **
						HT				60
					Day 2	WT				43.64
						HT				56.47
					Day 3	WT				37.75
						HT				46.9
					Day 4	WT				31.08
						HT				38.98
					Day 5	WT				25.37
						HT				34.45
					Day 6	WT				18.6
						HT				31.89
				Latency to plarform (s) (Reversal learning)	Reversal Day 1	WT				35.99		Repeated measures of two-way ANOVA; Bonferroni's multiple comparison test	Interaction F(2, 54) = 5.053, P = 0.0097; ** Time F(2, 54) = 10.79, P = 0.0001; *** Genotype F(1, 27) = 61.24, P < 0.0001; ***		P = 0.0133; *
						HT				48.45
					Reversal Day 2	WT				21.02					P < 0.0001; ***
						HT				47.64
					Reversal Day 3	WT				15.57					P < 0.0001; ***
						HT				43.79
		i		Time in quadrants (s) (Forward learning)	WT	T				43.86 ± 3.033	O	Friedman test and Dunn’s multiple comparisons test	Friedman P value = 0.0004; *** Firedman statistic = 18.36			Yes; P = 0.8697; ns
						O				14.95 ± 2.482	O				P = 0.0002; ***	Yes; P = 0.1224; ns
						L				23.6 ± 2.333	X				P = 0.0327; *	No; P = 0.0308; *
						R				16.41 ± 1.898	O				P = 0.0021; **	Yes; P = 0.4735; ns
					HT	T				38.57 ± 4.969	O	Friedman test and Dunn’s multiple comparisons test	Friedman P value = 0.0022; ** Firedman statistic = 14.57			Yes; P = 0.2504; ns
						O				13.52 ± 2.516	X				P = 0.0038; **	No; P = 0.0203; *
						L				29.76 ± 2.586	O				P > 0.9999; ns	Yes; P = 0.2415; ns
						R				17.63 ± 1.881	O				P = 0.0252; *	Yes; P = 0.7337; ns
				Number of platform crossing (Forward learning)	WT					3.933 ± 0.4925	O	Student's t-test	t(27) = 2.716	Two-tailed	P = 0.0114; *	Yes; P = 0.4292; ns	P = 0.7999; ns
					HT					2.071 ± 0.4742						Yes; P = 0.4240; ns
		j		Time in quadrants (s) (Forward learning)	WT	T				36.46 ± 2.155	O	Repeated measures of one-way ANOVA	Quadrnats F(3, 42) = 16.87, P < 0.0001; *** Each mice F(14, 42) = 0.02119, P > 0.9999; ns			Yes; P = 0.4550; ns
						O				23.59 ± 1.726	O				P = 0.0001; ***	Yes; P = 0.4435; ns
						L				19.94 ± 1.614	O				P = 0.0004; ***	Yes; P = 0.3824; ns
						R				18.61 ± 1.292	O				P < 0.0001; ***	Yes; P = 0.3716; ns
					HT	T				25.85 ± 5.363	X	Friedman test and Dunn’s multiple comparisons test	Friedman P value = 0.0029; ** Firedman statistic = 13.97			No; P = 0.0049; **
						O				30.42 ± 3.147	O				P = 0.0252; *	Yes; P = 0.9622; ns
						L				29.22 ± 4.161	O				P = 0.3220; ns	Yes; P = 0.5654; ns
						R				14.29 ± 2.652	O				P > 0.9999; ns	Yes; P = 0.0938; ns
				Number of platform crossing (Reversal learning)	WT					4.6 ± 0.5757	O	Welch's t-test	t(19.98) = 5.42	Two-tailed	P < 0.0001; ***	Yes; P = 0.7433; ns	P = 0.0082; **
					HT					1.143 ± 0.2745						Yes; P = 0.5084; ns
		k	Open field test	Total distance moved (m)	WT		3-4 months	WT = 15 HT = 13	Female	24462 ± 643	O	Student's t-test	t(26) = 2.866	Two-tailed	P = 0.0081; **	Yes; P = 0.5096; ns	P = 0.9765; ns
					HT					21772 ± 682.2						Yes; P = 0.3556; ns
				Distance moved (cm)	10 min	WT				5606		Repeated measures of two-way ANOVA; Bonferroni's multiple comparison test	Interaction F(5, 156) = 2.33, P = 0.0450; * Time F(5, 156) = 61.61, P < 0.0001; *** Genotype F(1, 156) = 20.08, P < 0.0001; ***		P = 0.9695; ns
						HT				5795
					20 min	WT				4038					P = 0.9533; ns
						HT				3832
					30 min	WT				4111					P = 0.0135; *
						HT				3350
					40 min	WT				3870					P = 0.0203; *
						HT				3141
					50 min	WT				3463					P = 0.0343; *
						HT				2777
					60 min	WT				3374					P = 0.2369; ns
						HT				2877
		l		Time in center (%)	WT					18.23 ± 1.701	X	Mann-Whitney U test	U = 70	Two-tailed	P = 0.2174; ns	No; P = 0.0015; **
					HT					15.66 ± 1.721						Yes; P = 0.4605; ns
		m	Elevated plus maze test	Time in open arms (%)	WT		3-5 months	WT = 16 HT = 12	Female	14.99 ± 2.073	O	Student's t-test	t(26) = 2.012	Two-tailed	P = 0.0547; ns	Yes; P = 0.2963; ns	P = 0.1174; ns
					HT					9.512 ± 1.488						Yes; P = 0.8717; ns
				Time in arms (s)	WT	Open				71.97 ± 9.95	O	Paired t-test	t(15) = 11.49	Two-tailed	P < 0.0001; ***	Yes; P = 0.2963; ns
						Closed				304 ± 11.22						Yes; P = 0.6231; ns
					HT	Open				45.66 ± 7.144	O	Paired t-test	t(11) = 25.4	Two-tailed	P < 0.0001; ***	Yes; P = 0.8717; ns
						Closed				384.2 ± 7.179						Yes; P = 0.0551; ns
		n	Light-dark test	Time in light chamber (%)	WT		3-5 months	WT = 17 HT = 12	Female	22.75 ± 1.947	O	Student's t-test	t(27) = 3.092	Two-tailed	P = 0.0046; **	Yes; P = 0.4559; ns	P = 0.8160; ns
					HT					13.66 ± 2.149						Yes; P = 0.4149; ns
		o	Direct interaction test	Male to male interaction time (s)	WT		3-5 monhts	WT = 8 HT = 6	Female	34.39 ± 5.05	O	Welch's t-test	t(9.003) = 2.731	Two-tailed	P = 0.0232; *	Yes; P = 0.0774; ns	P = 0.0296; *
					HT					19.59 ± 1.971						Yes; P = 0.5856; ns
		p	Repetitive behavior test	Duration (s)	Self-grooming	WT	3 months	WT = 8 HT = 6	Female	101.3 ± 10.58, n=8	O	Student's t-test	t(12) = 2.144	Two-tailed	P = 0.0532; ns	Yes; P = 0.4020; ns	P = 0.1884; ns
						HT				72.24 ± 6.548, n=6						Yes; P = 0.2866; ns
					Digging	WT				38.98 ± 3.485, n=8	O	Welch's t-test	t(6.134) = 1.382	Two-tailed	P = 0.2152; ns	Yes; P = 0.2928; ns	P = 0.0273; *
						HT				54.12 ± 10.39, n=6						Yes; P = 0.1144; ns
		q	Morris water maze test	Latency to plarform (s) (Forward learning)	Day 1	WT	2-4 months	WT = 18 HT = 19	Female	54.26		Repeated measures of two-way ANOVA	Interaction F(7, 245) = 1.061, P = 0.3891; ns Time F(7, 245) = 38.03, P < 0.0001; *** Genotype F(1, 35) = 12.91, P = 0.0010; ***
						HT				58.77
					Day 2	WT				39.94
						HT				53.67
					Day 3	WT				28.91
						HT				46.79
					Day 4	WT				32.13
						HT				44.37
					Day 5	WT				22.56
						HT				36.54
					Day 6	WT				24.96
						HT				38.23
					Day 7	WT				18.81
						HT				31.02
					Day 8	WT				18.02
						HT				29.46
				Latency to plarform (s) (Reversal learning)	Reversal Day 1	WT				33.13		Repeated measures of two-way ANOVA	Interaction F(3, 105) = 0.9847, P = 0.4030; ns Time F(3, 105) = 14.24, P < 0.0001; *** Genotype F(1, 35) = 43.37, P < 0.0001; ***
						HT				51.25
					Reversal Day 2	WT				21.2
						HT				47.77
					Reversal Day 3	WT				17.2
						HT				37.63
					Reversal Day 4	WT				15.04
						HT				39.09
		r		Time in quadrants (s) (Forward learning)	WT	T				37.02 ± 3.97	X	Friedman test and Dunn’s multiple comparisons test	Friedman P value < 0.0001; *** Firedman statistic = 24.96			No; P = 0.0006; *
						O				9.475 ± 2.013	O				P < 0.0001; ***	Yes; P = 0.3121; ns
						L				15.91 ± 2.009	O				P = 0.0295; *	Yes; P = 0.1580; ns
						R				12.22 ± 1.745	O				P = 0.0019; **	Yes; P = 0.3784; ns
					HT	T				32.89 ± 2.402	O	Repeated measures of one-way ANOVA and Dunn’s multiple comparisons test	Quadrnats F (2.134, 38.41) = 20.01, P <0.0001; * Each mice F (18, 54) = 0.7926, P = 0.7926; ns			Yes; P = 0.7967; ns
						O				9.629 ± 2.113	O				P < 0.0001; ***	Yes; P = 0.1699; ns
						L				19.38 ± 3.254	O				P = 0.0150; *	Yes; P = 0.1430; ns
						R				10.54 ± 1.119	O				P < 0.0001; ***	Yes; P = 0.3518; ns
				Number of platform crossing (Forward learning)	WT					3.556 ± 0.5729	O	Student's t-test	t(35) = 1.522	Two-tailed	P = 0.1370; ns	Yes; P = 0.0691; ns
					HT					2.368 ± 0.531						Yes; P = 0.2825; ns
		s		Time in quadrants (s) (Forward learning)	WT	T				29.04 ± 1.83	O	Repeated measures of one-way ANOVA and Dunn’s multiple comparisons test	Quadrnats F (2.388, 40.59) = 22.64, P <0.0001; * Each mice F (17, 51) = 2.076, P = 0.0230; *			Yes; P = 0.1478; ns
						O				14.43 ± 1.202	O				P < 0.0001; ***	Yes; P = 0.6895; ns
						L				17.76 ± 2.184	O				P = 0.0021;**	Yes; P = 0.2102; ns
						R				13.19 ± 1.459	O				P < 0.0001; ***	Yes; P = 0.5738; ns
					HT	T				20.14 ± 2.039	O	Repeated measures of one-way ANOVA and Dunn’s multiple comparisons test	Quadrnats F (2.229, 40.12) = 5.903, P = 0.0044; ** Each mice F (18, 54) = 1.044, P = 0.4298; ns			Yes; P = 0.6387; ns
						O				18.38 ± 2.162	O				P = 0.9149; ns	Yes; P = 0.1302; ns
						L				23.02 ± 2.713	O				P = 0.7935; ns	Yes; P = 0.0960; ns
						R				10.98 ± 1.374	O				P = 0.0021;**	Yes; P = 0.6140; ns
				Number of platform crossing (Reversal learning)	WT					4.278 ± 0.4631	O	Student's t-test	t(35) = 5.35	Two-tailed	P < 0.0001; ***	Yes; P = 0.6322; ns
					HT					1.421 ± 0.2791						Yes; P = 0.5161; ns
	Supple figure 5	a	Juvenile neuornal intrinsic excitability (I-V curve)	Membrane potential (mV)	-150	WT	P20-22	WT = 14, HT = 18	Male	-87.47		Repeated measures of two-way ANOVA; Bonferroni's multiple comparison test	Interaction F(14, 420) = 2.146, P = 0.0091; ** Current F(14, 420) = 1221, P < 0.0001; *** Genotype F(1, 30) = 3.175, P = 0.0849; ns		P = 0.1052; ns
						HT				-85.91
					-140	WT				-86.45					P = 0.1356; ns
						HT				-84.94
					-130	WT				-85.36					P = 0.2098; ns
						HT				-83.94
					-120	WT				-84.35					P = 0.3195; ns
						HT				-83.04
					-110	WT				-83.21					P = 0.5226; ns
						HT				-82.06
					-100	WT				-82.11					P = 0.6525; ns
						HT				-81.05
					-90	WT				-81					P = 0.8703; ns
						HT				-80.11
					-80	WT				-79.79					P = 0.9110; ns
						HT				-78.94
					-70	WT				-78.64					P = 0.9619; ns
						HT				-77.89
					-60	WT				-77.64					P = 0.8918; ns
						HT				-76.78
					-50	WT				-76.21					P = 0.9887; ns
						HT				-75.56
					-40	WT				-75					P = 0.9946; ns
						HT				-74.39
					-30	WT				-73.64					P > 0.9999; ns
						HT				-73.28
					-20	WT				-72.5					P = 0.9994; ns
						HT				-72
					-10	WT				-71					P > 0.9999; ns
						HT				-70.83
		b	Juvenile neuornal intrinsic excitability (Input resistance)	Input Resistance (MΩ)	WT					130.4 ± 4.758	X	Mann-Whitney U test	U = 90	Two-tailed	P = 0.1801; ns	Yes; P = 0.7122; ns
					HT					123 ± 4.648						No; P = 0.0011; **
		c	Juvenile neuornal intrinsic excitability (Sag ratio)	Sag ratio	WT					0.7314 ± 0.01551	O	Welch's t-test	t(15.06) = 1.774	Two-tailed	P = 0.00963; ns	Yes; P = 0.9907; ns	P < 0.0001; ***
					HT					0.76 ± 0.004354						Yes; P = 0.9597; ns
		d	Juvenile neuornal Excitability (I-F curve)	Spike count	0	WT				0		Repeated measures of two-way ANOVA; Bonferroni's multiple comparison test	Interaction F(11, 330) = 4.795, P < 0.0001; *** Current F(11, 330) = 501.3, P < 0.0001; *** Genotype F(1, 30) = 6.342, P = 0.0174; *		P > 0.9999; ns
						HT				0
					30	WT				0					P > 0.9999; ns
						HT				0
					60	WT				0					P > 0.9999; ns
						HT				0.1111
					90	WT				0.6429					P > 0.9999; ns
						HT				0.3333
					120	WT				4.214					P > 0.9999; ns
						HT				1.778
					150	WT				7.357					P = 0.0008; ***
						HT				3.778
					1820	WT				10.71					P = 0.0006; ***
						HT				7.056
					210	WT				12.93					P = 0.0244; *
						HT				10.17
					240	WT				14.86					P = 0.0810; ns
						HT				12.44
					270	WT				16.21					P = 0.3495; ns
						HT				14.33
					300	WT				17.36					P = 0.5646; ns
						HT				15.72
					330	WT				18.29					P = 0.8564; ns
						HT				17
		e	Juvenile mEPSCs	Frequency (Hz)	WT		P20-22	WT = 15 (3) HT = 15 (3)	Male	0.39 ± 0.03134	O	Welch's t-test	t(22.4) = 2.606	Two-tailed	P = 0.0160; *	Yes; P = 0.6951; ns	P = 0.0486; *
					HT					0.5533 ± 0.05428						Yes; P = 0.5151; ns
				Amplitude (pA)	WT					28.89 ± 1.115	O	Student's t-test	t(28) = 0.7814	Two-tailed	P = 0.4411; ns	Yes; P = 0.0792; ns	P = 0.3890; ns
					HT					30 ± 0.8813						Yes; P = 0.1717; ns
		f	Juvenile mIPSCs	Frequency (Hz)	WT		P19-22	WT = 22 (4) HT = 24 (4)	Male	6.026 ± 0.3194	O	Student's t-test	t(44) = 0.2664	Two-tailed	P = 0.7911; ns	Yes; P = 0.6287; ns	P = 0.1772; ns
					HT					5.886 ± 0.4111						Yes; P = 0.3554; ns
				Amplitude (pA)	WT					50.07 ± 1.528	O	Student's t-test	t(44) = 2.034	Two-tailed	P = 0.0480; *	Yes; P = 0.7549; ns	P = 0.2447; ns
					HT					46.24 ± 1.139						Yes; P = 0.6445; ns
		g	Juvenile sEPSCs	Frequency (Hz)	WT		P18-23	WT = 13 (3) HT = 15 (3)	Male	0.7577 ± 0.08811	O	Student's t-test	t(26) = 1.409	Two-tailed	P = 0.1706; ns	Yes; P = 0.5942; ns	P = 0.4960; ns
					HT					0.9483 ± 0.1001						Yes; P = 0.5064; ns
				Amplitude (pA)	WT					32.04 ± 0.9339	O	Student's t-test	t(26) = 1.735	Two-tailed	P = 0.0946; ns	Yes; P = 0.2302; ns	P = 0.0501; ns
					HT					35.32 ± 1.556						Yes; P = 0.1377; ns
		h	Juvenile sIPSCs	Frequency (Hz)	WT		P18-23	WT = 14 (3) HT = 20 (3)	Male	6.18 ± 0.6738	X	Mann-Whitney U test	U = 138	Two-tailed	P = 0.9587; ns	Yes; P = 0.7895; ns
					HT					6.252 ± 0.703						No; P = 0.0144; *
				Amplitude (pA)	WT					51.26 ± 2.502	O	Student's t-test	t(32) = 1.859	Two-tailed	P = 0.0723; ns	Yes; P = 0.9022; ns	P = 0.5563; ns
					HT					45.66 ± 1.814						Yes; P = 0.3705; ns
		i	Adult neuornal intrinsic excitability (I-V curve)	Membrane potential (mV)	-150	WT	3-4 months	WT = 15, HT = 17		-86.86		Repeated measures of two-way ANOVA	Interaction F(14, 420) = 0.9564, P = 0.4978; ns Current F(14, 420) = 1015, P < 0.0001; *** Genotype F(1, 30) = 2.954, P = 0.0960; ns		P = 0.4314; ns
						HT				-85.56
					-140	WT				-85.8					P = 0.5759; ns
						HT				-84.61
					-130	WT				-84.77					P = 0.5389; ns
						HT				-83.55
					-120	WT				-83.81					P = 0.3125; ns
						HT				-82.41
					-110	WT				-82.69					P = 0.6013; ns
						HT				-81.51
					-100	WT				-81.59					P = 0.6810; ns
						HT				-80.47
					-90	WT				-80.47					P = 0.8813; ns
						HT				-79.53
					-80	WT				-79.27					P = 0.9387; ns
						HT				-78.41
					-70	WT				-78.33					P = 0.8415; ns
						HT				-77.35
					-60	WT				-77.2					P = 0.9060; ns
						HT				-76.29
					-50	WT				-75.87					P = 0.9798; ns
						HT				-75.12
					-40	WT				-74.73					P = 0.9833; ns
						HT				-74
					-30	WT				-73.47					P = 0.9984; ns
						HT				-72.88
					-20	WT				-72.33					P = 0.9988; ns
						HT				-71.76
					-10	WT				-71					P > 0.9999; ns
						HT				-70.65
		j	Adult neuornal intrinsic excitability (Input resistance)	Input Resistance (MΩ)	WT					124.8 ± 7.491	O	Welch's t-test	t(19.57) = 1.113	Two-tailed	P = 0.2794; ns	Yes; P = 0.1550; ns	P = 0.0063; **
					HT					115.6 ± 3.379						Yes; P = 0.9615; ns
		k	Adult neuornal intrinsic excitability (Sag ratio)	Sag ratio	WT					0.748 ± 0.005273	O	Student's t-test	t(30) = 1.168	Two-tailed	P = 0.2521; ns	Yes; P = 0.8995; ns	P = 0.0512; ns
					HT					0.76 ± 0.008445						Yes; P = 0.6455; ns
		l	Adult neuornal Excitability (I-F curve)	Spike count	0	WT				0		Repeated measures of two-way ANOVA; Bonferroni's multiple comparison test	Interaction F(11, 330) = 5.326, P < 0.0001; *** Current F(11, 330) = 181.4, P < 0.0001; *** Genotype F(1, 30) = 8.062, P = 0.0080; **		P > 0.9999; ns
						HT				0
					30	WT				0					P > 0.9999; ns
						HT				0
					60	WT				0					P > 0.9999; ns
						HT				0
					90	WT				0.2667					P > 0.9999; ns
						HT				0
					120	WT				1.733					P = 0.6161; ns
						HT				0
					150	WT				3.467					P = 0.0332; *
						HT				0.5294
					1820	WT				5.6					P = 0.0039; **
						HT				2.059
					210	WT				7.667					P = 0.0048; **
						HT				4.176
					240	WT				9.467					P = 0.0042; **
						HT				5.941
					270	WT				10.87					P = 0.0234; *
						HT				7.824
					300	WT				12.33					P = 0.0105; *
						HT				9.059
					330	WT				13.4					P = 0.0190; *
						HT				10.29
		m	Adult mEPSCs	Frequency (Hz)	WT		3-4 months	WT = 12 (5) HT = 14 (4)	Male	0.5417 ± 0.0836	O	Student's t-test	t(24) = 1.03	Two-tailed	P = 0.3131; ns	Yes; P = 0.2153; ns	P = 0.0907; ns
					HT					0.5417 ± 0.0836						Yes; P = 0.3914; ns
				Amplitude (pA)	WT					30.29 ± 1.195	O	Student's t-test	t(24) = 1.048	Two-tailed	P = 0.3049; ns	Yes; P = 0.5711; ns	P = 0.5243; ns
					HT					28.73 ± 0.9215						Yes; P = 0.6019; ns
		n	Adult mIPSCs	Frequency (Hz)	WT		3-4 months	WT = 12 (4) HT = 14 (3)	Male	6.533 ± 0.3678	O	Student's t-test	t(24) = 0.8766	Two-tailed	P = 0.3894; ns	Yes; P = 0.3397; ns	P = 0.7240; ns
					HT					6.066 ± 0.3799						Yes; P = 0.7255; ns
				Amplitude (pA)	WT					50.49 ± 2.426	O	Student's t-test	t(24) = 1.329	Two-tailed	P = 0.1963; ns	Yes; P = 0.3779; ns	P = 0.4372; ns
					HT					46.55 ± 1.794						Yes; P = 0.6826; ns
		o	Adult sEPSCs	Frequency (Hz)	WT		2-3 months	WT = 15 (4) HT = 16 (4)	Male	0.5239 ± 0.05378	O	Student's t-test	t(29) = 0.4117	Two-tailed	P = 0.6836; ns	Yes; P = 0.3194; ns	P = 0.6828; ns
					HT					0.4911 ± 0.0582						Yes; P = 0.7977; ns
				Amplitude (pA)	WT					37.8 ± 1.354	O	Student's t-test	t(29) = 2.032	Two-tailed	P = 0.0514; ns	Yes; P = 0.0621; ns	P = 0.3118; ns
					HT					34.41 ± 1.001						Yes; P = 0.5408; ns
		p	Adult sIPSCs	Frequency (Hz)	WT		2-3 months	WT = 13 (3) HT = 12 (3)	Male	5.91 ± 0.393	O	Student's t-test	t(23) = 0.6964	Two-tailed	P = 0.4932; ns	Yes; P = 0.4121; ns	P = 0.4177; ns
					HT					5.554 ± 0.3188						Yes; P = 0.4577; ns
				Amplitude (pA)	WT					53.81 ± 3.581	O	Welch's t-test	t(17.14) = 1.199	Two-tailed	P = 0.2470; ns	Yes; P = 0.1227; ns	P = 0.0150; *
					HT					49.05 ± 1.713						Yes; P = 0.5037; ns
	Supple figure 11	b	Western blot	Relative protein level (% WT)	p-Synapsin1/b-actin	WT	4 months	WT = 9 HT = 9	Male	1 ± 0.1156	X	Mann-Whitney U test	U = 12	Two-tailed	P = 0.0106; *	No; P = 0.0137; *
						HT				2.104 ± 0.4037						Yes; P = 0.5032; ns
					Synapsin1/b-actin	WT				1 ± 0.07164	O	Student's t-test	t(16) = 1.152	Two-tailed	P = 0.2663; ns	Yes; P = 0.5116; ns	P = 0.5052; ns
						HT				1.134 ± 0.09146						Yes; P = 0.1337; ns
					p-Synapsin1/Synapsin1	WT				1.012 ± 0.1026	O	Welch's t-test	t(10.18) = 2.739	Two-tailed	P = 0.0205; *	Yes; P = 0.4979; ns	P = 0.115; *
						HT				1.816 ± 0.275						Yes; P = 0.1405; ns
