# Supplementary material for: Adnp-mutant mice with cognitive inflexibility, CaMKIIα hyperactivity, and synaptic plasticity deficits
Source: Mol Psychiatry. 2023 Jun 26;28(8):3548–62. doi: 10.1038/s41380-023-02129-5 (PMC10618100; doi:10.1038/s41380-023-02129-5)
Supplement: Supplementary file 15 — Supplementary Table [file 41380_2023_2129_MOESM15_ESM.zip › Supplementary Table 2.xlsx]

## Sheet: Juvenile raw data
Supplementary Table 2. Raw RNA-Seq data from the hippocampal regions of juvenile and adult Adnp-HT mice.
Gene Information			Deseq2 Results					HT					Wild Type
HGNC symbol	Mouse symbol	Ensemble ID	baseMean	log2FC	FC	p-value	adjusted p-value	HT1	HT2	HT3	HT4	HT5	WT1	WT2	WT3	WT4	WT5
REC8	Rec8	ENSMUSG00000002324	110.858	1.74212	3.34526	2.22045e-16	6.97368e-13	155.891	164.331	166.829	172.799	192.154	57.1799	30.1205	70.2461	37.2651	61.7695
COL6A2	Col6a2	ENSMUSG00000020241	804.607	1.23827	2.35916	2.22045e-16	6.97368e-13	1168.03	938.09	1168.81	1224.2	1151.6	425.569	443.58	452.097	529.379	544.716
PCDHGA11	Pcdhga11	ENSMUSG00000102742	1337.96	0.681179	1.60345	2.22045e-16	6.97368e-13	1742.96	1615.13	1547.07	1694.3	1642.28	1022.62	1030.6	889.485	1214.48	980.638
KRT9	Krt9	ENSMUSG00000051617	214.47	0.780447	1.71766	4.44089e-16	1.19549e-12	261	297.114	270.257	244.191	282.778	155.628	167.599	157.978	156.217	151.933
PIRT	Pirt	ENSMUSG00000048070	135.683	0.963763	1.95039	2.42029e-14	5.70098e-11	190.738	182.391	200.562	153.496	170.31	91.8024	84.6419	90.2361	88.0366	104.619
MAN2B2	Man2b2	ENSMUSG00000029119	678.169	0.606653	1.52272	9.30367e-14	1.94798e-10	876.613	782.475	740.53	766.341	927.781	560.844	503.121	597.948	502.709	523.332
PRSS41	Prss41	ENSMUSG00000024114	16.733	3.99317	15.9244	2.16049e-13	4.07123e-10	37.984	35.432	33.3502	26.4547	24.6804	1.40133	1.23953	2.04245	2.57744	2.16817
VSTM5	Vstm5	ENSMUSG00000031937	241.746	0.690206	1.61351	1.10778e-12	1.73958e-09	330.548	302.342	284.184	266.624	309.679	189.273	163.838	189.605	180.205	201.162
CLEC18C	Clec18a	ENSMUSG00000033633	67.3625	1.15556	2.22771	1.39167e-10	1.87319e-07	88.7708	82.4323	110.656	88.8311	94.5585	44.0563	49.7879	29.2033	45.0595	40.2693
CYP26B1	Cyp26b1	ENSMUSG00000063415	497.414	-0.380026	-1.30137	3.12313e-10	3.92348e-07	439.866	450.337	421.826	434.686	415.97	565.332	555.103	549.762	576.516	564.739
PCDHGA2	Pcdhga2	ENSMUSG00000103332	455.889	0.557512	1.47173	3.72244e-10	4.3841e-07	564.732	447.618	551.982	561.923	587.665	352.455	349.898	360.481	363.731	418.408
LMO3	Lmo3	ENSMUSG00000030226	3621.2	-0.217434	-1.16266	4.30422e-10	4.77111e-07	3262.57	3404.25	3367.05	3342.96	3364.26	3891.96	4066.92	3989.8	3822.44	3699.78
E2F2	E2f2	ENSMUSG00000018983	62.7088	1.41306	2.66302	6.35524e-10	6.65323e-07	86.6191	65.5815	76.8421	95.3654	131.365	32.8684	32.4115	25.9822	45.7055	34.3479
PCDHGA7	Pcdhga7	ENSMUSG00000103472	440.336	-0.538462	-1.45242	1.16034e-09	1.15081e-06	343.917	331.674	427.566	322.677	369.392	522.092	481.816	529.16	505.64	569.427
RNF17	Rnf17	ENSMUSG00000000365	39.2293	2.04427	4.12463	2.02615e-09	1.90904e-06	74.0105	75.9367	62.7641	74.1494	27.4322	13.7058	10.3333	18.2319	11.2058	24.5239
MPEG1	Mpeg1	ENSMUSG00000046805	632.449	-0.375565	-1.29735	3.72053e-09	3.33856e-06	526.947	601.709	583.438	529.185	511.774	714.769	731.52	733.349	678.585	713.209
ZNF616	Zfp992	ENSMUSG00000070605	86.4195	1.21906	2.32796	1.27573e-08	1.04521e-05	134.926	132.469	111.185	113.971	112.507	43.0045	50.1296	41.4098	86.5744	38.0186
SLC9A2	Slc9a2	ENSMUSG00000026062	885.689	-0.324692	-1.2524	2.03719e-08	1.59954e-05	815.113	789.361	763.845	795.998	768.088	987.904	1094.78	935.792	976.175	929.837
EHD2	Ehd2	ENSMUSG00000074364	357.272	0.593502	1.50891	2.28029e-08	1.71879e-05	416.196	365.235	476.261	393.187	498.089	269.776	288.953	309.663	246.921	308.438
DPY19L3	Dpy19l3	ENSMUSG00000043671	1921.9	-0.303071	-1.23377	2.66999e-08	1.93513e-05	1641.55	1691.09	1823.69	1668.02	1776.15	2009.49	2098.26	2308.88	1981.86	2219.98
BEST1	Best1	ENSMUSG00000037418	36.2705	1.82432	3.54141	3.75313e-08	2.61941e-05	54.7476	41.6294	66.3317	41.4356	71.5359	37.5267	10.5792	14.2588	10.6482	14.012
CARD10	Card10	ENSMUSG00000033170	287.16	0.601123	1.5169	4.56799e-08	3.07426e-05	376.212	313.502	373.921	377.109	289.113	220.943	235.17	266.662	214.971	203.998
ALCAM	Alcam	ENSMUSG00000022636	3159.81	-0.19979	-1.14853	5.49418e-08	3.57008e-05	2939.32	2777.61	3037.79	3036.7	2915.12	3345.22	3316.9	3304.81	3438.17	3486.47
IFITM2	Ifitm2	ENSMUSG00000060591	178.117	0.692442	1.61602	6.71344e-08	4.21694e-05	236.014	170.194	232.75	234.355	226.119	111.708	145.599	138.93	131.354	154.144
SYCP2	Sycp2	ENSMUSG00000060445	57.0465	1.83404	3.56533	6.99708e-08	4.25332e-05	68.2223	104.218	139.696	84.8705	45.425	44.0535	24.6863	24.9954	16.407	17.8906
TAC3	Tac2	ENSMUSG00000025400	113.28	0.758986	1.6923	1.10036e-07	6.09858e-05	129.936	115.551	151.24	149.028	165.631	78.0021	76.7948	95.3581	90.7338	80.5301
SPEF2	Spef2	ENSMUSG00000072663	145.041	0.782272	1.71984	1.32292e-07	6.86982e-05	192.923	200.505	193.411	168.275	161.551	99.0448	98.9385	125.073	78.6823	132.006
SCN7A	Scn7a	ENSMUSG00000034810	112.162	0.794051	1.73394	1.34888e-07	6.86982e-05	131.177	143.726	140.436	148.161	148.882	91.2752	93.3786	51.7214	83.8503	89.0112
CRACR2A	Cracr2a	ENSMUSG00000061414	82.5504	0.867681	1.82473	1.47626e-07	7.32072e-05	97.7014	110.359	98.0785	119.281	108.188	77.7273	55.3925	56.5085	55.1409	47.1282
PCDHGA10	Pcdhga10	ENSMUSG00000102222	366.1	-0.566791	-1.48122	1.6604e-07	8.02272e-05	312.383	254.93	265.629	262.638	379.044	416.282	452.147	436.879	441.821	439.248
STPG1	Stpg1	ENSMUSG00000028801	177.933	0.87438	1.83322	1.78674e-07	8.41733e-05	214.236	225.71	230.985	263.19	213.375	148.698	112.359	151.708	76.8499	142.217
YWHAH	Ywhah	ENSMUSG00000018965	27995.1	0.130618	1.09476	2.2627e-07	0.000103996	28563.8	30163.9	29815.3	28660.7	29103.3	26400.6	27410	26433.3	26573.4	26826.3
GRIN3A	Grin3a	ENSMUSG00000039579	1381.99	-0.373346	-1.29535	2.61745e-07	0.000112098	1205.34	1073.88	1227.25	1226.68	1288.62	1681.43	1558.13	1336.1	1689.85	1532.61
PLCH2	Plch2	ENSMUSG00000029055	5502.97	0.220273	1.16495	4.72704e-07	0.000197948	5868.84	6160.09	5563.37	6046.31	5973.87	5110.33	5379.83	4788.95	5264.97	4873.12
ZNF442	Gm14308	ENSMUSG00000078880	203.778	1.21647	2.32377	6.63213e-07	0.000265906	301.439	328.095	347.808	320.095	126.709	123.066	155.237	131.126	75.7501	128.454
KRT79	Krt79	ENSMUSG00000061397	22.6151	1.66071	3.16173	7.23923e-07	0.00028129	26.2223	28.0505	33.8131	36.0431	45.429	5.86006	11.0374	13.0041	15.8345	10.8571
GLP2R	Glp2r	ENSMUSG00000049928	222.828	0.501957	1.41613	7.31437e-07	0.00028129	262.054	254.825	249.272	281.181	259.663	189.835	168.217	157.095	213.96	192.18
SNRPN	Snrpn	ENSMUSG00000102252	22479.5	0.139814	1.10176	7.53012e-07	0.000283795	23069.2	23346.2	23583.8	23200	24637.3	21543.5	21579.5	21609.2	20570.8	21655.5
ACSBG1	Acsbg1	ENSMUSG00000032281	3580.4	-0.180875	-1.13357	1.07132e-06	0.000388232	3383.14	3261.31	3495.79	3411.65	3228	3675.44	3947.32	3735.18	3751.68	3914.45
SLC29A4	Slc29a4	ENSMUSG00000050822	1186.85	-0.26752	-1.20374	1.11253e-06	0.000395557	1085.1	1051.06	1075.9	1020.72	1151.65	1181.43	1356.02	1293.35	1354.78	1298.45
ACLY	Acly	ENSMUSG00000020917	5200.69	0.224566	1.16843	1.88446e-06	0.000645651	5534.97	5455.46	5389.39	6054.28	5588.73	4875.69	4839.06	4660.21	5136.35	4472.7
SNCG	Sncg	ENSMUSG00000023064	80.3974	0.851589	1.80449	2.28555e-06	0.000760868	99.5611	96.8579	123.068	99.4549	98.3326	61.283	66.4238	48.5476	38.9854	71.4594
AIP	Aip	ENSMUSG00000024847	1387.83	-0.225424	-1.16912	2.3015e-06	0.000760868	1285.22	1313.43	1320.51	1312.15	1168.64	1535.68	1454.41	1512.2	1524.26	1451.79
SSPO	Sspo	ENSMUSG00000029797	190.467	0.693965	1.61772	2.42918e-06	0.000789233	183.751	266.932	220.997	299.714	207.98	166.981	149.336	151.364	130.756	126.863
LHPP	Lhpp	ENSMUSG00000030946	549.335	0.342334	1.26781	3.00779e-06	0.000960659	542.903	588.091	620.784	634.942	683.388	504.299	490.931	470.621	500.149	457.245
RFLNB	Rflnb	ENSMUSG00000020846	385.616	-0.488278	-1.40277	3.88525e-06	0.00121518	326.893	269.238	352.319	344.981	310.007	394.14	539.373	473.315	413.783	432.11
FAM210B	Fam210b	ENSMUSG00000027495	1114.98	0.243162	1.18358	3.93367e-06	0.00121518	1155.36	1212.73	1227.27	1151.18	1297.16	1075.72	1029.02	1005.47	1034.09	961.792
STXBP2	Stxbp2	ENSMUSG00000004626	1087.9	0.296257	1.22795	4.27914e-06	0.00130058	1236.91	1103.62	1182.01	1174.67	1297.86	1051.4	977.866	1033.6	882.483	938.572
PLCG2	Plcg2	ENSMUSG00000034330	233.953	0.403298	1.32253	4.56725e-06	0.00136612	264.578	265.421	282.959	264.694	254.934	195.036	187.582	200.14	205.057	219.127
SLCO2A1	Slco2a1	ENSMUSG00000032548	231.627	0.443022	1.35945	5.32398e-06	0.00156758	279.467	239.57	259.932	280.066	274.108	170.269	216.42	208.01	188.302	200.123
TGFA	Tgfa	ENSMUSG00000029999	1401.82	-0.209874	-1.15659	6.27207e-06	0.00181832	1310.32	1391.08	1236.78	1281.44	1280.88	1498.09	1502.03	1583.06	1489.23	1445.24
HOGA1	Hoga1	ENSMUSG00000025176	40.6005	1.0042	2.00584	6.58738e-06	0.0018808	55.7224	52.7788	54.3388	50.3113	57.2501	18.7669	25.7882	22.9771	34.873	33.1983
DPM1	Dpm1	ENSMUSG00000078919	671.333	0.605321	1.52132	7.9015e-06	0.00215791	711.449	776.204	943.308	642.812	976.231	533.33	526.822	525.055	413.128	664.996
SLC7A2	Slc7a2	ENSMUSG00000031596	1187.72	-0.215314	-1.16096	8.05244e-06	0.00216772	1086.23	1131.57	1154.35	1112.13	1011.35	1264.66	1269.49	1323.29	1251.25	1272.93
SNX19	Snx19	ENSMUSG00000031993	2200.55	0.18711	1.13848	8.63056e-06	0.00225881	2375.47	2360.54	2318.14	2307.44	2352.59	2171.72	2025.22	2139.16	1911.3	2043.95
PCSK5	Pcsk5	ENSMUSG00000024713	480.159	-0.298388	-1.22977	1.13989e-05	0.00294249	466.207	416.085	453.111	402.16	416.852	519.925	537.946	528.146	558.111	503.049
EPHB6	Ephb6	ENSMUSG00000029869	1915.23	0.161887	1.11875	1.28204e-05	0.00326471	2069.57	1974.62	1972.73	1989.7	2106.33	1850.36	1794.28	1797.82	1787.54	1809.3
RPH3A	Rph3a	ENSMUSG00000029608	8973.35	-0.161811	-1.11869	1.30126e-05	0.00326947	8756.99	8814.51	8372.67	8082.72	8329.91	9463.11	9093.44	9470.61	9347.48	10002.1
IGHM		ENSMUSG00000076617	225.673	-0.585203	-1.50025	1.36027e-05	0.00337276	186.951	212.855	171.827	157.522	173.816	232.707	230.883	318.931	245.114	326.121
SNHG11		ENSMUSG00000044349	56997.7	0.159011	1.11652	1.41245e-05	0.00342206	61602.1	57068.7	60221.5	61794.9	59993.1	54946.2	55823	50261.4	54633.8	53632.5
AIRE	Aire	ENSMUSG00000000731	14.8696	1.82732	3.54877	1.41648e-05	0.00342206	33.5942	21.4025	19.062	19.0236	21.9573	3.26567	6.32769	4.37086	13.5306	6.16208
SCUBE1	Scube1	ENSMUSG00000016763	591.636	-0.352069	-1.27639	1.47946e-05	0.00352897	506.295	580.353	474.127	509.001	530.621	664.014	630.065	630.342	772.972	618.571
PRKAG1	Prkag1	ENSMUSG00000067713	1002.86	-0.300646	-1.2317	1.56911e-05	0.00369605	852.579	842.942	940.904	945.934	908.563	1054.91	1120.01	1239.43	978.318	1144.97
CNTNAP5	Cntnap5a	ENSMUSG00000070695	1125.05	-0.323163	-1.25107	1.8339e-05	0.0041867	1041.76	1107.38	1062.23	830.742	957.073	1235.47	1184.3	1285.4	1222.04	1324.07
PRDM16	Prdm16	ENSMUSG00000039410	465.804	0.544437	1.45845	1.84407e-05	0.0041867	564.106	627.43	467.472	645.23	458.935	339.658	469.23	401.117	364.575	320.283
APOL2	Apol8	ENSMUSG00000056656	119.863	0.58389	1.49889	2.13387e-05	0.00467566	157.604	135.686	124.507	159.299	139.955	82.5541	104.51	108.938	84.0655	101.509
PDE1C	Pde1c	ENSMUSG00000004347	252.907	0.463053	1.37846	2.18585e-05	0.0047345	354.086	268.018	295.323	286.065	265.55	235.266	219.036	185.718	193.722	226.281
PCDH15	Pcdh15	ENSMUSG00000052613	732.928	-0.360639	-1.28399	2.54453e-05	0.00538753	674.334	697.736	608.392	633.489	596.753	910.174	759.918	766.812	945.672	735.998
CDH24	Cdh24	ENSMUSG00000059674	616.276	-0.303699	-1.2343	2.7053e-05	0.00566429	583.222	580.407	523.675	543.076	527.578	649.615	754.308	730.94	636.433	633.509
RFX3	Rfx3	ENSMUSG00000040929	4113.61	-0.196596	-1.14599	2.84729e-05	0.00589608	3853.64	4158.56	3823.23	3727.69	3605.93	4290.16	4631.43	4534.6	4345.39	4165.51
PKN3	Pkn3	ENSMUSG00000026785	38.7166	-0.897555	-1.86291	3.29104e-05	0.0067409	30.082	26.1067	21.3481	28.126	29.2279	58.4539	44.0769	55.0939	43.0626	51.5882
COL6A5	Col6a5	ENSMUSG00000091345	70.9927	1.23072	2.34685	3.65911e-05	0.00735874	126.493	103.256	45.8826	98.0653	123.753	63.5574	38.3339	27.6165	51.7632	31.2062
CRABP1	Crabp1	ENSMUSG00000032291	36.7446	1.19557	2.29035	3.67078e-05	0.00735874	48.6371	58.4079	50.4461	42.5814	55.3828	20.5463	28.2723	32.1426	7.7396	23.2902
PCDHGA4	Pcdhga4	ENSMUSG00000103677	422.219	-0.492712	-1.40709	3.78783e-05	0.00751346	341.126	451.078	301.142	319.087	346.052	560.844	396.206	475.341	517.332	513.979
SIK2	Sik2	ENSMUSG00000037112	730.757	-0.432599	-1.34966	4.69487e-05	0.00921564	773.908	576.23	574.932	545.148	641.967	783.444	911.635	951.426	837.3	711.575
PITPNM2	Pitpnm2	ENSMUSG00000029406	8639.78	-0.264895	-1.20155	4.9651e-05	0.0096456	8697.81	8019.76	8030.38	7530.85	6966.51	8855.94	9263.27	10393.7	8783.14	9856.34
STAB1	Stab1	ENSMUSG00000042286	748.305	-0.28084	-1.2149	5.16859e-05	0.00993847	674.132	641.36	734.636	695.453	632.817	828.624	782.137	905.468	743.516	844.909
PRSS50	Prss50	ENSMUSG00000048752	7.79216	2.31948	4.99151	5.24156e-05	0.00997696	9.63889	11.932	12.9027	12.4128	17.7859	0.920707	4.22426	4.22331	2.90497	0.976077
KRT12	Krt12	ENSMUSG00000020912	56.072	0.819885	1.76527	5.78896e-05	0.0109087	69.9444	70.2168	82.7076	67.0088	68.6823	56.9125	34.1016	36.655	44.9773	29.5136
PADI3	Padi3	ENSMUSG00000025328	4.95296	3.96139	15.5775	6.02013e-05	0.0111877	10.6435	6.39733	9.86753	11.3362	8.36332	0	0	0	0.970774	1.95086
ADRA1B	Adra1b	ENSMUSG00000050541	98.3358	-0.590978	-1.50627	6.05574e-05	0.0111877	103.113	64.591	77.2193	73.9247	74.6773	126.281	110.678	120.232	121.244	111.399
OXTR	Oxtr	ENSMUSG00000049112	339.573	-0.429497	-1.34676	6.5481e-05	0.0119798	263.531	263.878	281.015	342.493	295.71	391.252	434.876	356.095	436.314	330.561
COL6A1	Col6a1	ENSMUSG00000001119	2245.69	0.771644	1.70721	6.90819e-05	0.0124571	2710.07	2308.47	2876.01	2872.75	3394.67	1592.45	1557.99	1136.32	2329.42	1678.79
COG7	Cog7	ENSMUSG00000034951	1263.02	-0.202812	-1.15094	6.94116e-05	0.0124571	1228.72	1185.64	1131.92	1158.49	1168.41	1395.76	1243.4	1443.22	1323.49	1351.14
NPY2R	Npy2r	ENSMUSG00000028004	1480.19	0.258425	1.19617	7.25415e-05	0.012896	1564.48	1662.47	1501.92	1564.65	1768.14	1252.89	1475.52	1239.84	1424.17	1347.86
TMEM215	Tmem215	ENSMUSG00000046593	219.478	0.437118	1.3539	7.90895e-05	0.0136974	255.877	245.889	221.047	294.928	243.821	185.185	221.342	174.896	181.546	170.247
ST6GALNAC3	St6galnac3	ENSMUSG00000052544	586.081	-0.491717	-1.40612	8.42123e-05	0.0142983	452.545	484.291	508.707	585.451	402.686	501.495	732.612	723.322	773.131	696.565
MYH7	Myh7	ENSMUSG00000053093	408.203	0.515072	1.42907	8.42235e-05	0.0142983	500.499	394.605	507.7	578.329	417.168	342.737	250.688	365.151	378.464	346.691
PSTPIP2	Pstpip2	ENSMUSG00000025429	319.875	0.416724	1.33489	8.61808e-05	0.0144722	335.807	418.279	372.319	353.539	347.831	262.776	307.688	289.257	216.845	294.406
GRM3	Grm3	ENSMUSG00000003974	903.787	-0.1928	-1.14298	8.67842e-05	0.0144722	833.02	872.272	841.115	820.373	850.113	929.999	1024.07	944.633	965.585	956.684
ALOX15B	Alox8	ENSMUSG00000020891	124.225	0.695993	1.62	9.78984e-05	0.0158389	169.337	196.958	129.998	126.501	145.208	87.3947	81.8515	116.651	116.171	72.1761
HMGCLL1	Hmgcll1	ENSMUSG00000007908	423.048	0.289727	1.22241	9.83419e-05	0.0158389	412.099	481.271	480.189	473.101	481.015	392.131	393.487	343.834	394.904	378.447
CALHM5	Calhm5	ENSMUSG00000049872	254.477	0.369993	1.29235	9.99642e-05	0.0159638	273.248	302.935	314.016	282.687	261.37	229.762	243.155	231.521	210.73	195.344
PCDHB6	Pcdhb6	ENSMUSG00000051678	62.7516	-0.940474	-1.91916	0.000101773	0.016116	45.8428	45.8126	58.0374	46.587	20.1258	72.8816	76.177	74.6848	83.7018	103.665
PROX1	Prox1	ENSMUSG00000010175	4634.2	-0.212402	-1.15862	0.000105645	0.0165898	4205.12	4827.94	4219.28	4160.61	4055.79	4580.19	5232.2	4935.79	5044.85	5080.26
SLC30A3	Slc30a3	ENSMUSG00000029151	1546.61	-0.263963	-1.20077	0.000112051	0.0174502	1478.52	1430.97	1285.15	1454.19	1377.4	1510.08	1699.82	1885.69	1563.5	1780.74
ARHGDIB	Arhgdib	ENSMUSG00000030220	218.332	0.431337	1.34848	0.000116446	0.017883	214.462	214.8	266.024	266.161	291.407	180.74	185.436	194.947	196.233	173.11
NWD1	Nwd1	ENSMUSG00000048148	3640.88	-0.17536	-1.12925	0.000116727	0.017883	3576.35	3446.37	3297	3312.8	3465.44	3515.44	3852.95	4045.88	3942.86	3953.69
HBQ1	Hbq1a	ENSMUSG00000020295	12.1008	1.62199	3.07799	0.000118788	0.0180519	22.7472	14.9584	14.6202	18.2844	20.8606	8.43108	7.31759	2.0866	5.81782	5.88392
PCDHGB5	Pcdhgb5	ENSMUSG00000103749	242.424	-0.435465	-1.35235	0.000121303	0.0180954	200.863	237.687	204.445	197.012	190.304	263.707	310.166	327.421	251.865	240.769
PENK	Penk	ENSMUSG00000045573	334.595	-0.370416	-1.29273	0.000121955	0.0180954	285.856	279.067	325.097	296.735	272.65	452.092	357.451	344.729	382.853	349.421
PCDHGA12	Pcdhga12	ENSMUSG00000102428	710.023	-0.242146	-1.18275	0.000126713	0.0186545	713.985	634.383	683.191	595.84	626.536	759.367	734.903	809.748	760.889	781.389
EXD2	Exd2	ENSMUSG00000032705	3233.66	-0.231361	-1.17394	0.000130972	0.0191147	2815.59	2961.87	3326.6	3154.05	2617.03	3438.25	3510.31	3540.58	3400.19	3572.1
ICAM4	Icam4	ENSMUSG00000001014	14.2088	1.62925	3.09352	0.000131867	0.0191147	25.3389	25.714	10.603	29.486	16.4015	9.46226	6.54227	5.45221	5.00525	8.08241
RAB5A	Rab5a	ENSMUSG00000017831	3056.44	0.124091	1.08982	0.000139305	0.0200386	3077.73	3294.84	3182.44	3129.53	3255.79	2929.3	2917.75	2858.39	2939.84	2978.82
NUDT17	Nudt17	ENSMUSG00000028100	173.866	0.423471	1.34115	0.000141621	0.0202174	208.911	227.188	167.923	192.193	200.006	141.787	157.373	156.623	149.275	137.385
SLC4A3	Slc4a3	ENSMUSG00000006576	3859.72	-0.206048	-1.15352	0.000142828	0.0202365	3448.74	3484.17	3705.12	3498.5	3784.75	4228.35	4017.98	4060.21	4586.78	3782.56
TMEM198	Tmem198	ENSMUSG00000051703	1304.42	-0.175385	-1.12927	0.000144611	0.0203029	1136.24	1222.72	1248.49	1282.06	1234.49	1334.09	1367.19	1396.05	1401.92	1420.92
KCNN1	Kcnn1	ENSMUSG00000002908	630.142	-0.251132	-1.19014	0.000145451	0.0203029	560.137	543.332	576.718	610.566	581.473	666.231	754.03	703.216	683.949	621.769
SV2C	Sv2c	ENSMUSG00000051111	770.796	-0.269737	-1.20559	0.000151475	0.020835	737.208	697.648	698.88	672.332	689.023	762.242	897.791	827.508	775.484	949.844
LY6E	Ly6e	ENSMUSG00000022587	3715.4	0.159957	1.11725	0.000166206	0.0226955	3878.63	3841	3852.51	4150.47	3881.86	3462.28	3685.9	3257.92	3507.9	3635.57
OPLAH	Oplah	ENSMUSG00000022562	692.645	-0.232252	-1.17467	0.00016862	0.0228111	665.058	620.289	634.577	681.848	583.647	792.541	732.686	764.769	740.262	710.779
C1QL3	C1ql3	ENSMUSG00000049630	2344.03	-0.184647	-1.13654	0.00017116	0.0228747	2174.15	2389.86	2220.38	2014.33	2174.17	2384.83	2488.83	2490.95	2614.36	2488.43
NFATC2	Nfatc2	ENSMUSG00000027544	512.256	0.26012	1.19758	0.000185216	0.024407	592.972	576.697	505.077	544.291	571.802	436.259	479.163	496.279	443.924	476.091
OR2AK2	Olfr316	ENSMUSG00000107677	30.096	1.33551	2.52365	0.000186659	0.0244263	29.3762	35.1204	59.5257	60.7342	30.4499	13.1268	7.63735	19.8105	27.6016	17.5769
PCDHA11	Pcdha11	ENSMUSG00000102206	93.1402	-1.01284	-2.01788	0.000205068	0.0265552	75.8383	28.1297	58.8186	51.5793	96.2615	111.064	162.601	81.767	136.194	129.149
SIPA1L2	Sipa1l2	ENSMUSG00000001995	2406.81	-0.23193	-1.17441	0.000207071	0.0265552	2121.68	2226.12	2118.8	2405.75	2194.24	2472.62	2971.7	2622.66	2413.53	2520.96
SLC38A3	Slc38a3	ENSMUSG00000010064	1544.92	-0.255419	-1.19368	0.000207917	0.0265552	1426.55	1364.63	1342.51	1445.4	1461.48	1554.02	1562.93	1986.87	1652.94	1651.87
IFI27L2	Ifi27	ENSMUSG00000064215	653.781	0.334051	1.26055	0.000208563	0.0265552	657.78	766.862	776.574	775.513	667.962	577.801	574.067	621.416	474.695	645.138
ACTA1	Acta1	ENSMUSG00000031972	169.552	0.448947	1.36504	0.000211028	0.0266887	191.02	219.536	206.065	187.304	175.75	156.839	117.313	145.059	131.166	165.471
PCDHA5	Pcdha5	ENSMUSG00000103092	368.588	-0.358983	-1.28252	0.000214903	0.0269714	372.471	322.998	340.898	298.793	280.269	355.878	402.907	435.992	437.637	438.039
UBA7	Uba7	ENSMUSG00000032596	132.89	-0.548908	-1.46298	0.000216126	0.0269714	115.766	119.784	97.2763	121.543	86.1583	177.306	120.408	161.5	168.545	160.617
PRRG3	Prrg3	ENSMUSG00000033361	1024.64	-0.277808	-1.21235	0.000217983	0.0270035	1060.8	935.3	902.278	920.245	816.905	1094.59	1000.17	1139.47	1188.61	1188.05
SLC39A12	Slc39a12	ENSMUSG00000036949	1346.8	-0.163922	-1.12033	0.00021971	0.0270035	1272.17	1222.98	1308.74	1321.64	1224.41	1373.34	1406.13	1486.98	1422.75	1428.89
PCDHAC1	Pcdhac1	ENSMUSG00000103255	297.123	0.318075	1.24667	0.000224094	0.0272441	325.898	309.454	333.84	319.637	358.717	232.606	258.695	277.159	286.854	268.369
PCDHGA9	Pcdhga9	ENSMUSG00000102440	224.39	-0.526012	-1.43994	0.000237556	0.0286592	186.4	158.868	155.31	224.625	193.473	205.551	271.883	271.699	329.133	246.958
GAA	Gaa	ENSMUSG00000025579	7728.79	0.166854	1.12261	0.000238776	0.0286592	8568.46	7435.68	8617.79	8279.15	7975.02	7456.31	7391.24	6928.45	7233.83	7401.94
PDGFRA	Pdgfra	ENSMUSG00000029231	2555.04	-0.205693	-1.15324	0.000257933	0.0305691	2526.6	2413.08	2433.9	2127.5	2366.99	2608.93	2538.42	2806.01	2849.45	2879.52
RAMP3	Ramp3	ENSMUSG00000041046	81.2109	-0.71751	-1.64434	0.000261799	0.0308334	59.7124	65.4575	53.9893	59.6502	68.4852	112.3	62.8774	113.227	89.9764	126.433
NDN	Ndn	ENSMUSG00000033585	3541.47	0.221503	1.16595	0.00026651	0.0311932	3548.96	3504.35	4081.08	3709.79	4217.51	3025.92	3280.02	3248.53	3446.75	3351.78
PNPO	Pnpo	ENSMUSG00000018659	890.321	0.21112	1.15759	0.000276135	0.0320428	983.658	925.963	917.83	906.701	1043.24	851.423	782.978	813.11	866.031	812.273
C14orf39	4930447C04Rik	ENSMUSG00000021098	206.428	0.389973	1.31037	0.000279342	0.0320428	230.493	233.714	202.282	264.464	239.482	199.842	163.472	191.724	172.919	165.887
PPA2	Ppa2	ENSMUSG00000028013	802.307	0.205154	1.15281	0.000280287	0.0320428	784.13	883.42	864.242	858.36	906.192	771.599	709.397	734.373	742.846	768.514
SAPCD2	Sapcd2	ENSMUSG00000026955	82.8477	-0.559772	-1.47404	0.00028057	0.0320428	72.992	70.6845	67.1971	51.448	72.6731	92.7208	89.1654	105.617	96.6299	109.349
ATP13A1	Atp13a1	ENSMUSG00000031862	2028.22	-0.149951	-1.10953	0.000290439	0.0329701	1903.66	1873.06	1886.56	2003.01	1948.11	2263.51	2067.36	2161.42	2123.69	2051.77
CPXM2	Cpxm2	ENSMUSG00000030862	64.8858	0.708887	1.63454	0.000296832	0.033494	116.912	68.9054	85.3779	71.1352	63.0997	43.3797	46.8267	47.9294	54.6073	50.6849
STRA6	Stra6	ENSMUSG00000032327	237.121	0.393614	1.31368	0.000306658	0.0343968	268.739	239.19	297.814	314.468	225.988	209.472	200.509	211.972	196.1	206.958
ATP1A2	Atp1a2	ENSMUSG00000007097	32119.8	-0.138861	-1.10104	0.000324119	0.0359276	31767.2	28914.6	30409.9	32320	29463.8	32675.1	33400.5	33685.1	33335.1	35226.9
EVC	Evc	ENSMUSG00000029122	356.973	0.385806	1.30659	0.000335283	0.0368248	367.606	385.66	451.23	440.46	375.135	315.815	353.742	334.542	246.584	298.961
RNASEL	Rnasel	ENSMUSG00000066800	462.458	0.268875	1.20487	0.000336358	0.0368248	512.391	489.952	515.493	472.264	535.931	370.023	400.791	447.658	437.741	442.341
TMEM8B	Tmem8b	ENSMUSG00000078716	2926.07	0.159069	1.11657	0.000347264	0.0373959	3241.73	3047.18	2878.12	3085.17	3185.97	2889.69	2833.5	2603.13	2758.95	2737.25
AKR1C3	Akr1c18	ENSMUSG00000021214	74.7532	0.575155	1.48984	0.000347287	0.0373959	99.1183	96.9471	82.1273	93.0071	76.6335	62.6652	65.7609	51.3687	66.6366	53.2673
AXL	Axl	ENSMUSG00000002602	1317.1	-0.224302	-1.16821	0.000355243	0.0380352	1245.26	1115.94	1154.01	1271.22	1284.04	1424.17	1486.46	1519.6	1400.33	1269.94
PIR	Pir	ENSMUSG00000031379	93.0519	0.589915	1.50516	0.00035764	0.0380756	92.2502	133.297	106.562	124.233	100.676	65.4121	77.2867	96.4613	65.5284	68.8113
SHISA9	Shisa9	ENSMUSG00000022494	1390.96	-0.16685	-1.1226	0.000360259	0.0381389	1362.45	1267.42	1326.79	1375.05	1221.59	1442.1	1474.61	1461.13	1449.95	1528.52
SLC4A4	Slc4a4	ENSMUSG00000060961	5966.59	-0.140926	-1.10261	0.00038368	0.0403915	5824.86	5937.16	5783.19	5354.62	5481.21	6241.25	5967.94	6180.81	6421.95	6472.88
PCDHGB2	Pcdhgb2	ENSMUSG00000102748	326.902	-0.344685	-1.26987	0.00039121	0.0409554	270.47	322.392	256.064	292.847	299.295	375.462	312.942	350.894	371.81	416.845
RTN4	Rtn4	ENSMUSG00000020458	15362	0.101544	1.07292	0.000402726	0.041928	15361.6	16671.9	15978.1	15935.4	15563.6	14749.8	14765.4	15093	14543.9	14957.2
PCDHB16	Pcdhb17	ENSMUSG00000046387	447.574	0.255503	1.19375	0.000408732	0.0420882	507.739	480.705	473.789	487.359	486.542	448.041	403.83	417.033	358.207	412.495
TIAM2	Tiam2	ENSMUSG00000023800	792.134	-0.213434	-1.15944	0.000416296	0.0426342	707.424	738.01	742.767	785.617	693.928	848.747	834.564	885.373	779.548	905.364
LSP1	Lsp1	ENSMUSG00000018819	57.6694	0.856627	1.8108	0.000420468	0.0428287	86.0508	44.0874	91.8515	69.6372	80.1749	31.8072	32.2138	40.9458	45.0654	54.8594
TONSL	Tonsl	ENSMUSG00000059323	268.95	0.579209	1.49403	0.000445192	0.0451032	210.486	383.044	282.919	379.469	358.042	194.7	195.054	204.77	271.541	209.474
PCDHA13	Pcdha12	ENSMUSG00000103310	502.128	-0.363799	-1.28681	0.000448068	0.0451518	442.426	433.23	388.177	532.409	398.252	468.751	615.711	610.737	578.449	553.134
EHD4	Ehd4	ENSMUSG00000027293	248.666	-0.480041	-1.39478	0.000457233	0.0458303	249.135	185.045	192.084	214.677	195.445	227.442	336.575	337.662	305.714	242.881
RNF207	Rnf207	ENSMUSG00000058498	124.665	0.674931	1.59652	0.000478566	0.0477148	149.618	127.465	171.033	166.306	151.162	151.036	75.409	89.1212	72.1091	93.3865
KCNG3	Kcng3	ENSMUSG00000045053	74.9559	-0.556871	-1.47108	0.000486901	0.0481344	75.3519	51.9722	59.0085	55.7342	61.2114	80.0818	101.063	87.0959	88.5544	89.4858
DSG2	Dsg2	ENSMUSG00000044393	108.882	-0.536208	-1.45016	0.000487883	0.0481344	92.3295	73.0092	94.2159	87.0427	96.8074	111.7	139.231	157.384	102.918	134.179
EPB41	Epb41	ENSMUSG00000028906	1066.96	-0.254995	-1.19333	0.000491728	0.0482611	1071.2	954.907	1034.53	936.235	867.675	1113.22	1100.31	1263.14	1074.82	1253.6
UXS1	Uxs1	ENSMUSG00000057363	934.795	-0.172251	-1.12682	0.000497531	0.0485699	877.935	878.109	900.897	887.103	850.4	993.566	1044.01	967.853	934.079	1013.99
TNFRSF8	Tnfrsf8	ENSMUSG00000028602	33.0724	1.10962	2.15788	0.00050003	0.0485699	55.8498	24.028	52.9688	44.6696	48.5552	14.5837	26.5602	11.39	30.545	21.5732
HTR3A	Htr3a	ENSMUSG00000032269	298.539	0.329432	1.25652	0.00051624	0.0498826	297.87	303.669	336.857	360.416	363.089	275.863	286.278	227.737	261.799	271.812
CNDP1	Cndp1	ENSMUSG00000056162	12.2162	1.60684	3.04583	0.000528587	0.0504879	17.7454	13.0413	18.549	9.14628	33.9577	4.78495	5.42484	8.43176	6.56851	4.5122
DOCK10	Dock10	ENSMUSG00000038608	3146.99	-0.186864	-1.13829	0.000530492	0.0504879	3004.76	3085.1	2949.45	3041.86	2636.48	3312.95	3264.09	3536.73	3118.75	3519.76
PCDHGB6	Pcdhgb6	ENSMUSG00000103088	616.037	0.26347	1.20036	0.000534155	0.050581	744.653	702.493	627.408	647.825	640.257	560.7	578.497	483.642	572.925	601.975
PLPP2	Plpp2	ENSMUSG00000052151	126.166	0.566295	1.48072	0.00053743	0.0506367	124.083	170.969	167.629	122.78	168.018	133.55	90.1316	84.3764	101.553	98.5693
NKD2	Nkd2	ENSMUSG00000021567	519.332	0.403686	1.32288	0.000548943	0.0514641	584.072	542.307	543.843	686.922	600.134	387.815	504.611	345.839	520.296	477.478
ATP6V0E1	Atp6v0e	ENSMUSG00000015575	633.931	-0.235494	-1.17731	0.000562001	0.0524275	563.89	588.402	641.519	558.357	558.449	646.827	637.36	747.368	685.061	712.078
TENM1	Tenm1	ENSMUSG00000016150	1888.51	-0.26806	-1.20419	0.000565247	0.0524705	1976.55	1699.71	1731.19	1409.1	1754.96	2089.13	2013.71	1986.5	2238.16	1986.05
GNG4	Gng4	ENSMUSG00000021303	804.737	-0.32743	-1.25478	0.000574341	0.0530534	674.411	702.865	773.421	629.36	787.842	864.804	746.988	892.338	909.605	1065.73
CNTROB	Cntrob	ENSMUSG00000032782	471.282	0.293924	1.22597	0.000584478	0.0537263	464.689	507.84	542.886	536.574	540.986	393.684	405.519	381.121	445.806	493.716
NOTCH2	Notch2	ENSMUSG00000027878	1059.44	-0.313024	-1.24231	0.0005902	0.053989	1051.18	970.877	864.447	938.835	898.703	980.702	1222.71	1403.97	1099.21	1163.78
REEP6	Reep6	ENSMUSG00000035504	196.179	0.393082	1.3132	0.000601723	0.0542184	212.469	226.448	223.218	205.093	247.227	200.748	171.562	138.532	158.226	178.265
SGPP2	Sgpp2	ENSMUSG00000032908	224.214	-0.365803	-1.2886	0.00060523	0.0542184	204.399	191.872	200.134	200.975	182.472	251.812	242.406	254.538	212.083	301.456
OCIAD2	Ociad2	ENSMUSG00000029153	2778.42	0.162471	1.1192	0.000607769	0.0542184	2954.63	3171.49	2944.29	2799.7	2807.45	2803.5	2543.56	2515.62	2625.11	2618.86
CNR1	Cnr1	ENSMUSG00000044288	6681.49	0.177173	1.13067	0.000608027	0.0542184	7349.61	6954.25	7256.59	6607.34	7290.91	6142.66	6176.56	5746.46	6897.08	6393.41
ZMYM3	Zmym3	ENSMUSG00000031310	4278.49	-0.153518	-1.11228	0.000609971	0.0542184	4224.33	3832.12	4092.09	4227.01	3880.43	4394.64	4567.11	4311.98	4821.83	4433.37
ITGB7	Itgb7	ENSMUSG00000001281	41.8209	0.840109	1.79019	0.000613987	0.0543191	54.9063	71.4449	40.1274	45.7792	56.3536	29.9855	39.9917	28.7109	31.3305	19.5789
GAL	Gal	ENSMUSG00000024907	45.0789	0.712693	1.63886	0.00062251	0.0548158	58.4432	57.3806	51.4287	62.6071	50.6666	39.9234	22.4859	32.5887	35.4977	39.7674
TYMS	Tyms	ENSMUSG00000025747	87.7095	0.637749	1.5559	0.000639644	0.0560626	117.845	123.153	98.7397	77.4202	117.088	57.8437	62.9086	84.9755	81.7099	55.4122
DNAH1	Dnah1	ENSMUSG00000019027	209.974	0.377385	1.29899	0.000660416	0.0573497	233.096	237.129	260.034	256.764	199.261	171.388	182.89	158.139	199.002	202.038
IGSF1	Igsf1	ENSMUSG00000031111	245.35	0.483036	1.39768	0.000670552	0.0579627	269.397	247.645	273.17	311.452	326.748	204.556	149.789	199.909	269.845	200.993
GNG7	Gng7	ENSMUSG00000048240	5986.69	-0.12438	-1.09004	0.000680806	0.0582267	5580.75	5628.47	5689.03	5774.88	5967.19	5960.81	6392.37	6295.43	6549.43	6028.52
RAB29	Rab29	ENSMUSG00000026433	93.187	-0.492138	-1.40653	0.000681463	0.0582267	70.0201	88.2716	73.3175	72.8944	82.8618	126.331	107.659	97.5706	98.4614	114.482
DRAXIN	Draxin	ENSMUSG00000029005	148.836	-0.409989	-1.32868	0.000685919	0.0582267	106.527	128.569	125.304	137.646	140.119	147.217	167.468	177.439	190.22	167.846
CYBRD1	Cybrd1	ENSMUSG00000027015	284.387	0.304546	1.23503	0.000688084	0.0582267	318.457	276.168	307.799	338.992	329.677	250.176	277.861	228.769	265.98	249.988
TIAM1	Tiam1	ENSMUSG00000002489	3463.31	-0.161402	-1.11837	0.000689055	0.0582267	3530.83	3304.91	3426.63	3022.61	3067.2	3596.52	3649.08	3660.27	3664.33	3710.72
ECE1	Ece1	ENSMUSG00000057530	1130.05	-0.464049	-1.37941	0.000707839	0.0592096	972.801	988.015	1203.93	722.465	863.733	1663.24	1286.4	1004.9	1332.44	1262.59
NRIP3	Nrip3	ENSMUSG00000034825	6671	0.133638	1.09706	0.000710113	0.0592096	7220.66	7098.71	6763.83	6691.67	7127.47	6378.88	6557.98	5907.87	6564.76	6398.12
NTN5	Ntn5	ENSMUSG00000070564	78.6384	0.795869	1.73612	0.000756596	0.062532	116.373	94.4335	108.166	124.469	55.7665	56.2657	37.643	67.7741	55.4535	70.0398
ZDBF2	Zdbf2	ENSMUSG00000027520	1064.92	-0.318677	-1.24719	0.000764274	0.0628907	969.726	831.133	947.927	1020.05	968.628	999.951	1322.2	1004.22	1291.4	1294
MAPKBP1	Mapkbp1	ENSMUSG00000033902	2455.18	-0.203514	-1.1515	0.000772237	0.0632697	2508.74	2134.63	2039.22	2248.89	2482	2588.24	2641.52	2674.89	2700.04	2533.63
LZTR1	Lztr1	ENSMUSG00000022761	6592.11	0.105506	1.07587	0.000778959	0.0635442	6998.83	6789.99	6710.03	6715.44	6950.21	6513.48	6475.93	6383.56	6367.43	6016.22
MAP2K4	Map2k4	ENSMUSG00000033352	6708.44	0.113158	1.08159	0.000829285	0.0670689	7113.17	6920.63	6968.95	6763.5	7088.1	6262.32	6837.12	6255.12	6529.89	6345.62
PGAM2	Pgam2	ENSMUSG00000020475	166.996	0.437829	1.35456	0.000882365	0.070529	198.736	180.816	189.096	174.427	218.001	163.364	150.91	112.944	161.499	120.168
XRRA1	Xrra1	ENSMUSG00000035211	24.2481	0.989717	1.9858	0.000883296	0.070529	28.1261	29.3227	41.0627	35.2055	27.976	19.7541	10.1846	18.4801	21.2621	11.1074
LAMB2	Lamb2	ENSMUSG00000052911	1116.93	-0.225334	-1.16905	0.000888355	0.0706331	1085.44	1062.98	965.407	1037.17	996.973	1128.63	1251.67	1313.05	1058.97	1269.01
MYT1	Myt1	ENSMUSG00000010505	686.594	-0.20827	-1.1553	0.000892097	0.0706331	613.239	615.297	612.044	675.612	666.278	730.589	735.691	784.191	761.427	671.579
ITGA4	Itga4	ENSMUSG00000027009	1233.65	0.228632	1.17172	0.000896652	0.0706967	1280.02	1435	1309.58	1242.41	1389.4	1086.53	1285.59	1012.24	1172.13	1123.65
ZCCHC24	Zcchc24	ENSMUSG00000055538	2190.31	-0.122756	-1.08881	0.000903205	0.0709166	2189.69	2078.43	2077.11	2117.02	2023.53	2223.48	2355.41	2267.4	2247.32	2323.72
KPTN	Kptn	ENSMUSG00000006021	482.253	-0.220066	-1.16479	0.000928716	0.0726171	426.557	442.639	451.252	447.722	458.581	507.048	500.11	552.318	551.972	484.332
MSRB2	Msrb2	ENSMUSG00000023094	526.397	0.229639	1.17254	0.000949696	0.073366	571.449	561.478	568.784	593.019	544.938	459.729	556.178	471.752	465.727	470.921
SPOCK1	Spock1	ENSMUSG00000056222	5401.95	0.176285	1.12997	0.000949973	0.073366	6189.25	5622.95	5643.86	5320.2	5884.5	5003.68	5250.55	4592.17	5389.3	5123.06
VPS13D	Vps13d	ENSMUSG00000020220	5458.69	0.289412	1.22214	0.00096759	0.0742654	5273.84	5711.3	6205.66	6359.6	6467.71	5087.94	6028.02	4422.78	4617.69	4412.34
MTHFD1	Mthfd1	ENSMUSG00000021048	1161.02	-0.158724	-1.1163	0.000969501	0.0742654	1092.43	1134.68	1135.56	1062.93	1058.91	1195.43	1286.38	1248.67	1156.84	1238.33
LNX1	Lnx1	ENSMUSG00000029228	574.205	0.275755	1.21063	0.000975714	0.0743537	621.857	607.239	663.591	552.224	700.968	539.934	465.974	481.148	571.2	537.918
KCNC2	Kcnc2	ENSMUSG00000035681	3183.54	0.135616	1.09856	0.000978546	0.0743537	3412.55	3142.27	3404.44	3421.74	3284.95	2941.16	2981.29	2929.38	3207.87	3109.72
TMC3	Tmc3	ENSMUSG00000038540	55.5787	0.784268	1.72222	0.00100426	0.0760009	78.4436	80.4294	51.6735	54.2356	85.5538	32.6759	59.5884	40.1109	43.2817	29.7939
RGS14	Rgs14	ENSMUSG00000052087	2253.93	0.167262	1.12293	0.00101439	0.0764605	2346.43	2577.84	2291.43	2363.46	2343.55	2226.46	2195.21	2195.16	1952.53	2047.18
FIRRE		ENSMUSG00000085396	2826.2	0.131274	1.09526	0.00102151	0.0766908	2927.1	3099.6	2966.55	2938.66	2843.23	2833.4	2730.04	2621.58	2733.58	2568.25
PCDHGB4	Pcdhgb4	ENSMUSG00000103585	237.17	-0.39117	-1.31146	0.0010449	0.0778264	195.222	213.535	231.669	193.094	191.89	211.977	272.894	317.534	252.158	291.732
TREML2	Treml2	ENSMUSG00000071068	15.0604	1.19337	2.28687	0.00105162	0.0780189	21.6512	16.8045	16.3378	25.4857	23.8191	5.88003	8.76218	7.92823	14.1079	9.82745
LDB3	Ldb3	ENSMUSG00000021798	249.502	0.310009	1.23972	0.00107024	0.079089	264.007	285.556	300.66	275.042	256.098	257.891	221.771	214.394	204.609	214.996
TDRD1	Tdrd1	ENSMUSG00000025081	32.5002	0.928505	1.9033	0.00108467	0.0798421	43.4449	55.2921	50.6897	41.3873	22.4806	24.9423	22.4957	22.0453	25.4624	16.7616
RPS6KA2	Rps6ka2	ENSMUSG00000023809	1742.5	-0.149592	-1.10926	0.00110431	0.0809715	1628.88	1560	1705.27	1725.27	1639.89	1881.12	1929.38	1790.39	1828.61	1736.17
TULP4	Tulp4	ENSMUSG00000034377	6398.32	-0.218174	-1.16326	0.00111224	0.0812367	6380.35	6434.03	5882.27	5280.66	5599.68	6526.41	7106.6	7605.13	6283.93	6884.16
RASA1	Rasa1	ENSMUSG00000021549	2040.7	-0.140073	-1.10196	0.00115115	0.083754	2023.84	2002.89	1926.17	1825.97	1933.23	2250.53	2092.59	2055.62	2134.65	2161.5
B4GALT5	B4galt5	ENSMUSG00000017929	1472.87	-0.165847	-1.12182	0.00115943	0.0840317	1349.91	1362.04	1328.17	1401.54	1496.64	1473.67	1505.34	1649.9	1616.18	1545.29
FOXG1	Foxg1	ENSMUSG00000020950	3451.53	0.116948	1.08444	0.001185	0.0855564	3761.69	3510.27	3568.53	3524.41	3593.99	3374.2	3220.4	3243.67	3472.19	3246.01
DLX1	Dlx1	ENSMUSG00000041911	1003.66	0.177946	1.13127	0.00120013	0.0859894	1061.86	992.728	1133.67	1038.66	1101.61	957.526	906.927	901.913	1006.96	934.715
CPNE6	Cpne6	ENSMUSG00000022212	15902.6	0.138188	1.10052	0.00121665	0.0868429	16745.5	15788.1	16304.7	17333.8	17145.4	15469.1	16131.9	14249.8	15342.2	14515.9
CFAP100	Cfap100	ENSMUSG00000048794	299.634	0.334434	1.26088	0.00124034	0.0881997	359.964	381.218	342.852	286.569	301.988	290.154	285.22	238.097	259.241	251.037
MYO5B	Myo5b	ENSMUSG00000025885	3814.86	0.253871	1.1924	0.00125589	0.0889698	4297.22	3758.9	4025.83	4601.46	4062.86	3127.73	4154.03	3359.6	3542.16	3218.8
CHST11	Chst11	ENSMUSG00000034612	3027.75	0.108758	1.0783	0.00127918	0.0902804	3146.45	3212.86	3155.65	3022.04	3172.18	2857.14	3001.23	2885.42	2989.29	2835.23
SLC7A3	Slc7a3	ENSMUSG00000031297	194.42	0.336185	1.26241	0.00129302	0.0909165	219.052	200.439	245.493	206.47	213.782	176.604	167.392	177.958	188.086	148.925
LRRTM4	Lrrtm4	ENSMUSG00000052581	1054.35	-0.238815	-1.18002	0.00129877	0.0909812	961.119	1088.17	929.787	862.339	997.112	1214.42	998.352	1140.13	1206.04	1146.01
NRG2	Nrg2	ENSMUSG00000060275	144.253	-0.448047	-1.36419	0.0013055	0.0910272	146.603	114.149	93.6934	128.853	128.221	167.726	172.608	172.83	178.991	138.856
VSTM2L	Vstm2l	ENSMUSG00000037843	1058.26	0.181484	1.13405	0.00130908	0.0910272	1027.53	1103.79	1177.41	1115.29	1197.87	987.796	1016	1006.52	1027.75	922.645
PI15	Pi15	ENSMUSG00000067780	81.7212	0.560436	1.47471	0.00131537	0.091128	103.156	95.7699	92.9104	81.169	114.308	71.6799	69.5827	59.6368	47.5879	81.4111
HOMER3	Homer3	ENSMUSG00000003573	1700.06	0.191621	1.14205	0.00132532	0.0911473	1943.25	1865.4	1605.12	1840.42	1810.02	1563.89	1657.35	1618	1645.11	1452.07
MYLPF	Mylpf	ENSMUSG00000030672	15.7503	1.32107	2.49852	0.0013504	0.0925341	19.1728	24.1687	14.2535	23.4784	30.3178	9.41171	6.33141	4.12533	17.844	8.3991
LRP4	Lrp4	ENSMUSG00000027253	1271.87	-0.165491	-1.12155	0.00137155	0.0933594	1219.45	1163.14	1197.41	1268.96	1144.95	1289.47	1440.32	1279.78	1320.88	1394.34
CYB5R3	Cyb5r3	ENSMUSG00000018042	1644.49	0.181723	1.13424	0.00137235	0.0933594	1769.61	1591.37	1677.35	1775.42	1924.36	1522.12	1465.92	1641.82	1539.52	1537.4
CA4	Car4	ENSMUSG00000000805	991.726	0.224824	1.16863	0.00139929	0.0948495	1065.08	1104.49	1126.81	1072.55	974.299	908.749	1064.15	886.129	866.963	848.024
FAM160A1	Fam160a1	ENSMUSG00000051000	213.425	-0.360167	-1.28357	0.00141589	0.0956312	176.531	183.656	233.77	180.785	159.456	229.501	250.722	250.27	221.237	248.327
SENP6	Senp6	ENSMUSG00000034252	2181.5	0.177133	1.13063	0.00142312	0.0957759	2357.83	2453.09	2244.37	2410.48	2114.17	2151.44	2177.81	1931.06	2035.67	1939.12
CLPB	Clpb	ENSMUSG00000001829	1433.26	-0.322018	-1.25008	0.00144073	0.0966162	1286.12	1045.36	1330.77	1208.1	1498.06	1402.26	1410.25	1793.94	1798	1559.69
THAP12	Thap12	ENSMUSG00000030753	2052.76	0.140777	1.1025	0.00145632	0.0973154	2039.61	2294.79	2108.42	2105.93	2215.65	1893.31	1959.24	1933.3	2049.62	1927.69
VWA5B2	Vwa5b2	ENSMUSG00000046613	1185.94	-0.198123	-1.14721	0.00147576	0.0982657	1087.7	1036.79	1061.5	1130.6	1204.41	1223.23	1175.98	1327.13	1388.99	1223.03
SLC1A3	Slc1a3	ENSMUSG00000005360	18315.6	-0.10785	-1.07762	0.00148765	0.0987087	17397.2	17357.3	18169.6	16859	18372.9	18530.8	19257.9	18327.5	19486.3	19397.4
PCDHB14	Pcdhb14	ENSMUSG00000044043	292.769	0.274007	1.20916	0.00151032	0.0998612	318.426	342.926	311.015	313.071	316.99	262.215	262.878	270.012	231.441	298.716
CUL9	Cul9	ENSMUSG00000040327	2475.23	-0.158516	-1.11614	0.00151714	0.0999615	2573.11	2331.08	2177.04	2246	2372.82	2710.77	2655.56	2517.47	2524.71	2643.8
ANO1	Ano1	ENSMUSG00000031075	120.708	-0.388045	-1.30862	0.00154289	0.101304	98.4986	103.84	108.181	112.314	99.3095	129.424	146.026	154.124	126.056	129.31
C6orf118	1700010I14Rik	ENSMUSG00000023873	32.0111	0.911962	1.8816	0.00155857	0.101636	30.7284	28.0617	43.134	49.73	57.3109	23.9869	26.0524	13.1464	23.3273	24.6328
PREX2	Prex2	ENSMUSG00000048960	3180.9	-0.165015	-1.12118	0.00155873	0.101636	3248.26	3145.22	2760.9	2959.29	2883.8	3465.38	3503.91	3399.98	3157.11	3285.15
BARX2	Barx2	ENSMUSG00000032033	61.6889	0.550931	1.46503	0.00162606	0.104685	58.431	72.2993	85.7887	75.0239	74.7306	46.0885	44.6586	56.847	51.8828	51.1384
PGAP3	Pgap3	ENSMUSG00000038208	218.106	-0.314909	-1.24393	0.00162771	0.104685	199.755	195.026	178.358	205.62	193.661	242.78	200.49	254.682	252.862	257.822
VCAM1	Vcam1	ENSMUSG00000027962	892.317	-0.183666	-1.13577	0.00165158	0.105815	815.944	805.968	879.778	821.067	853.413	863.622	917.102	1006.2	998.099	961.974
DDX18	Ddx18	ENSMUSG00000001674	528.163	-0.279166	-1.21349	0.00165652	0.105815	505.597	468.496	416.027	448.72	546.698	540.705	584.436	599.252	526.517	645.183
GFRA1	Gfra1	ENSMUSG00000025089	1700.29	-0.168167	-1.12363	0.00166318	0.105881	1600.89	1613.37	1719.21	1439.1	1635.44	1777.39	1880.28	1707.84	1776.11	1853.31
NTRK2	Ntrk2	ENSMUSG00000055254	17562.3	-0.11617	-1.08385	0.00167896	0.106526	17855.3	16725.4	17243.1	16110.3	16343.9	17473.3	18056.7	18949.9	18484.5	18380.2
TACC1	Tacc1	ENSMUSG00000065954	3806.19	-0.189265	-1.14018	0.00173794	0.109822	3593.97	4075.71	3422.2	3451.17	3243.62	3871.51	3931.41	4325.24	4029.84	4117.2
RNF217	Rnf217	ENSMUSG00000063760	530.881	-0.212174	-1.15843	0.00174385	0.109822	489.915	448.518	478.514	543.755	498.158	567.849	597.166	551.359	586.955	546.625
MORC1	Morc1	ENSMUSG00000022652	4.90032	2.1976	4.58714	0.00174839	0.109822	7.33205	8.93762	10.0371	6.4854	6.46078	3.45258	2.77511	0.959439	0.848778	1.71431
CDC73	Cdc73	ENSMUSG00000026361	1500.21	-0.212877	-1.159	0.00176352	0.110404	1378.26	1381.58	1224.11	1402.61	1560.55	1473.99	1628.67	1737.26	1658.68	1556.37
TNFAIP2	Tnfaip2	ENSMUSG00000021281	16.8923	-1.02141	-2.0299	0.00177976	0.111052	9.59707	11.8288	11.9673	11.2984	10.5005	21.5857	24.9818	23.9827	27.0465	16.1341
LPAR2	Lpar2	ENSMUSG00000031861	46.8314	0.660662	1.58081	0.0018574	0.11519	47.8586	56.949	66.9635	58.9355	54.9631	29.2677	45.7099	36.4849	43.5614	27.62
GABRQ	Gabrq	ENSMUSG00000031344	35.6615	0.766207	1.70079	0.00186197	0.11519	43.753	38.9402	48.7339	56.7426	36.738	32.6268	21.7445	21.7937	33.7979	21.7448
FADS3	Fads3	ENSMUSG00000024664	896.418	-0.200089	-1.14877	0.00186662	0.11519	867.289	808.576	788.278	840.445	863.451	864.58	1029.68	1042.62	923.599	935.652
MGA	Mga	ENSMUSG00000033943	2377.46	-0.188278	-1.1394	0.00187052	0.11519	2192.9	2268.77	2240.07	2068.09	2342.91	2632.22	2688.99	2261.44	2366.42	2712.75
KLHDC7A	Klhdc7a	ENSMUSG00000078234	501.84	-0.359607	-1.28308	0.00205831	0.126341	435.222	423.429	507.115	447.88	384.244	560.621	474.125	679.494	468.664	637.602
PCDHA2	Pcdha2	ENSMUSG00000104148	254.616	-0.298284	-1.22968	0.00210683	0.128483	237.984	213.477	219.635	230.291	240.657	320.524	276.622	257.989	248.885	300.102
BEX1	Bex2	ENSMUSG00000042750	4514.21	0.123871	1.08965	0.00213738	0.129507	4501.1	4677.28	4928.98	4554.15	4878.5	4376.32	4214.62	4155.6	4560.12	4295.48
DACH1	Dach1	ENSMUSG00000055639	129.393	-0.440243	-1.35683	0.00216373	0.130609	117.465	111.06	110.658	109.364	99.9379	114.305	187.236	155.174	138.023	150.708
CMBL	Cmbl	ENSMUSG00000022235	169.535	0.366455	1.28918	0.00216942	0.130609	197.064	187.948	170.943	181.731	217.697	161.123	138.897	127.977	138.87	173.095
DDAH1	Ddah1	ENSMUSG00000028194	2163.22	-0.0990882	-1.0711	0.00220118	0.131547	2068.91	2074.24	2124.27	2093.59	2083.43	2214.03	2199.87	2233.4	2272.38	2268.12
CYB5R1	Cyb5r1	ENSMUSG00000026456	477.128	0.216154	1.16163	0.00220383	0.131547	509.357	490.115	520.847	535.615	507.135	441.776	495.754	410.184	412.087	448.408
AHCYL2	Ahcyl2	ENSMUSG00000029772	6626.67	-0.189872	-1.14066	0.00220595	0.131547	6181.03	6549.47	6449.95	5693.91	6079.6	6771.94	6633.28	8002.27	6535.04	7370.25
EYA1	Eya1	ENSMUSG00000025932	501.531	-0.288206	-1.22112	0.00226899	0.134456	522.752	453.663	471.933	408.519	401.847	555.375	492.288	638.583	513.609	556.743
OGT	Ogt	ENSMUSG00000034160	11759.2	-0.0780627	-1.0556	0.00235157	0.138912	11153.5	11439.5	11595	11602.5	11410.9	11825.3	12497.8	12038.1	11872.9	12156.7
MAEL	Mael	ENSMUSG00000040629	5.33493	2.45706	5.49098	0.00237454	0.139831	7.41811	5.21489	11.6725	8.44437	12.1842	0	0	4.435	0	3.98029
RESP18	Resp18	ENSMUSG00000033061	764.99	0.296625	1.22827	0.00242274	0.142169	730.121	800.254	863.85	924.442	898.604	754.929	676.251	570.33	798.293	632.824
LCT	Lct	ENSMUSG00000026354	1327.64	-0.2064	-1.15381	0.00243325	0.142169	1331.62	1294.41	1223.36	1195.55	1119.44	1297.85	1492.17	1566.84	1320.92	1434.3
SEC24D	Sec24d	ENSMUSG00000039234	893.638	0.284663	1.21813	0.00243689	0.142169	958.308	1049.26	1128.44	863.68	906.9	788.514	741.763	807.822	965.8	725.899
KBTBD11	Kbtbd11	ENSMUSG00000055675	7039.77	-0.157602	-1.11543	0.00245279	0.142655	6857.4	7071.86	6674.96	6552.05	6121.03	6790.74	7811.16	7738.03	7143.11	7637.34
PDE7B	Pde7b	ENSMUSG00000019990	418.878	-0.28746	-1.22049	0.00248283	0.143635	355.932	404.835	374.787	400.443	349.482	407.568	548.31	451.985	412.605	482.832
PDZD2	Pdzd2	ENSMUSG00000022197	2163.86	-0.260298	-1.19773	0.00249321	0.143676	2305.98	2047.9	2040.46	1627.19	1826.11	2215.08	2134.41	2494.73	2498.43	2448.29
CMPK1	Cmpk1	ENSMUSG00000028719	2341.69	0.157832	1.11561	0.00252202	0.144893	2324.03	2744.41	2488.25	2360.38	2433.21	2251.52	2081.52	2237.78	2296.87	2198.92
PAX5	Pax5	ENSMUSG00000014030	14.1851	1.54821	2.92454	0.00254069	0.145522	47.5956	14.507	10.3492	8.3879	27.7438	6.72973	5.19065	5.32276	7.98994	8.03448
DCHS1	Dchs1	ENSMUSG00000036862	1004.93	-0.186569	-1.13805	0.00255269	0.145766	935.35	968.935	831.495	972.88	992.46	1142.93	1055.13	1055.46	1094.12	1000.53
CXCL12	Cxcl12	ENSMUSG00000061353	2717.11	-0.169529	-1.12469	0.00257743	0.146293	2413.15	2784.42	2475.23	2603.9	2512.95	2940.1	2953.18	2681.34	3116.4	2690.44
TXNRD3	Txnrd3	ENSMUSG00000000811	111.43	0.422164	1.33994	0.00259138	0.146643	119.397	124.764	130.689	131.315	132.425	95.9885	88.1418	72.6356	117.057	101.887
GPD1	Gpd1	ENSMUSG00000023019	3041.1	-0.182319	-1.13471	0.00264924	0.149468	3017.03	2763.78	3052.62	2870.17	2542.15	3241.28	3438.39	3322.86	2912.54	3250.13
BLOC1S6	Bloc1s6	ENSMUSG00000005804	689.742	0.204904	1.15261	0.00273432	0.152443	709.345	691.934	780.999	713.752	796.669	672.757	590.66	620.885	622.132	698.292
B3GAT2	B3gat2	ENSMUSG00000026156	775.517	-0.190966	-1.14153	0.00276969	0.153959	761.999	744.129	696.689	667.324	753.008	817.17	839.383	775.01	907.997	792.466
POLR3A	Polr3a	ENSMUSG00000025280	955.588	-0.165666	-1.12168	0.0027853	0.154371	919.553	877.412	942.891	835.207	928.531	1028.51	975.968	1070.83	1026.68	950.294
MYOF	Myof	ENSMUSG00000048612	225.815	0.629831	1.54738	0.00285617	0.156915	227.663	245.002	381.898	271.742	241.472	128.076	289.934	164.397	170.534	137.427
IRF1	Irf1	ENSMUSG00000018899	192.487	0.400662	1.32011	0.00286936	0.157181	261.744	184.22	220.479	237.192	190.942	141.794	206.325	155.149	161.151	165.877
PLTP	Pltp	ENSMUSG00000017754	1528.02	-0.178634	-1.13181	0.00290593	0.158723	1421.95	1453.47	1452.43	1407.74	1432.24	1590.17	1413.01	1772.78	1611.51	1724.9
CHD4	Chd4	ENSMUSG00000063870	6787.58	0.145828	1.10637	0.00299046	0.162538	7689.2	6851.34	6578.24	7339.95	7191.26	6072.11	6823.03	6582.07	6334.69	6413.91
TRIM62	Trim62	ENSMUSG00000041000	585.978	0.203994	1.15188	0.00299303	0.162538	656.001	548.729	632.585	624.201	674.41	543.362	546.841	528.416	579.152	526.079
LMOD1	Lmod1	ENSMUSG00000048096	70.6121	-0.465059	-1.38037	0.00303746	0.164005	69.5247	59.6987	54.8766	61.5409	51.3361	76.1402	79.8367	83.1394	83.3654	86.6626
SFRP1	Sfrp1	ENSMUSG00000031548	166.422	-0.496804	-1.41108	0.0030719	0.165384	137.723	134.847	157.714	131.108	128.286	169.421	154.172	286.433	168.569	195.951
GLP1R	Glp1r	ENSMUSG00000024027	106.32	0.509668	1.42372	0.00308055	0.165384	112.952	96.0215	134.868	117.508	163.239	107.906	83.5262	79.1534	93.0262	75.0013
IGSF9B	Igsf9b	ENSMUSG00000034275	3171.44	-0.139425	-1.10147	0.003108	0.1662	3198.22	3069.7	2953.17	2842.47	3028.89	3134.72	3167.54	3456.18	3356.87	3506.68
ABCG4	Abcg4	ENSMUSG00000032131	1969.86	-0.147404	-1.10757	0.00311419	0.1662	1850.09	1833.35	1747.36	2066.96	1848.38	2061.16	2099.15	2080.9	2134.26	1976.96
CSF2RA	Csf2ra	ENSMUSG00000059326	877.094	-0.195071	-1.14478	0.00312219	0.1662	768.117	818.355	874.872	840.503	786.119	1015.98	885.424	927.37	851.24	1002.96
GPX3	Gpx3	ENSMUSG00000018339	123.197	0.483928	1.39855	0.00314596	0.166924	129.471	110.469	168.279	169.889	140.393	117.299	100.325	74.9479	108.518	112.38
ADCY1	Adcy1	ENSMUSG00000020431	38851.9	-0.210717	-1.15726	0.00315353	0.166924	39987	39456.8	34823.9	33191.7	32640	40016.9	39731.7	46947.8	38654.3	43069
SMCO3	Smco3	ENSMUSG00000043298	171.99	0.390429	1.31078	0.0032243	0.170193	200.833	168.734	204.871	203.755	196.215	136.207	195.605	153.086	124.756	135.841
FAM205A	Fam205a4	ENSMUSG00000093996	117.195	-0.927901	-1.90251	0.00328683	0.172117	51.072	124.554	101.996	26.3944	99.8192	145.292	211.109	125.265	138.309	148.136
THBS4	Thbs4	ENSMUSG00000021702	305.872	-0.568931	-1.48342	0.00329299	0.172117	266.332	216.034	308.19	269.345	171.083	363.124	373.843	354	228.312	508.453
RHOT2	Rhot2	ENSMUSG00000025733	2198.65	-0.14843	-1.10836	0.00333152	0.173159	2111.71	1972.64	2068.58	2177.45	2096.58	2203.19	2203.82	2276.14	2554.78	2321.57
GPR155	Gpr155	ENSMUSG00000041762	2222.92	0.166578	1.12239	0.00333564	0.173159	2373.1	2572.43	2233.45	2275.76	2301.91	2136.12	2315.07	2042.82	1968.05	2010.55
FGF2	Fgf2	ENSMUSG00000037225	236.544	-0.267207	-1.20348	0.00335099	0.173478	226.67	218.324	208.33	220.903	199.738	282.818	247.383	273.607	241.004	246.661
PAGR1		ENSMUSG00000030680	34.6457	-1.25026	-2.37885	0.00339104	0.175071	8.3392	20.0751	36.4157	7.54857	32.0989	50.8186	39.4608	25.3177	74.255	52.1278
ANP32E	Anp32e	ENSMUSG00000015749	2306.81	-0.112627	-1.0812	0.00340916	0.175239	2176.36	2325.91	2158.95	2188.1	2236.41	2430.13	2321.67	2329.16	2400.52	2500.87
PPP1R36	Ppp1r36	ENSMUSG00000052221	22.5576	-0.910117	-1.8792	0.0034222	0.175239	10.2044	15.4427	15.2068	12.281	26.0072	26.3467	30.5791	25.5422	26.5223	37.4432
VWF	Vwf	ENSMUSG00000001930	1195.86	0.373556	1.29554	0.00343915	0.17563	1146.56	1409.05	1662.81	1516.17	1016.09	869.82	1044.51	974.687	1102.37	1216.54
CHGB	Chgb	ENSMUSG00000027350	17437	0.106041	1.07627	0.00351032	0.17878	18331.5	19122	18008.6	17465.9	17461.4	16193.1	17062.6	16554.5	16567.4	17602.6
MAGED2	Maged2	ENSMUSG00000025268	1065.61	0.187609	1.13887	0.00358213	0.181372	1057.11	1079.6	1130.96	1162.78	1244.01	1064.59	923.234	951.241	1070.55	972
CECR2	Cecr2	ENSMUSG00000071226	350.27	-0.358207	-1.28183	0.00358244	0.181372	317.039	335.663	261.122	344.026	276.803	338.837	497.849	376.198	343.352	411.813
NOVA1	Nova1	ENSMUSG00000021047	1288.09	-0.215162	-1.16083	0.0035901	0.181372	1332.57	1171.82	1188.62	1135.4	1132.64	1229.11	1299.34	1407.37	1401.04	1582.97
GRHPR	Grhpr	ENSMUSG00000035637	435.444	0.219715	1.1645	0.0036455	0.183679	505.314	436.701	496.546	474.419	430.367	432.27	378.788	406.688	381.744	411.605
ARNT2	Arnt2	ENSMUSG00000015709	8047.9	-0.144436	-1.1053	0.00372723	0.186797	7906.25	7259.37	7886.52	7088.81	8087.75	8552.39	8085.64	8189.42	9143.19	8279.71
HTATIP2	Htatip2	ENSMUSG00000039745	144.787	0.341262	1.26686	0.00374374	0.186925	143.267	156.612	193.021	159.948	155.879	120.657	130.125	130.969	133.897	123.493
SCOC	Scoc	ENSMUSG00000063253	3576.4	0.0846313	1.06042	0.00379533	0.188387	3566.97	3672.03	3772.1	3695.31	3697.52	3454.78	3543.12	3434.65	3429.22	3498.27
EID1	Eid1	ENSMUSG00000091337	5211.3	0.115896	1.08365	0.00379894	0.188387	5198.14	5597.29	5406.62	5350.89	5551.79	5125.06	5099.15	4633.04	5211.92	4939.12
USH2A	Ush2a	ENSMUSG00000026609	7.22367	2.13427	4.39016	0.00391528	0.19314	5.20133	4.12144	4.87913	23.5674	22.2107	2.70457	3.96379	3.1874	1.43648	0.96452
UBE4B	Ube4b	ENSMUSG00000028960	3400.12	0.131796	1.09566	0.00393495	0.193604	3468.62	3654.22	3497.99	3608.45	3544.57	3104.14	3591.64	3157.22	3117.8	3256.58
HOMEZ	Homez	ENSMUSG00000057156	441.599	-0.340482	-1.26618	0.00398678	0.195643	305.626	440.208	379.382	440.344	383.278	431.427	459.151	501.31	470.312	604.957
FLAD1	Flad1	ENSMUSG00000042642	799.233	-0.181973	-1.13443	0.00402534	0.197022	685.116	713.277	786.042	729.01	830.709	893.381	822.814	840.38	847.817	843.786
FRMD7	Frmd7	ENSMUSG00000036131	63.53	0.512204	1.42623	0.00408978	0.199657	74.7403	68.8629	82.8003	73.9748	72.4731	39.2388	53.7136	59.8702	45.7868	63.839
PIH1D1	Pih1d1	ENSMUSG00000003423	344.738	-0.240559	-1.18145	0.0041228	0.20075	277.064	300.181	326.489	340.445	334.795	362.03	383.2	391.751	390.9	340.52
SCARA3	Scara3	ENSMUSG00000034463	642.688	-0.197679	-1.14685	0.00415656	0.201872	582.424	664.837	574.218	554.83	618.42	703.622	620.456	725.123	683.266	699.686
CAD	Cad	ENSMUSG00000013629	612.261	-0.273373	-1.20863	0.00417513	0.202252	569.77	632.227	553.739	569.316	448.877	633.48	640.829	740.057	731.482	602.838
TANC2	Tanc2	ENSMUSG00000053580	5760.13	-0.197256	-1.14652	0.00423296	0.204123	6281.17	5514.3	5404.53	4655.21	4983.57	5909.07	6052.87	6303.94	6235.15	6261.51
HENMT1	Henmt1	ENSMUSG00000045662	32.2398	0.836294	1.78546	0.00426998	0.205264	53.1913	36.4664	46.4195	38.6712	31.0174	34.1585	24.6755	28.4495	14.7396	14.6087
PTPRZ1	Ptprz1	ENSMUSG00000068748	8882.64	-0.112539	-1.08113	0.0042941	0.20573	8651.68	8654.93	8476.42	8326.3	8573.8	8840.47	9118.77	8967.46	10082.6	9133.9
STON1	Ston1	ENSMUSG00000033855	127.988	0.656496	1.57625	0.0043015	0.20573	129.227	107.137	274.39	157.312	119.199	100.574	113.363	87.293	87.5295	103.859
SRPK1	Srpk1	ENSMUSG00000004865	1973.13	0.155195	1.11357	0.00444049	0.211413	1928.53	2216.34	2139.84	2196.55	1916.71	1855.26	1910.35	1807.21	1804.68	1955.86
ITGB8	Itgb8	ENSMUSG00000025321	1696.23	-0.110032	-1.07925	0.00445273	0.211413	1617.18	1686.28	1589.83	1647.47	1615.74	1706.25	1804.12	1780.69	1714.77	1800
ZFPM1	Zfpm1	ENSMUSG00000049577	684.887	0.232559	1.17492	0.00445399	0.211413	810.765	780.185	716.709	715.42	675	625.608	631.661	739.247	583.193	571.081
CAV1	Cav1	ENSMUSG00000007655	444.432	-0.205603	-1.15317	0.00451581	0.213809	390.374	445.393	418.77	437.82	371.306	470.977	477.858	469.956	459.054	502.81
STIM2	Stim2	ENSMUSG00000039156	2744.8	0.190547	1.1412	0.004608	0.217627	2588.66	2940.74	2898.13	3340	2861.9	2767.81	2671.1	2537.53	2389.26	2452.83
RAB26	Rab26	ENSMUSG00000079657	1041.12	0.159675	1.11704	0.00469227	0.220407	1109.76	1075.23	1092.62	1156.71	1060.56	1008.41	1047.12	885.172	1023.19	952.422
SCG2	Scg2	ENSMUSG00000050711	5258.44	0.152829	1.11175	0.0047085	0.220407	5379.25	5648.74	5639.76	5040.63	5976.63	5021.79	4803.67	4692.36	5419.94	4961.6
DSCAML1	Dscaml1	ENSMUSG00000032087	3275.9	-0.172082	-1.12668	0.00471326	0.220407	3148.41	3437.58	3136.71	2917.77	2765.52	3380.05	3776.61	3484.79	3357.01	3354.55
TCEAL5	Tceal5	ENSMUSG00000054034	1968.62	0.108544	1.07814	0.00471366	0.220407	2014.28	2117	2050.51	2022.65	2011.82	1947.49	1857.04	1810.09	1963.15	1892.19
TP53INP2	Trp53inp2	ENSMUSG00000038375	7133.15	0.0852829	1.0609	0.00474117	0.220739	7298.98	7612.84	7308.45	7195	7308.61	7060.76	6924	6653.32	6830.07	7139.5
GPRASP1	Gprasp1	ENSMUSG00000043384	14344.1	0.109848	1.07911	0.00474419	0.220739	15181.1	14217.6	15405.4	15050.8	14595.5	13799.6	14531.9	12928.7	14183.9	13546.4
HEATR6	Heatr6	ENSMUSG00000000976	730.212	-0.193886	-1.14384	0.0047688	0.221338	724.454	686.872	643.456	622.912	727.365	706.174	754.72	830.349	803.515	802.301
VCL	Vcl	ENSMUSG00000021823	1230.6	-0.171879	-1.12652	0.00478071	0.221346	1108.38	1194.4	1183.56	1125.4	1174.83	1243.63	1361.42	1249.83	1461.72	1202.78
DGKH	Dgkh	ENSMUSG00000034731	6617.49	-0.210662	-1.15722	0.00481371	0.222327	6706.98	7090.23	5825.38	5381.27	5673.22	6702	6964.76	7746.23	6915.28	7169.51
MC4R	Mc4r	ENSMUSG00000047259	136.484	-0.384347	-1.30527	0.00484074	0.223029	116.985	126.935	127.433	136.275	84.8149	163.619	164.345	146.03	149.043	149.36
NPBWR1	Npbwr1	ENSMUSG00000033774	60.1573	-0.502992	-1.41715	0.00485456	0.22312	59.3921	46.7832	52.0228	43.2906	47.6015	68.3515	73.4766	68.4056	58.4844	83.7649
SIGLEC8	Siglecf	ENSMUSG00000039013	19.943	1.01173	2.01633	0.0048672	0.223157	42.0847	22.4969	21.9283	16.5898	30.9103	10.3603	10.3979	13.8094	20.3144	10.5377
CENPF	Cenpf	ENSMUSG00000026605	100.159	-0.728172	-1.65654	0.00489244	0.22377	74.7304	95.427	82.8048	68.1046	50.3828	76.3852	135.235	213.346	106.113	99.0632
SLC36A2	Slc36a2	ENSMUSG00000020264	12.6866	1.05907	2.08359	0.00492129	0.223795	22.4885	13.411	19.066	16.1803	14.562	8.78376	8.24748	8.40086	6.63996	9.08621
INSM1	Insm1	ENSMUSG00000068154	131.322	0.339935	1.2657	0.00493002	0.223795	142.46	154.587	145.435	137.647	154.115	118.519	101.195	107.291	136.083	115.889
MROH8	Mroh8	ENSMUSG00000074627	16.831	1.1015	2.14578	0.00493121	0.223795	22.4867	27.2856	22.0516	33.3855	9.71732	7.76954	10.833	9.2014	12.2533	13.3262
RIC8A	Ric8a	ENSMUSG00000025485	1868.47	-0.160448	-1.11763	0.00494049	0.223795	1730.5	1729.83	1807.15	1769.07	1785.49	2011.65	1769.38	1853.44	2169.71	2058.49
PLEKHN1	Plekhn1	ENSMUSG00000078485	1833.56	-0.119557	-1.0864	0.00495431	0.223882	1673.03	1700.88	1732.9	1853.88	1824.02	1889.4	1959.64	1947.21	1855.77	1898.84
CACNG4	Cacng4	ENSMUSG00000020723	915.77	-0.189716	-1.14054	0.00497592	0.224321	902.779	784.705	795.399	834.061	961.101	995.985	930.61	977.298	1039.3	936.459
PEMT	Pemt	ENSMUSG00000000301	35.2344	0.784517	1.72252	0.00500423	0.224855	52.0197	34.8522	35.0089	46.1793	53.4908	26.2153	24.7732	17.0904	42.5585	20.1555
ATP7B	Atp7b	ENSMUSG00000006567	141.74	-0.316724	-1.2455	0.00501864	0.224855	125.615	123.007	123.986	124.456	134.043	151.801	137.329	167.207	158.616	171.338
VPS52	Vps52	ENSMUSG00000024319	2396.5	-0.106763	-1.07681	0.00504319	0.225199	2376.05	2210.34	2310.21	2279.33	2363.49	2483.35	2479.63	2454.45	2609.99	2398.16
ACTN2	Actn2	ENSMUSG00000052374	524.94	0.206124	1.15358	0.00508331	0.225706	554.631	540.848	568.188	539.499	608.943	491.494	500.635	421.248	529.756	494.155
NSG2	Nsg2	ENSMUSG00000020297	16651.9	0.122406	1.08855	0.00509049	0.225706	16583	16911.4	17591.4	17132.5	18570.8	16052.6	15956.3	15068.8	17125.3	15526.5
VILL	Vill	ENSMUSG00000038775	50.8787	1.18806	2.27847	0.00511188	0.225706	72.3402	52.5726	115.291	64.2567	47.3656	60	14.7938	26.0224	10.1293	46.0155
UNC13B	Unc13b	ENSMUSG00000028456	2520.53	-0.150234	-1.10975	0.00512209	0.225706	2527.72	2441.94	2469.71	2168.81	2341.52	2640.72	2546.94	2879.23	2523.13	2665.55
ALDH1A1	Aldh1a1	ENSMUSG00000053279	1939.98	-0.168071	-1.12356	0.00512422	0.225706	1765.91	2038.19	1656.74	1851.24	1823.18	2035.72	2037.2	2170.7	1896.31	2124.62
CREB3L1	Creb3l1	ENSMUSG00000027230	116.623	0.362062	1.28526	0.00513787	0.225706	123.726	123.026	131.264	130.83	146.39	94.1583	88.5032	118.778	109.561	99.9955
ZNF397	Zfp397	ENSMUSG00000024276	1216.22	-0.150835	-1.11021	0.00516361	0.226286	1076.88	1272.57	1153.95	1091.14	1170.52	1302.62	1320.96	1257.22	1269.42	1246.88
SDR42E1	Sdr42e1	ENSMUSG00000034308	182.939	0.283387	1.21705	0.00519823	0.227275	203.992	181.556	228.005	198.292	192.247	172.31	167.557	160.449	167.148	157.835
MAP3K19	Map3k19	ENSMUSG00000051590	117.551	-0.422503	-1.34025	0.00524041	0.22738	83.3224	87.688	99.4413	114.223	116.826	120.545	162.856	133.825	112.943	143.84
LRG1	Lrg1	ENSMUSG00000037095	32.1311	-0.737307	-1.66706	0.00524642	0.22738	21.1651	23.9592	28.3347	18.2057	28.9141	49.4279	39.6946	30.4432	30.5489	50.6175
SEMA5A	Sema5a	ENSMUSG00000022231	5296.93	-0.179544	-1.13253	0.00524889	0.22738	5219.29	5521.12	4822.28	4296.23	4980.51	5265.92	5470.72	6034.55	5714.57	5644.09
DGKI	Dgki	ENSMUSG00000038665	1144.11	-0.221386	-1.16585	0.00531514	0.227509	1194.19	1132.4	993.976	1013.17	949.42	1101.87	1176.51	1361.49	1204.44	1313.66
SMG5	Smg5	ENSMUSG00000001415	2644.41	-0.125527	-1.09091	0.00531551	0.227509	2701.69	2475.41	2497.51	2521.61	2451.21	2703.96	2757.57	2860.52	2575.88	2898.74
ELOVL5	Elovl5	ENSMUSG00000032349	1838.94	-0.105513	-1.07588	0.00531926	0.227509	1705.32	1774.08	1805.96	1811.45	1760.62	1917.8	1974.52	1870.34	1846.54	1922.8
ADAMTS10	Adamts10	ENSMUSG00000024299	1211.24	-0.120059	-1.08678	0.00532671	0.227509	1141.22	1209.31	1126.91	1146.04	1181.18	1241.27	1253.62	1270.07	1307.2	1235.6
TMTC2	Tmtc2	ENSMUSG00000036019	344.971	0.213241	1.15929	0.0053345	0.227509	378.735	362.754	346.536	398.124	365.147	311.468	295.617	318.472	337.232	335.627
ELOVL4	Elovl4	ENSMUSG00000032262	2255.77	0.143437	1.10453	0.0053364	0.227509	2463.83	2216.01	2397.41	2231.93	2530.66	2101.75	2061.85	2078.28	2287.76	2188.23
PI4KB	Pi4kb	ENSMUSG00000038861	1440.11	0.152617	1.11158	0.005385	0.229063	1619.09	1395.75	1461.55	1584.2	1520.65	1367.28	1422.59	1284.36	1314.45	1431.21
TENM3	Tenm3	ENSMUSG00000031561	3522.09	-0.183975	-1.13601	0.00541345	0.229472	3806.66	3089.23	3216.67	3201.28	3176.05	3503.76	3459.61	4006.68	3790.84	3970.12
SVEP1	Svep1	ENSMUSG00000028369	45.7563	-0.574492	-1.48915	0.00541897	0.229472	39.7342	30.6172	32.0955	37.4158	44.3959	49.9712	53.0496	54.7826	46.7519	68.7495
POMT1	Pomt1	ENSMUSG00000039254	444.616	-0.210742	-1.15728	0.00543538	0.229651	432.729	407.319	430.683	407.352	381.974	455.103	485.147	506.587	425.89	513.38
KAT6B	Kat6b	ENSMUSG00000021767	1992.02	-0.157507	-1.11536	0.00546999	0.230596	2037.58	1988.95	1855.73	1668.29	1868.97	2045.4	2017.6	2092.6	2195.34	2149.76
RAB11FIP4	Rab11fip4	ENSMUSG00000017639	9064.38	-0.0767147	-1.05461	0.00553429	0.232786	9142.19	8744.09	8693.22	8719.42	8818.06	9027.58	9578.58	9183.8	9374.02	9362.8
LDB2	Ldb2	ENSMUSG00000039706	1026.82	-0.271966	-1.20745	0.00557376	0.233924	960.276	726.064	1095.49	901.648	966.027	1062	1056.74	1275.32	1159.51	1065.08
ZFPM2	Zfpm2	ENSMUSG00000022306	807.923	-0.146958	-1.10723	0.0056424	0.235755	778.782	761.561	769.986	758.041	766.765	864.392	865.513	801.617	904.992	807.584
RASGRF2	Rasgrf2	ENSMUSG00000021708	2721.66	-0.175734	-1.12954	0.00570524	0.236806	2653.99	2582.67	2645.96	2311.3	2586.31	2740.3	2544.01	3042.74	2977.48	3131.79
CLU	Clu	ENSMUSG00000022037	20138.1	-0.105657	-1.07598	0.00571227	0.236806	19125.9	18206.7	19865.4	20741.6	19063.4	21460.6	21000.9	20832.4	20141.2	20943.2
PRR19	Prr19	ENSMUSG00000058741	5.64696	1.93234	3.81673	0.0057304	0.236806	7.48295	11.7381	8.87094	4.73954	12.1581	5.5296	0	1.06372	3.90372	0.982865
NEDD4	Nedd4	ENSMUSG00000032216	14721.9	-0.0720615	-1.05122	0.00575275	0.23721	14353.1	14076.7	14567.7	14750.4	14020.6	14609.8	15363.4	15102.5	15153.5	15221.6
NECAB2	Necab2	ENSMUSG00000031837	2122.88	0.159999	1.11729	0.00581998	0.239458	2114.92	2089.65	2157.95	2381.51	2456.78	2025.32	2101.07	1852.34	2038.1	2011.19
SOGA1	Soga1	ENSMUSG00000055485	1992.32	-0.164047	-1.12043	0.00587832	0.239894	2077.31	1881.87	1745	1731.99	1959.58	1965.2	2088.87	2207.63	2193.14	2072.6
PPP1R2	Ppp1r2	ENSMUSG00000047714	3385.03	0.0939294	1.06727	0.00588249	0.239894	3533.01	3631.98	3476.33	3502.12	3331.3	3233.23	3316.56	3373.33	3244.99	3207.42
SSTR3	Sstr3	ENSMUSG00000044933	1217.21	0.146626	1.10698	0.00588329	0.239894	1320	1246.33	1289.01	1216.39	1322.93	1071.01	1206.35	1095.41	1213.93	1190.73
ADGRL2	Adgrl2	ENSMUSG00000028184	1876.02	-0.136977	-1.0996	0.00591235	0.239894	1875.11	1869.34	1725.88	1685.71	1780.27	1989.16	1973.36	1841.65	1917.62	2102.13
CORT	Cort	ENSMUSG00000028971	101.061	-0.502213	-1.41638	0.00592702	0.239894	66.3108	79.9706	86.9802	83.8574	100.987	123.118	98.6667	89.0125	159.052	122.654
TRAPPC6B	Trappc6b	ENSMUSG00000020993	1599.47	0.110703	1.07975	0.00593366	0.239894	1685.44	1642.39	1692.57	1613.65	1671.71	1616.65	1474.94	1540.6	1535.79	1520.94
AP3M2	Ap3m2	ENSMUSG00000031539	3633.3	0.0954176	1.06837	0.0059448	0.239894	3728.99	3710.99	3757.82	3851.3	3716.44	3427.23	3673.9	3410.79	3638.37	3417.13
EP400	Ep400	ENSMUSG00000029505	3228.68	-0.17422	-1.12835	0.00594515	0.239894	3317.24	2991.78	2864.56	3164.67	2829.54	3227.78	3480.01	3871.77	3280.66	3258.75
GSTM2	Gstm7	ENSMUSG00000004035	465.474	0.245839	1.18578	0.00596863	0.240326	463.742	547.582	518.933	498.434	496.354	476.645	406.898	436.226	351.484	458.443
DCAF5	Dcaf5	ENSMUSG00000049106	2766.12	0.165672	1.12169	0.00601652	0.241224	2767.35	2859.77	2874.72	3074.89	3045.77	2923.77	2478.92	2438.11	2755.52	2442.35
DEPTOR	Deptor	ENSMUSG00000022419	440.927	-0.21626	-1.16172	0.00604337	0.241641	467.521	406.914	404.403	386.942	375.113	479.617	439.802	504.742	450.455	493.767
MYORG	Myorg	ENSMUSG00000046312	1180.02	-0.148665	-1.10854	0.00605257	0.241641	1079.14	1051.61	1071.67	1155.38	1235.96	1198.09	1259.15	1238.09	1249.26	1261.86
LIMCH1	Limch1	ENSMUSG00000037736	3489.67	-0.0980798	-1.07035	0.00606962	0.241809	3424.82	3325	3321.76	3425.48	3355.24	3376.19	3720.9	3628.95	3619.85	3698.5
ADD3	Add3	ENSMUSG00000025026	3938.24	-0.0772553	-1.05501	0.0061036	0.24265	3803.41	3850.44	3802.15	3835.68	3870.88	4011.51	4158.28	3993.92	3946.61	4109.48
ATP4A	Atp4a	ENSMUSG00000005553	29.1718	1.31801	2.49322	0.00625493	0.248143	26.3811	40.8684	27.6256	36.6426	74.9131	32.4583	4.88725	12.198	26.4615	9.28222
MAGEE1	Magee1	ENSMUSG00000031227	4207.05	0.122616	1.08871	0.00628866	0.248223	4495.1	4231.3	4598.98	4150.17	4455.32	4088.27	3965.95	3760.38	4281.76	4043.3
PADI6	Padi6	ENSMUSG00000040935	7.16475	1.78483	3.44578	0.00638623	0.249673	17.8214	3.93177	17.5923	6.14431	10.4609	2.58458	0	4.00563	4.54507	4.56158
SATB1	Satb1	ENSMUSG00000023927	2809.54	-0.156323	-1.11444	0.0064364	0.251113	2876.64	2602.79	2748.98	2475.88	2584.57	2887.55	2669.26	3025.93	3038.29	3185.48
GIPR	Gipr	ENSMUSG00000030406	69.8083	0.47465	1.38958	0.00645217	0.251208	85.5943	88.2752	74.1015	69.4335	88.0426	67.3919	45.722	59.4686	69.0678	50.9856
TFAP4	Tfap4	ENSMUSG00000005718	61.3389	-0.584219	-1.49923	0.00649469	0.252342	52.2541	49.967	47.989	40.3763	54.5138	61.3533	74.6257	55.7624	66.9933	109.554
ACE2	Ace2	ENSMUSG00000015405	67.5401	-0.466468	-1.38172	0.00654159	0.253642	53.2817	53.1228	60.4889	65.6386	50.5907	76.7804	66.4912	98.3599	73.9268	76.7203
FAT4	Fat4	ENSMUSG00000046743	1413.92	-0.159373	-1.1168	0.00656078	0.253863	1422.5	1430.99	1212.79	1235	1378.72	1412.93	1528.14	1506.8	1524.1	1487.27
TAX1BP1	Tax1bp1	ENSMUSG00000004535	4008.52	0.0786355	1.05602	0.00660271	0.254962	4022.11	4129.95	4247.35	4096.05	4090.96	3845.49	3980.99	3900.49	3830.83	3940.94
GLIPR1	Glipr1	ENSMUSG00000056888	33.8869	0.675313	1.59694	0.00666585	0.256874	40.3412	43.1283	36.6601	57.2811	31.5028	26.9092	23.5151	23.2889	33.1855	23.0563
TMEM132A	Tmem132a	ENSMUSG00000024736	5835.88	-0.11383	-1.0821	0.0067355	0.258482	5646.77	5173.78	5550.55	5711.63	5943.22	6015.28	5885.03	6087.12	6379.64	5965.82
JAM2	Jam2	ENSMUSG00000053062	1115.92	-0.123113	-1.08908	0.00674527	0.258482	1077.88	1078.82	1111.38	1077.22	996.997	1169.15	1154.22	1180.18	1147.85	1165.49
MPG	Mpg	ENSMUSG00000020287	298.781	0.226794	1.17023	0.00674875	0.258482	291.895	341.356	333.688	305.095	339.151	273.465	274.801	258.208	270.149	300.002
SOX21	Sox21	ENSMUSG00000061517	234.141	0.282121	1.21598	0.00676262	0.258488	276.215	254.823	217.589	266.847	270.016	233.131	208.325	189.668	231.978	192.812
KIAA0040	4930523C07Rik	ENSMUSG00000090394	75.6057	1.05559	2.07856	0.00681118	0.259818	52.1807	113.478	68.8812	166.939	106.107	29.7084	36.7322	112.283	29.3695	40.3795
OMP	Omp	ENSMUSG00000074006	18.7126	0.847417	1.79928	0.00694115	0.262649	25.5635	16.158	25.6732	30.2294	22.4735	11.8949	15.9127	11.7903	12.6705	14.76
RXFP3	Rxfp3	ENSMUSG00000060735	215.598	0.386418	1.30714	0.0069835	0.263254	255.188	189.129	244.243	230.217	302.37	165.218	206.578	151.544	222.178	189.318
MYO9B	Myo9b	ENSMUSG00000004677	2535.49	-0.126952	-1.09198	0.00698509	0.263254	2475.03	2277.28	2560.28	2400.27	2407.13	2785.28	2781.19	2608.11	2508.34	2552.05
SMPD4	Smpd4	ENSMUSG00000005899	1685.42	-0.159505	-1.1169	0.00702715	0.264311	1562.52	1515.55	1600.17	1800.23	1482.07	1724.71	1871.31	1745.86	1702.41	1849.32
CALD1	Cald1	ENSMUSG00000029761	1165.14	-0.162868	-1.11951	0.00710666	0.266194	961.25	1169.19	1134.52	1166.6	1064.6	1241.16	1273.77	1171.44	1244.24	1224.66
SLC6A16	Slc6a16	ENSMUSG00000094152	14.8912	1.04839	2.06822	0.0071467	0.266389	25.0217	20.841	18.3908	14.9157	20.0391	4.36206	8.76216	11.3237	13.6649	11.5906
AQP4	Aqp4	ENSMUSG00000024411	4266.02	-0.223995	-1.16796	0.00717542	0.266438	3762.44	4276.67	4361.05	4138.26	3139.1	4277.5	4558.72	4743.97	4372.49	5029.95
STUM	Stum	ENSMUSG00000053963	20907.7	0.12005	1.08677	0.00718269	0.266438	22304	22679.9	21101	20646.9	22153.5	19306.3	21466.1	19895.7	20755.1	18767.9
CDH4	Cdh4	ENSMUSG00000000305	489.41	0.233121	1.17538	0.00720045	0.266518	521.789	525.604	496.344	531.705	568.208	429.315	434.978	400.883	546.661	438.616
TMEM80	Tmem80	ENSMUSG00000025505	550.25	-0.168876	-1.12418	0.00722384	0.266518	516.938	548.198	520.403	515.048	489.204	566.667	615.938	595.457	542.136	592.512
RNF8	Rnf8	ENSMUSG00000090083	645.155	0.213258	1.1593	0.00723869	0.266518	761.761	604.157	735.556	681.43	679.01	534.214	623.922	591.21	657.059	583.236
RPS28	Rps28	ENSMUSG00000067288	788.553	-0.153241	-1.11206	0.00728929	0.267236	730.643	677.017	790.514	789.48	744.302	842.655	823.983	834.667	849.286	802.981
AGAP1	Agap1	ENSMUSG00000055013	3963.86	-0.100789	-1.07236	0.00735419	0.268803	4013.7	3676.43	3921.15	3900.41	3617.54	4178.4	4076.61	4111.85	4001.9	4140.62
CUX2	Cux2	ENSMUSG00000042589	883.127	-0.280614	-1.21471	0.00736055	0.268803	775.561	659.774	855.734	903.628	792.059	894.37	962.271	1000.55	814.466	1172.87
DYRK1A	Dyrk1a	ENSMUSG00000022897	2194.54	-0.148788	-1.10864	0.00739105	0.269394	2221.13	2272.14	2036.9	1953.57	1927.8	2309.02	2178.5	2296.28	2358.22	2391.85
ZNF511	Zfp511	ENSMUSG00000025470	352.836	-0.274466	-1.20955	0.0075897	0.276101	296.017	319.735	370.511	329.198	281.041	321.61	420.148	368.361	406.972	414.772
AJAP1	Ajap1	ENSMUSG00000039546	952.072	0.197125	1.14641	0.00768761	0.279124	1038.89	948.318	1005.17	1049.13	1040.87	857.277	1027.75	898.973	889.104	765.231
AP5S1	Ap5s1	ENSMUSG00000068264	313.679	0.210686	1.15724	0.00772773	0.279504	320.823	309.295	344.931	368.11	339.049	295.299	286.474	286.539	281.442	304.825
KAZALD1	Kazald1	ENSMUSG00000025213	38.9086	0.585293	1.50034	0.00780647	0.281516	55.6958	34.2001	53.0428	41.1523	49.526	33.1878	29.3532	31.8722	30.908	30.1475
PGM2L1	Pgm2l1	ENSMUSG00000030729	16453.9	0.111899	1.08065	0.00781352	0.281516	17767.3	17361	16857.6	15954.5	17521.2	15646.9	15685.2	15126.9	17030.1	15588.2
UNC13A	Unc13a	ENSMUSG00000034799	16891.4	-0.112586	-1.08116	0.00782819	0.281516	17229	17074.1	15873.2	15162.3	15827.4	16706	17805.6	17909.9	17936.4	17390
EXOC3L4	Exoc3l4	ENSMUSG00000021280	22.4269	1.13353	2.19395	0.00784717	0.281661	13.6996	28.3702	34.5319	37.9042	37.4986	11.7652	18.9528	8.8908	5.83102	26.8246
SHISA7	Shisa7	ENSMUSG00000053550	6800.22	-0.100918	-1.07246	0.00789133	0.282707	6699.03	7050.84	6441.63	6409.88	6215.7	7057.84	7092.87	7099.61	6830.64	7104.15
NT5DC2	Nt5dc2	ENSMUSG00000071547	309.536	0.233488	1.17567	0.00797896	0.284595	304.567	328.05	334.503	338.353	367.537	262.509	282.493	324.563	278.426	274.358
CABP1	Cabp1	ENSMUSG00000029544	1789.16	0.136456	1.0992	0.00799983	0.284595	1799.72	1826.67	1887.91	1988.74	1864.78	1714.66	1862.06	1572.83	1699.58	1674.68
SRL	Srl	ENSMUSG00000022519	581.305	-0.357925	-1.28158	0.0080027	0.284595	520.362	556.352	450.865	489.843	529.344	555.71	453.683	767.168	737.648	752.072
RAD50	Rad50	ENSMUSG00000020380	479.4	0.221168	1.16568	0.00800441	0.284595	587.235	469.008	491.725	550.641	482.844	420.743	437.864	435.664	422.175	496.103
CAMKK2	Camkk2	ENSMUSG00000029471	4997.24	-0.11451	-1.08261	0.00802243	0.284698	4961.73	4865.78	4806.56	4534.62	4828.22	4985.34	4977.35	5141.32	5242.72	5628.73
ASPG	Aspg	ENSMUSG00000037686	70.2596	0.640859	1.55926	0.00816143	0.28882	70.6569	113.701	62.3001	91.9418	91.5149	64.782	35.7578	41.8608	52.3615	77.719
PROCA1	Proca1	ENSMUSG00000044122	50.5416	0.525017	1.43895	0.00818698	0.28882	49.0515	70.5488	57.6045	50.625	70.9125	47.5376	43.3367	34.907	41.4135	39.4791
ETFBKMT	Etfbkmt	ENSMUSG00000039958	70.8743	0.474331	1.38927	0.00820276	0.28882	82.9868	80.8755	69.9679	92.5431	85.6501	63.1703	42.9787	63.1027	75.1253	52.3428
KCNIP1	Kcnip1	ENSMUSG00000053519	600.892	0.19952	1.14832	0.00821522	0.28882	610.363	651.159	676.415	581.763	692.854	570.527	497.058	538.886	611.802	578.091
KCNK2	Kcnk2	ENSMUSG00000037624	1116.47	-0.169019	-1.12429	0.00824026	0.288894	1085.36	1097.25	1034.22	994.007	1046.66	1236.34	1013.4	1221.25	1186.61	1249.61
ZNF521	Zfp521	ENSMUSG00000024420	279.474	-0.239426	-1.18052	0.00824798	0.288894	241.501	247.569	242.929	262.258	284.96	287.865	334.456	324.414	290.71	278.083
C1QTNF4	C1qtnf4	ENSMUSG00000040794	2261.1	-0.105038	-1.07552	0.00838471	0.293138	2160.07	2056.34	2301.7	2203.49	2171.09	2419.4	2263.97	2329.14	2369.74	2336.06
RGL1	Rgl1	ENSMUSG00000026482	3181.78	-0.133519	-1.09697	0.00849007	0.295942	3021.35	3016.81	3125.38	3191.89	2816.16	3184.89	3633.93	3334.27	3139.03	3354.14
SERF2	Serf2	ENSMUSG00000074884	2691.04	0.18325	1.13544	0.00849631	0.295942	2612.59	2923.26	2954.4	2912.2	2902.73	2760.61	2814.73	2477.67	2219	2333.22
TMEM14A	Tmem14a	ENSMUSG00000025933	523.922	0.182085	1.13452	0.00859152	0.298706	527.438	530.824	595.003	583.379	546.47	473.619	495.193	511.381	449.329	526.579
STK38	Stk38	ENSMUSG00000024006	1394.13	-0.117178	-1.08461	0.00861618	0.299012	1304.08	1332	1402.79	1359.41	1288.82	1483.61	1380.85	1485.86	1487.89	1415.99
PPP1R15B	Ppp1r15b	ENSMUSG00000046062	1859.84	0.114593	1.08267	0.00863558	0.299134	1985.85	2012.87	1912.42	1884.49	1877.01	1843.86	1808.69	1658.05	1775.14	1840.05
C9orf16	1110008P14Rik	ENSMUSG00000039195	1255.63	-0.165924	-1.12188	0.00871871	0.30124	1124.04	1164.67	1303.33	1161.61	1163.29	1322.57	1206.07	1438.76	1262.4	1409.51
EPB41L2	Epb41l2	ENSMUSG00000019978	3558.97	-0.0958104	-1.06867	0.00872836	0.30124	3400.7	3338.61	3364.01	3484.67	3615.81	3648.49	3532.64	3647.19	3826.99	3730.6
CIB2	Cib2	ENSMUSG00000037493	414.298	0.22538	1.16909	0.0087521	0.301507	396.436	474.249	492.245	459.134	411.169	374.232	379.484	356.697	431.122	368.21
PLEKHA5	Plekha5	ENSMUSG00000030231	2107.03	-0.155821	-1.11406	0.00883168	0.302589	2070.63	2166.6	1963.25	1939.67	1827.85	2216.45	2281.83	2138.49	2046.73	2418.82
CRYM	Crym	ENSMUSG00000030905	7872.2	0.21452	1.16032	0.00889869	0.303287	8051.55	7824.3	8636.12	8186.92	9582.9	7176.04	7475.83	6307.79	8708.4	6772.12
CASR	Casr	ENSMUSG00000051980	98.1853	0.428405	1.34574	0.00890535	0.303287	111.586	89.2463	90.7666	132.4	139.6	81.8399	74.9654	87.4485	88.9976	85.0024
EPHA7	Epha7	ENSMUSG00000028289	4597.19	-0.204061	-1.15194	0.00890761	0.303287	4323.49	5147.32	4025.22	3938.23	3929.73	4888.53	4481.22	5442.13	4783.51	5012.49
CCDC91	Ccdc91	ENSMUSG00000030301	960.159	0.192498	1.14274	0.00896745	0.303287	968.405	1022.54	1142.76	960.635	1023.28	839.869	860.217	929.48	829.385	1025.03
SCG5	Scg5	ENSMUSG00000023236	3240.63	0.124752	1.09032	0.00898854	0.303287	3280.27	3133.24	3378.24	3432.35	3678.05	3173.97	3078.71	3020.65	3239.06	2991.73
COL24A1	Col24a1	ENSMUSG00000028197	67.0057	0.969453	1.9581	0.00899382	0.303287	115.859	41.4503	88.5296	163.737	37.4386	54.3531	30.2178	41.2852	37.5989	59.5879
HPCA	Hpca	ENSMUSG00000028785	38861.4	0.128952	1.0935	0.00899545	0.303287	41025.1	45455.9	37716.9	39169	39621.2	37007.2	38882.3	35932.7	36656.2	37147.5
UCHL1	Uchl1	ENSMUSG00000029223	13918.1	0.120704	1.08727	0.00901172	0.303287	13423.3	14216.5	15330.3	14440.3	15090.5	13771.5	13148.2	12529.3	14114.4	13117.3
SLC7A10	Slc7a10	ENSMUSG00000030495	748.23	-0.157292	-1.11519	0.00901667	0.303287	653.836	697.718	767.971	686.692	730.086	829.014	806.65	779.461	744.846	786.03
EDNRB	Ednrb	ENSMUSG00000022122	1494.97	-0.179845	-1.13276	0.00902909	0.303287	1241.14	1391.39	1461.17	1503.67	1411.47	1475.66	1673.94	1473.39	1766.43	1551.46
NCAM2	Ncam2	ENSMUSG00000022762	2180.47	-0.134995	-1.09809	0.00914724	0.306165	2129.13	2093.52	2135.81	1906.91	2129.24	2332.55	2089.02	2289.61	2440.75	2258.18
VPS13C	Vps13c	ENSMUSG00000035284	5121.16	-0.135607	-1.09856	0.00926851	0.309125	4888.34	5182.35	4776.18	4880.02	4674.18	5097.43	5841.89	5598.72	4907.99	5364.55
MYSM1	Mysm1	ENSMUSG00000062627	1146.33	-0.16119	-1.11821	0.00939844	0.312353	1140.16	1154.52	1066.82	945.591	1107.77	1280.17	1217.41	1141.65	1198.54	1210.7
FAM181A	Fam181a	ENSMUSG00000096753	17.9651	0.890366	1.85365	0.00944215	0.312942	19.8442	22.5782	25.0259	22.1744	27.1302	11.3461	11.3542	14.8043	19.4291	5.9643
SEC14L4	Sec14l4	ENSMUSG00000019368	26.9315	-1.251	-2.38006	0.00944938	0.312942	24.8098	15.8436	14.9077	9.50767	13.4536	21.7319	26.6711	74.3807	10.4158	57.5928
MCTS1	Mcts1	ENSMUSG00000000355	807.249	0.140359	1.10218	0.00959969	0.316807	809.282	884.707	839.128	874.67	823.722	758.615	821.061	761.869	730.333	769.105
PCDHA1	Pcdha1	ENSMUSG00000103442	160.7	0.33834	1.2643	0.00965117	0.317949	178.621	187.479	166.13	151.547	214.114	150.873	126.785	125.74	138.185	167.529
ABCC2	Abcc2	ENSMUSG00000025194	14.126	1.12409	2.17964	0.00969411	0.318806	18.2322	23.9496	20.7777	18.5167	12.8158	12.2065	6.4237	2.85719	7.63595	17.8452
DENND3	Dennd3	ENSMUSG00000036661	229.453	-0.420545	-1.33843	0.00972479	0.319258	199.083	151.447	217.284	249.244	162.891	199.76	305.537	231.829	264.503	312.954
KIRREL3	Kirrel3	ENSMUSG00000032036	1509.57	-0.133196	-1.09672	0.00975485	0.319688	1458.24	1355.82	1499.59	1433.59	1453.25	1655.72	1581.13	1457.6	1677.58	1523.2
EPB41L1	Epb41l1	ENSMUSG00000027624	16388.5	-0.0745064	-1.053	0.00978599	0.319753	16804.4	15763	15510.5	15842.7	15910.5	16711.5	16934.3	16360.5	17095.6	16952.4
HYPK	Hypk	ENSMUSG00000027245	444.341	-0.282636	-1.21642	0.00979078	0.319753	436.069	436.181	396.804	405.052	332.145	514.448	514.356	376.627	544.11	487.613
COL28A1	Col28a1	ENSMUSG00000068794	20.6715	-0.853591	-1.80699	0.00987286	0.321876	14.872	14.5898	16.4138	14.0007	12.2072	46.6552	24.0368	23.6391	17.3193	22.9808
CUL4A	Cul4a	ENSMUSG00000031446	2558.34	0.115647	1.08346	0.00994706	0.323735	2636.46	2653.08	2618.43	2788.27	2607.61	2647.63	2508.25	2372.4	2303.33	2447.97
ZNF800	Zfp800	ENSMUSG00000039841	295.278	0.231263	1.17386	0.0099705	0.323938	296.255	319.59	329.212	343.646	304.373	248.241	313.124	273.358	274.282	250.699
SYCP3	Sycp3	ENSMUSG00000020059	13.979	1.02958	2.04143	0.00999982	0.324332	14.0088	26.2131	21.3813	17.1375	15.3493	9.04599	5.15633	6.79197	8.55323	16.1524
WNT5A	Wnt5a	ENSMUSG00000021994	462.619	0.214557	1.16035	0.0100939	0.326259	485.95	517.091	496.849	484.707	500.329	394.672	411.715	383.264	442.219	509.39
NYAP1	Nyap1	ENSMUSG00000045348	2019.12	0.122125	1.08834	0.0101347	0.327017	2035.64	1980.31	2154.5	2139.5	2210.2	1918.16	2011.18	1901.12	2027.08	1813.52
FNTA	Fnta	ENSMUSG00000015994	1243.58	0.175696	1.12951	0.0103601	0.332909	1121.26	1340.45	1407.3	1431.1	1294.82	1220.87	1204.92	1139.23	1095.16	1180.67
MEF2C	Mef2c	ENSMUSG00000005583	3717.67	-0.243103	-1.18354	0.0103707	0.332909	3698.73	3835.21	3477.11	3001.95	3014.44	3952.4	3308.46	4288.94	3889.03	4710.43
SCUBE3	Scube3	ENSMUSG00000038677	126.888	-0.511259	-1.42529	0.0104163	0.332909	128.344	107.3	99.7897	93.5149	92.5899	111.234	184.683	211.777	121.68	117.964
RHOV	Rhov	ENSMUSG00000034226	139.692	0.294023	1.22605	0.0104248	0.332909	144.358	139.776	156.393	171.162	157.521	133.407	122.411	118.25	134.801	118.837
KCNB1	Kcnb1	ENSMUSG00000050556	5486.1	-0.0981556	-1.0704	0.0104459	0.332909	5560.47	5172.37	5092.2	5328.53	5342.88	5368.98	5956.22	5662.99	5604.52	5771.8
IMPG2	Impg2	ENSMUSG00000035270	58.0938	-1.09483	-2.13588	0.0104586	0.332909	24.4765	31.6917	29.2601	48.553	46.0338	33.4288	52.3638	30.1973	141.778	143.155
KANK1	Kank1	ENSMUSG00000032702	1386.12	-0.167271	-1.12293	0.0104849	0.333149	1414.41	1172.58	1360.48	1334.59	1246.7	1406.15	1369.07	1625.32	1437.07	1494.85
NECTIN3	Nectin3	ENSMUSG00000022656	1325.43	0.162924	1.11955	0.0105025	0.333149	1452.71	1486.15	1311.8	1371.65	1378.18	1141.81	1411.5	1202.24	1286.51	1211.81
PGBD5	Pgbd5	ENSMUSG00000050751	5784.96	-0.102873	-1.07391	0.0105319	0.333149	5522.04	5694.99	5630.7	5739.44	5305.16	5717.31	6220.91	6191.17	5675.98	6151.92
LRRC38	Lrrc38	ENSMUSG00000028584	21.4442	-0.770229	-1.70554	0.0105369	0.333149	19.1941	16.1113	13.855	17.1488	13.0178	31.3598	27.634	35.0287	19.5219	21.5711
OTX1	Otx1	ENSMUSG00000005917	89.5096	-0.388876	-1.30937	0.010572	0.333608	87.4973	73.7224	65.3656	79.394	81.4534	99.7802	84.6701	119.2	93.6802	110.333
GARS	Gars	ENSMUSG00000029777	2905.11	0.0853383	1.06094	0.0105868	0.333608	2998.23	2966.33	2988.85	2962.94	3041.66	2939.74	2749.19	2729.15	2878.85	2796.12
INPP5B	Inpp5b	ENSMUSG00000028894	1247.97	0.174202	1.12834	0.0106368	0.333785	1257.11	1310.08	1402.78	1419.3	1224.31	1025.56	1224.7	1244.91	1140.61	1230.35
STRAP	Strap	ENSMUSG00000030224	3274.36	0.0845008	1.06032	0.0106935	0.333785	3268.1	3541.21	3382.36	3287.87	3372.72	3230.5	3157.78	3190.86	3190.54	3121.65
MAOB	Maob	ENSMUSG00000040147	523.273	-0.208275	-1.15531	0.0106986	0.333785	486.448	483.115	498.148	513.732	445.063	545.76	541.056	667.337	516.343	535.727
ARHGEF2	Arhgef2	ENSMUSG00000028059	4697.32	-0.135939	-1.09881	0.0106987	0.333785	4815.59	4455.06	4291.27	4221.69	4596.69	4457.8	5102.35	4891.51	4878.35	5262.85
SND1	Snd1	ENSMUSG00000001424	2884.83	0.0985725	1.07071	0.0107249	0.33392	3112.8	3039.9	2840.58	2935.78	2989.71	2738.57	2896.14	2662.93	2819.3	2812.57
SNED1	Sned1	ENSMUSG00000047793	653.981	-0.307834	-1.23785	0.0107385	0.33392	512.006	756.06	526.633	581.996	548.53	649.485	655.145	900.944	741.284	667.726
ZGRF1	Zgrf1	ENSMUSG00000051278	186.165	0.328094	1.25535	0.0108124	0.335113	192.92	242.641	195.359	169.509	237.24	158.639	149.537	148.032	178.55	189.222
EMP1	Emp1	ENSMUSG00000030208	81.1844	-0.473277	-1.38826	0.0108465	0.335318	56.2531	64.9681	89.1329	72.9777	55.9974	70.7953	94.3137	107.118	89.7812	110.507
ADAMTSL4	Adamtsl4	ENSMUSG00000015850	71.5095	-0.678157	-1.60009	0.0108546	0.335318	51.5726	54.7083	63.9148	61.7191	38.5906	77.3544	154.647	79.2753	49.2952	84.0176
CPSF7	Cpsf7	ENSMUSG00000034820	2305.8	-0.0976212	-1.07001	0.0108919	0.335919	2268.23	2229.04	2285.9	2239.08	2118.88	2392.69	2410.36	2285.83	2345.4	2482.61
ASPH	Asph	ENSMUSG00000028207	3405.17	0.122193	1.08839	0.0109277	0.336473	3618.76	3745.58	3583.25	3286.72	3514.58	3230.44	3012.25	3250.99	3392.44	3416.7
PTPN20	Ptpn20	ENSMUSG00000021940	17.3876	0.849497	1.80187	0.0110431	0.339471	21.8473	16.0626	28.2629	22.0118	23.4302	11.6944	14.6726	9.95372	17.2268	8.71364
CYP4F12	Cyp4f14	ENSMUSG00000024292	193.222	0.249268	1.1886	0.0111704	0.342824	227.289	213.979	194.484	213.41	200.603	173.222	189.143	162.398	169.772	187.925
A2M	A2m	ENSMUSG00000030111	121.293	-0.569632	-1.48414	0.0112441	0.344226	129.263	75.0096	109.167	96.6551	78.0836	104.2	106.119	203.382	127.934	183.121
BTBD3	Btbd3	ENSMUSG00000062098	8478.06	-0.148246	-1.10822	0.0112526	0.344226	8055.49	8940.95	8015.21	7259.46	7944.66	8626.71	8130.42	9158.36	9381.8	9267.56
CHRNA1	Chrna1	ENSMUSG00000027107	48.0779	0.485562	1.40013	0.0112881	0.344752	51.0334	61.2148	50.4757	55.3879	62.6251	42.3456	41.615	31.0145	41.354	43.7128
SNTB2	Sntb2	ENSMUSG00000041308	912.685	-0.273256	-1.20853	0.0113377	0.345201	792.621	885.588	877.072	933.357	643.26	890.66	1093.26	1067.61	847.931	1095.49
NEUROD6	Neurod6	ENSMUSG00000037984	6006.74	0.135708	1.09863	0.0113778	0.345391	5954.35	6972.51	6159.7	5747.48	6611.47	5568.31	5828.88	5598.41	5946.56	5679.73
RPTOR	Rptor	ENSMUSG00000025583	2569.64	-0.1125	-1.0811	0.0113823	0.345391	2660.18	2377.96	2367.67	2432.35	2508.85	2586.57	2619.51	2807.31	2608.72	2727.26
CHGA	Chga	ENSMUSG00000021194	3020.21	0.115947	1.08369	0.0114762	0.34768	3285.44	2983.77	3235.26	2984.01	3220.99	3034.23	2909.31	2694.89	2952.9	2901.26
OPRL1	Oprl1	ENSMUSG00000027584	1223.69	0.160921	1.118	0.0114995	0.347827	1372.39	1188.65	1198.23	1352.76	1346.29	1118.15	1284.5	1098.16	1131.17	1146.62
LIMA1	Lima1	ENSMUSG00000023022	624.44	-0.156301	-1.11443	0.0115411	0.348525	609.28	586.665	577.331	606.833	573.383	689.711	604.504	711.722	637.72	647.252
PCDHGA8	Pcdhga8	ENSMUSG00000103897	481.874	-0.219964	-1.1647	0.011574	0.348872	467.754	468.297	444.741	366.158	479.089	479.021	512.837	566.747	543.957	490.14
SNX10	Snx10	ENSMUSG00000038301	3171.5	0.10634	1.07649	0.0115896	0.348872	3178.12	3305.96	3285.29	3240.56	3432.93	3043.84	3163.95	2837.74	3217.51	3009.12
ADAM12	Adam12	ENSMUSG00000054555	420.4	0.204717	1.15246	0.0116105	0.348945	405.124	504.222	425.062	454.029	460.705	370.143	411.15	420.088	394.795	358.684
SH3D19	Sh3d19	ENSMUSG00000028082	951.55	-0.153561	-1.11231	0.011735	0.352125	908.589	892.465	861.478	939.857	900.366	980.765	1017.45	1104.69	894.544	1015.3
PANK4	Pank4	ENSMUSG00000029056	946.875	-0.125178	-1.09064	0.0118108	0.352536	944.061	871.752	922.205	924.604	867.594	1026.46	964.284	986.015	951.275	1010.51
DAB2IP	Dab2ip	ENSMUSG00000026883	4040.1	-0.16519	-1.12131	0.0118231	0.352536	4193.88	3671.17	3762.62	3325.8	4092.01	4023.82	4309.44	4512.84	4020.45	4488.97
ECHDC2	Echdc2	ENSMUSG00000028601	407.861	-0.204699	-1.15245	0.0118236	0.352536	366.155	379.032	409.328	390.817	349.784	494.575	453.67	409.308	419.118	406.828
ATAD2B	Atad2b	ENSMUSG00000052812	842.89	-0.156833	-1.11484	0.0118593	0.353043	859.782	827.842	755.699	755.783	785.783	858.983	947.795	947.524	838.842	850.863
CDK13	Cdk13	ENSMUSG00000041297	1645.18	-0.142908	-1.10413	0.0118809	0.353093	1509.12	1489.04	1600.21	1726.17	1493.35	1680.65	1861.43	1709.54	1760.16	1622.08
MYL1	Myl1	ENSMUSG00000061816	16.7781	0.822964	1.76904	0.0118984	0.353093	21.7833	19.791	17.5624	29.5539	18.6284	12.4136	13.6101	13.2703	10.2191	10.9495
S100A6	S100a6	ENSMUSG00000001025	181.509	0.319327	1.24775	0.0119829	0.354477	163.07	200.188	231.413	220.387	193.128	195.34	148.342	151.113	163.673	148.434
TTC8	Ttc8	ENSMUSG00000021013	612.783	-0.225028	-1.1688	0.0119916	0.354477	539.288	599.613	595.141	544.496	544.911	609.85	806.741	584.088	621.848	681.852
SAP130	Sap130	ENSMUSG00000024260	1125.46	-0.166536	-1.12236	0.012049	0.355324	958.326	956.439	1124.47	1115.11	1148.16	1206.17	1136.99	1261.34	1193.72	1153.92
ATRNL1	Atrnl1	ENSMUSG00000054843	3205.06	-0.113899	-1.08215	0.0121111	0.356089	3256.09	3113.1	3140.37	2964.05	2921.72	3270.51	3100.54	3404.5	3396.47	3483.24
PGPEP1	Pgpep1	ENSMUSG00000056204	500.278	-0.271319	-1.20691	0.0121187	0.356089	455.692	539.025	406.911	439.195	426.282	517.502	612.34	529.237	444.869	631.731
OXA1L	Oxa1l	ENSMUSG00000000959	1196.84	-0.137688	-1.10014	0.0121317	0.356089	1190.88	1127.32	1119.55	1101.26	1158.95	1170.95	1210.05	1290.31	1380.16	1219
USP40	Usp40	ENSMUSG00000005501	805.121	-0.139665	-1.10165	0.0121691	0.356474	796.084	710.15	768.931	810.862	744.99	854.816	849.285	847.559	871.401	797.135
PATJ	Patj	ENSMUSG00000061859	157.487	0.271758	1.20728	0.012192	0.356474	161.073	190.307	161.774	169.084	179.888	139.318	129.07	142.148	144.891	157.311
FBLN5	Fbln5	ENSMUSG00000021186	201.429	-0.575561	-1.49026	0.0122015	0.356474	176.487	137.73	218.444	174.932	100.971	170.877	233.926	330.872	166.674	303.382
IFT88	Ift88	ENSMUSG00000040040	567.143	0.164181	1.12053	0.0122605	0.357296	644.615	553.959	616.573	584.8	597.704	518.786	521.39	507.681	577.375	548.549
F2R	F2r	ENSMUSG00000048376	214.162	0.229788	1.17266	0.0122676	0.357296	219.505	254.433	214.907	229.293	237.758	190.159	197.925	195.65	202.538	199.457
SRI	Sri	ENSMUSG00000003161	1278.8	-0.134094	-1.0974	0.0123109	0.358005	1095.23	1306.29	1216.54	1280.09	1199.76	1359.91	1358.02	1288.71	1336.38	1347.11
GSTM4	Gstm4	ENSMUSG00000027890	177.797	0.267828	1.20399	0.0125185	0.362087	187.146	183.374	195.317	175.444	229.881	158.942	156.112	166.819	158.271	166.665
CCT2	Cct2	ENSMUSG00000034024	3883.14	0.0805208	1.0574	0.0125254	0.362087	3952.91	3857.53	4025.49	4040.51	4081.91	3863.49	3707.51	3635.23	3862.97	3803.89
GLUL	Glul	ENSMUSG00000026473	37688.5	-0.116188	-1.08387	0.0125282	0.362087	36681	34493.7	37833.6	38540.9	33308.3	38592.3	39486.1	39931.1	37144.7	40873.5
FXYD2	Fxyd2	ENSMUSG00000059412	73.0906	0.39727	1.31701	0.0125615	0.3623	71.4516	77.5333	81.1873	87.6301	97.0666	69.843	66.7735	62.7113	55.2978	61.4116
SYNGAP1	Syngap1	ENSMUSG00000067629	11154.7	-0.0903593	-1.06464	0.0125902	0.3623	10587.2	11037.9	10427.2	10785.7	11185.5	11003.7	12110.5	11673.5	11100.2	11635.8
GLI3	Gli3	ENSMUSG00000021318	273.69	-0.268486	-1.20454	0.0126124	0.3623	266.634	252.265	199.296	265.49	257.11	252.805	332.024	316.438	294.806	300.03
PLEKHA2	Plekha2	ENSMUSG00000031557	981.241	-0.214614	-1.16039	0.0126701	0.362714	932.882	967.002	927.881	929.51	783.199	1011.39	1001.44	1192.85	902.711	1163.53
KHK	Khk	ENSMUSG00000029162	132.56	0.308625	1.23853	0.0126924	0.362714	137.147	137.513	165.745	149.698	143.277	114.007	119.521	98.287	129.775	130.625
ANKRD35	Ankrd35	ENSMUSG00000038354	335.108	0.183671	1.13577	0.012714	0.362714	347.491	358.955	373.653	364.611	337.184	316.295	329.26	314.607	296.679	312.344
IL23A	Il23a	ENSMUSG00000025383	49.2984	0.56964	1.48415	0.0127146	0.362714	52.3756	50.7072	50.9097	54.9272	85.6243	40.6791	31.8298	33.5191	50.8609	41.5508
SLC36A1	Slc36a1	ENSMUSG00000020261	2674.87	0.115599	1.08342	0.0127231	0.362714	2833.9	2518.71	2791.6	2814.88	2949.56	2537.42	2528.09	2526.42	2689.48	2558.6
HOOK2	Hook2	ENSMUSG00000052566	452.607	0.180708	1.13344	0.0127473	0.362856	522.708	457.552	469.93	453.458	501.324	456.21	423.769	422.068	387.809	431.243
SH3BGRL	Sh3bgrl	ENSMUSG00000031246	3198.46	0.110555	1.07964	0.0128845	0.365195	3159.68	3517.5	3219.59	3301.9	3404.8	3055.52	3042.05	3142.19	3251.19	2890.23
CASQ2	Casq2	ENSMUSG00000027861	44.2974	-0.547331	-1.46138	0.0128876	0.365195	32.8912	37.6462	30.9833	37.6068	38.3416	38.89	51.1121	62.3987	69.2677	43.8367
SYP	Syp	ENSMUSG00000031144	36461	0.0785405	1.05595	0.0129732	0.367068	38032.4	36425.5	37048.8	37123.3	38638.7	35840.5	34783.2	34204.6	37375.5	35137.1
LIPG	Lipg	ENSMUSG00000053846	82.0327	0.437146	1.35392	0.0130835	0.369633	74.3071	102.741	107.296	78.5272	108.947	62.5929	70.7522	55.8037	82.2123	77.1476
YWHAZ	Ywhaz	ENSMUSG00000022285	27842.2	0.0726038	1.05161	0.0131252	0.370257	28102.3	29325.9	28429.9	27811.2	29046.8	27246	27742	26126	28014.1	26578.1
PCBD1	Pcbd1	ENSMUSG00000020098	72.5414	0.422727	1.34046	0.0133672	0.376521	80.9628	66.3138	81.4607	106.935	79.3396	54.6445	63.8658	61.3042	67.4644	63.1231
C8orf37	2610301B20Rik	ENSMUSG00000059482	1034.09	0.122113	1.08833	0.013449	0.378259	1027.13	1078.63	1103.55	1112.13	1067.9	1009.85	986.188	939.911	963.776	1051.86
SCARA5	Scara5	ENSMUSG00000022032	28.6065	-1.12495	-2.18094	0.0136061	0.380313	17.0275	10.5893	23.549	18.8506	19.6608	25.7055	19.1532	84.3925	15.6777	51.459
STK3	Stk3	ENSMUSG00000022329	419.84	0.164121	1.12048	0.013607	0.380313	422.478	434.274	443.694	445.971	470.184	382.56	392.849	411.789	405.94	388.664
ADGRA3	Adgra3	ENSMUSG00000029090	812.176	-0.164138	-1.1205	0.0136298	0.380313	731.627	724.64	790.264	765.74	816.08	814.093	780.501	952.398	854.38	892.037
PDE4DIP	Pde4dip	ENSMUSG00000038170	7893.38	-0.0897268	-1.06417	0.0136678	0.380313	7406.63	7736.86	7752.5	7725.11	7618.61	8435.08	7742.17	8273.03	7764.87	8478.91
ZCCHC14	Zcchc14	ENSMUSG00000061410	3643.07	-0.102784	-1.07384	0.0136689	0.380313	3611.1	3735.22	3395.27	3486.48	3341.42	3860.95	3872.9	3725.65	3823.39	3578.34
PANX1	Panx1	ENSMUSG00000031934	720.863	-0.282046	-1.21592	0.0137035	0.380313	531.539	524.202	706.163	686.543	805.884	719.232	814.346	774.914	783.722	862.088
SLC35F1	Slc35f1	ENSMUSG00000038602	1369.61	-0.127171	-1.09215	0.0137075	0.380313	1396.55	1252.27	1382.51	1255.29	1262.4	1491.67	1365.58	1389.85	1479.14	1420.84
BCL11B	Bcl11b	ENSMUSG00000048251	4313.97	-0.119175	-1.08611	0.0137172	0.380313	4347.36	4133.36	3888.62	4191.28	4117.27	4209.33	4902.06	4586.64	4421.52	4342.25
THPO	Thpo	ENSMUSG00000022847	243.946	-0.241168	-1.18195	0.0137239	0.380313	211.655	200.369	233.58	234.061	237.094	270.04	306.26	243.019	256.356	247.024
JRKL	Jrkl	ENSMUSG00000079083	270.07	0.219458	1.1643	0.0137652	0.380898	277.225	303.18	275.204	321.018	277.134	273.226	252.897	230.846	235.166	254.803
RPAP1	Rpap1	ENSMUSG00000034032	685.507	-0.140736	-1.10247	0.0137986	0.381263	632.642	702.816	628.232	614.958	682.935	722.753	726.087	719.037	707.261	718.349
LRP8	Lrp8	ENSMUSG00000028613	3188.86	-0.120296	-1.08696	0.0138478	0.382062	3179.05	3160.97	2765.3	3040.17	3134.75	3159.4	3275.36	3337.87	3294.08	3541.69
NAA15	Naa15	ENSMUSG00000063273	1890.93	-0.129754	-1.09411	0.013885	0.382527	1825.82	1830.81	1680.8	1866.82	1826.26	1990.07	2149.25	1800.53	1936.19	2002.76
AMZ2	Amz2	ENSMUSG00000020610	1774.58	-0.0939982	-1.06732	0.0140364	0.385108	1721.89	1689.4	1657.33	1781.31	1731.81	1768.52	1828.14	1858.82	1872.73	1835.84
TIA1	Tia1	ENSMUSG00000071337	4855.22	-0.0959514	-1.06877	0.01404	0.385108	4604.99	4790.64	4792.43	4570.78	4709.23	5082.2	4640.82	5170.22	5230.52	4960.38
LPP	Lpp	ENSMUSG00000033306	476.63	-0.24329	-1.18369	0.0141088	0.386433	496.028	483.691	407.509	389.09	406.841	494.11	454.082	606.369	493.691	534.884
CDH15	Cdh15	ENSMUSG00000031962	57.7356	0.486759	1.40129	0.0143035	0.391198	60.9256	62.1267	54.9492	86.7212	71.9406	43.1867	54.1232	37.1293	49.1738	57.0794
FNDC4	Fndc4	ENSMUSG00000038552	2079.36	-0.160483	-1.11766	0.0143681	0.392394	1919.64	1967.82	1886.68	1883.52	2157.93	2159.57	2105.33	2387.88	1945.04	2380.22
TPM2	Tpm2	ENSMUSG00000028464	162.051	-0.471355	-1.38641	0.0144663	0.394505	158.289	104.8	149.434	180.761	86.2693	193.374	185.817	212.174	144.707	204.88
SMO	Smo	ENSMUSG00000001761	471.903	-0.192105	-1.14243	0.014494	0.39469	405.842	457.782	435.487	462.152	439.915	459.554	493.018	582.184	479.81	503.285
ABHD2	Abhd2	ENSMUSG00000039202	2904.63	-0.119304	-1.08621	0.0145247	0.394698	2935.38	2920.31	2695.86	2577.87	2794.12	2915.14	2936.52	3253.04	3024.05	2994.02
PCDHGC4	Pcdhgc4	ENSMUSG00000023036	1860.51	0.272601	1.20798	0.0145362	0.394698	1520.76	2061.75	2115.95	2272.16	2207.93	1895.46	1819.2	1347.26	1765.3	1599.3
PCDHA3	Pcdha3	ENSMUSG00000102312	377.799	0.262805	1.19981	0.0145946	0.395712	425.034	460.388	359.19	356.422	460.105	322.974	302.643	350.93	403.975	336.327
TMEM179	Tmem179	ENSMUSG00000054013	3710.04	0.0965077	1.06918	0.0147484	0.399089	3859.93	3581.28	3767.9	3996.36	3963.49	3643.75	3619.88	3486.63	3695.45	3485.74
PLEKHG5	Plekhg5	ENSMUSG00000039713	4842.9	-0.115729	-1.08352	0.0147615	0.399089	4967.11	4778.91	4342.18	4627.41	4529.37	4852.31	5350.71	5245.04	4889.08	4846.86
SLC39A3	Slc39a3	ENSMUSG00000046822	2909.13	-0.0931997	-1.06673	0.0148123	0.399313	2897.25	2638.99	2806.26	2824.64	2906.23	2880.48	3007.85	2997.47	3085.16	3046.99
SH3PXD2B	Sh3pxd2b	ENSMUSG00000040711	661.455	-0.137096	-1.09969	0.0148376	0.399313	615.658	650.305	612.503	636.658	634.679	653.152	717.588	680.191	728.684	685.13
COL6A6	Col6a6	ENSMUSG00000043719	27.4079	0.665993	1.58666	0.0148438	0.399313	41.4755	28.358	35.2728	26.3743	36.5506	17.5274	14.9397	29.2077	20.653	23.7197
POP1	Pop1	ENSMUSG00000022325	235.835	0.443535	1.35993	0.0148545	0.399313	297.946	244.213	278.922	259.698	272.733	155.086	313.711	217.982	163.009	155.045
P3H4	P3h4	ENSMUSG00000006931	232.783	0.237319	1.1788	0.0149081	0.399751	251.944	235.623	273.989	253.144	244.545	216.802	186.046	209.667	208.348	247.719
FAT1	Fat1	ENSMUSG00000070047	1860.17	-0.173171	-1.12753	0.0149132	0.399751	1516.55	1860.66	1711.3	1852	1803.16	2010.12	2081.73	2037.86	2020.08	1708.24
PRPSAP1	Prpsap1	ENSMUSG00000015869	919.53	0.141954	1.1034	0.014983	0.401051	946.345	883.089	1002.03	983.378	1005.97	906.938	935.681	845.219	867.641	818.999
FAM163B	Fam163b	ENSMUSG00000009216	4488.23	-0.128315	-1.09302	0.0151057	0.403762	4333.18	4750	4158.43	3884.53	4319.54	4656.4	4508.94	4965	4672.78	4633.51
PPM1M	Ppm1m	ENSMUSG00000020253	386.579	0.285149	1.21854	0.0152072	0.405898	409.704	343.418	488.263	468.26	412.882	382.109	305.64	397.876	292.833	364.806
IFT122	Ift122	ENSMUSG00000030323	1081.75	-0.13529	-1.09831	0.0152448	0.406089	1086.09	970.211	1040.96	1006.08	1050.48	1025.67	1183.82	1182.63	1129.23	1142.38
TMEM47	Tmem47	ENSMUSG00000025666	3106.28	-0.119363	-1.08626	0.0152574	0.406089	2888.23	3043.98	2930.53	3217.82	2806.9	2979.5	3340.71	3239.2	3275.26	3340.66
ATR	Atr	ENSMUSG00000032409	556.236	-0.162324	-1.11909	0.0153235	0.407272	516.194	491.388	498.142	543.165	573.237	587.2	624.065	605.909	559.692	563.37
KIAA0930	5031439G07Rik	ENSMUSG00000036046	6149.72	-0.0720592	-1.05122	0.0154259	0.409383	6018.7	6009.28	5720.53	6093.36	6138.75	6372.35	6199.24	6391.16	6160.79	6393.05
TBATA	Tbata	ENSMUSG00000020096	250.757	0.28159	1.21553	0.0154681	0.409383	296.253	250.298	268.876	263.292	295.265	189.37	237.662	193.503	234.499	278.552
TPH1	Tph1	ENSMUSG00000040046	10.4901	1.38014	2.60294	0.0155818	0.411813	12.7824	11.5548	20.709	12.5339	16.757	2.49834	2.17337	2.25522	8.20926	15.4278
KLHL12	Klhl12	ENSMUSG00000026455	1493.7	0.0978072	1.07015	0.0156447	0.412897	1498.63	1590.03	1581.05	1562.8	1489.59	1429.08	1469.86	1405.73	1435.38	1474.89
MCTP1	Mctp1	ENSMUSG00000021596	2014.01	0.128665	1.09328	0.0157358	0.41472	2138.62	2183.79	2056.35	1966.14	2176.12	2005.31	1952.21	1770.69	2060.43	1830.41
ZNF219	Zfp219	ENSMUSG00000049295	882.281	-0.135797	-1.0987	0.0157714	0.415078	854.147	870.729	778.253	810.272	890.008	899.382	991.58	903.39	916.287	908.758
KIAA0753	4933427D14Rik	ENSMUSG00000020807	373.388	0.361501	1.28476	0.0158903	0.417043	559.519	333.396	348.84	456.245	403.826	369.967	312.039	386.308	260.001	303.736
MATN2	Matn2	ENSMUSG00000022324	1642.59	0.14931	1.10904	0.0158903	0.417043	1812.84	1724.43	1596.17	1651.74	1851.8	1593.81	1642.99	1665.9	1465.5	1420.68
KRBA1	Krba1	ENSMUSG00000042810	1637.08	-0.0986619	-1.07078	0.0160053	0.419307	1646.29	1571.58	1539.7	1589.15	1560.28	1770.62	1640.55	1727.58	1684.95	1640.12
CPEB2	Cpeb2	ENSMUSG00000039782	1998.96	0.131218	1.09522	0.0160539	0.419307	2239.28	2147	2043.35	1905.69	2117.86	2020.82	1874.35	1769.12	1978.57	1893.6
WDFY4	Wdfy4	ENSMUSG00000051506	83.5889	0.718505	1.64548	0.0160721	0.419307	104.456	182.491	53.3332	94.8093	89.2265	52.3326	52.052	61.2364	100.752	45.2008
NDUFB4	Ndufb4	ENSMUSG00000022820	283.177	0.207282	1.15451	0.0160871	0.419307	306.875	288.831	313.709	291.217	315.458	278.318	290.138	265.422	242.866	238.939
PPP1R16B	Ppp1r16b	ENSMUSG00000037754	5034.28	-0.130247	-1.09448	0.0160878	0.419307	4910.24	5073.18	4776.01	4882.47	4394.54	5269.98	5232.93	5577.2	4722.61	5503.64
TMEM161B	Tmem161b	ENSMUSG00000035762	553.215	0.165761	1.12176	0.0161308	0.419847	602.8	624.919	577.187	517.256	604.178	552.201	523.18	516.118	492.811	521.505
CXCL14	Cxcl14	ENSMUSG00000021508	1401.91	-0.108715	-1.07827	0.0161628	0.420098	1351.11	1312.04	1450.36	1284.65	1347.62	1480.64	1458.92	1440.03	1411.71	1482.02
LRFN5	Lrfn5	ENSMUSG00000035653	1927.48	-0.0901675	-1.06449	0.0163628	0.424026	1823.75	1886.89	1927	1821.87	1875.53	1922.75	1975.56	2031.73	2050.41	1959.31
MAPK4	Mapk4	ENSMUSG00000024558	1229.83	-0.24341	-1.18379	0.0163828	0.424026	1199.44	988.75	1244.21	1056.76	1142.23	1395.67	1026.44	1495.93	1266.08	1482.83
SLC6A7	Slc6a7	ENSMUSG00000052026	2447.02	0.136566	1.09929	0.0164039	0.424026	2531.68	2383.17	2607.19	2527.06	2764.99	2507.24	2385.33	2134.13	2425.74	2203.68
AFAP1L2	Afap1l2	ENSMUSG00000025083	536.619	-0.197052	-1.14635	0.0165082	0.425812	514.356	501.839	469.564	470.038	541.592	513.158	619.887	641.184	576.926	517.645
HSD11B1	Hsd11b1	ENSMUSG00000016194	770.079	0.142545	1.10385	0.0165211	0.425812	760.524	779.484	790.664	853.576	853.619	691.958	758.093	745.403	699.582	767.89
E2F7	E2f7	ENSMUSG00000020185	12.3367	1.04467	2.0629	0.0165408	0.425812	15.5562	18.1455	11.5297	17.5291	20.1159	6.6275	9.59127	11.879	10.6107	1.78251
MYL9	Myl9	ENSMUSG00000067818	365.506	-0.250875	-1.18993	0.0165903	0.426504	331.624	343.093	343.998	367.472	282.604	371.38	383.999	464.853	336.192	429.846
AGPS	Agps	ENSMUSG00000042410	1703.11	0.184505	1.13643	0.0168707	0.433122	1758.89	1830.02	1910.62	1606.73	1949.91	1510.92	1803.35	1449.27	1466.99	1744.37
DVL1	Dvl1	ENSMUSG00000029071	3181.19	-0.0744885	-1.05299	0.0169675	0.434041	3053.19	3175.5	3058.74	3136.5	3069.87	3225.11	3382.92	3286.2	3213.38	3210.49
EXOSC9	Exosc9	ENSMUSG00000027714	695.845	0.144775	1.10556	0.016968	0.434041	702.648	758.676	756.441	690.699	745.634	695.959	706.215	624.86	645.001	632.317
BACH2	Bach2	ENSMUSG00000040270	508.173	-0.256426	-1.19452	0.0169756	0.434041	565.11	451.503	399.415	411.744	487.965	454.948	587.253	567.704	575.847	580.235
ALOX5	Alox5	ENSMUSG00000025701	81.153	0.479005	1.39378	0.01701	0.434332	98.3814	74.2214	101.792	80.8698	118.134	74.0229	48.7663	66.1929	92.1244	57.0256
ATP6AP1L	Atp6ap1l	ENSMUSG00000078958	19.0035	0.771024	1.70648	0.0170449	0.434633	20.7466	19.4366	21.9483	27.0408	30.4016	20.0848	8.89394	12.1532	12.7579	16.5712
ITGA5	Itga5	ENSMUSG00000000555	89.5922	0.487841	1.40234	0.0171901	0.437254	81.9484	114.832	126.795	72.7134	127.952	89.6663	65.6955	88.9056	66.4953	60.9185
PAMR1	Pamr1	ENSMUSG00000027188	391.822	-0.198314	-1.14736	0.0172173	0.437254	349.756	351.216	391.814	327.85	404.511	401.816	381.266	429.05	428.153	452.785
ATP6V1G2	Atp6v1g2	ENSMUSG00000024403	9081.66	0.108878	1.07839	0.0172872	0.438382	9296.04	9503.04	9689.01	9253.85	9379.92	9048.59	9507.77	7983.58	8659.82	8494.96
RGMB	Rgmb	ENSMUSG00000048027	2594.6	0.138192	1.10053	0.0173082	0.438382	2649.11	2742.13	2755.59	2616.47	2831.68	2442.41	2375.99	2256.27	2822.08	2454.32
SLC1A2	Slc1a2	ENSMUSG00000005089	102695	-0.118223	-1.0854	0.0174102	0.440373	107518	98235.6	95290.1	89784.3	101622	101778	105492	105542	113187	108501
GALNT16	Galnt16	ENSMUSG00000021130	5816.48	0.100484	1.07213	0.0174478	0.440732	6256.94	5628.84	5955.98	6115.01	6136.96	5610.19	5990.19	5353.53	5682.96	5434.25
EEF2	Eef2	ENSMUSG00000034994	33313.4	-0.0735019	-1.05227	0.0175202	0.441472	33772.1	31510.4	32309.3	32167.6	32564.5	32992.9	33214.8	35451.6	34270.9	34880.3
ACOT12	Acot12	ENSMUSG00000021620	10.967	1.10165	2.146	0.0175239	0.441472	9.56932	16.5794	19.3946	14.0627	14.8903	7.37351	9.59059	12.2727	2.95343	2.98321
NLRX1	Nlrx1	ENSMUSG00000032109	307.064	0.258478	1.19622	0.0176347	0.443077	359.269	254.854	368.076	359.458	330.586	266.638	287.932	306.881	255.481	281.463
MFN1	Mfn1	ENSMUSG00000027668	2214.27	0.120066	1.08678	0.017765	0.445456	2395.82	2261.07	2229.52	2343.56	2302.78	2164.45	2052.42	1980.49	2348.9	2063.71
ZMYND10	Zmynd10	ENSMUSG00000010044	57.9029	0.430062	1.34729	0.0177984	0.445456	55.8159	76.4399	55.0682	76.1877	69.2835	44.7754	50.5441	50.6438	55.1149	45.156
SOCS5	Socs5	ENSMUSG00000037104	2880.31	-0.101109	-1.0726	0.0178868	0.447027	2863.89	2829.38	2749.24	2858.62	2596.61	2951.32	3021.66	2963.53	2825.96	3142.85
RSAD1	Rsad1	ENSMUSG00000039096	346.709	0.194578	1.14439	0.0179459	0.447911	376.622	348.535	399.32	350.607	375.058	328.244	314.326	316.382	364.613	293.381
DNAH5	Dnah5	ENSMUSG00000022262	217.428	-0.265227	-1.20183	0.0180677	0.44971	183.872	190.265	220.158	215.097	178.33	238.164	213.295	222.287	226.519	286.292
CADPS2	Cadps2	ENSMUSG00000017978	3197.38	0.14133	1.10292	0.0180896	0.44971	3632.16	3167.58	3438.82	3033.49	3498.79	3159.99	3196.37	2853.44	3150.17	2843.03
VIL1	Vil1	ENSMUSG00000026175	17.1454	1.40816	2.65399	0.0181235	0.44996	37.0194	50.3651	13.2158	6.96969	16.7864	7.47231	23.2971	5.04451	4.63701	6.64697
MLLT6	Mllt6	ENSMUSG00000038437	4327.18	-0.098379	-1.07057	0.0182108	0.450549	4181.55	4037.54	4103.02	4486.03	4087.96	4351.98	4765.04	4421.57	4491.26	4345.83
CACNA2D3	Cacna2d3	ENSMUSG00000021991	3721.27	-0.113349	-1.08174	0.018235	0.450549	3709.15	3699.84	3589.14	3260	3619.52	3804.72	3585.27	4021.32	3943.98	3979.75
ATM	Atm	ENSMUSG00000034218	916.715	-0.20899	-1.15588	0.0182429	0.450549	870.164	912.915	924.318	746.842	795.927	950.258	1138.54	906.46	1059.09	862.63
VBP1	Vbp1	ENSMUSG00000031197	1310.05	0.118729	1.08578	0.018345	0.452478	1246.36	1408.27	1355.78	1448.44	1360.53	1307.09	1270.5	1216.58	1258.06	1228.91
HOMER2	Homer2	ENSMUSG00000025813	3467.64	-0.149246	-1.10899	0.0184599	0.454717	3621.67	3574.81	3110.17	2966	3171.53	3360.8	3715.7	3867.67	3596.4	3691.61
SPTBN2	Sptbn2	ENSMUSG00000067889	44337.1	-0.0763847	-1.05437	0.0184855	0.454754	44624.2	44393.1	41992.5	41364.9	43444.3	43613.3	45962.5	46527	46452.5	44997.1
DTNBP1	Dtnbp1	ENSMUSG00000057531	1159.44	-0.111857	-1.08062	0.0185843	0.456588	1058.19	1128.77	1102.38	1142.69	1140.48	1212.71	1163.3	1188.64	1284.48	1172.74
RNPEPL1	Rnpepl1	ENSMUSG00000026269	1267.9	-0.11903	-1.086	0.0187849	0.459566	1207.47	1135.27	1239.53	1238.34	1255.2	1341.41	1347.38	1399.45	1282.84	1232.13
PORCN	Porcn	ENSMUSG00000031169	2014.17	-0.101171	-1.07264	0.0188279	0.459566	2080.51	1921.75	1858.87	1879.51	1978.17	2123.21	2060.71	2166.45	2037.94	2034.55
STMN2	Stmn2	ENSMUSG00000027500	11324.6	0.129606	1.09399	0.0188406	0.459566	11623.8	11261.9	11777	11261.2	13240.4	10324.9	10644.9	10440.2	11892.6	10778.8
BVES	Bves	ENSMUSG00000071317	233.126	0.308107	1.23808	0.0188518	0.459566	205.542	228.626	265.402	306.879	283.098	186.251	229.344	196.495	243.381	186.244
CKAP4	Ckap4	ENSMUSG00000046841	563.852	-0.137941	-1.10033	0.0188982	0.459609	539.48	532.724	534.763	554.376	522.852	591.431	633.019	568.629	576.956	584.289
ROBO3	Robo3	ENSMUSG00000032128	1628.6	-0.190377	-1.14106	0.0189258	0.459609	1534.8	1661.75	1637.06	1488.12	1285.21	1643.74	1885.63	1879.43	1520.88	1749.38
C12orf4	D6Wsu163e	ENSMUSG00000030347	802.359	0.237489	1.17894	0.0190627	0.46102	746.281	1013.4	954.201	794.076	832.905	774.164	646.661	810.41	805.349	646.137
PLXDC1	Plxdc1	ENSMUSG00000017417	233.391	-0.388746	-1.30925	0.0190817	0.46102	235.157	184.149	208.29	217.439	166.245	255.113	202.229	308.532	203.926	352.835
IL17B	Il17b	ENSMUSG00000024578	5.28473	1.52708	2.88202	0.0190828	0.46102	5.29768	4.42945	7.97867	12.1094	9.4924	4.54634	0	3.12986	2.90751	2.95598
SLC6A9	Slc6a9	ENSMUSG00000028542	868.963	0.134832	1.09796	0.0191231	0.461403	893.317	979.727	885.547	932.229	859.998	878.473	822.474	814.95	770.876	852.043
NRTN	Nrtn	ENSMUSG00000039481	27.1752	0.599994	1.51571	0.019259	0.463328	36.9831	30.8902	31.0659	29.2345	35.6355	21.45	15.2356	28.1219	22.2618	20.8736
NOM1	Nom1	ENSMUSG00000001569	922.789	-0.185605	-1.13729	0.0192728	0.463328	883.877	867.191	862.142	712.208	994.623	953.287	964.78	947.515	1017.99	1024.29
SLC39A10	Slc39a10	ENSMUSG00000025986	4672.27	-0.134473	-1.09769	0.0192766	0.463328	4778.73	4337.62	4628.74	4452.16	4075.78	4358.74	4885.88	5208.74	5071.83	4924.49
KIF4A	Kif4	ENSMUSG00000034311	51.1586	0.498038	1.41229	0.0194426	0.465744	67.0173	66.0783	52.1625	61.0087	54.6786	49.7847	35.7199	26.612	46.3564	52.1674
JAKMIP2	Jakmip2	ENSMUSG00000024502	1934.87	0.223634	1.16767	0.0194455	0.465744	2092.83	2076.25	1960.68	1896.84	2389.77	1617.11	1660.2	2277.01	1729.94	1648.08
GALK2	Galk2	ENSMUSG00000027207	461.484	0.163479	1.11998	0.0194513	0.465744	500.179	440.942	506.991	505.675	484.322	452.703	434.702	423.24	461.082	405.01
SSH3	Ssh3	ENSMUSG00000034616	1663	-0.160545	-1.11771	0.0195462	0.466739	1727.48	1446.71	1447.28	1702.41	1529.49	1788.94	1948.51	1716.39	1651.85	1670.96
RWDD2A	Rwdd2a	ENSMUSG00000032417	427.973	0.193049	1.14318	0.019582	0.466739	429.42	426.418	512.427	424.408	490.512	413.653	379.094	389.826	437.115	376.856
MYLK	Mylk	ENSMUSG00000022836	625.236	-0.272394	-1.20781	0.019592	0.466739	506.294	675.378	520.494	681.925	450.231	691.063	622.379	739.024	626.238	739.334
PLA2G5	Pla2g5	ENSMUSG00000041193	12.0386	-1.33177	-2.51711	0.0196332	0.467132	3.02952	5.95134	8.33791	10.7115	5.95634	11.0484	16.0626	42.287	8.46365	8.53747
SATB2	Satb2	ENSMUSG00000038331	461.337	-0.335923	-1.26218	0.0196703	0.467423	415.201	461.602	402.499	377.503	381.953	502.624	379.795	568.323	423.041	700.831
ROGDI	Rogdi	ENSMUSG00000022540	4837	-0.0775751	-1.05524	0.0197472	0.468129	4559.18	4882.91	4601.98	4783.39	4707.17	5070.57	5053.24	5076.87	4818.17	4816.57
PLSCR4	Plscr4	ENSMUSG00000032377	152.318	0.359645	1.28311	0.0197497	0.468129	182.176	159.035	154.814	210.587	149.249	118.944	171.946	115.051	112.395	148.982
FAM216B	Fam216b	ENSMUSG00000045655	38.8656	-0.603182	-1.51906	0.0198796	0.470617	33.3987	33.4362	34.9114	21.3695	31.3688	45.7501	44.3729	46.4488	30.0198	67.5798
EPHX2	Ephx2	ENSMUSG00000022040	309.626	-0.247015	-1.18675	0.0199059	0.470649	240.578	294.576	323.829	311.507	244.96	363.41	350.78	349.06	297.765	319.794
HPRT1	Hprt	ENSMUSG00000025630	2335.01	0.100042	1.07181	0.0200286	0.472365	2277.73	2487.24	2497.04	2291.46	2524.82	2263.4	2288.5	2294.45	2248.27	2177.22
GLIS3	Glis3	ENSMUSG00000052942	334.402	-0.235148	-1.17703	0.0200725	0.472808	248.762	309.791	327.798	309.362	339.55	337.955	342.777	387.534	332.62	407.872
CCDC33	Ccdc33	ENSMUSG00000037716	23.4947	-1.09009	-2.12888	0.0201044	0.472967	4.77495	35.9999	10.16	13.0131	12.7575	23.4487	26.2553	23.6597	30.7597	54.1177
GPR151	Gpr151	ENSMUSG00000042816	32.9993	0.692759	1.61637	0.0201948	0.473739	50.2194	45.0592	46.6857	26.4971	35.5336	16.6587	14.837	29.2529	29.5038	35.746
PDE2A	Pde2a	ENSMUSG00000110195	11720.9	-0.0745703	-1.05305	0.0202031	0.473739	12113	11025.1	11214.4	11597.4	11141.1	11827.6	12007	12205.1	12175.5	11902.9
CSGALNACT1	Csgalnact1	ENSMUSG00000036356	328.28	-0.246226	-1.1861	0.0202591	0.473739	305.086	265.006	313.979	352.95	263.935	401.913	385.97	345.414	330.65	317.9
EIF4A1	Eif4a1	ENSMUSG00000059796	8553.26	0.115951	1.08369	0.0202959	0.473739	8330.08	9159.01	8969.52	8642.48	9384.68	8856.26	7559.31	7904.94	8448.92	8277.45
ALOX12B	Alox12b	ENSMUSG00000032807	136.096	0.415116	1.33341	0.0203452	0.473739	166.234	146.971	185.289	161.178	118.139	117.264	96.2901	139.023	82.5891	147.983
TGM7	Tgm7	ENSMUSG00000079103	9.9117	1.00598	2.00831	0.0203682	0.473739	13.8258	11.6146	16.4377	10.3354	14.125	7.37983	3.21644	5.41462	6.88157	9.88593
ACSL6	Acsl6	ENSMUSG00000020333	6732.88	-0.0743029	-1.05285	0.0203789	0.473739	6716.84	6760.22	6368.17	6309.64	6645.34	6814.83	6771	6857.92	6925.03	7159.81
PHKG1	Phkg1	ENSMUSG00000025537	617.758	-0.172551	-1.12705	0.0204131	0.473739	562.478	600.311	587.454	610.81	542.458	635.018	765.759	625.615	624.88	622.793
ZNF853	Zfp853	ENSMUSG00000093910	265.737	-0.227574	-1.17086	0.0204346	0.473739	251.58	228.445	244.182	221.971	277.626	262.666	255.971	315.542	302.541	296.844
DPYD	Dpyd	ENSMUSG00000033308	249.557	0.311399	1.24091	0.0204376	0.473739	257.539	273.883	359.4	260.775	231.795	259.924	207.389	194.132	249.605	201.131
VWA3B	Vwa3b	ENSMUSG00000050122	264.93	-0.28363	-1.21725	0.0204389	0.473739	247.024	282.589	239.405	225.35	200.63	302.772	239.371	275.107	284.615	352.434
PINK1	Pink1	ENSMUSG00000028756	7461.54	0.0644888	1.04571	0.0204985	0.473956	7550.07	7400.29	7789.95	7790.72	7606.04	7149.42	7234.16	7533.51	7338.53	7222.73
ALDH1L1	Aldh1l1	ENSMUSG00000030088	1502.31	-0.142309	-1.10367	0.0205788	0.475229	1328.78	1374.02	1603.77	1430.39	1403.97	1601.13	1597.28	1498.93	1481.2	1703.67
RPL24	Rpl24	ENSMUSG00000098274	2050.21	0.106918	1.07692	0.0206998	0.477438	2032.64	2211.91	2197.02	2112.65	2077.9	2103.34	2011.27	1878.39	2000.24	1876.72
VAPB	Vapb	ENSMUSG00000054455	3979.54	-0.11133	-1.08022	0.0207535	0.47809	3813.44	3990.04	4022.14	3807.84	3497.94	4210.43	4369.53	4105.94	3877.73	4100.38
PXDC1	Pxdc1	ENSMUSG00000021411	327.253	-0.233409	-1.17561	0.0207788	0.47809	276.202	327.344	279.351	283.624	336.487	389.084	305.397	397.187	350.98	326.869
JPX		ENSMUSG00000097571	191.853	-0.232422	-1.17481	0.0208344	0.478785	173.22	201.589	162.336	178	167.653	207.141	203.947	190.542	221.172	212.934
IFT172	Ift172	ENSMUSG00000038564	2174.17	-0.137163	-1.09974	0.0208875	0.479421	2154.87	1870.18	2081.56	1952.28	2296.62	2161.24	2231.37	2358.51	2245.5	2389.6
FLOT1	Flot1	ENSMUSG00000059714	2709.51	0.093819	1.06719	0.0209347	0.479919	2825	2670.26	2843.03	2927.98	2720.25	2602.16	2707.3	2481.38	2612.43	2705.3
ANGPTL3	Angptl3	ENSMUSG00000028553	5.99699	1.40238	2.64338	0.0210005	0.480843	7.16085	10.7517	7.44821	9.5206	7.44847	3.18196	3.10192	8.12379	1.4129	1.81951
ARHGAP27	Arhgap27	ENSMUSG00000034255	371.396	0.201889	1.1502	0.0210318	0.480975	434.821	408.071	393.636	388.108	361.254	340.24	395.113	360.015	300.621	332.075
OSTF1	Ostf1	ENSMUSG00000024725	496.333	0.163157	1.11973	0.0210677	0.481211	493.721	528.256	504.293	554.892	538.355	426.959	511.35	464.823	450.924	489.755
PARVA	Parva	ENSMUSG00000030770	2160.74	0.086242	1.0616	0.0211656	0.482279	2271.85	2184.74	2219.06	2278.91	2169.84	1983.7	2115.36	2150.01	2117.68	2116.22
TC2N	Tc2n	ENSMUSG00000021187	5.9079	-2.0399	-4.11217	0.0211925	0.482308	2.51933	1.52391	2.13066	2.9415	2.17601	4.34798	3.3974	32.5454	1.57715	5.91973
KRT8	Krt8	ENSMUSG00000049382	9.62743	-1.84619	-3.59548	0.0213149	0.484008	1.06536	5.38015	3.96488	9.50553	0.935534	8.30912	9.58999	47.7951	5.82896	3.89974
PCDHA10	Pcdha9	ENSMUSG00000103770	442.048	0.309329	1.23913	0.0213331	0.484008	465.191	477.894	599.844	363.085	540.67	466.943	351.195	412.629	414.255	328.775
BRINP3	Brinp3	ENSMUSG00000035131	317.973	-0.293886	-1.22594	0.0213608	0.484008	272.252	251.783	348.85	265.583	289.685	387.623	260.885	343.367	401.407	358.297
ZNF433	Zfp433	ENSMUSG00000096795	131.094	-0.37324	-1.29526	0.0213699	0.484008	121.669	151.422	90.4152	97.1025	111.869	170.242	123.092	161.632	151.54	131.95
TMEM151A	Tmem151a	ENSMUSG00000061451	5679.24	-0.0837784	-1.05979	0.0214795	0.485666	5754.55	5211.39	5409.15	5498.18	5698.33	5875.35	5605	5985.33	5936.48	5818.61
AKAP13	Akap13	ENSMUSG00000066406	3769.59	0.143503	1.10458	0.0214947	0.485666	4330.01	4244.88	3786.97	3650.65	3776.49	3652.31	3724.06	3182.08	3726.76	3621.71
AMOTL1	Amotl1	ENSMUSG00000013076	941.156	-0.128076	-1.09284	0.0216127	0.487164	859.932	928.625	932.642	902.921	871.63	902.656	990.249	1060.91	987.413	974.585
NDOR1		ENSMUSG00000115018	192.756	-0.364966	-1.28785	0.0217282	0.488635	164.468	205.928	171.071	123.932	177.181	226.723	242.814	262.219	190.287	162.939
TRAM1L1	Tram1l1	ENSMUSG00000044528	744.156	0.140015	1.10192	0.0217465	0.488635	781.665	724.38	777.836	845.155	771.421	670.963	680.778	702.049	757.752	729.564
IL16	Il16	ENSMUSG00000001741	1213.52	0.179121	1.13219	0.0218155	0.488635	1321.05	1384.01	1142.7	1185.14	1410.48	981.131	1153.64	1147.29	1214.7	1195.05
PCDHB8	Pcdhb8	ENSMUSG00000045876	72.2827	-0.489615	-1.40407	0.0218273	0.488635	51.1883	53.4147	93.5204	55.3864	47.4597	69.0822	79.6243	103.6	77.1645	92.3864
TAGLN	Tagln	ENSMUSG00000032085	219.145	-0.504419	-1.41855	0.0218307	0.488635	203.221	142.237	176.357	261.048	123.657	274.406	307.251	319.87	155.07	228.334
SEC14L1	Sec14l1	ENSMUSG00000020823	7147.86	-0.0612846	-1.04339	0.0218335	0.488635	7088.26	7038.45	7113.41	6719.38	7022.38	7374.69	7358.97	7335.88	7127.85	7299.34
BCL9L	Bcl9l	ENSMUSG00000063382	1434.91	-0.102497	-1.07363	0.0219554	0.49078	1381.82	1348.39	1351.54	1371.18	1464.13	1423.23	1438.46	1512.9	1544.28	1513.15
NONO	Nono	ENSMUSG00000031311	4047.26	-0.0770023	-1.05482	0.0220573	0.491891	3728.86	3955.38	4029.21	3994.08	3987.91	4241.88	4251.92	4013.36	4123.88	4146.12
CPLX1	Cplx1	ENSMUSG00000033615	13100.9	0.0813142	1.05798	0.0222022	0.492717	13602.7	13196.9	13342.6	13022.8	14186.3	13121.9	12915.8	12034.8	12987.8	12597.1
TTC26	Ttc26	ENSMUSG00000056832	361.94	-0.16659	-1.1224	0.022204	0.492717	353.596	317.993	335.168	344.374	353.904	386.48	405.505	373.888	390.557	357.935
SHANK1	Shank1	ENSMUSG00000038738	14837.3	-0.0742956	-1.05285	0.0222058	0.492717	14844	14730.3	14159.8	13986	14556.7	14761.1	15855.4	14951.9	15679.2	14848.5
STX19	Stx19	ENSMUSG00000047854	6.00869	-1.28586	-2.43827	0.0222855	0.493148	2.12332	2.04549	5.75758	4.65138	2.79235	9.16132	5.3296	10.296	8.9026	9.02727
NQO1	Nqo1	ENSMUSG00000003849	63.5063	0.411816	1.33036	0.0223565	0.493148	58.2323	83.3082	64.3314	81.4812	75.0041	51.6266	42.967	62.8093	56.9514	58.3519
ZCCHC2	Zcchc2	ENSMUSG00000038866	932.484	-0.137788	-1.10022	0.0223638	0.493148	875.188	985.102	828.742	904.225	849.365	987.165	1025.96	946.533	1005.59	916.969
FTH1	Fth1	ENSMUSG00000024661	35630.5	0.113859	1.08212	0.0223792	0.493148	34726.1	38132.9	37513.3	39463.2	35342	35721.8	36157.4	34872.1	31675.3	32700.6
AHRR	Ahrr	ENSMUSG00000021575	39.21	0.535779	1.44972	0.0224243	0.493148	32.5406	49.0298	56.0357	40.6078	53.7998	31.8195	23.1979	38.546	35.0426	31.4803
PNPLA1	Pnpla1	ENSMUSG00000043286	7.01002	1.23024	2.34606	0.0224277	0.493148	7.46981	6.34693	10.81	16.0421	8.4275	3.68765	4.25418	3.25632	2.92598	6.87977
MLC1	Mlc1	ENSMUSG00000035805	4216.65	-0.0896463	-1.06411	0.0225856	0.49604	3979.58	3843.52	4241.45	4264.12	4098.1	4296.65	4331.86	4201.27	4374.05	4535.89
APBB2	Apbb2	ENSMUSG00000029207	1352.78	0.157682	1.11549	0.0227026	0.497451	1501.49	1562.65	1344.45	1269.26	1455.03	1247.07	1214.88	1438.66	1241.17	1253.14
KRT73	Krt73	ENSMUSG00000063661	243.457	0.218543	1.16356	0.0227587	0.497694	274.757	246.041	258.245	252.097	279.204	238.881	209.5	195.367	252.716	227.757
EZR	Ezr	ENSMUSG00000052397	1947.28	-0.184767	-1.13663	0.0227869	0.497694	1850.24	1921.38	1955.55	1674.96	1711.6	1987.49	1925.44	2468.59	1822.49	2155.06
NCDN	Ncdn	ENSMUSG00000028833	59571.4	-0.0572283	-1.04046	0.0227929	0.497694	60731	58360	57773.3	57929.4	57157.1	60598.9	61574.9	61823.3	59140.6	60625.1
MDM4	Mdm4	ENSMUSG00000054387	3795.85	-0.0992326	-1.0712	0.0228653	0.498697	3652.18	3873.62	3523.17	3521.88	3754.45	3960.57	4070.58	4068.38	3878.67	3654.98
EFCAB13		ENSMUSG00000040838	26.7588	1.37089	2.58631	0.0228983	0.49884	56.559	12.7791	13.892	106.443	8.59961	9.75135	18.2545	14.4287	16.3074	10.5737
IFIT2	Ifit2	ENSMUSG00000045932	227.554	0.302344	1.23315	0.0229664	0.499744	283.07	230.92	298.757	183.945	260.603	201.675	218.716	184.709	192.251	220.893
UBE2Q2	Ube2q2	ENSMUSG00000032307	1677.37	0.0849921	1.06068	0.0229956	0.499803	1737.14	1673.81	1771.31	1758.38	1691.59	1607.64	1637.84	1662.36	1598.07	1635.57
EXOSC10	Exosc10	ENSMUSG00000017264	1304.09	-0.112273	-1.08093	0.0230585	0.50003	1218.41	1248.07	1357.1	1168.09	1275.27	1350.79	1399.54	1319.45	1333.17	1371.03
C16orf87	4921524J17Rik	ENSMUSG00000036934	373.407	0.183709	1.1358	0.023084	0.50003	399.422	368.031	386.794	439.648	391.596	341.704	387.265	344.314	357.918	317.38
ATAD1	Atad1	ENSMUSG00000013662	2957.98	0.104805	1.07535	0.0231006	0.50003	2928.12	3299.58	3026.58	3057.45	3017.88	2955.86	2848.42	2652.63	2982.03	2811.22
FES	Fes	ENSMUSG00000053158	130.339	-0.271692	-1.20722	0.0231122	0.50003	107.397	140.696	113.017	117.59	112.253	145.354	144.959	138.498	134.472	149.157
CDON	Cdon	ENSMUSG00000038119	507.534	-0.223481	-1.16755	0.0231811	0.500945	479.887	510.126	480.44	478.379	391.346	543.727	627.617	597.75	481.642	484.423
NPNT	Npnt	ENSMUSG00000040998	1168.66	-0.170452	-1.12541	0.0232465	0.50121	1205.12	1188.68	1047.74	969.541	1087.99	1102.36	1202.72	1362.3	1281.67	1238.44
MRS2	Mrs2	ENSMUSG00000021339	3076.47	-0.157358	-1.11524	0.0232725	0.50121	2980.62	2951.19	2777.22	2951.71	2878.17	3232.44	3597.03	3535.47	3145.45	2715.37
TMEM255A	Tmem255a	ENSMUSG00000036502	566.042	0.201479	1.14988	0.0232731	0.50121	583.299	533.786	663.514	674.092	573.416	573.691	500.697	465.632	578.622	513.672
ELMO2	Elmo2	ENSMUSG00000017670	6732.76	-0.0687855	-1.04883	0.0233612	0.501959	6857.49	6651.89	6436.96	6319.92	6597.81	6805.16	6767.76	6997.07	6898.46	6995.05
NECTIN4	Nectin4	ENSMUSG00000006411	140.719	0.315977	1.24485	0.0235415	0.504682	179.108	162.743	164.084	154.334	120.696	145.638	128.722	132.775	109.351	109.743
LIMD1	Limd1	ENSMUSG00000025239	352.904	-0.199	-1.1479	0.0236528	0.505917	299.618	331.785	339.145	342.913	326.841	335.12	372.084	387.099	439.74	354.697
OCRL	Ocrl	ENSMUSG00000001173	2124.25	0.108237	1.07791	0.0237048	0.506455	2346.01	2119.92	2305.22	2066.47	2182.79	2040.59	1927.52	2114.72	2098.55	2040.71
PKD1L3	Pkd1l3	ENSMUSG00000048827	103.898	-0.499602	-1.41382	0.0239881	0.511129	81.2743	94.4365	58.3651	80.2331	114.789	90.4405	129.887	152.187	151.989	85.3792
SLC25A25	Slc25a25	ENSMUSG00000026819	1563.53	-0.10078	-1.07235	0.0240514	0.511129	1551.85	1522.44	1514.14	1569.53	1387.71	1608.23	1643.22	1641.14	1570.44	1626.64
AUTS2	Auts2	ENSMUSG00000029673	2582.04	-0.160101	-1.11737	0.0240592	0.511129	2498.62	2351.42	2326.95	2705.27	2308.19	2385.79	2968	2984.61	2730.79	2560.73
TYRP1	Tyrp1	ENSMUSG00000005994	11.2977	0.978054	1.96981	0.0241528	0.511963	6.19661	19.0232	17.9182	12.7568	19.165	7.16429	10.0111	5.39734	7.63654	7.70814
MC5R	Mc5r	ENSMUSG00000007480	46.5021	-0.506335	-1.42044	0.0242855	0.513737	36.0724	44.5329	38.7904	28.043	44.5534	43.9326	50.3347	60.8158	45.2776	72.668
MOXD1	Moxd1	ENSMUSG00000020000	181.787	-0.300451	-1.23153	0.024291	0.513737	146.24	182.049	183.306	150.261	152.507	201.137	167.722	257.33	189.711	187.604
STXBP6	Stxbp6	ENSMUSG00000046314	2278.71	-0.121772	-1.08807	0.0245627	0.517636	2097.68	2286.25	2223.39	2243.42	2059.48	2234.87	2587.91	2484.3	2232.18	2337.61
ZFHX2	Zfhx2	ENSMUSG00000040721	3350.51	-0.107562	-1.07741	0.0245842	0.517636	3132.56	3280.11	2996.71	3363.55	3354.35	3547.93	3688.09	3435.65	3472.39	3233.73
PLEKHG4	Plekhg4	ENSMUSG00000014782	64.6016	-0.464962	-1.38028	0.0245865	0.517636	48.178	43.0907	72.9034	41.2971	68.2389	74.7772	77.0123	74.8299	58.876	86.8122
MYO1E	Myo1e	ENSMUSG00000032220	398.149	-0.166256	-1.12214	0.0246236	0.517636	385.788	365.039	386.297	388.134	350.366	406.294	428.679	440.069	381.93	448.89
MAGEH1	Mageh1	ENSMUSG00000047238	767.878	0.16178	1.11867	0.0246282	0.517636	726.462	900.717	819.516	809.237	799.711	762.305	757.457	644.952	760.434	697.986
RRAGB	Rragb	ENSMUSG00000041658	2151.11	0.0929978	1.06658	0.0246673	0.517636	2226.31	2228.93	2221.16	2096.99	2330.29	2128.5	2123.81	1981.36	2130.5	2043.24
ABCA17P	Abca17	ENSMUSG00000035435	40.5835	-0.611325	-1.52766	0.0247326	0.517636	41.1295	42.4517	25.8735	27.3786	24.5135	49.4249	40.0518	57.459	66.3672	31.1855
PCDH17	Pcdh17	ENSMUSG00000035566	3185.81	-0.0984809	-1.07065	0.0247768	0.517636	3267.8	2845.73	3173.85	2968.13	3131.19	3299.84	3313.43	3191.62	3410.03	3256.45
PRLR	Prlr	ENSMUSG00000005268	155.995	-1.22178	-2.33234	0.0248328	0.517636	105.626	80.2596	84.3276	104.242	93.3361	69.6421	141.034	581.334	180.22	119.93
RFTN2	Rftn2	ENSMUSG00000025978	787.949	-0.145588	-1.10618	0.0248523	0.517636	695.388	686.876	755.721	805.407	795.366	797.847	891.339	835.928	825.995	789.628
ZNF286A	Zfp286	ENSMUSG00000047342	437.435	0.175939	1.1297	0.0248532	0.517636	496.292	460.427	420.415	457.065	486.558	378.511	377.143	426.451	423.486	448.004
CACNB3	Cacnb3	ENSMUSG00000003352	5256.61	0.0943911	1.06761	0.0248829	0.517636	5325.73	5283.92	5255.85	5874.11	5400.84	5132.29	5385.83	4909.41	5009.57	4988.59
PGM1	Pgm2	ENSMUSG00000029171	238.999	-0.193492	-1.14353	0.024888	0.517636	211.164	227.352	240.553	213.871	221.438	245.203	248.598	267.663	263.452	250.694
PRKAR2B	Prkar2b	ENSMUSG00000002997	1102.07	-0.132417	-1.09613	0.0249019	0.517636	972.958	1048.07	1124.43	1012.99	1099.4	1132.37	1098.07	1089.05	1218.86	1224.56
DEDD	Dedd	ENSMUSG00000013973	676.263	0.143079	1.10426	0.024931	0.517636	685.583	732.456	655.752	754.912	718.841	613.096	640.908	706.9	633.821	620.365
MMAB	Mmab	ENSMUSG00000029575	811.115	-0.13773	-1.10017	0.0249698	0.517636	781.24	768.954	759.139	762.046	788.23	795.692	951.453	834.855	878.693	790.852
MAP4	Map4	ENSMUSG00000032479	17949.6	0.0778697	1.05546	0.0250497	0.518721	18905.2	19117.9	18053.6	17358.1	18738.7	17619.9	17804.1	16822.8	17861.8	17214.4
USP33	Usp33	ENSMUSG00000025437	4339.06	-0.0826342	-1.05895	0.0252121	0.52094	4281.34	4185.92	4228.48	4219.77	4153.73	4315	4408.07	4831.33	4368.98	4398.01
MTHFD1L	Mthfd1l	ENSMUSG00000040675	334.308	0.258058	1.19587	0.0253831	0.523543	309.456	362.311	350.613	360.736	437.98	324.219	298.02	239.705	341.777	318.263
CADM2	Cadm2	ENSMUSG00000064115	9061.4	-0.141314	-1.10291	0.0253937	0.523543	9193.41	9377.11	8522.22	7811.85	8184.49	8831.35	9225.63	10429.9	9014.15	10023.9
MRPL32	Mrpl32	ENSMUSG00000015672	447.329	0.216822	1.16217	0.0254526	0.524185	423.19	491.443	550.557	412.861	526.686	427.912	415.519	385.161	456.152	383.808
SGSM2	Sgsm2	ENSMUSG00000038351	3857.45	-0.0841827	-1.06009	0.0255386	0.525319	3874.39	3731.24	3599.92	3917.57	3601.09	3879.49	4032.47	4120.69	3887.12	3930.5
FOCAD	Focad	ENSMUSG00000038368	2252.65	0.108594	1.07818	0.0256136	0.525319	2407.73	2279.85	2320	2236.65	2440.69	2037.4	2051.96	2303.98	2171.94	2276.29
CAPRIN2	Caprin2	ENSMUSG00000030309	257.018	0.2726	1.20798	0.0256386	0.525319	258.981	301.236	235.66	275.708	335.468	242.622	218.646	209.972	209.525	282.363
CALM2	Calm2	ENSMUSG00000036438	36464.7	0.0545491	1.03853	0.0256619	0.525319	35856.2	37732.3	37837.1	37118.2	37222.3	36315.8	36108.7	36185.7	34886	35384.3
CBR4	Cbr4	ENSMUSG00000031641	409.952	0.214901	1.16062	0.0256644	0.525319	396.067	390.484	449.056	453.05	511.746	341.049	372.222	411.686	355.021	419.14
INPP5F	Inpp5f	ENSMUSG00000042105	3946.49	0.131132	1.09515	0.0256892	0.525319	3971.7	4452.24	4030.06	3749.05	4427.16	3837.09	3597.47	3558.08	4094.6	3747.42
NTRK3	Ntrk3	ENSMUSG00000059146	9515.85	-0.0885116	-1.06327	0.0257028	0.525319	9479.45	9582.96	8726.64	8692.96	9639.95	9632.9	9713.96	9776.06	10164	9749.64
KRT28	Krt28	ENSMUSG00000055937	9.7491	0.964924	1.95196	0.0258117	0.526972	16.9677	13.8896	12.8947	13.2482	7.54439	7.38536	6.42472	7.47709	6.79631	4.86291
VSIR	Vsir	ENSMUSG00000020101	833.867	-0.264678	-1.20137	0.0259465	0.52754	719.787	743.357	764.646	848.248	707.855	861.235	790.238	1027.37	1165.03	710.904
INO80C	Ino80c	ENSMUSG00000047989	465.505	0.146817	1.10712	0.0259515	0.52754	492.153	495.673	501.864	464.602	492.015	459.782	459.165	425.417	407.804	456.572
KCNH3	Kcnh3	ENSMUSG00000037579	2618.49	-0.0962085	-1.06896	0.0260157	0.528277	2616.24	2412.87	2547.22	2381	2698.37	2742.3	2611.8	2725.88	2739.21	2709.98
GBE1	Gbe1	ENSMUSG00000022707	254.995	0.260191	1.19764	0.026114	0.529684	334.238	232.15	248.025	288.061	288.758	255.985	226.599	243.092	236.627	196.41
ATP6V1C1	Atp6v1c1	ENSMUSG00000022295	6793.2	0.0630416	1.04467	0.0261413	0.529684	6786.4	7229.49	7030.85	6832.98	6827.29	6536.4	6618.21	6782.86	6692.79	6594.7
PRKD1	Prkd1	ENSMUSG00000002688	426.018	-0.166618	-1.12242	0.026194	0.530006	410.833	438.836	380.569	410.802	366.627	448.792	431.948	487.107	424.346	460.316
BTBD9	Btbd9	ENSMUSG00000062202	3856.84	-0.143708	-1.10474	0.0262416	0.530006	3750.12	4130.44	3431.82	3478.44	3534.13	3695.05	3972.6	4389.01	3871.58	4315.24
CDC14B	Cdc14b	ENSMUSG00000033102	225.915	0.264709	1.20139	0.0263241	0.530951	235.11	271.44	236.006	284.056	207.053	226.876	224.511	212.614	172.353	189.131
PPP1R1B	Ppp1r1b	ENSMUSG00000061718	644.188	-0.240503	-1.1814	0.0263775	0.531045	601.07	612.083	638.41	549.632	551.279	686.428	716.79	894.553	600.582	591.049
TTC9B	Ttc9b	ENSMUSG00000007944	1460.5	-0.137499	-1.1	0.0264611	0.532158	1350.84	1275.81	1487.85	1427.05	1411.94	1483.69	1360.13	1622.7	1597.89	1587.05
RINL	Rinl	ENSMUSG00000051735	93.7297	0.370642	1.29293	0.0265879	0.534138	100.016	109.394	109.04	91.8368	117.412	89.6127	62.9699	77.6434	71.7705	107.602
GPR20	Gpr20	ENSMUSG00000045281	7.4878	-1.08576	-2.12249	0.0266491	0.534292	6.38829	3.24513	2.97745	6.61249	4.68507	9.1464	8.50821	12.9163	10.6329	9.76581
RAP1GAP2	Rap1gap2	ENSMUSG00000038807	5437.79	-0.0878522	-1.06279	0.0266522	0.534292	5388.01	4985.72	5304.36	5367.99	5314.64	5471.71	5613.98	5324.56	5989.21	5617.76
C12orf56	D930020B18Rik	ENSMUSG00000047642	13.561	-0.821041	-1.76668	0.0266933	0.534494	10.3666	5.12814	8.60954	11.9383	12.7563	18.5287	12.5451	19.1172	16.2559	20.3645
ALS2	Als2	ENSMUSG00000026024	2596.08	-0.0751202	-1.05345	0.026719	0.534494	2477.53	2594.07	2534.26	2560.97	2474.21	2605.83	2619.99	2775.92	2654.42	2663.59
KDSR	Kdsr	ENSMUSG00000009905	902.614	-0.245904	-1.18584	0.0268637	0.53625	792.46	745.993	812.866	836.823	934.334	774.49	1055.63	1218.18	1002.12	853.234
MKRN3	Mkrn3	ENSMUSG00000070527	171.186	0.509313	1.42337	0.0270067	0.537737	173.255	178.748	188.648	132.777	332.131	144.449	103	118.959	181.775	158.116
LRRC7	Lrrc7	ENSMUSG00000028176	2916.01	-0.14538	-1.10602	0.0270337	0.537737	3023.49	2958.5	2612.07	2489.93	2763.75	2911.78	3208.3	2864.53	3361.04	2966.66
PEG10	Peg10	ENSMUSG00000092035	613.06	-0.29823	-1.22963	0.0270524	0.537737	479.301	541.322	613.81	555.872	559.708	681.526	660.588	480.81	910.372	647.288
CNTN5	Cntn5	ENSMUSG00000039488	130.294	-0.33243	-1.25913	0.0271266	0.538437	129.433	104.755	124.165	103.236	115.637	142.172	101.08	165.149	157.779	159.534
ZNF280B	Zfp280b	ENSMUSG00000049764	658.33	0.130415	1.09461	0.0271597	0.538437	692.888	685.763	672.734	713.538	674.466	632.697	676.872	645.97	581.65	606.72
SHOC2	Shoc2	ENSMUSG00000024976	1303.19	0.100076	1.07183	0.0271733	0.538437	1383.8	1320.01	1329.91	1333.77	1371.86	1200.88	1231.97	1295.02	1229.05	1335.65
TIMELESS	Timeless	ENSMUSG00000039994	117.797	0.353679	1.27782	0.0272223	0.538842	114.174	123.296	113.012	121.708	191.848	112.06	98.5448	96.0353	104.581	102.713
PBRM1	Pbrm1	ENSMUSG00000042323	1870.4	-0.15482	-1.11328	0.0272862	0.539019	1942.91	1912.14	1660.15	1609.79	1726.48	1824.4	1829.11	2083.2	2158.03	1957.8
NBN	Nbn	ENSMUSG00000028224	327.15	0.177129	1.13063	0.02731	0.539019	359.223	330.225	377.735	340.445	328.83	304.05	333.815	280.191	307.046	309.936
BAMBI	Bambi	ENSMUSG00000024232	139.356	-0.271882	-1.20738	0.0273387	0.539019	118.303	116.595	129.527	153.813	112.489	156.018	162.738	156.598	139.414	148.067
TENM2	Tenm2	ENSMUSG00000049336	4604.62	-0.0970289	-1.06957	0.0273674	0.539019	4611.14	4148.62	4536.49	4484.33	4469.59	4726.57	4621.37	4560.25	5147.15	4740.72
UNK	Unk	ENSMUSG00000020770	693.391	0.128999	1.09353	0.027393	0.539019	737.829	742.859	726.432	689.531	725.728	681.162	646.499	646.571	619.678	717.625
C2orf80	D630023F18Rik	ENSMUSG00000044816	216.537	0.244911	1.18502	0.0274029	0.539019	232.734	211.737	242.297	242.587	244.851	173.891	226.327	170.308	229.052	191.589
CCDC28B	Ccdc28b	ENSMUSG00000028795	614.779	-0.135686	-1.09861	0.0275467	0.541283	573.298	574.817	604.315	543.96	632.035	651.636	611.523	665.244	630.069	660.89
ABHD3	Abhd3	ENSMUSG00000002475	1061.19	-0.124881	-1.09042	0.0275976	0.541719	1007.44	974.954	1085.9	1090.59	917.619	1104.75	1109.9	1105.55	1085.87	1129.3
NUBP1	Nubp1	ENSMUSG00000022503	470.878	-0.259087	-1.19672	0.0276599	0.541817	387.433	393.774	450.781	509.004	400.237	431.914	430.445	597.413	521.234	586.545
LAMC2	Lamc2	ENSMUSG00000026479	106.874	-0.477936	-1.39275	0.0276601	0.541817	126.969	62.001	102.191	82.3429	70.8951	94.1355	168.163	124.75	102.745	134.549
WDR13	Wdr13	ENSMUSG00000031166	8541.71	-0.0539967	-1.03814	0.0278104	0.544195	8511.02	8346.63	8283.15	8338.58	8427.78	8743.46	8677.55	8978.11	8497.71	8613.07
NCAM1	Ncam1	ENSMUSG00000039542	7472.42	-0.0815075	-1.05812	0.0280087	0.547507	7485.14	7646.42	7159.68	6919.21	7102.93	7776.1	7424.03	7480.52	7941.07	7789.05
CCDC34	Ccdc34	ENSMUSG00000027160	285.348	-0.20827	-1.1553	0.0281061	0.547707	233.432	257.701	294.568	269.797	268.027	313.704	299.569	305.037	343.826	267.822
DCAF8	Dcaf8	ENSMUSG00000026554	4431.53	-0.0670658	-1.04758	0.0281116	0.547707	4381.31	4433.51	4260.35	4315.66	4251.5	4553.72	4685.35	4575.71	4361.11	4497.11
PEX5L	Pex5l	ENSMUSG00000027674	5460.12	-0.0867817	-1.062	0.0281434	0.547707	5560.25	5415.12	5212.16	4881.69	5412.78	5722.67	5573.36	5699.51	5658.58	5465.06
SORBS2	Sorbs2	ENSMUSG00000031626	3667.48	-0.126297	-1.09149	0.0281525	0.547707	3790.93	3602.02	3629.62	3164.8	3349.61	3499.74	4004.38	3820.98	3803.96	4008.7
RPP14	Rpp14	ENSMUSG00000023156	781.126	0.178254	1.13151	0.0282585	0.548725	924.176	743.137	718.547	900.032	863.498	750.89	684.81	783.627	740.543	702.003
DNAH14	Dnah14	ENSMUSG00000047369	34.431	-1.19022	-2.28188	0.0282967	0.548725	23.4637	17.4876	25.865	14.0503	20.3783	83.1244	18.0782	11.3804	19.2302	111.252
UPK1B	Upk1b	ENSMUSG00000049436	21.6762	0.952713	1.93551	0.0283083	0.548725	41.1692	19.1892	37.8116	33.2345	10.2176	13.9725	7.99946	27.4593	10.7091	15
MGAT5	Mgat5	ENSMUSG00000036155	2327.97	-0.108027	-1.07775	0.028339	0.548725	2375.81	2136.69	2399.1	2237.18	2056.22	2379.74	2439.14	2399	2370.42	2486.43
MIIP	Miip	ENSMUSG00000029022	472.549	-0.165406	-1.12148	0.0283622	0.548725	508.001	420.789	428.082	409.789	461.443	464.951	520.053	495.707	509.516	507.156
ASXL3	Asxl3	ENSMUSG00000045215	515.695	-0.144971	-1.10571	0.0284643	0.550135	499.209	488.696	511.838	455.473	492.799	489.765	553.605	557.655	560.183	547.722
PPP4R4	Ppp4r4	ENSMUSG00000021209	1600.53	0.139821	1.10177	0.0285574	0.550607	1751.42	1754.84	1749.3	1654.49	1480.61	1494.65	1700.39	1510.61	1464.54	1444.44
SPATA13	Spata13	ENSMUSG00000021990	829.196	-0.26098	-1.19829	0.0285612	0.550607	801.808	720.99	661.037	803.111	782.942	668.333	1135.56	991.929	880.72	845.533
RNASET2	Rnaset2b	ENSMUSG00000094724	529.439	-0.150998	-1.11034	0.0285764	0.550607	483.855	502.311	506.417	536.269	477.898	563.159	549.221	616.989	547.925	510.351
SFXN5	Sfxn5	ENSMUSG00000033720	4044.67	-0.117138	-1.08458	0.0286791	0.551801	3590.01	3799.65	4091.7	4247.31	3672.57	4183.1	4448.8	4095.96	4019.06	4298.53
POPDC3	Popdc3	ENSMUSG00000019848	139.297	0.337414	1.26349	0.0286969	0.551801	137.837	135.042	152.888	199.248	152.372	123.979	152.916	97.5852	130.916	110.191
KIAA1210	Gm14569	ENSMUSG00000091556	63.6461	-0.497054	-1.41133	0.0287988	0.552305	55.0136	66.4463	38.4334	65.5573	39.5666	98.1189	76.2106	74.8667	53.036	69.212
SYT7	Syt7	ENSMUSG00000024743	11213.8	-0.127572	-1.09245	0.0288995	0.552305	11411.2	10614	10027.4	10348.6	11187.9	10552.9	11780.1	12903.1	11104	12208.8
ITGA1	Itga1	ENSMUSG00000042284	558.378	-0.178879	-1.132	0.0289059	0.552305	572.277	547.72	553.064	460.285	486.031	534.227	557.484	634.587	620.951	617.154
PLXNA4	Plxna4	ENSMUSG00000029765	8205.1	-0.10704	-1.07702	0.028922	0.552305	8162.73	8417.85	7487.18	7483.35	7952.82	7813.89	8872.64	8729.63	8822.68	8308.2
ANKRD46	Ankrd46	ENSMUSG00000048307	7429.52	0.0669958	1.04753	0.0289311	0.552305	7395.38	7641.56	7846.98	7509.21	7612.54	7125.5	7279.98	7591.1	7252.68	7040.22
ZC3H13	Zc3h13	ENSMUSG00000022000	2580.52	-0.132858	-1.09646	0.0289576	0.552305	2493.84	2336.88	2472.22	2357.69	2645.08	2643.01	3079.91	2709.48	2530.7	2536.39
SGCG	Sgcg	ENSMUSG00000035296	5.95371	-1.32287	-2.50163	0.0290139	0.552819	4.35223	4.23521	0.793715	3.83621	3.06041	5.28241	6.11875	6.29344	11.5956	13.9691
DACH2	Dach2	ENSMUSG00000025592	34.29	0.580453	1.49532	0.0291071	0.554035	36.6679	35.1784	38.7216	44.6283	47.8695	18.6088	32.9834	21.753	42.8259	23.6633
SERINC5	Serinc5	ENSMUSG00000021703	3122.86	-0.105558	-1.07591	0.0291659	0.554547	3285.11	2929.82	2953.07	2985.88	2889.8	3155.28	3100.08	3396.44	3123.16	3409.96
GLCE	Glce	ENSMUSG00000032252	832.007	-0.144299	-1.10519	0.0292504	0.554547	898.908	803.512	736.342	734.007	781.115	841.82	906.594	920.646	852.736	844.387
SPHK1	Sphk1	ENSMUSG00000061878	48.8744	-0.620059	-1.53694	0.0292787	0.554547	55.0095	37.7697	42.7903	33.2309	23.251	38.5642	54.5092	75.1377	44.4435	84.038
HIP1	Hip1	ENSMUSG00000039959	2273.68	-0.148938	-1.10875	0.0293078	0.554547	2275.56	2313.64	2064.48	1901.45	2228.63	2296.14	2293.49	2194.07	2596.15	2573.2
GPRASP2	Gprasp2	ENSMUSG00000072966	4038.79	0.10423	1.07492	0.0293534	0.554547	4272.78	3838.78	4380.18	4444.82	3986.42	3809.18	4017.53	3761.63	4010.75	3865.79
GRID2IP	Grid2ip	ENSMUSG00000010825	51.6035	0.495956	1.41026	0.0293781	0.554547	58.2631	54.2758	50.6638	56.4912	81.9517	39.1843	46.5375	29.9548	59.9735	38.7397
CGNL1	Cgnl1	ENSMUSG00000032232	500.959	-0.356908	-1.28068	0.0294171	0.554547	424.442	408.798	420.275	542.914	399.23	415.383	517.765	798.423	440.767	641.591
SLC16A8	Slc16a8	ENSMUSG00000032988	48.1033	-0.550085	-1.46417	0.0295197	0.555713	30.7223	38.5917	36.0859	42.1594	47.2354	45.6547	47.4684	93.5581	50.5944	48.9631
EEF2KMT	Eef2kmt	ENSMUSG00000022544	87.0388	-0.413412	-1.33183	0.0295942	0.555848	84.4556	91.3118	79.2771	53.6413	65.8964	87.1448	90.3943	130.225	103.618	84.423
SLC9A4	Slc9a4	ENSMUSG00000026065	523.679	0.327007	1.25441	0.0296056	0.555848	513.85	515.38	758.967	614.315	512.545	428.678	560.845	357.143	577.504	397.559
WDR3	Wdr3	ENSMUSG00000033285	677.172	0.227633	1.17091	0.0296303	0.555848	579.898	743.562	873.302	800.859	657.28	573.515	694.383	631.72	594.417	622.781
DTD2	Dtd2	ENSMUSG00000020956	203.741	0.243347	1.18374	0.0297647	0.555848	212.095	237.238	196.497	213.077	245.622	195.795	172.091	160.651	219.571	184.767
MGAT4B	Mgat4b	ENSMUSG00000036620	2271.21	0.128652	1.09327	0.0297737	0.555848	2485.4	2218.58	2222.85	2335.68	2597.95	2049.63	2117.63	2280.3	2329.19	2074.93
ERCC2	Ercc2	ENSMUSG00000030400	997.685	0.11491	1.08291	0.0297929	0.555848	1046.29	1028.66	1056.74	1064.84	990.858	969.235	933.767	896.265	949.42	1040.76
ADAMTSL5	Adamtsl5	ENSMUSG00000043822	83.0595	-0.429167	-1.34646	0.0298007	0.555848	56.4553	64.2025	73.4969	107.322	54.4316	109.707	80.1194	95.7149	92.3495	96.796
PCSK6	Pcsk6	ENSMUSG00000030513	502.339	-0.233227	-1.17546	0.0298013	0.555848	421.882	478.513	484.671	513.895	409.343	556.752	681.25	481.686	485.358	510.044
DSP	Dsp	ENSMUSG00000054889	1442.67	-0.2567	-1.19474	0.0298045	0.555848	1420.13	1708.95	1301.46	1140.74	1003.33	1550.4	1490.84	1774.03	1450.23	1586.62
TMEM144	Tmem144	ENSMUSG00000027956	325.029	-0.190372	-1.14106	0.0298308	0.555848	294.881	303.653	315.495	313.173	290.076	293.064	347.635	340.35	381.171	370.787
FANCD2	Fancd2	ENSMUSG00000034023	215.705	0.250121	1.18931	0.0298934	0.555848	239.974	226.06	253.999	200.607	250.466	182.303	179.524	188.948	189.455	245.71
UTP3	Utp3	ENSMUSG00000070697	607.521	0.122614	1.08871	0.0299625	0.555848	644.288	621.934	645.938	626.467	628.988	598.756	542.632	586.535	601.597	578.074
SIPA1L1	Sipa1l1	ENSMUSG00000042700	10295.9	-0.077906	-1.05548	0.029975	0.555848	10592.6	10289.8	9666.94	9830.36	9711.66	10100.7	10763.8	10790.6	10638	10574.6
IGDCC4	Igdcc4	ENSMUSG00000032816	1516.43	0.11479	1.08282	0.0299888	0.555848	1499.39	1624.01	1501.45	1705.12	1552.34	1408.17	1571.3	1414.09	1465.47	1423
SENP7	Senp7	ENSMUSG00000052917	1295.44	0.0982255	1.07046	0.0299988	0.555848	1394.34	1371.01	1341.25	1286.78	1304.47	1281.89	1266.62	1296.68	1200.84	1210.54
RIT1	Rit1	ENSMUSG00000028057	724.83	0.12875	1.09335	0.0301645	0.558272	720.263	718.7	772.926	838.949	733.432	690.968	707.022	696.678	686.377	682.981
B3GNT4	B3gnt4	ENSMUSG00000029431	15.7626	0.785588	1.72379	0.0301889	0.558272	21.2899	23.4079	14.7941	25.421	15.0063	16.5605	14.8597	8.54267	9.84103	7.90319
SLC5A6	Slc5a6	ENSMUSG00000006641	453.512	-0.266652	-1.20301	0.0303116	0.559462	415.1	360.374	377.765	432.727	471.014	451.734	439.547	655.713	429.328	501.817
WHRN	Whrn	ENSMUSG00000039137	724.874	-0.253401	-1.19201	0.0304452	0.561003	794.165	538.233	719.743	646.947	607.917	800.14	635.34	950.465	770.029	785.757
PLPPR3	Plppr3	ENSMUSG00000035835	1365.92	-0.140161	-1.10203	0.03051	0.561003	1233.21	1165.86	1348.69	1333.69	1413.78	1417.98	1298.38	1544.04	1442.65	1460.89
ZBTB17	Zbtb17	ENSMUSG00000006215	938.667	-0.110995	-1.07997	0.0305641	0.561003	891.596	910.037	883.659	901.944	923.302	962.576	1037.63	988.003	900.186	987.741
GDF10	Gdf10	ENSMUSG00000021943	375.067	0.162083	1.1189	0.0305954	0.561003	415.623	380.185	401.654	366.458	417.208	346.772	339.727	341.165	385.847	356.029
LHX2	Lhx2	ENSMUSG00000000247	1856.93	-0.110071	-1.07928	0.0306107	0.561003	1704.79	1761.91	1710.41	1923.9	1827.29	1837.86	1884.17	1984.23	1870.3	2064.48
FBXL20	Fbxl20	ENSMUSG00000020883	2175.46	0.0862963	1.06164	0.0306533	0.561003	2355.64	2162.13	2123.18	2280.04	2281.18	2108.86	2062.89	2163.22	2111.36	2106.07
CARMIL1	Carmil1	ENSMUSG00000021338	933.363	-0.17853	-1.13173	0.0306627	0.561003	810.415	917.428	888.669	843.56	912.278	928.177	1024.91	1199.31	892.443	916.446
CHMP2B	Chmp2b	ENSMUSG00000004843	1518.05	0.0929531	1.06655	0.0306964	0.561003	1535.85	1604.46	1581.36	1537.85	1575.79	1434.83	1537.75	1396.1	1534.01	1442.51
TCHH	Tchh	ENSMUSG00000052415	104.332	0.318448	1.24699	0.0307082	0.561003	145.372	107.403	123.433	95.6293	107.605	99.1652	97.675	88.8559	83.3101	94.8675
FGF22	Fgf22	ENSMUSG00000020327	29.3864	-0.583182	-1.49815	0.0307236	0.561003	26.071	14.277	25.6625	22.8257	28.8023	34.8849	36.113	38.6849	40.7913	25.7516
CSRNP1	Csrnp1	ENSMUSG00000032515	200.226	-0.270338	-1.20609	0.0308017	0.561884	184.872	210.901	203.313	141.199	167.295	225.025	211.332	252.666	206.722	198.932
SLC24A3	Slc24a3	ENSMUSG00000063873	7179.32	0.084676	1.06045	0.0308383	0.562008	7688	7161.22	7492.32	7023.34	7585.69	6691.99	7006.77	6809.98	7385.34	6948.61
TRPM4	Trpm4	ENSMUSG00000038260	418.038	0.274897	1.20991	0.0308826	0.562158	362.067	466.408	432.011	479.801	546.343	291.185	420.062	377.53	432.972	372.002
ATP8B1	Atp8b1	ENSMUSG00000039529	83.8773	-0.351269	-1.27568	0.0309516	0.562158	75.0982	68.0884	74.2708	64.658	85.9073	75.0391	101.455	99.194	83.2143	111.849
CNGB1	Cngb1	ENSMUSG00000031789	24.7436	0.825445	1.77208	0.0309729	0.562158	13.1242	35.2298	54.8303	22.2489	35.1376	19.9567	10.2479	17.6264	17.3809	21.6534
FBLIM1	Fblim1	ENSMUSG00000006219	47.6483	-0.449043	-1.36513	0.0310673	0.562158	43.9176	39.463	38.2776	43.5247	35.7043	47.0994	62.072	47.9879	45.356	73.0811
MRC1	Mrc1	ENSMUSG00000026712	192.578	-0.348779	-1.27348	0.031102	0.562158	180.005	186.662	202.257	158.386	120.786	182.806	174.599	240.505	210.416	269.356
EPHA10	Epha10	ENSMUSG00000028876	1167.15	-0.143823	-1.10483	0.0311235	0.562158	1203.68	1098.13	1108.88	1126.63	1009	1296.15	1240.38	1268.85	1064.96	1254.88
IRAK2	Irak2	ENSMUSG00000060477	347.065	-0.241153	-1.18194	0.0311428	0.562158	356.765	297.176	310.883	356.241	269.788	335.915	324.14	416.619	370.726	432.394
KANK4	Kank4	ENSMUSG00000035407	127.371	0.260803	1.19815	0.0311554	0.562158	138.356	147.241	131.845	133.858	143.911	128.811	110.764	97.8512	126.063	115.004
ELF5	Elf5	ENSMUSG00000027186	12.805	0.864659	1.82091	0.0311869	0.562158	15.6885	15.3162	13.3333	12.9554	25.5672	5.458	11.5186	7.52671	12.9887	7.69679
KIF19	Kif19a	ENSMUSG00000010021	412.506	0.193465	1.14351	0.0311925	0.562158	424.754	414.009	468.305	474.277	419.646	455.499	348.158	387.114	383.617	349.685
HR	Hr	ENSMUSG00000022096	714.703	-0.264497	-1.20122	0.0312172	0.562158	672.368	709.924	600.119	531.963	731.374	724.891	688.811	969.583	638.555	879.446
ICE2	Ice2	ENSMUSG00000032235	315.959	-0.247108	-1.18683	0.0312195	0.562158	299.068	276.552	295.988	305.229	266.728	373.16	416.321	318.108	342.675	265.762
POLR3H	Polr3h	ENSMUSG00000022476	855.678	-0.11453	-1.08262	0.0312736	0.562158	775.39	823.047	853.204	830.534	827.414	925.019	831.825	878.693	929.154	882.499
TMSB4X	Tmsb4x	ENSMUSG00000049775	19376.4	0.13113	1.09515	0.0312759	0.562158	17738.8	21266.4	20208.6	20407.1	21661.3	19887.4	18748.3	16956.8	19294.3	17595.3
PM20D1	Pm20d1	ENSMUSG00000042251	35.5902	-0.831476	-1.7795	0.031294	0.562158	34.0822	29.0921	17.6575	24.7919	19.9693	90.0807	22.0549	31.9079	26.6467	59.619
JAK3	Jak3	ENSMUSG00000031805	251.333	-0.193974	-1.14391	0.03134	0.562449	212.568	242.496	231.426	232.261	252.865	265.769	258.257	295.606	276.08	246.004
AGK	Agk	ENSMUSG00000029916	1131.81	0.134801	1.09794	0.0314272	0.562961	1177.17	1079.9	1276.92	1188.2	1202.06	1103.65	990.523	1011.56	1149.93	1138.21
SLC26A6	Slc26a6	ENSMUSG00000023259	349.167	-0.207963	-1.15506	0.0314393	0.562961	313.911	329.637	292.248	366.549	318.242	393.967	397.722	328.613	418.207	332.578
RELB	Relb	ENSMUSG00000002983	192.446	0.244339	1.18455	0.0314674	0.562961	197.054	200.462	211.701	229.145	204.259	165.286	207.406	143.985	192.187	172.976
KIAA1549L	D430041D05Rik	ENSMUSG00000068373	6297.4	-0.0769769	-1.05481	0.0315082	0.562961	6309.23	6204.64	6096.93	6163.55	5873.96	6265.89	6797.04	6183.28	6560.85	6518.59
HEBP1	Hebp1	ENSMUSG00000042770	575.428	0.142732	1.10399	0.0315304	0.562961	562.351	646.954	621.909	635.158	552.672	564.641	550.784	561.241	533.544	525.03
CORO2A	Coro2a	ENSMUSG00000028337	820.734	0.144591	1.10542	0.0315478	0.562961	925.582	766.952	832.491	916.312	867.821	745.014	772.306	772.081	855.618	753.166
DUS3L	Dus3l	ENSMUSG00000007603	2094.93	-0.0720091	-1.05118	0.031616	0.563645	2004.61	2110.88	2013.35	2033.3	2052.17	2169.67	2147.39	2155.02	2110.27	2152.62
COL20A1	Col20a1	ENSMUSG00000016356	207.022	-0.232958	-1.17524	0.0317245	0.563803	178.779	219.587	199.154	177.22	176.667	205.577	202.808	247.773	214.785	247.868
TAF9	Taf9	ENSMUSG00000052293	242.211	0.243009	1.18346	0.0317461	0.563803	255.618	284.515	273.047	226.767	273.809	223.167	186.194	203.21	226.748	269.033
NFKB1	Nfkb1	ENSMUSG00000028163	658.491	-0.13219	-1.09596	0.0318531	0.563803	614.89	636.627	612.007	618.81	656.859	635.596	751.009	666.435	678.574	714.106
CMTM6	Cmtm6	ENSMUSG00000032434	834.166	0.103602	1.07445	0.0318642	0.563803	901.568	851.642	853.963	867.924	846.15	822.403	801.593	811.924	783.44	801.056
ACTR10	Actr10	ENSMUSG00000021076	2654.89	-0.121117	-1.08758	0.0319311	0.564345	2641.87	2299.18	2556.96	2420.31	2799.98	2764.92	2720.57	2959.86	2704.55	2680.66
DCUN1D3	Dcun1d3	ENSMUSG00000048787	458.748	-0.159669	-1.11703	0.0319847	0.564345	442.526	435.069	400.973	433.765	453.771	457.964	526.145	483.826	516.727	436.71
TMEM141	Tmem141	ENSMUSG00000026939	450.752	0.214264	1.16011	0.0319848	0.564345	538.01	459.989	418.391	480.743	525.257	462.013	382.805	354.63	468.632	417.051
ATP1B2	Atp1b2	ENSMUSG00000041329	10670.8	-0.0840976	-1.06002	0.0320949	0.565759	10908.4	9807.69	10422.1	10262.6	10397.8	10596.5	10516	11127.1	11597.2	11072.4
CDK12	Cdk12	ENSMUSG00000003119	835.854	-0.119685	-1.0865	0.0321579	0.566024	835.153	830.679	822.654	765.628	752.875	878.116	919.528	867.105	817.963	868.84
C19orf44	1700030K09Rik	ENSMUSG00000052794	314.791	-0.246684	-1.18648	0.0322001	0.566024	257.85	241.222	336.769	333.075	271.142	370.706	372.576	301.449	350.572	312.552
LEFTY1	Lefty1	ENSMUSG00000038793	326.682	0.215585	1.16117	0.0322635	0.56642	359.001	366.08	337.727	368.794	322.451	305.711	349.117	323.267	292.727	241.949
INPP5J	Inpp5j	ENSMUSG00000034570	2315.78	-0.0976269	-1.07001	0.0322827	0.56642	2250.47	2312.53	2286.28	2130.36	2209.59	2489.93	2228.37	2468.3	2296.72	2485.25
ARHGAP33	Arhgap33	ENSMUSG00000036882	3966.45	-0.0815809	-1.05818	0.0323815	0.567358	4063.25	3878.55	3776.44	3678.37	3878.23	4059.96	3963.28	4122.58	4276.26	3967.6
NMBR	Nmbr	ENSMUSG00000019865	70.628	-0.428556	-1.34589	0.0323964	0.567358	68.9311	43.8133	68.5837	52.0165	67.7009	103.027	73.7684	67.6824	95.0233	65.7341
BCL2L2	Bcl2l2	ENSMUSG00000089682	4058.7	0.0623381	1.04416	0.0324539	0.567814	4220.17	4074.73	4084.81	4253.14	4096.5	3905.69	4054.25	4033.08	3911.42	3953.22
WDR72	Wdr72	ENSMUSG00000044976	5.65224	-2.46658	-5.52732	0.0324993	0.567814	0.743276	0.723279	0.679238	7.68146	0	5.17769	5.93927	33.4981	0.689583	1.39058
IL20RB	Il20rb	ENSMUSG00000044244	87.996	-0.459545	-1.37511	0.0325244	0.567814	76.0263	87.9789	63.6857	95.586	47.6294	91.9802	137.513	85.2459	84.387	109.928
PURG	Purg	ENSMUSG00000049184	552.071	0.144598	1.10542	0.0325628	0.567814	540.643	575.478	574.714	631.667	575.116	510.986	569.967	493.059	543.275	505.803
PRTN3	Prtn3	ENSMUSG00000057729	27.5695	0.548361	1.46242	0.0326312	0.567814	36.4969	35.0615	28.4468	31.8405	31.6173	14.5677	24.0334	25.335	26.255	22.041
KCNK13	Kcnk13	ENSMUSG00000045404	86.0587	-0.358171	-1.2818	0.0326731	0.567814	64.4471	80.0916	71.5419	88.4556	72.039	88.5838	127.102	95.5267	79.7862	93.0129
GIMAP5	Gimap5	ENSMUSG00000043505	17.9138	-0.850799	-1.8035	0.0327019	0.567814	12.9288	16.4895	11.7005	13.1969	7.84555	18.9185	13.7826	20.2726	16.6207	47.3828
STRADB	Stradb	ENSMUSG00000026027	977.053	-0.126795	-1.09187	0.0327078	0.567814	952.385	932.67	928.463	874.96	981.839	972.885	957.397	997.047	1043.55	1129.33
STK36	Stk36	ENSMUSG00000033276	187.063	-0.267388	-1.20363	0.0327177	0.567814	174.375	154.026	169.515	193.172	156.249	201.29	246.35	182.739	169.635	223.276
DR1	Dr1	ENSMUSG00000029265	1533	0.124151	1.08987	0.0327539	0.567814	1527.41	1629.28	1568.79	1555.78	1714.69	1474.58	1467.56	1340.25	1629.3	1422.39
EVC2	Evc2	ENSMUSG00000050248	922.571	0.238982	1.18016	0.0328426	0.568308	969.626	873.285	1061.67	1142.84	944.712	831.149	1082.3	767.137	689.586	863.399
RTN2	Rtn2	ENSMUSG00000030401	1673.44	0.123777	1.08958	0.0328427	0.568308	1629.11	1673.53	1826.91	1826.65	1764.88	1508.66	1722.52	1714.89	1570.85	1496.4
TCEAL8	Tceal8	ENSMUSG00000051579	748.931	0.167343	1.12299	0.032911	0.568611	737.389	886.55	799.016	806.139	734.687	790.596	689.699	614.14	703.936	727.158
EPS15	Eps15	ENSMUSG00000028552	8891.22	0.0769091	1.05476	0.0329205	0.568611	8774.4	9621.72	8978.9	9284.42	8980.57	8656.39	8978.66	8648.08	8764.37	8224.69
SLC9A5	Slc9a5	ENSMUSG00000014786	578.69	-0.164897	-1.12109	0.0331204	0.571539	559.966	566.978	545.225	466.685	590.312	649.202	555.399	643.497	588.503	621.133
SMIM36		ENSMUSG00000110344	186.777	0.230517	1.17326	0.0332465	0.573113	174.821	217.75	211.783	188.557	215.051	160.468	170.456	173.726	195.5	159.658
HDAC11	Hdac11	ENSMUSG00000034245	4018.38	0.09418	1.06746	0.0332845	0.573113	4270.69	3832.35	4329.33	4256.12	4057.2	3981.31	4027.55	3906.42	3656.76	3866.13
GNG3	Gng3	ENSMUSG00000071658	2992.71	0.132073	1.09587	0.0333028	0.573113	2927.33	2837.02	3304.33	3180.85	3397.57	2901.73	2927.59	2580.21	3049.46	2820.99
NKAIN2	Nkain2	ENSMUSG00000069670	1374.24	-0.119009	-1.08599	0.0334361	0.574881	1306.11	1360.09	1315.92	1181.17	1424.23	1358.4	1408.92	1488.82	1437.84	1460.91
QSOX2	Qsox2	ENSMUSG00000036327	755.927	-0.107627	-1.07745	0.0335231	0.575182	722.523	753.769	719.318	708.604	734.516	780.019	815.762	780.755	759.379	784.625
VLDLR	Vldlr	ENSMUSG00000024924	3069.73	-0.116065	-1.08377	0.0335347	0.575182	3029.35	3183.42	2768.98	2684.63	3066.58	3243.62	3016.08	3338.83	3267.18	3098.68
PTMS	Ptms	ENSMUSG00000030122	8398.07	0.0796644	1.05677	0.0335451	0.575182	8378.32	8615.54	8400.93	8742	9011.58	8432.4	8536.97	7807.18	8217.32	7838.43
ELK1	Elk1	ENSMUSG00000009406	1959.78	-0.142066	-1.10348	0.0336396	0.575896	1816.51	1860.85	1869.35	2132.68	1636.7	2058.82	2197.74	2054.51	1917.51	2053.18
PAM16	Pam16	ENSMUSG00000014301	167.109	0.406423	1.3254	0.0338752	0.576866	230.28	135.585	176.036	172.563	237.621	166.378	166.24	166.539	95.7129	124.132
KCTD15	Kctd15	ENSMUSG00000030499	518.057	0.14648	1.10687	0.0339203	0.576866	554.549	543.482	508.029	555.1	561.365	501.663	494.303	439.835	539.254	482.987
PPP2R2D	Ppp2r2d	ENSMUSG00000041769	1462.57	0.110704	1.07976	0.0340045	0.576866	1522.37	1558.99	1470.33	1422.19	1620.74	1454.7	1297.36	1421.96	1460.62	1396.41
ROBO1	Robo1	ENSMUSG00000022883	2287.52	0.0928267	1.06646	0.0340094	0.576866	2309.91	2367.32	2318.42	2331.38	2476.93	2072.73	2310.53	2128.95	2269.46	2289.54
ADNP	Adnp	ENSMUSG00000051149	2140.84	0.124022	1.08977	0.0340117	0.576866	2472.64	2238.19	2273.58	1934.53	2246.67	2068.51	2036.92	2042.16	2022.39	2072.78
CMYA5	Cmya5	ENSMUSG00000047419	215.817	-0.217797	-1.16296	0.0340242	0.576866	190.826	184.74	236.65	196.408	189.07	237.393	251.926	211.276	219.518	240.36
MTF2	Mtf2	ENSMUSG00000029267	1195.19	-0.0982919	-1.07051	0.034061	0.576866	1191.82	1155.54	1081.27	1142.33	1203.79	1251.22	1186.35	1236.14	1240.74	1262.68
CFAP69	Cfap69	ENSMUSG00000040473	372.508	-0.235075	-1.17697	0.0340719	0.576866	358.535	274.012	375.589	378.364	323.646	400.51	440.7	458.326	356.205	359.188
MMEL1	Mmel1	ENSMUSG00000058183	12.4712	0.938421	1.91643	0.0342096	0.578676	11.8715	15.7013	16.2837	10.4686	27.5682	12.4097	3.19804	11.5356	7.82133	7.8538
NCF4	Ncf4	ENSMUSG00000071715	17.6705	-0.81923	-1.76446	0.0344866	0.582763	5.69798	13.2105	9.23608	19.4873	16.0998	26.8215	24.4731	19.025	14.1107	28.5426
TDGF1	Tdgf1	ENSMUSG00000032494	20.3646	0.653258	1.57272	0.034513	0.582763	17.1516	20.1306	31.02	26.0591	29.8939	14.0565	15.4678	14.7493	13.9679	21.1497
MMD	Mmd	ENSMUSG00000003948	8296.26	0.102024	1.07328	0.034598	0.583351	8299.57	8775.28	8634.03	8584.74	8653.56	7772.44	8876.71	7403.09	8239.98	7723.22
CA2	Car2	ENSMUSG00000027562	2615.51	-0.15339	-1.11218	0.0346291	0.583351	2359.46	2360.22	2490.41	2844.24	2326.16	2611.14	3061.2	2913.18	2459.95	2729.16
PTPN6	Ptpn6	ENSMUSG00000004266	132.193	0.315303	1.24427	0.0346666	0.583351	115.789	148.307	129.325	181.767	158.584	112.176	106.897	120.449	142.518	106.118
BID	Bid	ENSMUSG00000004446	312.827	0.188234	1.13937	0.0346717	0.583351	335.26	317.643	332.254	352.69	327.132	265.059	335.45	310.281	292.882	259.622
CD38	Cd38	ENSMUSG00000029084	356.007	-0.194044	-1.14397	0.0348782	0.5851	335.76	294.622	305.607	384.877	339.008	369.653	383.353	388.466	341.658	417.067
ZNF384	Zfp384	ENSMUSG00000038346	1278.5	-0.103552	-1.07442	0.0348949	0.5851	1305.57	1260.02	1237.54	1182.51	1178.61	1249.41	1353.76	1291.24	1375	1351.33
IGDCC3	Igdcc3	ENSMUSG00000032394	99.041	-0.30681	-1.23697	0.0349107	0.5851	75.7172	88.5722	83.7021	96.9925	97.9163	105.928	88.9417	127.713	110.986	113.941
GNAI1	Gnai1	ENSMUSG00000057614	5062.51	0.0727402	1.05171	0.0349294	0.5851	5163.68	5133.53	5091.77	5299.19	5264.78	5041.75	4916.63	4709.77	5198.29	4805.67
CTDSP2	Ctdsp2	ENSMUSG00000078429	3920.74	-0.073003	-1.0519	0.0350399	0.586406	3924.63	3704.37	3702.01	3750.28	4024.61	3940.55	4016.59	4075.89	4073.65	3994.82
APCDD1	Apcdd1	ENSMUSG00000071847	1886.21	-0.173869	-1.12808	0.0350956	0.586816	1910.98	1786.6	1656.06	1476.23	2033.1	1846.38	2034.46	2126.77	2114.06	1877.41
RASGRP1	Rasgrp1	ENSMUSG00000027347	17786.4	0.0714456	1.05077	0.0351802	0.587311	19069.9	18837.6	17797.5	17153	18277.7	16973.7	17292.9	17553	17574.1	17334.6
FTSJ1	Ftsj1	ENSMUSG00000031171	475.043	-0.140153	-1.10202	0.0352754	0.587346	459.513	458.195	431.736	434.798	474.541	483.812	534.107	513.87	465.763	494.092
CIPC	Cipc	ENSMUSG00000034157	2165.72	-0.084421	-1.06026	0.0353276	0.587346	2244.82	2138.03	2045.69	2059.12	2027.81	2247.68	2294.53	2174.66	2205.87	2219.02
HUWE1	Huwe1	ENSMUSG00000025261	13578.1	-0.112134	-1.08083	0.0353306	0.587346	13936.4	13545.7	12700.3	12526.2	12542.8	13167.4	14912.5	14686.3	14810.4	12953.3
ZNF692	Zfp692	ENSMUSG00000037243	559.701	-0.149047	-1.10884	0.0353572	0.587346	530.643	501.15	585.043	565.47	472.149	606.357	562.941	582.308	601.512	589.439
PLXNB1	Plxnb1	ENSMUSG00000053646	4244.33	-0.138678	-1.1009	0.0353991	0.587346	4098.59	4190.32	3764.18	3741.4	4406.9	4155.23	4183.93	4901.22	4806.95	4194.55
ZNF526	Zfp526	ENSMUSG00000046541	258.026	0.185486	1.1372	0.0354053	0.587346	287.351	286.598	276.53	271.282	251.259	225.404	242.858	259.07	257.25	222.658
CALR4P	Calr4	ENSMUSG00000028558	19.5207	-0.640052	-1.55839	0.0355076	0.587346	15.7614	13.5744	11.8191	17.5916	17.5598	19.5215	23.1038	24.3313	20.1078	31.8362
GLYCTK	Glyctk	ENSMUSG00000020258	127.463	0.274962	1.20996	0.0355088	0.587346	127.74	118.928	145.808	157.96	146.943	132.638	122.892	107.894	102.688	111.138
CA5B	Car5b	ENSMUSG00000031373	121.393	0.26034	1.19776	0.0355136	0.587346	114.153	135.968	139.709	141.959	129.748	109.04	115.114	99.6508	122.983	105.611
FKBP1B	Fkbp1b	ENSMUSG00000020635	879.78	0.152479	1.11148	0.0355145	0.587346	858.621	994.035	948.027	814.235	1016.93	821.238	779.875	836.625	896.938	831.273
C5orf30	D1Ertd622e	ENSMUSG00000044768	870.661	-0.110298	-1.07945	0.0355325	0.587346	823.984	827.34	839.543	884.314	812.671	924.489	843.117	884.892	936.987	929.273
CLEC1A	Clec1a	ENSMUSG00000033082	53.0923	-0.410362	-1.32902	0.0355755	0.587542	40.0826	51.8062	39.4482	49.8791	45.4237	48.35	59.2977	78.0618	55.5851	62.9883
HIPK2	Hipk2	ENSMUSG00000061436	2064.74	-0.168298	-1.12373	0.0356579	0.587661	2314.25	2056.2	1750.31	1721.95	1881.62	2067.69	2363.53	2180.96	2066.4	2244.52
ADCK2	Adck2	ENSMUSG00000046947	526.375	0.163018	1.11963	0.0356667	0.587661	545.03	555.769	493.004	587.1	599.233	462.532	475.957	483.676	558.051	503.4
TET2	Tet2	ENSMUSG00000040943	1492.49	-0.167577	-1.12317	0.0356763	0.587661	1671.1	1331.68	1505.12	1243.03	1281.66	1580.65	1462.19	1602.39	1659.27	1587.8
UCK1	Uck1	ENSMUSG00000002550	1166.75	-0.116632	-1.0842	0.0357631	0.588549	1147.29	1079.74	1038.38	1142.71	1189.4	1159.19	1236.54	1154.26	1303.02	1216.97
KIT	Kit	ENSMUSG00000005672	2953.35	0.120294	1.08696	0.0357927	0.588549	3287.49	2826	3084.41	3180.23	3005.18	2872.2	2937.21	2507.43	2986.2	2847.14
MIS18A	Mis18a	ENSMUSG00000022978	173.435	0.218916	1.16386	0.0358745	0.588682	184.097	183.612	199.393	187.92	178.58	182.581	142.238	155.979	163.656	156.291
ASS1	Ass1	ENSMUSG00000076441	322.349	0.171454	1.12619	0.0358936	0.588682	364.899	363.052	346.799	329.337	304.321	303.423	300.518	321.874	282.252	307.015
LHFPL6	Lhfp	ENSMUSG00000048332	549.498	-0.163869	-1.12029	0.0358945	0.588682	545.484	522.273	537.086	516.371	470.037	518.243	546.832	641.991	565.624	631.037
DOK5	Dok5	ENSMUSG00000027560	397.837	-0.195385	-1.14503	0.0359558	0.589135	332.737	369.828	382.796	396.183	372.724	401.779	359.681	451.937	417.963	492.742
MAP3K1	Map3k1	ENSMUSG00000021754	354.974	0.226352	1.16987	0.0359847	0.589135	358.166	410.074	418.163	298.346	432.065	315.673	325.818	335.767	299.422	356.241
PNP	Pnp	ENSMUSG00000115338	420.122	-0.165181	-1.12131	0.0360992	0.58957	341.522	410.382	383.347	429.802	414.173	441.388	442.972	476.476	446.413	414.746
MAPK11	Mapk11	ENSMUSG00000053137	783.061	-0.153417	-1.1122	0.0361226	0.58957	774.182	699.607	776.23	805.927	651.553	781.596	834.259	814.408	783.035	909.812
KCNK1	Kcnk1	ENSMUSG00000033998	2793.63	-0.120107	-1.08682	0.0361709	0.58957	2790.46	2811.41	2729.81	2481.74	2574.12	2773.62	2742.62	3219.88	2789.78	3022.88
LRP1	Lrp1	ENSMUSG00000040249	17253.9	0.110796	1.07982	0.0362166	0.58957	17897.1	16417.3	18202	18832	18227.9	16101.7	18095.6	16178.9	15268	17318.5
CDH23	Cdh23	ENSMUSG00000012819	144.687	-0.965475	-1.95271	0.036279	0.58957	117.026	171.52	43.0554	105.916	55.027	84.9579	142.088	225.838	276.397	225.042
BNIP3	Bnip3	ENSMUSG00000078566	2169.72	0.110109	1.07931	0.0362972	0.58957	2055.23	2343.9	2297.15	2143.82	2421.87	2147.52	1997.51	2123.3	2149.59	2017.33
PDE6B	Pde6b	ENSMUSG00000029491	6.13666	-1.22529	-2.33803	0.0363044	0.58957	3.03764	5.80736	1.9882	3.82022	3.36877	5.63168	5.4422	11.7811	14.8254	5.66406
PTPRJ	Ptprj	ENSMUSG00000025314	4888.04	-0.0998118	-1.07163	0.036332	0.58957	5038.71	4973.99	4698.96	4333.59	4552.7	4995.06	4837.77	5076.27	5074.34	5298.96
MT-CO2	COX2	ENSMUSG00000064354	40289.3	0.538516	1.45248	0.0363359	0.58957	34828.2	46200.4	44514.9	50122.2	62947.5	44397.2	43585.1	30421.4	24267.6	21608.9
MORF4L1	Morf4l1	ENSMUSG00000062270	9195.28	0.0743162	1.05286	0.0363431	0.58957	8942.41	9877.9	9748.95	9346.65	9245.09	9222.72	9159.04	8787.99	8860.57	8761.47
MIB2	Mib2	ENSMUSG00000029060	3031.6	-0.0811602	-1.05787	0.0364082	0.58957	2909.75	2801.35	2910.16	3173.7	2934.25	3074.52	3153	3073.69	3156.66	3128.88
LIN28B	Lin28b	ENSMUSG00000063804	60.3318	0.39217	1.31237	0.0364393	0.58957	87.5463	64.6193	79.4373	56.4928	55.3818	54.4793	49.999	52.2253	51.4666	51.6702
AKAP3	Akap3	ENSMUSG00000030344	8.03683	1.17117	2.25194	0.0365216	0.58957	8.36378	4.95995	9.79502	13.8916	18.4812	4.75651	9.90117	3.35057	4.83166	2.03684
SEC61A2	Sec61a2	ENSMUSG00000025816	2195.33	0.0758485	1.05398	0.0365257	0.58957	2302.12	2270.12	2300.27	2202.05	2189.41	2058.03	2159.02	2198.66	2164.64	2109
CALCRL	Calcrl	ENSMUSG00000059588	258.988	-0.332451	-1.25915	0.0365467	0.58957	203.018	267.17	212.451	234.493	227.083	296.056	198.418	287.554	400.419	263.219
SALL3	Sall3	ENSMUSG00000024565	200.948	-0.23292	-1.17521	0.0365854	0.58957	203.999	153.864	186.618	166.823	212.775	234.573	227.116	206.546	206.797	210.372
ATP6V1H	Atp6v1h	ENSMUSG00000033793	3942.79	0.0686302	1.04872	0.0365893	0.58957	3998.65	4062.02	4122.77	4096.74	3904.36	4012.55	3742.64	3880.44	3858.27	3749.43
FARS2	Fars2	ENSMUSG00000021420	370.456	-0.190492	-1.14115	0.0366056	0.58957	355.123	314.914	378.201	308.926	373.6	372.93	350.412	431.08	419.714	399.664
ELAVL2	Elavl2	ENSMUSG00000008489	2282.75	0.117502	1.08485	0.0366856	0.590353	2330.59	2419.14	2372.85	2158.28	2600.39	2232.45	2225.11	1993.8	2248.64	2246.28
ZFAND2B	Zfand2b	ENSMUSG00000026197	430.171	-0.143891	-1.10488	0.0367643	0.590611	407.248	431.147	394.647	382.844	428.163	473.532	448.401	461.573	423.582	450.574
RAB40B	Rab40b	ENSMUSG00000025170	996.965	-0.121033	-1.08751	0.0367979	0.590646	923.84	1021.88	902.644	900.476	1027.14	1026.78	1041.85	1069.03	1076.26	979.76
UBA1	Uba1	ENSMUSG00000001924	9949.5	0.0680318	1.04829	0.0370339	0.593803	10155.1	9919.56	10113.8	10384.6	10345.6	9752.89	9890.36	9391.34	10204.7	9337.04
OASL	Oasl1	ENSMUSG00000041827	8.03125	1.27529	2.42048	0.0370575	0.593803	19.5505	14.093	12.2026	5.59493	4.89184	1.38132	5.44315	2.36652	8.92627	5.86242
TAF3	Taf3	ENSMUSG00000025782	413.133	0.183657	1.13576	0.0371413	0.594585	459.369	409.31	388.459	511.3	430.257	376.793	414.195	363.248	368.327	410.071
PER3	Per3	ENSMUSG00000028957	1809.22	-0.0823057	-1.05871	0.0371694	0.594585	1700.55	1789.72	1823.2	1742.45	1732.07	1911.35	1911.56	1874.47	1805.62	1801.19
CXCL16	Cxcl16	ENSMUSG00000018920	35.0368	0.518683	1.43265	0.0374103	0.597242	41.4345	44.3099	44.4354	34.6607	41.5511	23.357	24.9979	45.0542	26.1224	24.4455
TGFB1I1	Tgfb1i1	ENSMUSG00000030782	303.349	-0.191105	-1.14164	0.0374257	0.597242	262.316	281.945	279.83	299.862	292.073	319.89	318.329	312.19	380.62	286.434
GPC2	Gpc2	ENSMUSG00000029510	287.456	-0.202985	-1.15108	0.0374306	0.597242	274.417	257.884	259.429	267.312	277.48	348.749	342.345	255.993	294.045	296.909
NDST2	Ndst2	ENSMUSG00000039308	428.282	-0.215275	-1.16093	0.0375687	0.598938	379.894	402.611	393.915	428.485	374.737	391.565	416.064	421.496	552.872	521.183
CKLF	Cklf	ENSMUSG00000054400	118.982	-0.315849	-1.24474	0.0376515	0.599078	118.392	127.932	107.491	81.9211	95.0439	128.055	119.579	151.496	113.091	146.823
DENR	Denr	ENSMUSG00000023106	1242.49	0.145328	1.10598	0.0376911	0.599078	1197.17	1415.95	1350.59	1209.21	1352.2	1223.76	1230.43	1046.4	1272.88	1126.34
SYTL4	Sytl4	ENSMUSG00000031255	60.9031	0.345043	1.27019	0.0376973	0.599078	71.2504	62.4476	71.5165	67.8859	66.8785	52.013	53.0183	60.4905	46.6584	56.8722
NCOA3	Ncoa3	ENSMUSG00000027678	1704.38	-0.112863	-1.08137	0.0377991	0.600073	1726.99	1602.13	1540.18	1702.66	1614.01	1679.09	1953.34	1800.11	1719.71	1705.61
NCAN	Ncan	ENSMUSG00000002341	7735.68	-0.0926604	-1.06633	0.0378502	0.60016	7883.16	7267.4	7090.67	7416.09	7779.51	7603.71	7988.28	7736.15	8603.82	7988.04
ABHD14B	Abhd14b	ENSMUSG00000042073	318.345	-0.167249	-1.12292	0.0378683	0.60016	288.115	336.306	282.754	288.822	304.502	334.198	316.49	348.95	355.683	327.631
POMGNT1	Pomgnt1	ENSMUSG00000028700	1589.55	-0.12973	-1.09409	0.0379522	0.60048	1402.62	1545.06	1643.51	1458.25	1539.76	1688.74	1537.18	1856.96	1642.59	1580.81
PRSS12	Prss12	ENSMUSG00000027978	426.523	-0.174409	-1.1285	0.0380355	0.601249	402.589	366.904	391.681	373.139	468.53	456.926	431.66	496.94	447.376	429.482
ZMAT1	Zmat1	ENSMUSG00000052676	351.868	0.167271	1.12293	0.0380647	0.601249	329.823	396.094	389.204	382.644	363.999	360.522	317.888	324.362	341.756	312.382
SAMD10	Samd10	ENSMUSG00000038605	371.812	-0.151661	-1.11085	0.0381391	0.601921	338.412	336.639	359.708	348.025	378.082	386.537	382.16	383.915	425.578	379.061
DUSP19	Dusp19	ENSMUSG00000027001	354.345	-0.184517	-1.13644	0.038301	0.603013	302.529	383.151	360.893	312.124	299.77	369.359	359.249	403.495	383.342	369.534
TMEM176A	Tmem176a	ENSMUSG00000023367	223.645	0.351374	1.27578	0.03835	0.603013	220.271	193.623	277.234	348.899	213.481	232.938	225.123	187.811	158.675	178.394
TRAF3IP1	Traf3ip1	ENSMUSG00000034292	547.463	-0.152277	-1.11132	0.0383618	0.603013	539.177	471.985	497.406	552.483	532.244	635.572	598.409	554.507	527.514	565.331
CEP128	Cep128	ENSMUSG00000061533	116.643	-0.48699	-1.40152	0.0383873	0.603013	73.985	81.4234	83.0069	123.46	122.17	198.807	80.5235	154.65	120.844	127.557
TNNT2	Tnnt2	ENSMUSG00000026414	66.7491	0.346046	1.27107	0.0384171	0.603013	88.5999	65.6588	62.6669	82.0851	75.0363	56.5006	57.7272	58.7666	55.6299	64.8201
MUC3A	Muc3a	ENSMUSG00000094840	220.667	0.212178	1.15844	0.038449	0.603013	243.137	251.135	215.168	210.708	264.799	210.538	188.465	198.281	196.972	227.466
ZNF648	Zfp648	ENSMUSG00000066797	30.4934	-0.740084	-1.67027	0.0384876	0.603013	24.4787	27.2085	27.9823	17.0899	17.7256	45.0574	13.7966	51.1912	27.0461	53.3576
ABHD18	Abhd18	ENSMUSG00000037818	565.49	-0.227836	-1.17108	0.0384958	0.603013	475.242	432.576	486.173	585.41	627.134	685.786	517.581	609.503	616.185	619.305
MAGED1	Maged1	ENSMUSG00000025151	13817.6	0.0653951	1.04637	0.0384963	0.603013	14019.1	14045.3	14336.1	13829.9	14425.3	14057	13802.1	12841	13631.7	13188.7
ITGA2	Itga2	ENSMUSG00000015533	8.32562	1.00919	2.01278	0.0385507	0.603364	12.7489	13.3956	12.5902	9.35393	7.46504	4.59943	10.7018	4.49094	3.93348	3.97683
MLLT3	Mllt3	ENSMUSG00000028496	1016.91	0.219721	1.16451	0.0387891	0.605921	1382.79	1039.27	1062.8	1062.25	925.992	1054.52	1003.32	980.277	822.914	834.924
ADGRF4	Adgrf4	ENSMUSG00000023918	84.5398	0.382974	1.30403	0.0387925	0.605921	92.9915	86.4392	74.3135	107.378	115.813	53.3793	85.857	72.4359	67.9773	88.8133
GPAA1	Gpaa1	ENSMUSG00000022561	754.496	0.188344	1.13946	0.0388176	0.605921	939.173	762.884	770.875	713.408	833.428	818.086	675.018	659.128	740.092	632.868
SNAPIN	Snapin	ENSMUSG00000001018	873.329	0.129005	1.09354	0.0390581	0.607703	832.081	980.874	941.372	858.49	948.354	847.844	837.151	890.664	808.44	788.023
LARGE2	Large2	ENSMUSG00000040434	7.41087	-1.58433	-2.99869	0.0391513	0.607703	9.36991	0.598319	4.43843	2.59556	4.77422	3.98005	3.9946	24.5065	13.6593	6.19184
CDH20	Cdh20	ENSMUSG00000050840	646.826	-0.16844	-1.12384	0.0391575	0.607703	635.978	575.512	624.778	663.096	546.128	711.311	608.122	772.534	633.761	697.036
MED13L	Med13l	ENSMUSG00000018076	3249.7	-0.0950547	-1.06811	0.0391667	0.607703	3399.55	3115.17	3055.23	3098.44	3043.9	3231.81	3437.49	3549.67	3171.69	3394.07
EML3	Eml3	ENSMUSG00000071647	280.111	-0.239355	-1.18047	0.0391776	0.607703	260.258	263.438	248.976	224.709	286.87	366.562	248.805	322.485	267.285	311.721
CDC42	Cdc42	ENSMUSG00000006699	7099.52	0.0625933	1.04434	0.0391827	0.607703	6931.41	7450.14	7337.23	7096.64	7449.9	7018.87	6930.3	7035.62	6965.56	6779.49
PRPF3	Prpf3	ENSMUSG00000015748	499.28	-0.161167	-1.11819	0.0392329	0.607981	519.704	429.005	445.374	465.33	498.624	519.501	555.281	524.598	469.532	565.845
MEIS3	Meis3	ENSMUSG00000041420	681.124	0.128539	1.09319	0.0393342	0.608592	733.295	705.417	699.919	716.871	702.173	671.783	665.604	572.199	649.9	694.081
RBM43	Rbm43	ENSMUSG00000036249	274.712	0.19996	1.14867	0.0393369	0.608592	280.989	288.911	309.59	271.943	316.022	257.665	227.834	274.648	292.049	227.473
TRABD2B	Trabd2b	ENSMUSG00000070867	79.6541	-0.398872	-1.31848	0.0395239	0.609484	74.7776	65.8502	79.2351	79.1349	44.8696	94.3144	76.8852	92.9735	74.3306	114.17
RPL12	Rpl12	ENSMUSG00000038900	274.413	-0.190388	-1.14107	0.0396013	0.610149	243.353	246.292	243.856	278.972	268.064	286.802	275.735	283.268	275.992	341.796
PARP4	Parp4	ENSMUSG00000054509	171.245	-0.399577	-1.31912	0.0396615	0.610149	165.277	148.05	160.148	127.745	131.979	156.143	303.693	216.114	137.556	165.745
NAP1L2	Nap1l2	ENSMUSG00000082229	2317.86	0.0919516	1.06581	0.0396926	0.610149	2310.18	2488.05	2434.96	2288.55	2438.73	2251.8	2189.2	2135.22	2229.29	2412.62
PID1	Pid1	ENSMUSG00000045658	846.556	-0.114763	-1.0828	0.0396966	0.610149	794.559	775.942	797.752	850.822	842.704	846.366	880.537	959.775	857.547	859.554
ARPP19	Arpp19	ENSMUSG00000007656	2532.22	-0.128323	-1.09302	0.0397465	0.610418	2330.52	2224.98	2653.56	2584.43	2303.68	2581.69	2634.9	2867.3	2426.72	2714.4
C8orf34	A830018L16Rik	ENSMUSG00000057715	2103.54	-0.143847	-1.10485	0.0399786	0.611444	2136.37	1946.67	2194.13	2017.41	1702.73	2206.44	2298.05	1998.04	2300.44	2235.05
OGFRL1	Ogfrl1	ENSMUSG00000026158	5263.66	0.0771909	1.05496	0.0400033	0.611444	5266.17	5600.57	5516.43	5276.64	5363.51	5157.93	5446.12	4899.67	5147.59	4961.94
TMEM164	Tmem164	ENSMUSG00000047045	714.939	-0.142438	-1.10377	0.0400547	0.611444	725.05	659.457	717.014	655.073	643.595	726.91	684.938	743.032	846.048	748.27
TNR	Tnr	ENSMUSG00000015829	11259.8	-0.106846	-1.07687	0.040063	0.611444	11549.1	11743.9	10123.2	9919.19	10882.4	11156.8	11972.5	11502.5	12043.3	11705.3
CPNE9	Cpne9	ENSMUSG00000030270	451.758	0.220968	1.16552	0.040106	0.611444	488.485	462.18	486.988	563.917	429.005	448.525	411.606	425.724	325.698	475.449
EIF2B3	Eif2b3	ENSMUSG00000028683	355.248	0.169371	1.12457	0.0402112	0.611444	333.536	409.615	375.948	365.289	396.256	344.952	317.844	311.929	365.746	331.368
PTGR1	Ptgr1	ENSMUSG00000028378	57.356	0.43783	1.35457	0.04023	0.611444	48.8252	69.8451	84.5854	73.7353	52.7035	39.4868	51.3028	45.2133	45.2613	62.6012
KLF14	Klf14	ENSMUSG00000073209	6.42576	1.15164	2.22166	0.0402301	0.611444	7.41147	5.38324	8.88469	7.56626	14.9524	3.63576	3.18724	5.42582	5.83893	1.97179
SYMPK	Sympk	ENSMUSG00000023118	4997.35	-0.0820661	-1.05853	0.0402318	0.611444	5014.15	4594.95	4780.4	4990.23	4893.98	4824.38	5251.98	5032.52	5287.62	5303.31
FRMPD2	Frmpd2	ENSMUSG00000108841	84.7522	0.426804	1.34425	0.0402566	0.611444	135.838	66.9629	95.4058	81.6032	105.797	63.2612	78.0742	84.26	54.7813	81.5383
ITPKA	Itpka	ENSMUSG00000027296	6175.52	0.0776617	1.05531	0.0402627	0.611444	6381.59	6508.13	6437.1	5988.22	6394.5	5920.4	5688.77	6331.83	6032.34	6072.31
LINGO2	Lingo2	ENSMUSG00000045083	524.932	-0.211363	-1.15778	0.0402676	0.611444	526.363	441.255	503.933	496.057	464.581	469.871	478.64	621.311	592.789	654.517
NRGN	Nrgn	ENSMUSG00000053310	23535.8	0.0723335	1.05142	0.0403041	0.611507	24055.5	24265.6	24338.1	23943.4	24026.7	23674.6	24251.5	21711.4	23144.2	21946.7
DCAF12L1	Dcaf12l1	ENSMUSG00000045284	1180.11	0.110229	1.0794	0.0403896	0.612192	1251.02	1095.58	1262.07	1250.28	1265.87	1124.34	1138.85	1109.02	1201.38	1102.65
TMEM130	Tmem130	ENSMUSG00000043388	3695.43	0.109948	1.07919	0.0404143	0.612192	3908.79	3432.91	3985.67	4028.97	3825.12	3754.16	3573.27	3256.9	3618.46	3570.03
DCK	Dck	ENSMUSG00000029366	565.317	0.133541	1.09698	0.0408172	0.616532	585.391	637.725	580.836	562.826	592.79	555.903	509.714	512.995	585.921	529.067
CAMTA1	Camta1	ENSMUSG00000014592	8695.38	0.111904	1.08065	0.040825	0.616532	9110.62	8955.21	8833.53	9460.09	8802.01	8325.26	9503.41	7597.16	8179.72	8186.79
TPRKB	Tprkb	ENSMUSG00000054226	1640.32	-0.145244	-1.10592	0.0408533	0.616532	1510.28	1560.29	1564.66	1634.98	1516.43	1614.3	1924.24	1748.05	1468.18	1861.78
DUSP6	Dusp6	ENSMUSG00000019960	1899.92	0.15913	1.11661	0.0408644	0.616532	1883.98	2006.72	2104.18	1742.3	2285.36	1852.59	1961.61	1601.26	1848.49	1712.75
SEC23B	Sec23b	ENSMUSG00000027429	1215.38	0.0987333	1.07083	0.040922	0.616585	1228.7	1244.52	1346.73	1187.97	1276.99	1151.37	1142.75	1160.3	1220.23	1194.18
KRT222	Krt222	ENSMUSG00000035849	1149.56	0.121796	1.08809	0.0409515	0.616585	1227.33	1220.91	1253.73	1032.12	1256.92	1098.65	1113.57	1107.71	1095.73	1088.98
PIANP	Pianp	ENSMUSG00000030329	2380.42	-0.0930826	-1.06665	0.0409661	0.616585	2451.53	2218.36	2271.82	2338.16	2238.82	2559.46	2487.76	2524.98	2277.29	2435.99
FNBP1L	Fnbp1l	ENSMUSG00000039735	2040.27	-0.100066	-1.07182	0.0410007	0.616607	2024.32	1903.43	2021.01	1996.96	1900.66	2005.2	1962.82	2232.62	2127.45	2228.23
TRIAP1	Triap1	ENSMUSG00000029535	339.611	-0.19366	-1.14366	0.041033	0.616607	299.289	337.037	307.58	280.41	358.79	324.565	390.595	400.472	356.276	341.097
SCN8A	Scn8a	ENSMUSG00000023033	13418.3	-0.0899854	-1.06436	0.0410772	0.61678	14069.8	13337.2	12326.2	12266.8	13000.5	13149.8	13732.7	13998.3	14286.2	14015.5
C14orf93	4931414P19Rik	ENSMUSG00000022179	89.7799	-0.487255	-1.40178	0.0412052	0.61821	73.9711	71.3898	101.493	64.2073	61.5455	91.4637	177.423	80.9526	76.9938	98.3587
NARS	Nars	ENSMUSG00000024587	5157.68	0.0635182	1.04501	0.0413157	0.619374	5187.42	5472.09	5435.83	5134.98	5127.27	5045.14	5118.54	4939.79	5027.81	5087.88
IGF2	Igf2	ENSMUSG00000048583	2082.92	-0.525025	-1.43896	0.0415083	0.621766	2006.2	1456.36	1986.82	1649.7	1440.6	1997.65	1795.51	3914.49	1746.2	2835.65
MDH2	Mdh2	ENSMUSG00000019179	7210.91	0.0639749	1.04534	0.0416432	0.622573	7179.4	7436.12	7415.4	7133.37	7688.82	6952.21	6839.78	7206.29	7181.18	7076.56
MSH3	Msh3	ENSMUSG00000014850	744.149	0.16984	1.12493	0.0417096	0.622588	927.221	705.906	822.097	765.252	722.458	778.861	673.439	692.938	701.312	652.006
ATP6V0A2	Atp6v0a2	ENSMUSG00000038023	2486.81	-0.0895645	-1.06405	0.0417283	0.622588	2354.05	2483.02	2417.01	2474	2319.84	2651.03	2689.76	2550.34	2367.73	2561.31
CP	Cp	ENSMUSG00000003617	428.092	-0.277189	-1.21183	0.0417617	0.622593	456.266	422.275	383.639	358.973	314.487	430.508	345.416	542.074	475.051	552.228
ATF5	Atf5	ENSMUSG00000038539	413.768	0.16378	1.12022	0.0418544	0.623482	403.178	469.643	452.199	469.632	392.092	405.024	406.969	367.91	363.717	407.316
ARL6IP6	Arl6ip6	ENSMUSG00000026960	194.225	0.256846	1.19486	0.0422356	0.627672	243.303	234.387	187.306	207.726	184.366	149.37	199.291	199.558	179.773	157.168
CDHR1	Cdhr1	ENSMUSG00000021803	370.622	0.1638	1.12023	0.0423638	0.628147	409.272	352.5	405.509	366.816	423.077	319.555	346.811	374.45	348.813	359.42
TM9SF4	Tm9sf4	ENSMUSG00000068040	2258.27	-0.0894846	-1.06399	0.0424314	0.628147	2247.79	2123.1	2303.54	2100.38	2168.1	2392.88	2178.86	2298.23	2346.18	2423.61
RILPL1	Rilpl1	ENSMUSG00000029392	1302.53	-0.114719	-1.08276	0.0424686	0.628147	1227.37	1290.19	1251.48	1292.98	1190.95	1317.82	1354.34	1492.17	1231.18	1376.85
IGSF3	Igsf3	ENSMUSG00000042035	996.428	-0.163998	-1.12039	0.0424739	0.628147	949.379	909.933	933.503	867.946	1038.8	1007.05	888.123	1057.59	1190.96	1120.99
MOB4	Mob4	ENSMUSG00000025979	1788.12	0.115185	1.08311	0.0425088	0.628147	1860.71	1902.53	1861.08	1754.98	1918.52	1670.97	1719.02	1529.41	1784.31	1879.69
BCL11A	Bcl11a	ENSMUSG00000000861	3212.66	0.0787841	1.05613	0.0425343	0.628147	3411.19	3182.03	3385.6	3294.38	3229.47	3219.41	3237.18	2953.43	3162.79	3051.16
STK32C	Stk32c	ENSMUSG00000015981	1851.76	-0.097027	-1.06957	0.0426154	0.628853	1802.85	1851.93	1746.88	1885.44	1661.02	1953.67	1944.19	1963.9	1919.63	1788.09
OBSCN	Obscn	ENSMUSG00000061462	313.811	0.293829	1.22589	0.0426752	0.629242	288.685	462.518	249.45	369.993	360.566	259.251	282.138	304.724	263.8	296.988
BCAM	Bcam	ENSMUSG00000002980	288.069	-0.236659	-1.17826	0.0427722	0.629825	243.783	245.728	285.476	294.683	251.767	294.448	269.68	399.563	292.008	303.557
JUND	Jund	ENSMUSG00000071076	2046.63	0.103489	1.07437	0.0427841	0.629825	2156.39	1928.07	2199.95	2283.37	2031.19	2045.78	1935.97	1914.41	2011.85	1959.34
ACVR2A	Acvr2a	ENSMUSG00000052155	1983.23	-0.0861976	-1.06157	0.042815	0.629825	1925.17	1958	1982.93	1936.7	1820.47	2086.75	1963.32	1978.61	2156.78	2023.59
STYX	Styx	ENSMUSG00000053205	635.541	-0.182864	-1.13514	0.0429646	0.630574	526.193	685.212	551.592	540.099	674.627	711.597	695.303	678.091	686.846	605.85
SIAH3	Siah3	ENSMUSG00000091722	472.967	0.157123	1.11506	0.0429663	0.630574	521.977	479.463	517.901	452.279	522.981	443.437	418.873	416.351	506.663	449.75
ST7	St7	ENSMUSG00000029534	646.962	-0.122893	-1.08892	0.0430607	0.631043	596.055	659.518	582.013	636.902	624.15	670.813	677.985	624.794	705.826	691.564
ZSWIM3	Zswim3	ENSMUSG00000045822	236.86	0.196801	1.14615	0.0430652	0.631043	261.913	243.513	240.338	251.021	267.649	229.059	258.63	212.899	207.618	195.958
ARHGAP20	Arhgap20	ENSMUSG00000053199	2369.03	-0.118894	-1.0859	0.0436643	0.639325	2411.17	2422.89	2292.47	2050.97	2180.62	2417.53	2330.2	2674.42	2360.04	2550.04
ADAMTS9	Adamts9	ENSMUSG00000030022	379.257	0.185805	1.13745	0.0437192	0.639421	426.932	372.187	388.363	396.987	434.004	318.1	389.248	327.308	408.966	330.476
ITGBL1	Itgbl1	ENSMUSG00000032925	455.633	0.148822	1.10866	0.0437388	0.639421	476.294	447.43	481.875	474.867	515.497	421.049	442.131	380.724	459.267	457.195
CCNE2	Ccne2	ENSMUSG00000028212	132.41	0.232872	1.17517	0.0437979	0.639484	153.842	141.336	157.144	129.258	133.805	127.09	121.013	121.375	120.414	118.819
CYSTM1	Cystm1	ENSMUSG00000046727	470.072	-0.141756	-1.10325	0.0438628	0.639484	423.862	419.146	447.285	474.621	468.268	502.133	536.713	491.594	474.185	462.914
ST3GAL2	St3gal2	ENSMUSG00000031749	3310.09	-0.0787726	-1.05612	0.0438768	0.639484	3395.61	2984	3202.89	3255.35	3260.27	3393.67	3439.1	3425.01	3444.38	3300.6
HECW1	Hecw1	ENSMUSG00000021301	2068	-0.14213	-1.10353	0.0438854	0.639484	2240.28	2031.26	1775.24	1827.34	1959.09	1978.79	2058.45	2288.16	2322.24	2199.16
EPHB4	Ephb4	ENSMUSG00000029710	192.162	-0.216795	-1.16215	0.0439816	0.639484	190.905	158.453	184.776	175.336	179.019	191.161	178.12	232.164	222.632	209.052
LRRK1	Lrrk1	ENSMUSG00000015133	160.117	0.376251	1.29796	0.044003	0.639484	191.073	133.668	133.511	178.325	272.558	161.317	131.297	122.87	129.167	147.381
ACTA2	Acta2	ENSMUSG00000035783	561.756	-0.573804	-1.48844	0.0440146	0.639484	521.955	285.667	514.119	649.989	285.919	643.962	712.162	823.177	445.073	735.538
GRP	Grp	ENSMUSG00000024517	575.828	0.216552	1.16195	0.0440852	0.640016	547.624	598.14	706.575	593.132	649.619	535.936	577.154	438.081	640.578	471.447
EFR3A	Efr3a	ENSMUSG00000015002	4470.6	-0.129666	-1.09404	0.044163	0.640506	4697.54	4413.44	4468.94	3748.56	4022.89	4573.48	4603.14	4714.96	4373.98	5089.08
PTH2R	Pth2r	ENSMUSG00000025946	18.2699	-0.757084	-1.69007	0.0441869	0.640506	10.6437	9.47001	22.5048	12.2682	13.1062	29.4953	10.6891	19.67	27.3052	27.5462
WIF1	Wif1	ENSMUSG00000020218	21.4008	0.659503	1.57954	0.0443	0.640808	40.398	20.2438	22.29	21.4389	27.1902	17.5418	16.8085	19.7756	8.78703	19.5345
SYT10	Syt10	ENSMUSG00000063260	136.584	-0.277713	-1.21227	0.0443097	0.640808	121.291	160.255	123.102	109.092	104.78	153.297	135.189	137.123	162.53	159.184
SAMHD1	Samhd1	ENSMUSG00000027639	529.939	-0.163522	-1.12002	0.0443688	0.64117	510.672	524.819	502.365	470.559	490.35	515.845	506.62	524.26	632.906	620.992
CPNE2	Cpne2	ENSMUSG00000034361	1058	0.243598	1.18394	0.0444736	0.642192	987.47	1086.79	1220.01	1124.88	1316.98	1013.74	1037.64	776.19	1223.07	793.274
GOLIM4	Golim4	ENSMUSG00000034109	922.542	0.139431	1.10147	0.0445232	0.642416	925.797	1004.9	863.767	1095.55	946.163	938.165	868.118	847.625	898.073	837.271
ZBTB20	Zbtb20	ENSMUSG00000022708	15916.3	-0.193098	-1.14322	0.0446378	0.643084	16671.5	17502.8	12746.2	12111.5	15233.4	15939.6	19020.3	17617.8	16635	15685
FIZ1	Fiz1	ENSMUSG00000061374	456.142	0.169158	1.1244	0.0447568	0.643537	525.907	493.794	412.56	484.035	499.07	454.474	472.139	394.169	402.671	422.601
PRKG1	Prkg1	ENSMUSG00000052920	629.567	-0.137783	-1.10021	0.0447709	0.643537	646.854	642.469	582.003	536.552	590.48	647.82	675.333	707.42	636.309	630.428
TRIM27	Trim27	ENSMUSG00000021326	598.01	0.122767	1.08882	0.0447716	0.643537	605.623	611.279	671.778	585.293	643.812	585.268	556.249	563.502	559.5	597.797
TTC28	Ttc28	ENSMUSG00000033209	1028.77	-0.180754	-1.13348	0.0448423	0.644062	1054.01	962.962	857.144	804.049	1144.2	1020.02	1084.97	1120.64	1146.78	1092.96
DLK1	Dlk1	ENSMUSG00000040856	202.653	-0.300698	-1.23174	0.045049	0.646268	168.4	147.011	207.166	188.92	197.027	283.424	212.389	179.344	256.645	186.207
WBP1	Wbp1	ENSMUSG00000030035	751.543	-0.195665	-1.14525	0.0450763	0.646268	599.987	659.795	633.903	841.806	766.292	730.193	801.611	901.787	818.586	761.464
NDUFS4	Ndufs4	ENSMUSG00000021764	1227.85	0.185163	1.13695	0.0450988	0.646268	1016.98	1422.83	1261.92	1302.19	1529.63	1088.25	1217.27	1174.52	1127.65	1137.27
TRMT10A	Trmt10a	ENSMUSG00000004127	177.28	0.249488	1.18879	0.0453051	0.648637	184.53	189.362	205.382	225.194	159.003	175.775	149.981	177.278	168.783	137.515
MLX	Mlx	ENSMUSG00000017801	640.922	0.147574	1.10771	0.045333	0.648637	640.554	721.602	639.325	729.218	638.546	643.152	662.662	554.784	613.273	566.108
KCNG2	Kcng2	ENSMUSG00000059852	782.589	-0.121312	-1.08772	0.0454366	0.649134	745.843	705.774	747.792	742.292	805.185	815.609	774.502	851.733	874.411	762.746
PPP2R3A	Ppp2r3a	ENSMUSG00000043154	1290.62	0.0918249	1.06572	0.0455043	0.649609	1380.44	1275.24	1382.81	1319.72	1301.66	1286.19	1242.51	1197.37	1219.68	1300.54
ZMYND11	Zmynd11	ENSMUSG00000021156	7676.3	-0.0727787	-1.05174	0.0456664	0.650178	7755.19	7552.65	7654.18	7429.53	7024.57	7558.56	8065.31	7712.78	7915.91	8094.36
FYCO1	Fyco1	ENSMUSG00000025241	2931.72	-0.117095	-1.08455	0.0457544	0.650178	2844.51	3023.65	2640.91	2897.5	2657.21	2752.16	3314.62	3185.32	2977.35	3024
GPR37L1	Gpr37l1	ENSMUSG00000026424	4706.79	-0.102237	-1.07344	0.0457615	0.650178	4230.92	4491.47	4414.1	4882.16	4679.85	4959.61	5230.99	4586.39	4967.6	4624.78
REV1	Rev1	ENSMUSG00000026082	974.626	-0.156627	-1.11468	0.0458194	0.650178	886.142	1031.71	841.984	959.113	889.881	1087.32	928.041	1113.07	1091.54	917.453
CDKN1C	Cdkn1c	ENSMUSG00000037664	159.413	-0.292144	-1.22446	0.0458459	0.650178	133.705	165.776	130.32	152.908	133.858	168.606	161.729	224.988	135.455	186.782
GRIPAP1	Gripap1	ENSMUSG00000031153	2759.09	-0.0853869	-1.06097	0.0458512	0.650178	2612.31	2613.31	2776.62	2793.73	2590.68	2870.52	3039.64	2736.21	2801.32	2756.59
SAMD9L	Samd9l	ENSMUSG00000047735	131.298	0.296869	1.22848	0.0459053	0.650178	156.843	168.212	150.152	125.306	123.605	92.1904	116.253	114.179	121.267	144.972
DUSP12	Dusp12	ENSMUSG00000026659	309.865	0.158284	1.11596	0.0459543	0.650178	343.549	325.457	297.14	345.385	322.899	301.229	291.942	308.421	280.618	282.009
TRIP10	Trip10	ENSMUSG00000019487	183.286	-0.252125	-1.19096	0.045973	0.650178	162.656	178.614	133.389	166.029	196.149	168.739	225.718	190.047	201.487	210.028
CPNE8	Cpne8	ENSMUSG00000052560	865.335	0.148735	1.1086	0.0460618	0.650178	818.439	990.595	916.894	882.67	940.516	796.72	918.551	718.079	832.454	838.437
NDFIP1	Ndfip1	ENSMUSG00000024425	9377.06	0.0761824	1.05422	0.0461392	0.650784	9125.34	9606.58	10341.6	9335.67	9714.86	9204.99	9192.92	8781.59	9309.26	9157.8
YEATS2	Yeats2	ENSMUSG00000041215	1565.55	-0.134716	-1.09788	0.0462163	0.651384	1408.59	1432.76	1411.44	1564.72	1642.09	1612.3	1486.7	1654.31	1594.5	1848.06
EXOC4	Exoc4	ENSMUSG00000029763	2499.42	-0.104325	-1.07499	0.0462967	0.652029	2240.57	2390.92	2631.98	2385.54	2397.13	2466.47	2605.86	2640.65	2460.78	2774.27
BBX	Bbx	ENSMUSG00000022641	927.381	-0.133893	-1.09725	0.0463415	0.652173	898.977	880.163	854.366	911.185	875.298	932.194	1116.51	998.224	931.709	875.177
GJB6	Gjb6	ENSMUSG00000040055	1672.87	-0.248922	-1.18832	0.0464003	0.652514	1564.65	1360.99	2120.54	1220.66	1380.04	1822.8	1633.59	1903.45	1684.59	2037.4
C17orf80	D11Wsu47e	ENSMUSG00000041623	225.501	-0.207841	-1.15496	0.0464447	0.65265	199.484	208.059	229.554	194.484	213.154	208.54	253.146	277.379	251.06	220.153
MATK	Matk	ENSMUSG00000004933	7452.23	-0.0539094	-1.03807	0.0465511	0.653246	7274.98	7160.18	7241.96	7367.98	7517.94	7492.71	7405.2	7675.62	7813.61	7572.18
EFR3B	Efr3b	ENSMUSG00000020658	6308.27	0.0907467	1.06492	0.0465564	0.653246	6852.44	6370.02	6622.19	6071.13	6620.87	6352.97	5858.07	5723.81	6325.37	6285.81
CD9	Cd9	ENSMUSG00000030342	1357.77	-0.100197	-1.07192	0.0466008	0.653334	1237.83	1370.71	1281.3	1392.82	1270.59	1475.11	1378.38	1428.04	1332.38	1410.53
PPP3R1	Ppp3r1	ENSMUSG00000033953	28648.4	0.0636576	1.04511	0.0466321	0.653334	29496.6	30843	29090.1	28783.5	28188.7	27390.3	28927.7	28206.3	27251.3	28306.8
EFTUD2	Eftud2	ENSMUSG00000020929	2971.98	-0.0665748	-1.04723	0.0468383	0.655624	3032.34	2906.53	2868.7	2876.07	2833.84	2990.92	3083.56	3091.4	3085.79	2950.66
SH3BP4	Sh3bp4	ENSMUSG00000036206	1274.66	-0.101492	-1.07288	0.0468988	0.655624	1226.44	1229.53	1224.81	1156.67	1312.33	1285.88	1255.31	1307.63	1413.46	1334.5
UBE3D	Ube2cbp	ENSMUSG00000032415	33.2573	0.444028	1.3604	0.0468998	0.655624	41.5797	35.7546	42.8613	36.0336	35.4367	30.4375	27.656	31.7216	24.3978	26.6937
MCC	Mcc	ENSMUSG00000071856	500.549	-0.177249	-1.13073	0.0469427	0.655736	540.208	513.986	445.656	419.823	430.823	495.757	521.781	537.173	504.005	596.283
PODXL	Podxl	ENSMUSG00000025608	1000.68	-0.125529	-1.09091	0.0470125	0.6559	868.328	1032.11	911.914	971.152	1000.48	958.115	1049.64	1123.24	1039.08	1052.79
NCKAP5L	Nckap5l	ENSMUSG00000023009	816.839	0.190244	1.14096	0.0470328	0.6559	863.315	799.626	748.125	851.944	1091.65	810.534	783.288	758.573	780.008	681.334
ACADSB	Acadsb	ENSMUSG00000030861	1480.94	-0.129022	-1.09355	0.0470943	0.6559	1358.53	1286.23	1550.78	1404.25	1470.33	1455.53	1697.44	1627.31	1465.98	1492.99
JMJD1C	Jmjd1c	ENSMUSG00000037876	3384.57	-0.110443	-1.07956	0.0470975	0.6559	3517.77	3267.19	3333.38	3116.09	3038.61	3203.73	3558.21	3814.37	3430.23	3566.16
MAK	Mak	ENSMUSG00000021363	65.4044	-0.432955	-1.35	0.0471431	0.6559	60.4993	53.3877	66.2657	65.247	33.0914	63.822	89.661	65.4044	64.9116	91.7542
EIF3M	Eif3m	ENSMUSG00000027170	1498.48	0.102032	1.07328	0.0471632	0.6559	1413.27	1672.46	1594.09	1584.96	1493.42	1415.78	1450.58	1445.51	1495.22	1419.46
CPNE4	Cpne4	ENSMUSG00000032564	2707.84	0.0896656	1.06412	0.0472689	0.656884	2829.95	2909.04	2777.23	2646.39	2797.41	2489.38	2616.63	2562.26	2848.21	2601.89
SIRT7	Sirt7	ENSMUSG00000025138	1080.64	-0.159474	-1.11688	0.0473554	0.657187	1026.88	953.756	1028.44	1053.81	1040.63	1271.73	1080.62	932.875	1175.56	1242.05
CMAHP	Cmah	ENSMUSG00000016756	14.983	0.709236	1.63494	0.0474846	0.657187	13.9693	17.9331	13.7058	25.4503	21.6497	7.42765	11.4393	12.1995	12.9495	13.1059
TMOD4	Tmod4	ENSMUSG00000005628	7.86932	0.928807	1.9037	0.0474924	0.657187	11.9213	11.9031	5.92623	11.1229	9.78643	4.74648	8.38428	5.26568	4.85771	4.77911
PNOC	Pnoc	ENSMUSG00000045731	222.657	-0.265479	-1.20203	0.0474999	0.657187	196.05	184.001	213.834	171.669	245.618	245.199	189.685	233.359	254.778	292.38
NAP1L1	Nap1l1	ENSMUSG00000058799	5145.96	0.0608997	1.04312	0.0475527	0.657235	5273.8	5350.35	5361.53	5110.92	5179.48	5057.67	5099.92	4852.68	4964.2	5209.07
EML6	Eml6	ENSMUSG00000044072	2048.17	-0.138954	-1.10111	0.0476306	0.657235	1869.74	1744.24	1898.25	2160.05	2075.49	2144.52	2253.32	1947.77	2351.85	2036.5
EXTL1	Extl1	ENSMUSG00000028838	1791.87	-0.106949	-1.07695	0.0476598	0.657235	1771.93	1559.25	1716.07	1876.89	1700.84	1765.5	1883.8	1940.24	1806.68	1897.55
FUT9	Fut9	ENSMUSG00000055373	2809.77	-0.128825	-1.0934	0.0476751	0.657235	2981.17	2825.73	2778.55	2460.27	2379.23	2986.29	2749.46	2937.74	2900.89	3098.4
RABL2B	Rabl2	ENSMUSG00000022621	675.902	0.116377	1.08401	0.0477107	0.657235	705.932	673.009	712.989	738.997	684.638	705.561	634.849	651.475	622.242	629.327
OGDHL	Ogdhl	ENSMUSG00000021913	2487.23	-0.100584	-1.07221	0.047802	0.657235	2582.09	2278.7	2440.82	2364.74	2336.15	2580.85	2489.58	2797.05	2414.28	2588.02
TMED10	Tmed10	ENSMUSG00000021248	3097.34	-0.0609298	-1.04314	0.04781	0.657235	3014.88	3043.29	3038.26	3051.39	3009.11	3074.86	3200.22	3222.34	3080.12	3238.97
ZNF329	Zfp329	ENSMUSG00000057894	1169.67	-0.119305	-1.08621	0.0478835	0.657235	1198	1157.75	1142.09	1092.04	1019.03	1193.19	1299.36	1157.33	1288.38	1149.51
C2orf50	2410004P03Rik	ENSMUSG00000071398	61.35	0.535112	1.44905	0.0479309	0.657235	74.5914	52.4939	93.7078	97.307	45.8815	54.7705	50.4412	60.4073	28.5587	55.3404
AANAT	Aanat	ENSMUSG00000020804	10.9736	1.00739	2.01027	0.0479542	0.657235	9.28232	8.83605	12.9524	11.2323	31.013	9.06979	5.37091	13.2556	3.48124	5.24239
KDM5D	Kdm5d	ENSMUSG00000056673	1150.44	-0.132751	-1.09638	0.0479567	0.657235	1091.6	1059.9	1094.68	1239	1001.03	1111.59	1164.24	1315.87	1200.98	1225.54
UBXN4	Ubxn4	ENSMUSG00000026353	2490.05	0.0952662	1.06826	0.0479568	0.657235	2608.69	2736.74	2484.77	2568.55	2464.95	2487.17	2489.13	2208.36	2495.94	2356.18
TSPAN12	Tspan12	ENSMUSG00000029669	515.505	0.131209	1.09521	0.0481649	0.659309	523.35	551.54	541.035	546.982	531.231	493.75	549.373	485.481	478.832	453.474
GLS2	Gls2	ENSMUSG00000044005	400.702	-0.279592	-1.21385	0.0481781	0.659309	404.022	327.264	319.334	476.436	285.264	405.381	474.344	466.362	353.477	495.136
FAM120A	Fam120a	ENSMUSG00000038014	5138.13	-0.0591815	-1.04187	0.0484978	0.662286	4996.24	5255.85	4892.31	5085.77	4934.81	5305.21	5220.57	5344.12	5169.89	5176.51
IGFN1	Igfn1	ENSMUSG00000051985	21.4154	-1.16965	-2.24957	0.0485011	0.662286	17.8949	16.393	15.9794	11.3708	3.3128	20.2009	5.30696	72.0109	16.2968	35.388
ARID2	Arid2	ENSMUSG00000033237	1768.95	-0.0773241	-1.05506	0.048545	0.662406	1799.85	1710.92	1734.42	1715.78	1647.51	1786.33	1881.84	1823.74	1780.65	1808.41
SRP54	Srp54b	ENSMUSG00000112449	1558.22	-0.13794	-1.10033	0.0486441	0.663278	1524.98	1414.22	1426.89	1330.32	1725.08	1585.35	1696.62	1665.89	1690.65	1522.25
LDLRAP1	Ldlrap1	ENSMUSG00000037295	281.944	-0.258825	-1.1965	0.048861	0.664938	243.984	218.21	272.741	240.708	307.668	358.64	266.407	246.216	351.778	313.092
TRIM71	Trim71	ENSMUSG00000079259	57.5574	-0.345154	-1.27029	0.0488701	0.664938	52.124	57.5142	51.1713	45.3325	47.6026	67.6693	59.6156	73.1838	54.4862	66.875
SLC16A10	Slc16a10	ENSMUSG00000019838	94.7131	-0.420327	-1.33823	0.0488718	0.664938	82.5464	125.245	71.0711	74.9294	54.8253	84.3909	98.8737	142.039	102.941	110.27
PGRMC1	Pgrmc1	ENSMUSG00000006373	6111.92	0.0667713	1.04737	0.0489512	0.665142	6104.31	6111.36	6571.21	6295.43	6185.24	6029.16	5949.51	5775.98	6229.82	5867.21
WSCD1	Wscd1	ENSMUSG00000020811	2907.82	-0.0924488	-1.06618	0.0489573	0.665142	2710.64	2889.52	2754.53	2991.18	2726.44	3090.57	3190.62	3023.02	2839.49	2862.19
ATP5PF	Atp5j	ENSMUSG00000022890	2307.88	0.0733814	1.05218	0.0490086	0.665142	2269.34	2464.45	2403.6	2429.27	2266.81	2265.51	2241.16	2252.03	2258.15	2228.45
DOCK8	Dock8	ENSMUSG00000052085	158.899	-0.387159	-1.30782	0.0490633	0.665142	133.503	132.024	177.042	136.609	106.291	115.054	201.794	253.465	172.973	160.24
C16orf89	AU021092	ENSMUSG00000051669	113.204	0.297707	1.22919	0.0490786	0.665142	90.8926	142.053	146.623	112.744	131.46	93.8145	98.9522	113.851	101.611	100.038
EIF1B	Eif1b	ENSMUSG00000006941	1961.1	0.0991706	1.07116	0.0491338	0.665142	1873.05	2073.82	1986.14	2051.97	2157.33	1931.55	1917.95	1742.61	1961.76	1914.85
ADAM33	Adam33	ENSMUSG00000027318	44.3795	0.604041	1.51997	0.0492058	0.665274	42.0483	37.0102	68.8679	73.5023	45.5784	56.1809	26.7091	29.5883	42.7308	21.5793
LGALS8	Lgals8	ENSMUSG00000057554	599.836	-0.161512	-1.11846	0.0492142	0.665274	552.899	544.69	528.625	556.802	650.135	683.563	645.029	549.554	605.549	681.514
MYH11	Myh11	ENSMUSG00000018830	520.009	-0.458763	-1.37436	0.0494129	0.667243	498.846	352.05	440.319	585.2	313.601	633.283	601.637	756.695	378.186	640.271
ENO1	Eno1	ENSMUSG00000063524	17884.1	0.0573078	1.04052	0.0494307	0.667243	18494.1	17275	18772.6	18506.4	18147	17547.2	17548.7	17102.7	17593.9	17853.4
C18orf21	2700062C07Rik	ENSMUSG00000024273	239.31	-0.21013	-1.15679	0.0495497	0.667588	215.333	201.401	250.131	227.404	214.419	233.573	308.675	265.555	235.622	240.987
ATF7IP	Atf7ip	ENSMUSG00000030213	2717.54	0.128144	1.09289	0.049638	0.667588	2731.58	3156.02	2820.74	2894.76	2586.54	2479.24	2809.33	2799.93	2518.05	2379.26
FAM181B	Fam181b	ENSMUSG00000051515	315.732	0.206345	1.15376	0.0496401	0.667588	339.578	304.965	295.627	371.827	378.951	307.364	323.875	243.199	307.491	284.445
SYBU	Sybu	ENSMUSG00000022340	2404.94	-0.0716492	-1.05092	0.0496624	0.667588	2373.62	2330.87	2294.11	2345.34	2381.22	2358.14	2395.34	2503.08	2567.22	2500.42
FAM177A1	Fam177a	ENSMUSG00000095595	1424.5	0.0859647	1.0614	0.0496688	0.667588	1436.83	1421.53	1444.86	1473.68	1555.85	1352.88	1411.11	1365.87	1345.72	1436.62
L3MBTL1	L3mbtl1	ENSMUSG00000035576	371.439	-0.183324	-1.1355	0.0497744	0.668531	406.762	292.467	350.783	323.446	366.672	370.107	391.433	394.971	433.089	384.658
CCDC174	Ccdc174	ENSMUSG00000034083	472.198	0.134856	1.09798	0.0499952	0.670289	517.268	528.094	501.889	470.769	455.163	468.161	464.912	437.369	450.666	427.69
GPR139	Gpr139	ENSMUSG00000066197	108.916	0.281992	1.21587	0.050032	0.670289	109.646	94.93	131.564	126.628	134.076	86.4798	96.7517	101.841	113.445	93.7999
PTPRT	Ptprt	ENSMUSG00000053141	3729.01	-0.167182	-1.12286	0.0500715	0.670289	4062.67	3345.82	3676.76	2972.33	3508.95	3841.82	3331.46	4140.32	4249.25	4160.72
AR	Ar	ENSMUSG00000046532	777.293	0.125299	1.09073	0.0500832	0.670289	837.056	832.478	805.611	794.363	786.301	771.389	830.94	710.404	733.132	671.257
HSD17B11	Hsd17b11	ENSMUSG00000029311	778.916	-0.111056	-1.08002	0.0501462	0.670517	737.408	760.753	745.309	752.87	748.265	844.345	801.473	837.073	726.171	835.491
CASP8AP2	Casp8ap2	ENSMUSG00000028282	503.524	-0.240155	-1.18112	0.050207	0.670517	464.22	530.155	416.581	486.345	408.566	438.153	705.002	481.767	544.311	560.14
AS3MT	As3mt	ENSMUSG00000003559	144.135	0.22582	1.16944	0.0503145	0.671364	138.5	146.401	176.227	162.981	152.049	136.095	130.833	145.729	129.26	123.277
FAM20A	Fam20a	ENSMUSG00000020614	343.696	-0.227814	-1.17106	0.0503416	0.671364	310.329	288.357	370.078	341.004	273.094	357.748	461.415	342.839	324.066	368.03
HES1	Hes1	ENSMUSG00000022528	159.783	0.272879	1.20822	0.0504875	0.672834	188.232	159.711	151.873	184.29	188.877	152.302	164.458	172.636	118.344	117.102
GPI	Gpi1	ENSMUSG00000036427	18512.4	0.0839458	1.05991	0.0506985	0.674764	18808.8	18554.5	18766.1	19575.1	19549.2	18169.1	18432	16584.3	19329.4	17355.8
CARM1	Carm1	ENSMUSG00000032185	1856.76	-0.0940478	-1.06736	0.0507168	0.674764	1881.84	1735.39	1791.92	1712.26	1857.87	1832.9	1906.98	2046.94	1826.79	1974.69
ZNF365	Zfp365	ENSMUSG00000037855	9433.57	-0.087609	-1.06261	0.0507426	0.674764	9353.03	8989.35	9559	9388	8447.22	9921.12	9764.92	9754.51	9008.37	10150.1
ARRDC2	Arrdc2	ENSMUSG00000002910	335.412	-0.223383	-1.16747	0.0509406	0.676004	308.935	246.408	377.739	320.367	294.829	395.482	326.491	348.775	333.833	401.259
IL15	Il15	ENSMUSG00000031712	19.3129	0.653302	1.57276	0.0511393	0.677757	19.6545	21.6918	18.8879	18.2364	40.8327	17.3761	11.9071	17.4569	14.6069	12.4789
EPS8L1	Eps8l1	ENSMUSG00000006154	293.556	-0.331296	-1.25814	0.0511569	0.677757	345.42	271.6	204.869	275.953	203.466	282.025	371.418	237.027	393.329	350.453
CDH11	Cdh11	ENSMUSG00000031673	2975.84	0.0754339	1.05368	0.0511807	0.677757	3152.29	3083.64	2995.76	3024.43	3011.76	2856.4	2917.26	2895.74	3081.59	2739.57
NBR1	Nbr1	ENSMUSG00000017119	4734.2	-0.0744877	-1.05299	0.0512594	0.678323	4737.89	4544.45	4430.61	4924.21	4424	4844.1	4924.05	4882.54	4920.35	4709.78
MRPL41	Mrpl41	ENSMUSG00000036850	729.976	0.121183	1.08763	0.0513798	0.679439	718.313	784.068	819.099	702.424	780.115	724.152	696.504	675.62	733.776	665.685
SRF	Srf	ENSMUSG00000015605	1135.61	-0.14122	-1.10284	0.0514876	0.680019	1055.75	1059.26	1134.73	1100.67	1047.41	1126.42	1383.01	1034.94	1197.61	1216.35
TM4SF1	Tm4sf1	ENSMUSG00000027800	348.423	-0.250436	-1.18957	0.0514958	0.680019	281.594	384.55	368.065	323.8	235.443	376.113	364.446	415.032	336.397	398.794
PES1	Pes1	ENSMUSG00000020430	1000.93	-0.0995759	-1.07146	0.0515627	0.680426	968.081	971.148	952.161	929.229	1011.99	1045.68	958.304	1024.34	1087.98	1060.4
POLDIP2	Poldip2	ENSMUSG00000001100	2170.64	-0.0768319	-1.0547	0.0516196	0.6807	2148	2096.59	2054.49	2130.33	2134.72	2306.7	2341.66	2132.62	2202.94	2158.35
TNNT1	Tnnt1	ENSMUSG00000064179	20.3632	0.60666	1.52273	0.0519526	0.683979	22.5662	32.6661	29.3157	18.4752	19.7131	13.4286	18.5998	11.8881	15.7833	21.1955
MPND	Mpnd	ENSMUSG00000003199	1820.02	-0.0852144	-1.06085	0.0520251	0.683979	1751.16	1746.38	1796.21	1785.92	1750.14	1961.46	1802.84	1996.47	1796.54	1813.08
RBBP6	Rbbp6	ENSMUSG00000030779	2603.49	-0.0853518	-1.06095	0.0520664	0.683979	2671.33	2359.34	2614.8	2587	2403.47	2746.38	2720.87	2648.93	2620.18	2662.55
SCD	Scd1	ENSMUSG00000037071	3984.15	-0.0858899	-1.06134	0.0520923	0.683979	3783.78	4039.52	3793.97	4118.19	3594.1	4258.65	4201.63	4014.36	4026.17	4011.11
CAMK2D	Camk2d	ENSMUSG00000053819	1238.36	-0.227128	-1.1705	0.0521224	0.683979	1196.47	1131.55	1306.23	1072.12	999.562	1437.9	942.721	1461.83	1309.22	1525.98
DCAF6	Dcaf6	ENSMUSG00000026571	2915.95	0.0651991	1.04623	0.0521666	0.684083	2990.76	2873.47	3020.1	2994.8	3027.8	2782.46	2943.68	2826.67	2916.59	2783.19
FAR1	Far1	ENSMUSG00000030759	3500.62	-0.0742335	-1.0528	0.0522199	0.684305	3308.36	3577.41	3447.96	3443.73	3273.94	3479.22	3766.46	3573.52	3633.4	3502.18
ZKSCAN8	Zkscan8	ENSMUSG00000063894	893.422	-0.0922042	-1.066	0.0522978	0.684379	893.335	846.669	889.215	832.641	864.461	941.771	924.319	897.792	926.076	917.94
TMEM41A	Tmem41a	ENSMUSG00000022856	272.225	0.16307	1.11967	0.0523434	0.684379	289.008	269.477	273.619	302.793	302.98	269.557	242.369	243.72	272.962	255.763
LYPD1	Lypd1	ENSMUSG00000026344	3001.39	-0.0998647	-1.07167	0.0523892	0.684379	2635.14	2838.03	2927.47	3213.68	2870.45	3058.32	3183.5	3169.06	3128.75	2989.52
MYO18B	Myo18b	ENSMUSG00000072720	107.255	0.318449	1.24699	0.052538	0.684922	93.8149	119.575	114.499	133.802	132.481	118.62	105.743	82.585	73.9767	97.4535
ERP27	Erp27	ENSMUSG00000030219	10.6541	0.789638	1.72864	0.0525441	0.684922	12.5831	16.0051	14.8354	9.54343	14.7125	9.87205	5.36059	6.14538	8.68604	8.79701
TRIM56	Trim56	ENSMUSG00000043279	367.695	-0.20774	-1.15488	0.0525577	0.684922	381.816	394.17	295.645	355.113	281.729	392.631	358.107	423.071	374.961	419.704
ZNF467	Zfp467	ENSMUSG00000068551	406.53	0.197356	1.1466	0.0526049	0.685063	425.044	360.516	384.999	491.24	509.512	369.955	389.867	358.883	399.675	375.61
SRMS	Srms	ENSMUSG00000027579	10.5896	-0.779583	-1.71664	0.0527047	0.685889	4.26703	9.68128	7.92662	7.56199	9.42179	11.0172	14.8699	13.9067	13.5826	13.6612
AP4M1	Ap4m1	ENSMUSG00000019518	658.658	-0.14721	-1.10743	0.0527736	0.686312	723.318	544.126	607.939	638.75	612.802	684.966	685.949	721.727	645.986	721.018
KMT2A	Kmt2a	ENSMUSG00000002028	5616.13	-0.0942556	-1.06751	0.0529247	0.687281	5775.24	5725.34	5124.38	5360.19	5179.54	5479.98	6221.48	5684.06	5722.95	5888.18
FBXW8	Fbxw8	ENSMUSG00000032867	1652.43	-0.0873378	-1.06241	0.0531044	0.688503	1584.45	1628.57	1595.09	1593.9	1610.28	1678.25	1560.8	1743.96	1798.98	1730.02
NWD2	Nwd2	ENSMUSG00000090061	1358.94	0.152567	1.11155	0.0531248	0.688503	1618.15	1287.96	1468.17	1339.26	1444.19	1324.49	1173.2	1146.72	1425.16	1362.13
OPRK1	Oprk1	ENSMUSG00000025905	56.8341	0.369521	1.29192	0.0532299	0.688702	70.1238	48.3128	65.9194	64.2196	72.1747	48.4188	54.4303	37.6198	59.486	47.6357
ITSN1	Itsn1	ENSMUSG00000022957	5569.49	-0.106113	-1.07632	0.0532498	0.688702	5543.4	4817.48	5412.73	5872.75	5176.66	5578.96	5937.07	5883.56	5441.11	6031.18
LDB1	Ldb1	ENSMUSG00000025223	2528.33	0.0782374	1.05573	0.0534273	0.690051	2627.73	2580.12	2450.54	2649.33	2677.35	2603	2470.95	2374.28	2437.97	2412.06
PDE7A	Pde7a	ENSMUSG00000069094	1182.11	-0.124442	-1.09009	0.0534934	0.690431	1047.12	1123.94	1054.87	1310.32	1119.79	1246.59	1271.52	1195.47	1249.06	1202.37
RHBDF1	Rhbdf1	ENSMUSG00000020282	595.66	0.14366	1.1047	0.0535691	0.690936	653.553	617.061	645.437	640.689	567.163	553.345	639.516	588.912	509.403	541.527
IFNGR2	Ifngr2	ENSMUSG00000022965	1842.24	0.147282	1.10748	0.0536973	0.692114	1723.35	2123.73	1869.2	1983.07	1978.45	1588.3	1932.39	1760.64	1907.36	1555.91
PPIL1	Ppil1	ENSMUSG00000024007	351.462	0.162226	1.11901	0.053758	0.692424	353.485	371.011	363.059	423.494	344.769	328.657	361.609	336.643	301.524	330.364
MAP2K6	Map2k6	ENSMUSG00000020623	348.814	-0.159325	-1.11676	0.0539248	0.693525	344.249	370.585	304.09	309.051	320.255	352.348	393.793	383.546	343.367	366.859
SLC50A1	Slc50a1	ENSMUSG00000027953	594.311	0.134696	1.09786	0.0539849	0.693525	606.974	606.514	642.908	632.912	620.501	612.714	622.589	547.966	547.295	502.74
DDX28	Ddx28	ENSMUSG00000045538	282.948	0.160472	1.11765	0.0541266	0.693525	313.537	298.852	278.092	305.007	298.485	280.483	277.6	243.713	251.092	282.616
APOPT1	Apopt1	ENSMUSG00000037787	434.273	-0.132555	-1.09623	0.0541491	0.693525	399.963	408.78	431.103	388.755	443.554	464.488	436.508	432.435	468.999	468.148
CLCN5	Clcn5	ENSMUSG00000004317	494.533	0.150563	1.11	0.0541528	0.693525	512.364	586.251	506.994	467.8	529.448	458.319	427.995	503.534	498.355	454.267
LRP2	Lrp2	ENSMUSG00000027070	101.86	0.427954	1.34532	0.0541748	0.693525	89.8614	98.474	109.246	196.326	93.0376	104.039	90.2751	69.7247	78.2897	89.3285
KCTD16	Kctd16	ENSMUSG00000051401	552.68	-0.194835	-1.14459	0.0542611	0.694159	531.13	604.201	492.089	478.98	469.979	469.775	623.518	660.069	603.294	593.764
MGAT4C	Mgat4c	ENSMUSG00000019888	236.088	0.200404	1.14902	0.0543348	0.69463	288.842	240.046	223.143	259.688	249.594	197.596	196.919	239.91	226.104	239.04
OTUD3	Otud3	ENSMUSG00000041161	212.039	-0.180714	-1.13344	0.0545022	0.696005	211.243	207.681	181.038	207.125	187.626	242.444	224.026	218.939	212.668	227.598
CTH	Cth	ENSMUSG00000028179	95.6114	-0.313718	-1.24291	0.0545518	0.696005	71.1893	97.9154	71.8179	102.986	82.2185	104.853	125.977	102.389	111.546	85.223
VAPA	Vapa	ENSMUSG00000024091	2260.51	0.0776243	1.05528	0.0545532	0.696005	2187.61	2287.5	2368.46	2291.23	2470.91	2202.55	2202.94	2165.74	2248.48	2179.72
TFDP2	Tfdp2	ENSMUSG00000032411	1209.08	-0.137877	-1.10028	0.0545916	0.696024	1196.86	1155.77	1170.07	1092.67	1138.46	1159.76	1284.13	1343.12	1109.85	1440.1
AKT1S1	Akt1s1	ENSMUSG00000011096	956.61	-0.10867	-1.07823	0.0546391	0.696159	917.456	920.703	902.856	884.227	974.427	923.387	980.271	1091.96	998.158	972.656
ZBTB39	Zbtb39	ENSMUSG00000044617	370.554	0.134605	1.09779	0.054741	0.696333	400.378	400.74	387.808	391.811	359	354.252	362.551	350.887	356.429	341.682
ASB7	Asb7	ENSMUSG00000030509	578.735	0.151281	1.11056	0.0547773	0.696333	615.83	723.079	562.548	576.069	569.625	550.944	551.377	578.616	519.558	539.699
PTPRK	Ptprk	ENSMUSG00000019889	1641.59	-0.154515	-1.11305	0.0548575	0.696333	1529.84	1391.9	1478.36	1794.39	1573.52	1684.58	2001.45	1536.65	1732.29	1692.89
TBC1D8	Tbc1d8	ENSMUSG00000003134	438.313	-0.16936	-1.12456	0.0548722	0.696333	417.786	397.122	439.577	398.545	408.371	442.713	429.1	506.04	405.456	538.425
SLC35A2	Slc35a2	ENSMUSG00000031156	769.85	-0.107483	-1.07735	0.0548762	0.696333	702.815	727.982	760.244	745.778	768.446	827.636	831.072	776.524	740.929	817.071
PANK1	Pank1	ENSMUSG00000033610	854.504	-0.110255	-1.07942	0.0549034	0.696333	805.508	894.776	835.613	746.512	829.208	875.2	872.899	864.067	902.225	919.033
RIPK4	Ripk4	ENSMUSG00000005251	18.5327	0.639424	1.55771	0.0549115	0.696333	17.1108	21.1441	21.5106	26.5552	26.2172	14.7721	12.7366	23.6616	12.7484	8.87063
LAMC3	Lamc3	ENSMUSG00000026840	330.608	-0.239273	-1.1804	0.0550957	0.696579	360.615	260.554	313.875	281.658	299.408	312.517	325.52	402.089	310.671	439.17
PLD2	Pld2	ENSMUSG00000020828	650.484	-0.176854	-1.13042	0.0551087	0.696579	620.714	508.7	553.167	713.422	655.481	684.556	732.326	734.199	666.383	635.892
UBE2G1	Ube2g1	ENSMUSG00000020794	1481.42	0.0760945	1.05416	0.0551157	0.696579	1479.37	1532.49	1575.9	1516.75	1496.49	1414.49	1496.35	1445.2	1425.12	1432
NCALD	Ncald	ENSMUSG00000051359	14291.8	-0.0882494	-1.06308	0.0551701	0.696587	14049.1	14452.5	14238.9	13341.2	13193.7	14728	13794.4	15136.8	14090.4	15893
BDH1	Bdh1	ENSMUSG00000046598	2305.46	-0.128161	-1.0929	0.0551981	0.696587	2368.15	2090.41	2173.18	2035.66	2346.99	2416.48	2179.7	2727.68	2426.85	2289.54
DLK2	Dlk2	ENSMUSG00000047428	664.558	-0.162913	-1.11955	0.0552272	0.696587	636.762	691.147	636.329	590.827	582.381	720.54	571.705	718.772	725.296	771.819
IFITM10	Ifitm10	ENSMUSG00000045777	456.14	0.147825	1.1079	0.0552775	0.696756	437.898	478.915	518.398	484.067	476.85	432.785	492.152	414.675	397.455	428.212
SMYD5	Smyd5	ENSMUSG00000033706	933.33	0.131728	1.09561	0.0554117	0.69798	999.9	911.97	1019.56	1007.83	936.794	839.205	1033.73	848.156	839.135	897.017
ADAMTS17	Adamts17	ENSMUSG00000058145	460.602	-0.253992	-1.1925	0.0555195	0.698098	449.494	368.783	371.617	470.809	438.04	516.877	460.854	654.026	501.9	373.616
EYA4	Eya4	ENSMUSG00000010461	150.565	-0.311285	-1.24081	0.0555269	0.698098	146.61	142.184	135.703	101.332	146.011	142.413	127.546	159.71	195.829	208.316
MLXIPL	Mlxipl	ENSMUSG00000005373	118.488	0.266773	1.20311	0.0555322	0.698098	129.245	148.017	124.82	123.473	121.101	111.344	88.4174	91.7515	120.948	125.762
PPFIBP1	Ppfibp1	ENSMUSG00000016487	1122.8	-0.153937	-1.1126	0.0556045	0.698541	1171.31	1022.12	1127.17	981.603	1013.91	1192.62	1017.54	1108.08	1334.7	1258.95
HELZ	Helz	ENSMUSG00000020721	2081.65	-0.0875938	-1.0626	0.055649	0.698634	2079.43	1893.57	1939.87	2026.73	2151.73	2108.77	2261.32	2100.46	2137.68	2116.96
CFAP43	Cfap43	ENSMUSG00000044948	94.7266	0.365248	1.2881	0.055726	0.698956	82.1145	102.19	105.019	140.648	104.129	107.991	58.5878	92.3563	75.7727	78.4589
TFRC	Tfrc	ENSMUSG00000022797	4164.42	0.181787	1.13429	0.0559904	0.699015	4740.31	5285.84	4660.13	3538.05	3909.25	3787.06	3541.04	4252.1	3996.36	3934.03
EIF2S1	Eif2s1	ENSMUSG00000021116	1066.91	0.136474	1.09922	0.0560314	0.699015	1104.29	1020.78	1156.56	1178.2	1122.48	942.694	1003.94	1106.74	908.719	1124.7
TBCE	Tbce	ENSMUSG00000039233	1325.93	-0.100588	-1.07221	0.0560365	0.699015	1292.56	1334.3	1320.46	1296.47	1156.79	1395.73	1375.82	1311.17	1330.24	1445.8
MLST8	Mlst8	ENSMUSG00000024142	1109.09	-0.112694	-1.08125	0.0560842	0.699015	1010.53	1100	1064.31	1149.56	1002.86	1157.25	1215.72	1208	1059.47	1123.18
LSM11	Lsm11	ENSMUSG00000044847	2830.26	0.203134	1.1512	0.0561607	0.699015	3196.34	3017.96	2630.04	2615.77	3686.39	2478.97	2376.88	2455.6	3283.39	2561.32
CRHBP	Crhbp	ENSMUSG00000021680	602.64	-0.164482	-1.12076	0.0561918	0.699015	524.6	566.687	628.195	500.347	622.191	636.26	576.817	590.134	679.621	701.551
PPM1B	Ppm1b	ENSMUSG00000061130	3108.89	0.058075	1.04108	0.0562237	0.699015	3159.76	3266.46	3089.58	3210.01	3131.97	3022.7	3089.62	3003.41	3035.44	3079.99
PPP3CB	Ppp3cb	ENSMUSG00000021816	10776.4	0.0591325	1.04184	0.0562381	0.699015	11000	11278.1	10938.5	10469.6	11303.1	10633.9	10511	10287.3	10912.8	10429.5
TMEM143	Tmem143	ENSMUSG00000002781	439.832	-0.165698	-1.12171	0.0562636	0.699015	391.139	372.017	401.556	439.203	468.622	439.057	455.811	436.211	532.213	462.489
CEMIP	Cemip	ENSMUSG00000052353	1463.9	-0.15162	-1.11082	0.0562706	0.699015	1489.78	1416.2	1337.69	1157.61	1534.45	1370.53	1520.79	1561.53	1666.35	1584.06
VWCE	Vwce	ENSMUSG00000043789	18.2539	0.65341	1.57288	0.0562729	0.699015	28.9096	23.9256	18.1291	14.4251	26.0514	19.3935	10.6499	16.5591	9.75597	14.7393
PCDHGA1	Pcdhga1	ENSMUSG00000103144	322.434	-0.226643	-1.17011	0.0563749	0.699821	294.332	354.38	312.102	246.584	279.115	321.887	382.649	283.865	351.889	397.537
DUSP11	Dusp11	ENSMUSG00000030002	2883.58	-0.12323	-1.08917	0.0564167	0.69988	2811.6	2837.93	2533.6	3045.41	2574.53	2989.78	3390.95	2854.94	2913.65	2883.4
TXNDC9	Txndc9	ENSMUSG00000058407	1104.02	0.104943	1.07545	0.0565575	0.700409	1128.27	1071.81	1178.06	1138.67	1204.64	1117.03	974.294	1039.41	1082.21	1105.8
DLGAP5	Dlgap5	ENSMUSG00000037544	16.2983	-0.878561	-1.83854	0.0565699	0.700409	10.9448	9.96569	16.0847	13.1541	5.30193	17.5936	7.61618	17.9885	21.7193	42.6138
PAPPA2	Pappa2	ENSMUSG00000073530	131.627	0.304013	1.23457	0.0565784	0.700409	176.073	173.208	116.464	125.395	139.087	142.551	92.9727	110.856	122.901	116.759
COA5	Coa5	ENSMUSG00000026112	2292.13	-0.0824318	-1.0588	0.0566206	0.700409	2261.7	2284.61	2280.47	2229.57	2076.15	2309.53	2332.05	2504.94	2265.77	2376.52
ARG2	Arg2	ENSMUSG00000021125	53.9118	-0.390905	-1.31122	0.0566719	0.700409	60.3203	42.6659	58.2932	37.4262	34.8385	61.5357	56.6949	70.4967	57.0869	59.7596
SRPRA	Srpr	ENSMUSG00000032042	1919.44	-0.0707008	-1.05023	0.0566824	0.700409	1794.52	1925.3	1914.55	1851.61	1875.82	1994.3	1966.96	1990.44	1900.39	1980.52
ACSS1	Acss1	ENSMUSG00000027452	1059.6	-0.137677	-1.10013	0.0567608	0.700558	860.688	1099.17	991.545	1105.24	988.117	1136.24	1197.35	1073.22	1070.48	1073.95
LPL	Lpl	ENSMUSG00000015568	1970.79	0.14326	1.1044	0.0568083	0.700558	2018.75	2118.47	2006.4	1783.05	2416.2	1801.05	1848.15	1808.39	2064.14	1843.35
PNMA3	Pnma3	ENSMUSG00000046287	985.858	0.115771	1.08355	0.0568093	0.700558	1115.46	1014.6	976.988	1001.05	1021.82	991.734	917.042	850.066	1000.65	969.186
RAB3IL1	Rab3il1	ENSMUSG00000024663	295.957	-0.157653	-1.11547	0.0568619	0.700558	295.223	260.869	277.943	282.204	282.17	277.481	317.612	338.458	311.649	315.957
RPS16	Rps16	ENSMUSG00000037563	1632.25	0.101866	1.07316	0.0568804	0.700558	1497.21	1731.14	1785.86	1731.8	1703.48	1638.19	1578	1519.26	1608.38	1529.18
TRAPPC6A	Trappc6a	ENSMUSG00000002043	90.9409	0.255469	1.19372	0.0569587	0.700607	94.8901	101.398	103.999	100.901	93.3212	84.9942	88.9827	84.0768	78.591	78.2545
PITPNM3	Pitpnm3	ENSMUSG00000040543	1555.52	-0.153439	-1.11222	0.0570619	0.701105	1642.47	1276.84	1443.92	1659.06	1341.84	1531.13	1631.5	1796.78	1542.03	1689.62
IFT27	Ift27	ENSMUSG00000016637	267.212	-0.183928	-1.13597	0.0570808	0.701105	236.136	236.475	266.132	252.884	258.712	320.806	259.276	310.384	249.274	282.045
LTBP1	Ltbp1	ENSMUSG00000001870	208.238	-0.235132	-1.17701	0.0571108	0.701105	183.687	176.598	219.88	199.234	175.869	189.827	282.741	224.199	225.652	204.696
SNRPF	Snrpf	ENSMUSG00000020018	431.25	-0.139752	-1.10172	0.0571751	0.701437	393.046	431.68	391.158	420.252	416.684	489.175	409.241	452.336	476.669	432.26
CD2BP2	Cd2bp2	ENSMUSG00000042502	2102.26	-0.0760626	-1.05414	0.0573741	0.702889	1960.22	2020.37	2070.11	2124.12	2055.89	2108.38	2220.27	2237.96	2062.16	2163.1
CDC37L1	Cdc37l1	ENSMUSG00000024780	3915.59	-0.0913133	-1.06534	0.0573994	0.702889	3972.34	3778.76	3832.41	3966.17	3410.52	4167.55	4029.01	4107.6	3819.49	4072.01
EVA1A	Eva1a	ENSMUSG00000035104	325.766	-0.17246	-1.12698	0.0574054	0.702889	340.144	314.441	302.491	276.66	298.987	359.628	295.714	382.423	337.06	350.115
C6orf10	BC051142	ENSMUSG00000057246	67.9253	0.365283	1.28813	0.057701	0.706051	63.5433	93.5172	66.3341	69.4936	88.7422	65.1998	56.149	68.7099	43.0037	64.5597
BRF2	Brf2	ENSMUSG00000031487	398.776	-0.163487	-1.11999	0.0578212	0.70683	360.275	357.323	391.71	412.953	355.892	418.403	421.171	493.026	382.491	394.51
SLC44A2	Slc44a2	ENSMUSG00000057193	1319.61	0.0823879	1.05877	0.0578564	0.70683	1366.74	1289.06	1371.81	1380.38	1377.94	1258.15	1276.63	1251.6	1352.26	1271.54
OTOS	Otos	ENSMUSG00000044055	20.3027	-0.818287	-1.76331	0.0578772	0.70683	17.0686	24.9663	7.48697	10.8318	12.8393	30.2741	10.5563	40.4952	21.5902	26.9186
LIMS1	Lims1	ENSMUSG00000019920	1083.16	0.0961623	1.06893	0.0579572	0.70689	1065.95	1120.34	1083.49	1179.13	1145.16	1011.88	1004.39	1096.2	1031.3	1093.74
NSUN7	Nsun7	ENSMUSG00000029206	525.703	-0.147507	-1.10765	0.058047	0.707202	474.371	569.105	509.422	445.921	497.389	580.661	579.666	505.668	561.434	533.388
BGLAP	Bglap3	ENSMUSG00000074489	18.5817	-0.910786	-1.88007	0.0581091	0.707202	18.2248	5.91195	18.2855	14.2194	7.99242	30.2885	8.14049	23.7661	13.8754	45.1121
PCMTD2	Pcmtd2	ENSMUSG00000027589	2321.33	-0.0897178	-1.06416	0.0581216	0.707202	2289.03	2123.36	2301.48	2404.91	2126.24	2313.8	2533.48	2365.04	2354.21	2401.8
GATB	Gatb	ENSMUSG00000028085	480.618	0.167058	1.12277	0.0581565	0.707202	549.686	545.284	523.597	448.088	475.671	461.731	387.215	457.149	503.106	454.652
ABCA9	Abca9	ENSMUSG00000041797	349.162	-0.228804	-1.17186	0.0581997	0.707202	367.48	309.674	369.99	292.815	267.993	316.194	388.462	369.416	354.068	455.53
UCP2	Ucp2	ENSMUSG00000033685	745.363	0.513742	1.42775	0.0582079	0.707202	888.328	912.713	1076.51	616.729	888.469	610.877	301.615	829.988	616.933	711.466
TRIL	Tril	ENSMUSG00000043496	1424.16	-0.0865801	-1.06185	0.0584151	0.708782	1430.66	1276.41	1387.76	1424.17	1385.32	1417.19	1525.9	1481.43	1439.81	1472.93
NIPSNAP3B	Nipsnap3b	ENSMUSG00000015247	253.04	0.196857	1.1462	0.0584863	0.708782	252.336	233.701	267.519	303.28	294.053	232.018	229.972	225.402	274.238	217.883
POLL	Poll	ENSMUSG00000025218	175.912	-0.209477	-1.15627	0.0584957	0.708782	137.876	173.616	150.238	168.884	184.676	196.144	203.324	175.677	178.894	189.788
PTPN14	Ptpn14	ENSMUSG00000026604	735.256	0.13888	1.10105	0.0585259	0.708782	815.147	682.978	769.196	835.865	749.02	629.536	704.083	720.789	680.747	765.198
TSPAN7	Tspan7	ENSMUSG00000058254	22431.8	-0.0592991	-1.04196	0.0585839	0.708782	21870.5	22065.6	22538.1	22460.1	20919.2	22679.9	23403.8	23039.9	21927.6	23413.3
BMPER	Bmper	ENSMUSG00000031963	207.938	-0.21722	-1.16249	0.0586269	0.708782	208.218	191.006	198.95	168.418	195.097	195.867	232.013	222.873	197.608	269.333
BACE2	Bace2	ENSMUSG00000040605	161.706	0.496642	1.41093	0.0587608	0.708782	128.131	222.873	201.863	179.879	211.166	116.844	76.7506	93.3951	236.859	149.304
MACO1	Maco1	ENSMUSG00000028826	1741.66	-0.0780012	-1.05555	0.0587886	0.708782	1763.27	1730.61	1692.88	1672.16	1617.76	1833.88	1799.28	1709.59	1839.45	1757.75
TRNP1	Trnp1	ENSMUSG00000056596	2556.46	0.0758224	1.05396	0.0590145	0.708782	2630.22	2553.13	2631.4	2693.37	2610.78	2525.54	2535.16	2304.6	2603.68	2476.67
AAGAB	Aagab	ENSMUSG00000037257	2463.27	-0.0764479	-1.05442	0.0590216	0.708782	2381.47	2472.75	2323.15	2536.84	2276.28	2493.91	2549.66	2535.3	2599.82	2463.5
LIMS2	Lims2	ENSMUSG00000024395	476.61	-0.239377	-1.18048	0.0590663	0.708782	445.915	480.655	486.324	430.671	342.018	602.41	479.387	617.015	452.841	428.865
NYAP2	Nyap2	ENSMUSG00000054976	942.205	0.16657	1.12239	0.0591249	0.708782	1063.36	1081.7	970.455	821.371	1047.47	885.396	793.51	849.903	1022.18	886.706
UROD	Urod	ENSMUSG00000028684	821.301	-0.111311	-1.08021	0.0591327	0.708782	759.569	733.344	814.099	828.871	809.708	811.753	840.255	880.896	818.203	916.314
FADS1	Fads1	ENSMUSG00000010663	5487.31	-0.0752988	-1.05358	0.0591335	0.708782	5324.45	5400.14	5522.11	5563.03	4910.29	5412.69	5691.96	5646.02	5707	5695.42
C15orf39	1700017B05Rik	ENSMUSG00000032300	501.192	0.157216	1.11513	0.0591919	0.708782	566.574	536.922	535.094	512.853	490.767	465.082	490.62	434.613	424.985	554.409
PPP1R9A	Ppp1r9a	ENSMUSG00000032827	7563.88	-0.0645572	-1.04576	0.0592234	0.708782	7774.79	7525.82	7472.77	7061.36	7140.71	7667.85	7883.67	7802.43	7516.78	7792.6
PPIP5K2	Ppip5k2	ENSMUSG00000040648	847.648	-0.151429	-1.11067	0.0592559	0.708782	765.041	881.023	715.982	763.024	890.094	942.569	864.287	950.075	783.574	920.809
MAGI1	Magi1	ENSMUSG00000045095	2163.09	-0.0983889	-1.07058	0.0593116	0.708782	2236.2	2065.25	2090.07	1962.41	2096.85	2268.2	2075.28	2124.88	2334.05	2377.75
ZNF597	Zfp597	ENSMUSG00000039789	645.916	-0.159175	-1.11665	0.059338	0.708782	623.863	616.214	531.353	673.104	604.372	593.689	710.932	678.828	656.196	770.61
SLC22A18	Slc22a18	ENSMUSG00000000154	6.54601	0.976505	1.96769	0.0593885	0.708782	11.6037	7.83695	6.2789	8.59661	9.2676	3.31882	4.39646	5.50414	3.36395	5.29296
RUNX1	Runx1	ENSMUSG00000022952	25.2223	-0.762729	-1.6967	0.0594234	0.708782	17.8531	14.3582	12.8759	28.7957	16.3369	16.4869	66.4355	20.2952	36.2621	22.5233
MTA3	Mta3	ENSMUSG00000055817	1744.76	-0.0884144	-1.0632	0.0594962	0.708782	1742.11	1708.72	1659.1	1755.12	1590.56	1741.73	1912.64	1812.1	1705.13	1820.36
CSDC2	Csdc2	ENSMUSG00000042109	3190.39	-0.114494	-1.0826	0.059589	0.708782	3015.14	2886.06	3265.61	2831.25	3321.22	3305.97	3006.63	3287.45	3595.79	3388.83
VPS35	Vps35	ENSMUSG00000031696	4990.02	0.0822071	1.05864	0.0596205	0.708782	4817.76	5454.96	5376.2	5078.36	4935.28	5049.99	4764.98	4734.59	4964.83	4723.21
ALMS1	Alms1	ENSMUSG00000063810	368.281	-0.155072	-1.11348	0.0596581	0.708782	346.305	365.678	319.468	349.34	362.079	341.616	395.401	369.034	410.377	423.509
CHST10	Chst10	ENSMUSG00000026080	1680.16	0.0969299	1.0695	0.0596715	0.708782	1622.75	1650.65	1831.86	1831.45	1743.55	1530.94	1719.6	1608.25	1622.98	1639.61
AOC3	Aoc3	ENSMUSG00000019326	49.4766	-0.388515	-1.30905	0.0597284	0.708782	48.7839	41.2958	47.3264	37.5765	39.2382	49.5442	47.0244	73.7597	47.0735	63.1432
PAFAH1B1	Pafah1b1	ENSMUSG00000020745	18308.3	0.0446511	1.03143	0.0597927	0.708782	18868.7	18501.5	18402.2	18277.6	18907.4	17817.6	17963.3	18178.3	18541	17625.1
FGFR1OP	Fgfr1op	ENSMUSG00000069135	501.079	0.124568	1.09018	0.0598286	0.708782	500.03	491.824	543.485	535.626	542.712	483.957	472.03	460.39	460.614	520.12
CABLES2	Cables2	ENSMUSG00000038990	1259.41	0.10922	1.07864	0.0598351	0.708782	1326.02	1286.71	1224.17	1311.86	1384.73	1123.69	1156.46	1338.29	1201.64	1240.56
CC2D2A	Cc2d2a	ENSMUSG00000039765	753.409	-0.108375	-1.07801	0.0599097	0.708782	714.497	779.8	693.329	699.048	738.931	743.403	773.753	792.519	764.729	834.083
FXN	Fxn	ENSMUSG00000059363	76.6946	0.299006	1.2303	0.0599229	0.708782	72.293	71.5613	96.2912	93.9147	88.7795	73.2926	67.3609	59.7	73.6675	70.0856
CCDC85C	Ccdc85c	ENSMUSG00000084883	1341.98	-0.0913668	-1.06538	0.0599243	0.708782	1369.37	1221.8	1254.04	1356.05	1293.86	1315.93	1435.09	1397.12	1366.76	1409.74
ATP2B2	Atp2b2	ENSMUSG00000030302	12293.6	-0.112377	-1.08101	0.0599281	0.708782	13443.2	11688.9	11744.4	10923.7	11276.7	12130	12249	13291.1	12391.4	13797.7
CHD7	Chd7	ENSMUSG00000041235	713.249	0.209137	1.156	0.0599425	0.708782	775.539	766.838	917.332	682.215	683.422	708.008	807.166	632.656	546.475	612.843
PLIN1	Plin1	ENSMUSG00000030546	8.78906	0.991969	1.9889	0.0599808	0.708782	7.31993	10.0292	12.6689	7.89048	20.0206	4.96398	3.54033	6.21139	12.0984	3.14751
HAUS4	Haus4	ENSMUSG00000022177	65.6823	-0.342329	-1.2678	0.0600273	0.708782	63.3813	51.3851	58.258	64.9734	49.797	69.3643	75.4239	93.1314	55.6829	75.4254
VAMP2	Vamp2	ENSMUSG00000020894	19649.1	0.0731595	1.05202	0.0600613	0.708782	20360.3	19681.6	20283.8	20143.2	20270.2	19927.5	19588.7	17455.5	19786.6	18994
IL1RAPL1	Il1rapl1	ENSMUSG00000052372	359.688	-0.163513	-1.12001	0.0601692	0.708782	373.904	352.472	340.353	304.56	325.373	392.935	376.955	427.931	360.614	341.778
GGT7	Ggt7	ENSMUSG00000027603	2806.18	0.0894973	1.064	0.0602286	0.708782	3032.33	2680.27	2888.07	2864.42	2999.85	2703.8	2830.49	2522.3	2705.11	2835.19
PAX6	Pax6	ENSMUSG00000027168	187.107	-0.274929	-1.20993	0.0602323	0.708782	198.405	190.727	127.503	167.184	164.844	256.284	176.78	216.607	192.694	180.043
C12orf75	1500009L16Rik	ENSMUSG00000087651	254.358	0.187188	1.13854	0.0602554	0.708782	273.782	258.472	281.622	267.148	274.09	241.413	223.351	195.132	276.418	252.155
SLC38A7	Slc38a7	ENSMUSG00000036534	956.697	-0.108375	-1.07801	0.0602888	0.708782	935.458	937.147	989.12	879.735	863.952	1028.83	1017.26	922.492	958.311	1034.66
OTUD7A	Otud7a	ENSMUSG00000033510	1462.96	-0.0773916	-1.05511	0.0603708	0.708782	1467.99	1427.13	1424.76	1373.94	1425.99	1537.3	1464.99	1550.61	1512.39	1444.49
FBXO4	Fbxo4	ENSMUSG00000022184	119.323	0.241022	1.18183	0.0603767	0.708782	146.906	112.646	127.488	141.648	118.304	118.883	113.856	109.057	99.1959	105.25
L3MBTL2	L3mbtl2	ENSMUSG00000022394	1129.2	-0.115009	-1.08298	0.0603979	0.708782	1141.39	981.493	1031.95	1206.81	1060.1	1228.55	1145.55	1157.77	1152.1	1186.33
CARD6	Card6	ENSMUSG00000041849	114.914	0.300699	1.23174	0.0604819	0.708782	132.13	160.633	142.344	96.7914	105.342	101.554	114.492	103.004	88.3155	104.536
NME3	Nme3	ENSMUSG00000073435	378.514	0.200931	1.14944	0.0605755	0.709437	383.183	420.258	428.545	359.495	432.808	406.79	339.955	404.298	291.392	318.419
CTXN1	Ctxn1	ENSMUSG00000048644	7944.93	-0.0496562	-1.03502	0.0606551	0.709458	7788.24	7532.49	8000.6	8009.23	7708	8161.63	8079.82	8126.59	8051.69	7991.04
TRMT2A	Trmt2a	ENSMUSG00000022721	1097.14	-0.155796	-1.11404	0.0606855	0.709458	1091.79	953.416	890.028	1238.17	1018.13	1132.76	1184.46	1213.11	1077.1	1172.41
SLC25A20	Slc25a20	ENSMUSG00000032602	338.52	0.161915	1.11877	0.0606902	0.709458	316.855	364.123	368.113	347.849	390.671	359.584	317.756	314.789	312.187	293.27
PLK5	Plk5	ENSMUSG00000035486	219.243	-0.369053	-1.2915	0.0611087	0.712506	205.721	166.841	183.964	247.186	152.275	206.067	342.603	296.102	160.237	231.43
SMOC1	Smoc1	ENSMUSG00000021136	284.706	0.175823	1.12961	0.0611799	0.712506	318.414	279.773	329.942	302.531	280.094	259.087	263.491	237.815	267.308	308.603
CDKL2	Cdkl2	ENSMUSG00000029403	1741.85	0.120825	1.08736	0.0611939	0.712506	1750.2	1925.97	1719.42	1716.56	1962.84	1649.71	1723.16	1499.31	1844.54	1626.77
SGTB	Sgtb	ENSMUSG00000042743	2559.54	0.0850097	1.06069	0.0612156	0.712506	2646.43	2767.16	2717.88	2495.73	2548.58	2418.71	2340.36	2561.08	2488.1	2611.38
HPS1	Hps1	ENSMUSG00000025188	630.611	0.216553	1.16195	0.0612815	0.712832	740.068	534.083	811.734	614.681	689.94	651.185	558.843	497.608	552.848	655.125
FPGS	Fpgs	ENSMUSG00000009566	208.093	0.205568	1.15314	0.0613492	0.71318	231.82	210.45	208.198	206.38	256.15	164.555	201.112	183.12	212.056	207.089
SLC2A13	Slc2a13	ENSMUSG00000036298	2969.04	-0.104163	-1.07487	0.0613961	0.713284	2938.21	2979.03	3103.46	2580.71	2710.28	3056.68	2990.05	2970.39	3073.27	3288.37
ADGRL4	Adgrl4	ENSMUSG00000039167	689.945	0.173131	1.1275	0.0615029	0.714085	782.393	811.188	764.696	651.148	646.24	582.432	736.75	578.386	689.071	657.142
ACTN4	Actn4	ENSMUSG00000054808	3712.41	-0.0715914	-1.05088	0.0615457	0.71411	3804.46	3675.47	3464.71	3567.89	3592.16	3903.93	3600.16	3920.6	3782.5	3812.17
CCKBR	Cckbr	ENSMUSG00000030898	310.643	-0.199784	-1.14853	0.0615808	0.71411	312.2	255.59	302.344	290.593	285.21	313.166	262.803	345.989	360.688	377.844
SOCS2	Socs2	ENSMUSG00000020027	671.935	0.153985	1.11264	0.0616279	0.714217	728.554	615.289	729.109	694.852	768.756	693.043	610.62	693.72	633.451	551.954
TMEFF1	Tmeff1	ENSMUSG00000028347	2826.4	-0.0683328	-1.0485	0.0617207	0.714852	2685.79	2812.24	2776.84	2662.74	2859.61	2962.4	2905.4	2904.83	2757.02	2937.17
USP27X	Usp27x	ENSMUSG00000046269	394.51	0.138712	1.10092	0.0618786	0.716241	420.616	409.993	406.534	383.807	447.142	374.161	381.692	341.584	401.639	377.93
TUSC3	Tusc3	ENSMUSG00000039530	4098.42	0.0968312	1.06942	0.0619834	0.717013	4237.27	3977.21	4434.88	4044.15	4485.7	3946.82	3626.28	4070.79	4243.14	3917.93
YAE1D1	Yae1d1	ENSMUSG00000075054	1088.54	0.112692	1.08124	0.0620306	0.717119	1165.02	1092.73	1163.61	1070.44	1163.82	1031.79	994.036	962.043	1079.37	1162.59
IFIT3	Ifit3b	ENSMUSG00000062488	93.8129	0.431399	1.34854	0.0621277	0.717362	129.257	94.7327	122.039	107.873	84.7147	48.9944	104.334	56.3356	79.1602	110.688
CRB1	Crb1	ENSMUSG00000063681	37.8448	0.490249	1.40469	0.06228	0.718679	43.0164	35.2481	48.6659	52.4376	41.6853	33.7818	16.547	31.2233	46.792	29.0503
NUP107	Nup107	ENSMUSG00000052798	474.317	0.187659	1.13891	0.0623945	0.719477	446.624	553.562	441.58	578.79	505.344	420.268	397.7	459.821	422.733	516.743
BAALC	Baalc	ENSMUSG00000022296	3948.24	-0.0761285	-1.05419	0.0624254	0.719477	3706.85	3767.53	3881.01	4102.09	3760.54	3995.94	4314.69	3945.19	4040.88	3967.71
NPEPL1	Npepl1	ENSMUSG00000039263	339.462	-0.157288	-1.11519	0.0627251	0.72178	287.429	332.797	313.64	335.382	335.298	407.844	346.473	355.891	335.069	344.802
IFIT1B	Ifit1bl1	ENSMUSG00000079339	63.8076	0.313529	1.24274	0.0627401	0.72178	79.8838	60.7041	65.3402	72.0725	75.4446	60.065	53.3298	65.1296	57.2397	48.8665
C16orf96	4930562C15Rik	ENSMUSG00000022518	5.83468	-1.0652	-2.09246	0.06287	0.722501	5.45526	3.62266	3.03083	4.80704	2.12402	4.98726	9.81605	10.7317	8.38279	5.38923
STON2	Ston2	ENSMUSG00000020961	925.349	-0.176929	-1.13047	0.0629501	0.722501	841.815	801.501	806.569	938.203	953.833	920.434	1111.01	788.389	1080.7	1011.04
LZIC	Lzic	ENSMUSG00000028990	316.118	-0.206881	-1.15419	0.0629562	0.722501	271.358	291.901	291.098	290.406	319.937	402.085	383.893	273.631	304.07	332.804
MAPKAPK5	Mapkapk5	ENSMUSG00000029454	692.034	0.156442	1.11453	0.0629949	0.722505	726.92	662.213	758.017	746.651	751.128	592.835	776.39	573.596	655.515	677.075
RNF123	Rnf123	ENSMUSG00000041528	1963.47	-0.11065	-1.07971	0.0631253	0.722741	1776.85	1744.46	2083.79	1832.2	2002.91	2132.11	2076.38	1998.38	1897.05	2090.59
ANKRD27	Ankrd27	ENSMUSG00000034867	1336.71	0.120926	1.08743	0.063134	0.722741	1444.6	1395.42	1199.37	1468.48	1455.9	1292.34	1376.47	1192.4	1293.62	1248.53
MIR670HG		ENSMUSG00000075020	96.6993	-0.424684	-1.34228	0.0632121	0.722741	67.2997	87.9296	86.4323	80.586	87.4436	146.183	63.684	82.6728	108.606	156.156
TFAP2C	Tfap2c	ENSMUSG00000028640	20.374	-0.554134	-1.46829	0.0632161	0.722741	15.4253	19.4188	13.6535	11.9001	22.1672	26.4353	21.1485	22.4858	28.3477	22.7577
CNTN6	Cntn6	ENSMUSG00000030092	233.381	-0.177867	-1.13121	0.0632338	0.722741	223.871	185.297	231.615	229.923	224.151	254.499	227.939	241.501	244.669	270.346
CES5A	Ces5a	ENSMUSG00000058019	12.5714	0.796736	1.73717	0.0633227	0.722741	14.9697	21.758	11.2999	11.1024	19.0997	6.88638	5.30256	9.02796	7.32198	18.945
UBQLN2	Ubqln2	ENSMUSG00000050148	5419.96	0.0730365	1.05193	0.0633305	0.722741	5957.33	5299.14	5615.1	5419.34	5495.82	5210.7	5392.25	5135.18	5493.28	5181.45
GPC5	Gpc5	ENSMUSG00000022112	1258.89	-0.104032	-1.07477	0.0633433	0.722741	1250.06	1096.37	1213.51	1210.01	1295.71	1228.57	1366.88	1254.33	1332.92	1340.54
MFHAS1	Mfhas1	ENSMUSG00000070056	1606.6	0.073056	1.05194	0.0633861	0.722741	1716.74	1637.04	1623.42	1616.83	1644.63	1574.4	1598.86	1511.9	1609.65	1532.51
SPTB	Sptb	ENSMUSG00000021061	7505.98	-0.0936784	-1.06709	0.063399	0.722741	7517.35	6981.72	7047.27	7623.36	7139.26	7170.87	8334.68	7835.44	7272.7	8137.1
DMRTA1	Dmrta1	ENSMUSG00000043753	31.6057	0.501546	1.41573	0.0638538	0.726659	26.975	41.1565	42.4018	46.0535	27.8569	23.2605	23.0909	29.9908	19.4643	35.8066
HSF2BP	Hsf2bp	ENSMUSG00000002076	8.50539	0.918922	1.8907	0.0638876	0.726659	7.40717	11.5198	12.391	13.2261	11.1667	8.50534	1.91051	5.6184	5.6801	7.62862
ALDOC	Aldoc	ENSMUSG00000017390	19474	-0.0604797	-1.04281	0.0639523	0.726659	18879.4	18684.3	18943.8	20435.7	18385.8	20242.2	19661.6	19743.7	19940.9	19822.3
BTD	Btd	ENSMUSG00000021900	205.351	-0.302445	-1.23323	0.0639758	0.726659	149.625	148.964	251.147	219.92	151.188	235.826	261.268	229.761	209.654	196.158
SPARCL1	Sparcl1	ENSMUSG00000029309	48662.6	-0.0547084	-1.03865	0.0640619	0.726659	48009.5	45429.9	48205	49501.8	47553.6	49709.6	50061.1	47878	49654	50623.3
SLC2A9	Slc2a9	ENSMUSG00000005107	80.0368	0.322223	1.25026	0.0640709	0.726659	89.3044	77.3727	107.008	80.1664	88.425	61.9756	99.0768	62.9738	69.0805	64.9851
ABT1	Abt1	ENSMUSG00000036376	332.475	-0.15452	-1.11305	0.0641298	0.726659	338.746	272.953	341.195	300.71	319.346	339.553	355.69	359.044	330.795	366.722
SAMD4A	Samd4	ENSMUSG00000021838	526.127	-0.157495	-1.11535	0.0641685	0.726659	582.9	428.726	471.208	506.254	498.495	524.843	520.216	557.354	571.085	600.186
ZFR2	Zfr2	ENSMUSG00000034949	2136.19	-0.0858287	-1.0613	0.0641875	0.726659	2003.64	2072.49	2088.31	2178.52	2020.66	2194.46	2111.37	2139.26	2400.52	2152.73
KLHL11	Klhl11	ENSMUSG00000048732	874.31	-0.103649	-1.07449	0.0642054	0.726659	925.869	836.765	864.953	776.199	812.71	914.635	893.604	901.567	902.461	914.337
MON2	Mon2	ENSMUSG00000034602	3360.76	-0.102233	-1.07343	0.0643439	0.727784	3153.66	3524.58	3208.81	3377.47	2944.62	3332.01	3748.4	3561.88	3336.75	3419.43
CD46	Cd46	ENSMUSG00000016493	308.38	-0.17673	-1.13032	0.064382	0.727784	263.678	335.106	290.216	287.912	268.997	299.782	336.953	360.654	295.05	345.448
TSPAN6	Tspan6	ENSMUSG00000067377	415.015	0.165279	1.12138	0.0644969	0.728021	392.795	427.111	494.816	420.604	458.589	406.657	412.043	351.471	431.874	354.187
NT5C	Nt5c	ENSMUSG00000020736	478.104	0.122628	1.08872	0.064536	0.728021	473.744	499.71	484.027	520.132	512.743	453.226	501.926	454.376	437.752	443.404
CASP3	Casp3	ENSMUSG00000031628	484.544	0.177834	1.13118	0.0645576	0.728021	449.798	511.363	533.823	476.12	600.125	483.916	393.506	478.234	496.016	422.542
TROAP	Troap	ENSMUSG00000032783	11.7668	0.888347	1.85105	0.0646661	0.728275	14.4879	15.0625	16.0554	5.96233	22.8504	10.6458	6.66049	15.4518	5.23177	5.25949
FAM114A2	Fam114a2	ENSMUSG00000020523	977.804	-0.109953	-1.07919	0.0646687	0.728275	900.916	955.881	942.155	986.917	915.074	1033.85	1104.37	1007.44	1024.1	907.348
UBE2J1	Ube2j1	ENSMUSG00000028277	2630.08	0.0654671	1.04642	0.0647374	0.728275	2710.49	2775.79	2714.33	2666.37	2584.98	2593.13	2642.19	2458.77	2564.33	2590.44
DOC2B	Doc2b	ENSMUSG00000020848	3501.83	-0.141733	-1.10323	0.0648096	0.728275	3272.6	3345.01	3224.89	3712.95	3092.78	3336.27	4398.92	3615.44	3633.99	3385.44
FKTN	Fktn	ENSMUSG00000028414	2154.66	-0.0702373	-1.04989	0.0649584	0.728275	2101.14	2134.48	2118.58	2114.96	2039.77	2069.25	2249.82	2246.52	2228.59	2243.53
SESN2	Sesn2	ENSMUSG00000028893	422.353	0.140717	1.10245	0.0650305	0.728275	505.891	436.055	415.171	428.054	430.599	419.016	417.137	383.939	378.426	409.247
FAM168B	Fam168b	ENSMUSG00000037503	10464.5	-0.04627	-1.03259	0.065044	0.728275	10446.1	10290	10408.7	10172.5	10163.7	10236.2	10679.4	10849.8	10699.6	10698.9
SSTR1	Sstr1	ENSMUSG00000035431	463.661	-0.169954	-1.12502	0.065058	0.728275	457.083	386.686	412.66	484.215	440.698	450.637	479.938	441.035	573.359	510.302
FAM107A	Fam107a	ENSMUSG00000021750	12533.6	-0.083198	-1.05936	0.0651047	0.728275	12195.5	12301	12671.7	11160.8	12535.1	13218.7	12014.3	12713.7	12971.5	13553.8
AP3B1	Ap3b1	ENSMUSG00000021686	1654.3	-0.0791482	-1.05639	0.0651078	0.728275	1643.27	1602.48	1640.24	1607.94	1549.79	1677.6	1828.1	1680.79	1664.87	1647.93
HERC3	Herc3	ENSMUSG00000029804	5265.24	-0.0968197	-1.06941	0.0651093	0.728275	5358.07	5252.58	5158.18	4696.85	4978.09	5566.91	4877.22	5746.23	5451.12	5567.12
AIDA	Aida	ENSMUSG00000042901	1117.6	0.126707	1.0918	0.0651212	0.728275	1033.29	1151.71	1164.49	1244.52	1239.31	1197.96	1074.71	1034.4	1044.67	990.951
WDR1	Wdr1	ENSMUSG00000005103	6131.13	-0.0598506	-1.04236	0.0652143	0.728452	5902.88	5858.45	6067.93	5995.18	6194.06	6194.9	6090.54	6291.88	6591.29	6124.22
STK32A	Stk32a	ENSMUSG00000039954	232.601	0.21788	1.16302	0.065328	0.729137	240.582	255.577	254.555	206.316	294.271	217.755	179.78	202.12	238.559	236.492
DSC3	Dsc3	ENSMUSG00000059898	81.5665	-0.63223	-1.54996	0.065353	0.729137	83.5395	48.5415	90.1595	70.314	26.2219	155.791	47.1676	87.3592	79.2057	127.365
NUP62CL	Nup62cl	ENSMUSG00000072944	9.80957	-1.25692	-2.38986	0.0654583	0.729746	5.15785	2.82917	8.59984	2.60158	6.36953	10.2178	2.95572	42.7576	5.4366	11.17
TINF2	Tinf2	ENSMUSG00000007589	320.996	-0.169536	-1.1247	0.0654851	0.729746	333.533	286.56	258.415	336.729	297.891	341.008	308.102	351.712	354.51	341.501
HK1	Hk1	ENSMUSG00000037012	11541.1	0.0470246	1.03313	0.0655718	0.730281	12110.8	11282.7	11798.1	11685.5	11767.2	11256.5	11283	11534.9	11331.6	11360.7
NLK	Nlk	ENSMUSG00000017376	1679.56	0.191249	1.14175	0.065793	0.730513	1777.67	1480.21	1735.57	2187.97	1771.12	1449.41	1931.31	1429.76	1492.74	1539.81
PTCH2	Ptch2	ENSMUSG00000028681	56.7387	0.484242	1.39885	0.0658583	0.730513	37.7436	80.9831	53.9606	85.8278	71.8498	42.5455	68.0494	51.7561	39.7022	34.9686
REEP5	Reep5	ENSMUSG00000005873	9808.87	0.0513034	1.0362	0.0658903	0.730513	9697.11	9846.97	10277.4	10089.5	10005.6	9776.75	9433.45	9513.22	9511.63	9937.08
ITPK1	Itpk1	ENSMUSG00000057963	1794.44	0.105963	1.07621	0.0659023	0.730513	1939.08	1705.85	1896.27	1936.38	1821.37	1635.29	1709.92	1934.12	1664.51	1701.65
MRO	Mro	ENSMUSG00000064036	336.131	-0.15142	-1.11066	0.0659351	0.730513	315.744	319.266	300.969	330.42	325.031	350.504	408.081	349.81	325.606	335.881
TACR2	Tacr2	ENSMUSG00000020081	7.03151	1.03564	2.05002	0.0660062	0.730513	7.47126	5.31794	11.8338	10.3832	12.1224	6.46155	8.51166	4.29524	2.93423	0.983876
SETBP1	Setbp1	ENSMUSG00000024548	1466.43	-0.103031	-1.07403	0.0660791	0.730513	1463.1	1421.77	1506.32	1304.42	1374.73	1386.16	1603.95	1498.51	1543.33	1562.02
GPR75-ASB3	Asb3	ENSMUSG00000020305	395.422	0.144751	1.10554	0.0660852	0.730513	432.428	421.808	415.677	405.687	398.833	337.596	346.077	396.796	418.252	381.069
CCDC142	Ccdc142	ENSMUSG00000107499	79.4878	-0.336437	-1.26263	0.066161	0.730513	57.4082	85.2514	62.458	64.6009	80.6624	93.7335	65.6101	114.688	81.1675	89.2982
LRP5	Lrp5	ENSMUSG00000024913	436.51	-0.204446	-1.15224	0.0661926	0.730513	459.046	404.631	390.721	394.198	379.641	406.974	380.737	562.554	462.19	524.412
URB1	Urb1	ENSMUSG00000039929	491.256	-0.225971	-1.16956	0.0661942	0.730513	412.195	490.25	456.507	465.722	435.683	478.152	387.824	666.957	572.836	546.435
OXSM	Oxsm	ENSMUSG00000021786	252.909	-0.18962	-1.14046	0.0662202	0.730513	201.406	276.811	245.691	224.295	233.965	269.512	255.232	280.299	298.743	243.136
MMACHC	Mmachc	ENSMUSG00000028690	342.731	-0.139012	-1.10115	0.0662868	0.730513	292.837	347.316	320.967	335.088	335.213	362.957	341.449	355.295	372.292	363.898
HMOX2	Hmox2	ENSMUSG00000004070	1621.79	0.09055	1.06478	0.0662905	0.730513	1668.54	1609.3	1739.34	1704.21	1642.32	1703.68	1490.85	1593.76	1582.7	1483.16
ARPC4	Arpc4	ENSMUSG00000079426	3325.3	0.0994653	1.07138	0.0663491	0.730732	3223.58	3269.48	3662.31	3503.7	3540.01	3417.02	3149.24	3130.06	3405.17	2952.43
IL17RA	Il17ra	ENSMUSG00000002897	241.923	0.241971	1.18261	0.0664171	0.731054	270.034	324.148	206.977	264.169	247.436	276.232	204.977	213.291	203.533	208.436
SLC16A7	Slc16a7	ENSMUSG00000020102	1795.7	-0.135553	-1.09851	0.066479	0.731308	1653.17	1795.91	1602.28	1553.06	1951.3	1767.37	1701.84	2034.04	2002.66	1895.41
MORN3	Morn3	ENSMUSG00000029477	7.50143	-0.99825	-1.99757	0.0666398	0.732097	5.3205	3.7475	7.27241	3.11472	4.7401	7.13102	14.4243	14.4341	3.55393	11.2757
PDE4C	Pde4c	ENSMUSG00000031842	67.2905	-0.356279	-1.28012	0.0666674	0.732097	63.9732	65.3216	51.7006	63.3096	51.1881	98.4365	56.7333	81.2045	60.5428	80.4952
TNFRSF1A	Tnfrsf1a	ENSMUSG00000030341	268.254	-0.149032	-1.10883	0.0667024	0.732097	257.222	239.031	251.736	253.572	269.596	276.473	286.374	298.427	268.824	281.283
NELFB	Nelfb	ENSMUSG00000013465	1312.59	-0.1413	-1.1029	0.0667358	0.732097	1230.56	1125.48	1289.07	1422.8	1171.86	1228.94	1283.24	1420.61	1495.86	1457.53
SMARCA5	Smarca5	ENSMUSG00000031715	2163.53	0.106597	1.07669	0.066907	0.73314	2445.48	2328.86	2223.38	2107.44	2115.14	2121.57	2287.09	1951.58	2012.02	2042.78
GJA1	Gja1	ENSMUSG00000050953	6211	-0.0963641	-1.06908	0.066987	0.733471	5998.33	5879.72	6742.14	5671.64	5726.2	6133.03	6425.8	6431.59	6261.52	6840
UNC13C	Unc13c	ENSMUSG00000062151	779.089	-0.202967	-1.15106	0.067111	0.734033	832.157	680.448	736.941	740.223	632.479	801.652	655.179	944.82	777.484	989.503
GRM2	Grm2	ENSMUSG00000023192	1871.29	-0.18358	-1.1357	0.0671628	0.734033	1890.09	1934.52	1921.26	1578.73	1439.04	1877.52	1725.98	2230.44	1851.23	2264.13
EPG5	Epg5	ENSMUSG00000039840	1686.28	-0.0803518	-1.05728	0.0671783	0.734033	1759.95	1662.65	1590.53	1545.61	1640.2	1779.63	1733.87	1713.03	1724.68	1712.63
CCRL2	Ccrl2	ENSMUSG00000043953	25.842	-0.48363	-1.39826	0.067317	0.734637	23.2431	19.3444	18.8053	24.454	22.0623	35.1882	19.99	28.5951	35.1033	31.6342
ADGRB1	Adgrb1	ENSMUSG00000034730	12184.3	-0.104529	-1.07514	0.0674794	0.735474	12881.4	11255.5	10970.4	12522.8	11085.2	11721.3	13192.1	13378.6	12214.2	12621.9
DDC	Ddc	ENSMUSG00000020182	265.752	0.213011	1.1591	0.0675135	0.735474	274.26	236.67	299.937	340.184	275.14	271.946	227.294	265.959	258.351	207.781
TNFAIP8L3	Tnfaip8l3	ENSMUSG00000074345	994.008	0.136707	1.09939	0.0675753	0.735474	964.43	1018.17	1059.75	1062.41	1100.73	927.91	1077.58	798.395	972.675	958.015
C4B	C4b	ENSMUSG00000073418	634.487	0.282828	1.21658	0.0677379	0.735474	776.311	598.005	730.885	739.581	636.525	476.526	586.685	545.978	417.667	836.702
NDUFAF6	Ndufaf6	ENSMUSG00000050323	108.221	-0.228736	-1.17181	0.0679603	0.735474	100.142	96.8407	107.77	103.978	90.2533	125.968	111.642	114.915	119.051	111.651
OGG1	Ogg1	ENSMUSG00000030271	115.488	-0.239867	-1.18088	0.0679606	0.735474	101.719	89.7212	108.838	119.801	109.519	145.588	120.871	123.916	117.51	117.399
ATG4D	Atg4d	ENSMUSG00000002820	735.183	-0.112743	-1.08128	0.0679719	0.735474	650.103	669.388	729.502	738.668	744.512	780.89	728.649	782.592	725.574	801.956
TARSL2	Tarsl2	ENSMUSG00000030515	1047.11	0.0910418	1.06514	0.067974	0.735474	1072.9	1111.09	1089.41	1001.88	1126.3	997.55	992.277	988.53	1034.1	1057.11
MLLT11	Mllt11	ENSMUSG00000053192	7415.68	0.109886	1.07914	0.0680218	0.735474	7388.59	7596.64	7712.22	7364.71	8428.83	7488.89	7190.21	6281.77	7779.4	6925.53
OSBPL6	Osbpl6	ENSMUSG00000042359	2780.64	-0.0798357	-1.0569	0.0680544	0.735474	2639.08	2934.77	2611	2603.22	2733.8	2868.33	2918.82	2728.6	2942.76	2826.01
HDAC10	Hdac10	ENSMUSG00000062906	376.8	-0.139993	-1.1019	0.0680725	0.735474	379.15	356.727	334.887	383.3	339.181	376.715	368.538	425.854	396.145	407.503
POLR1C	Polr1c	ENSMUSG00000067148	458.147	0.118695	1.08575	0.0680753	0.735474	465.689	455.416	482.846	498.264	482.169	437.808	456.721	407.906	453.016	441.634
SEMA6D	Sema6d	ENSMUSG00000027200	2313.95	-0.0941684	-1.06745	0.0680777	0.735474	2231.78	2404.96	2006.07	2271.39	2278.64	2272.61	2473.25	2338.39	2449.32	2413.07
LRRC55	Lrrc55	ENSMUSG00000075224	671.049	-0.161169	-1.11819	0.0680896	0.735474	662.817	637.318	655.639	625.188	587.994	682.691	590.02	723.028	697.472	848.326
ENSA	Ensa	ENSMUSG00000038619	7596.9	0.0703816	1.04999	0.0681067	0.735474	7472.72	7527.59	7709.57	8023.19	8176.42	7438.46	7581.91	7077.91	7727.63	7233.6
CMTM4	Cmtm4	ENSMUSG00000096188	3704.54	-0.0687178	-1.04878	0.0683886	0.73683	3765.69	3418.85	3690.21	3576.56	3631.22	3755.88	3881.23	3624.92	3920.86	3779.99
B3GALT1	B3galt1	ENSMUSG00000034780	1428.98	-0.107659	-1.07748	0.0684719	0.737305	1387.89	1447.25	1313.26	1473.31	1255.61	1377.74	1461.63	1589.95	1527.13	1456.07
GATA2	Gata2	ENSMUSG00000015053	141.801	-0.320056	-1.24838	0.0685675	0.737914	136.338	104.151	145.797	143.452	99.2004	140.676	162.599	203.462	112.251	170.084
CKMT1B	Ckmt1	ENSMUSG00000000308	4539.83	0.0675276	1.04792	0.0686564	0.738442	4530.77	4594.26	4886.49	4593.26	4627.79	4678.18	4365.2	4239.15	4389.63	4493.59
STK26	Stk26	ENSMUSG00000031112	171.116	0.214351	1.16018	0.0687104	0.738442	179.901	176.051	171.595	184.336	206.642	148.201	187.494	144.062	174.605	138.274
ADSL	Adsl	ENSMUSG00000022407	543.979	-0.152322	-1.11136	0.0687342	0.738442	452.949	504.978	574.786	457.959	586.512	575.296	567.101	563.088	591.657	565.464
SEZ6L	Sez6l	ENSMUSG00000058153	8800.26	-0.075518	-1.05374	0.0690528	0.740758	9036.89	8155.59	8268.9	8527.99	8860.07	8840.36	9448.05	8603.07	9372.48	8889.19
ZNF839	Zfp839	ENSMUSG00000021271	330.059	0.156473	1.11456	0.0690677	0.740758	337.6	380.198	302.403	347.891	371.914	322.258	300.714	329.223	288.14	320.246
USP30	Usp30	ENSMUSG00000029592	1168.74	-0.103769	-1.07458	0.0691249	0.74095	1164.59	1021.42	1079.39	1165.79	1199.95	1163.31	1255.3	1274.73	1171.89	1191.07
ODF3L2	Odf3l2	ENSMUSG00000035963	5.88656	1.06111	2.08654	0.069266	0.741619	7.52051	9.95676	9.03327	3.82356	9.30583	1.83137	5.27653	6.38637	3.80537	1.92609
TOR3A	Tor3a	ENSMUSG00000060519	195.776	-0.172349	-1.12689	0.0693926	0.741704	194.041	173.74	180.062	196.888	175.324	199.609	204.672	220.933	211.055	201.439
TMEM151B	Tmem151b	ENSMUSG00000096847	4924.83	-0.0747188	-1.05316	0.0694196	0.741704	4985.76	4676.48	4711.37	4968.99	4643.01	5043.76	5431.42	4980.67	4811.46	4995.42
MRAP	Mrap	ENSMUSG00000039956	5.86996	1.01236	2.01721	0.0695054	0.741704	7.20496	6.16847	11.9495	8.13862	5.94294	3.04685	3.28912	6.2341	3.34731	3.3777
FSTL4	Fstl4	ENSMUSG00000036264	398.451	-0.18107	-1.13372	0.0696527	0.742384	450.548	383.178	350.847	311.844	371.745	373.271	420.772	437.52	434.278	450.504
TOR1AIP2	Tor1aip2	ENSMUSG00000050565	1635.07	0.0698136	1.04958	0.0696978	0.742445	1613.04	1670.08	1756.16	1662.46	1671.66	1592.13	1592.11	1581.18	1584.57	1627.33
NRIP1	Nrip1	ENSMUSG00000048490	1509.53	-0.0923036	-1.06607	0.0698571	0.742546	1571.08	1492.32	1473.12	1361.31	1408.08	1510.39	1603.99	1637.83	1539.71	1497.46
TNPO1	Tnpo1	ENSMUSG00000009470	2765.96	-0.0888222	-1.0635	0.0698571	0.742546	2930.34	2777.28	2609.94	2454.75	2634.08	2855.23	2802.98	2954.01	2820.36	2820.63
SCN4B	Scn4b	ENSMUSG00000046480	542.529	-0.240759	-1.18161	0.0698867	0.742546	505.431	469.009	531.071	549.321	431.243	544.022	606.67	725.436	408.423	654.668
PCDHB7	Pcdhb15	ENSMUSG00000047033	118.574	0.252961	1.19165	0.0699043	0.742546	141.586	135.082	144.806	115.062	108.768	115.831	97.6784	113.964	91.7364	121.226
CD84	Cd84	ENSMUSG00000038147	73.1355	-0.389571	-1.31	0.0702596	0.745149	85.7359	58.4954	63.0233	54.2094	56.0499	73.8258	62.2279	74.7552	76.6789	126.353
PCSK9	Pcsk9	ENSMUSG00000044254	14.5314	-0.706801	-1.63218	0.0702733	0.745149	14.9117	10.9514	7.98962	7.61212	13.9853	22.8213	8.48349	16.0524	23.0854	19.4211
NEU4	Neu4	ENSMUSG00000034000	623.869	-0.137882	-1.10029	0.0703339	0.745149	615.025	626.185	628.251	542.017	561.383	706.503	571.982	646.149	641.102	700.091
CTPS2	Ctps2	ENSMUSG00000031360	745.695	0.150983	1.11033	0.070345	0.745149	788.481	731.492	698.84	810.415	894.649	737.511	612.106	723.675	772.343	687.438
HS6ST1	Hs6st1	ENSMUSG00000045216	1754.93	-0.135206	-1.09825	0.0703471	0.745149	1871.83	1734.12	1646.75	1471.42	1641.55	1904.46	1597.93	1981.08	1767.22	1932.94
MRC2	Mrc2	ENSMUSG00000020695	258.152	0.26353	1.20041	0.070492	0.745908	348.168	285.918	280.167	273.425	221.279	181.257	220.01	268.979	217.565	284.749
PRKCB	Prkcb	ENSMUSG00000052889	12810.9	0.056093	1.03965	0.0705686	0.746238	13120.3	13813.3	12891.8	12590	12884.6	12553.2	12803.2	12522.4	12246.9	12683.4
ERMAP	Ermap	ENSMUSG00000028644	13.0937	0.705178	1.63035	0.0707007	0.746702	15.0399	12.6808	13.8299	20.1651	18.9605	4.50192	10.7982	14.3873	8.60938	11.9638
LRRC9	Lrrc9	ENSMUSG00000021090	38.1773	0.535378	1.44932	0.0707421	0.746702	37.3988	38.8014	57.9216	42.8292	48.2692	43.0941	14.3994	40.5876	22.8768	35.5953
COL12A1	Col12a1	ENSMUSG00000032332	446.812	-0.304076	-1.23463	0.070836	0.746702	336.815	319.519	530.202	478.65	335.537	407.35	572.842	371.201	535.802	580.206
CHIC1	Chic1	ENSMUSG00000031327	1146.81	0.102156	1.07338	0.0708655	0.746702	1287.34	1230.15	1195.89	1115.99	1109.06	1109.06	1172.45	1100.34	1046.93	1100.92
RREB1	Rreb1	ENSMUSG00000039087	2318.17	-0.12365	-1.08949	0.0709894	0.746702	2209.89	2277.61	2155.65	2368.88	2080.02	2116.59	2685	2398.97	2268.67	2620.41
MAP3K7	Map3k7	ENSMUSG00000028284	2224.3	-0.0920424	-1.06588	0.0710089	0.746702	2281.2	2024.64	2197.33	1990.85	2275.3	2300.47	2200.51	2286.78	2413.06	2272.89
ITIH5	Itih5	ENSMUSG00000025780	1426.21	-0.133902	-1.09726	0.071143	0.746749	1472.14	1250.56	1494.64	1281.8	1300.97	1402.47	1377.21	1641.53	1417.03	1623.77
AKAP17BP	Akap17b	ENSMUSG00000059708	614.095	0.114042	1.08226	0.0711708	0.746749	616.177	670.349	653.363	574.074	678.567	600.884	587.096	573.072	597.003	590.361
B2M	B2m	ENSMUSG00000060802	1367.09	0.149417	1.10912	0.0712387	0.746749	1444.93	1500.95	1584.26	1465.63	1193.82	1266.61	1269.74	1296.8	1163.86	1484.3
C1QTNF7	C1qtnf7	ENSMUSG00000061535	32.0321	-0.569332	-1.48384	0.071253	0.746749	21.2655	12.0039	25.7521	27.2788	42.6906	33.2638	51.6742	28.8828	38.5902	38.9186
XPR1	Xpr1	ENSMUSG00000026469	3966.52	-0.0700255	-1.04974	0.0713303	0.746749	4052.65	3947.22	3869.28	3674.53	3809.66	3931.55	4234.49	3990.36	4189.88	3965.53
TMEM63C	Tmem63c	ENSMUSG00000034145	1343.64	-0.0905321	-1.06476	0.0714885	0.747072	1304.17	1236.7	1309.11	1359.91	1295.96	1358.27	1509.8	1348.92	1314.71	1398.82
PCDHGA6	Pcdhga6	ENSMUSG00000103793	462.937	-0.141963	-1.10341	0.0715631	0.747072	445.263	466.774	428.225	436.168	426.067	483.112	475.982	417.188	502.429	548.167
MYO15A	Myo15	ENSMUSG00000042678	21.4731	0.606984	1.52307	0.0716301	0.747072	26.1463	14.9575	30.2347	25.3978	31.9162	13.7353	11.4688	12.4465	22.6536	25.7745
TERT	Tert	ENSMUSG00000021611	50.6096	-0.397611	-1.31732	0.0717601	0.747072	41.4921	43.8932	30.8453	37.8642	65.9491	62.2043	57.549	64.4411	51.8222	50.0353
MCUR1	Mcur1	ENSMUSG00000021371	918.487	-0.109623	-1.07895	0.0717823	0.747072	953.981	885.697	863.982	848.66	864.317	917.676	941.03	1059.28	885.769	964.477
COLQ	Colq	ENSMUSG00000057606	10.0668	0.865695	1.82222	0.0717979	0.747072	4.98746	15.8572	13.7879	19.6565	11.3299	6.88678	2.96931	7.02724	10.8697	7.29604
BASP1	Basp1	ENSMUSG00000045763	9006.8	0.0851047	1.06076	0.0718169	0.747072	9261.94	8948.95	9390.65	9182.42	9578.05	8557.67	9012.17	7913.58	9488.99	8733.54
CCDC80	Ccdc80	ENSMUSG00000022665	126.506	-0.255123	-1.19344	0.0718392	0.747072	106.706	103.66	107.1	121.423	137.358	110.611	165.554	133.669	144.403	134.578
CFLAR	Cflar	ENSMUSG00000026031	735.941	-0.14633	-1.10675	0.0718738	0.747072	723.027	709.645	635.303	711.497	711.672	770.522	811.923	843.563	631.224	811.032
C1R	C1ra	ENSMUSG00000055172	41.2626	0.427093	1.34452	0.0718963	0.747072	36.2665	49.3564	60.9067	50.8644	39.1111	34.1983	36.4043	34.985	24.3773	46.1559
SHROOM2	Shroom2	ENSMUSG00000045180	3394.02	0.0812147	1.05791	0.0718996	0.747072	3779.63	3438.39	3399.64	3276.12	3556.3	3182.54	3191.27	3322.18	3407.59	3386.49
PDYN	Pdyn	ENSMUSG00000027400	202.472	-0.208298	-1.15532	0.0719356	0.747072	173.883	206.295	199.735	202.895	156.45	217.966	223.497	235.172	179.672	229.153
TRMT1	Trmt1	ENSMUSG00000001909	1761.97	-0.0874154	-1.06247	0.0719455	0.747072	1661.83	1593	1790.44	1756.14	1740.24	1777.95	1758.02	1761.53	1828.24	1952.29
STAT3	Stat3	ENSMUSG00000004040	1397.27	-0.127077	-1.09208	0.0720572	0.747072	1485.9	1225.54	1268.51	1315.33	1383.68	1424.6	1546.43	1326.7	1377.87	1618.17
CAPNS1	Capns1	ENSMUSG00000001794	2931.95	-0.077352	-1.05508	0.0720661	0.747072	2820.26	2901.18	2961.35	2943.1	2640.21	2900.25	3051.56	3091.4	3099.64	2910.56
SDC4	Sdc4	ENSMUSG00000017009	1596.62	-0.207728	-1.15487	0.0721178	0.747072	1589.24	1502.23	1770.17	1357.63	1191.5	1933.34	1395.5	1695.77	1531.59	1999.27
IL3RA	Il3ra	ENSMUSG00000068758	39.8981	-0.448507	-1.36463	0.072141	0.747072	23.4271	43.6163	43.866	28.0616	29.548	41.7542	64.4938	42.9244	42.3153	38.9742
HNRNPD	Hnrnpd	ENSMUSG00000000568	3465.11	0.0745042	1.053	0.0722144	0.747072	3553.83	3670.4	3664.71	3325.38	3562.04	3565.94	3243.95	3334.42	3436.53	3293.91
S100A1	S100a1	ENSMUSG00000044080	740.949	-0.10692	-1.07693	0.0722732	0.747072	650.287	686.551	737.231	730.444	760.715	764.258	754.791	816.182	761.657	747.375
G6PC3	G6pc3	ENSMUSG00000034793	613.524	0.109334	1.07873	0.0723176	0.747072	646.696	603.918	673.261	620.865	639.016	593.763	545.107	585.577	600.437	626.596
EEFSEC	Eefsec	ENSMUSG00000033216	470.118	0.153349	1.11215	0.0723212	0.747072	473.668	545.64	531.188	483.03	444.462	473.715	389.717	465.616	476.951	417.196
PLA2R1	Pla2r1	ENSMUSG00000054580	27.7249	-0.769582	-1.70478	0.0723284	0.747072	17.3773	35.5422	13.6764	14.0014	20.6993	22.6002	42.7599	19.8942	17.5147	73.1833
ZNF536	Zfp536	ENSMUSG00000043456	967.427	-0.100215	-1.07193	0.072392	0.747072	932.247	954.24	967.955	918.368	897.904	998.645	986.943	909.884	1028.86	1079.23
HSPG2	Hspg2	ENSMUSG00000028763	869.173	-0.174798	-1.12881	0.0725018	0.747196	739.854	769.646	959.882	839.522	775.595	978.831	769.041	1042.65	833.256	983.451
STEAP2	Steap2	ENSMUSG00000015653	339.79	-0.286676	-1.21983	0.0725439	0.747196	337.948	293.688	310.942	295.273	291.988	279.597	311.066	561.303	354.476	361.618
VPS37A	Vps37a	ENSMUSG00000031600	2392.84	-0.070528	-1.0501	0.072548	0.747196	2386.84	2335.39	2329.64	2368.79	2250.96	2416.33	2625.63	2371.35	2401.9	2441.52
POLR1D	Polr1d	ENSMUSG00000029642	880.657	0.115755	1.08354	0.0726384	0.747196	830.67	946.879	963.733	955.372	884.32	929.936	804.516	793.552	837.7	859.891
CDA	Cda	ENSMUSG00000028755	13.3964	0.686434	1.6093	0.0726726	0.747196	18.666	15.8275	11.6433	17.53	18.8201	8.95253	13.5093	15.6055	7.71241	5.69719
CACNG3	Cacng3	ENSMUSG00000066189	1157.4	-0.116131	-1.08382	0.072673	0.747196	1092.81	1181.96	1181.15	1030.7	1069.05	1130.1	1127.64	1213.21	1201.97	1345.39
SARNP	Sarnp	ENSMUSG00000078427	683.006	0.141722	1.10322	0.0727378	0.747336	636.056	812.68	700.927	704.752	728.869	697.38	706.638	592.324	644.112	606.325
DGKQ	Dgkq	ENSMUSG00000004815	1806.36	-0.123563	-1.08942	0.0729544	0.748599	1783.74	1733.84	1612.16	1652.31	1862.5	1948.32	1586.31	1950.73	1921.01	2012.7
KCNC4	Kcnc4	ENSMUSG00000027895	1810.45	-0.118648	-1.08572	0.0729769	0.748599	1857.13	1557.74	1802.73	1908.42	1553.49	1802.36	1890.81	1900.59	1845.35	1985.91
CAPS2	Caps2	ENSMUSG00000035694	19.6469	0.601504	1.5173	0.0730537	0.74898	27.8449	24.4918	24.4815	22.4078	19.3554	14.1345	9.12074	21.7554	23.3112	9.56605
PHF23	Phf23	ENSMUSG00000018572	835.776	0.163479	1.11998	0.0732408	0.749324	856.754	826.277	854.536	967.522	910.084	868.426	915.75	653.887	791.597	712.929
SYNDIG1L	Syndig1l	ENSMUSG00000071234	124.846	0.244858	1.18498	0.0732432	0.749324	133.583	144.144	162.769	105.95	131.671	115.358	115.895	102.137	117.327	119.631
UNC79	Unc79	ENSMUSG00000021198	3031.08	-0.129508	-1.09392	0.0732462	0.749324	2904.16	2709.97	2769.12	2849.18	3240.21	2834.61	3666.18	3273.67	3017.49	3046.22
INTU	Intu	ENSMUSG00000060798	346.086	-0.143433	-1.10453	0.0732572	0.749324	332.038	323.06	346.723	304.016	338.593	365.286	334.971	405.441	342.5	368.235
NATD1	Natd1	ENSMUSG00000018931	532.98	-0.1047	-1.07527	0.0732862	0.749324	500.538	513.86	518.325	508.707	526.194	562.602	550.738	571.283	526.743	550.809
FBXO11	Fbxo11	ENSMUSG00000005371	4143.74	0.0646693	1.04585	0.0734382	0.750065	4427.83	4288.52	4260.28	4162.34	4044.96	3953.65	4206.67	4074.21	3916.72	4102.22
CCDC24	Ccdc24	ENSMUSG00000078588	34.5994	-0.627028	-1.54438	0.073614	0.751453	30.1484	15.9176	34.124	20.754	34.1992	44.8181	48.1062	70.2786	26.126	21.5217
RHOC	Rhoc	ENSMUSG00000002233	230.434	0.224998	1.16878	0.0736598	0.751513	223.207	253.821	218.909	308.406	237.466	253.053	207.89	223.719	185.836	192.034
CCNJ	Ccnj	ENSMUSG00000025010	329.202	-0.137436	-1.09995	0.0737026	0.751544	333.034	292.463	288.909	331.37	321.923	357.772	340.016	345.702	338.04	342.793
RIMBP2	Rimbp2	ENSMUSG00000029420	5535.02	-0.100335	-1.07202	0.0738717	0.75286	5557.67	5047.61	4979.21	5339.86	5787.72	5603.29	6378.16	5573.65	5507.03	5576.04
RGS19	Rgs19	ENSMUSG00000002458	508.41	-0.123478	-1.08936	0.0739967	0.752912	466.063	496.135	465.742	490.54	514.121	556.51	575.538	501.952	530.359	487.141
CD55	Cd55	ENSMUSG00000026399	208.357	-0.263149	-1.2001	0.0740915	0.753064	186.188	224.61	194.889	167.321	173.566	179.12	200.572	308.258	226.787	222.262
NOP58	Nop58	ENSMUSG00000026020	1205.34	0.208793	1.15572	0.0743949	0.755333	1159.42	1306.46	1464.25	1239.69	1289.53	1380.67	1334.85	983.926	992.616	902.016
RBM3	Rbm3	ENSMUSG00000031167	2579.21	0.189815	1.14062	0.0745146	0.755531	2931.35	2653.1	2487.39	2199.38	3472.74	2598.65	2092.94	2431.16	2619.36	2306.01
PNPLA2	Pnpla2	ENSMUSG00000025509	481.498	-0.213714	-1.15967	0.0745328	0.755531	492.215	427.475	488.155	400.024	421.989	557.304	412.965	594.264	424.615	595.975
ETNPPL	Etnppl	ENSMUSG00000019232	390.158	0.172465	1.12698	0.0745364	0.755531	399.546	409.176	387.806	449.717	418.63	403.824	332.259	436.73	320.047	343.845
MRPS33	Mrps33	ENSMUSG00000029918	1170.14	0.11071	1.07976	0.0745748	0.755531	1097.95	1353.87	1235.91	1159.18	1227.4	1072.27	1160.73	1111.58	1190.44	1092.05
AMER3	Amer3	ENSMUSG00000045174	1483.71	-0.0999573	-1.07174	0.0747437	0.756399	1502.01	1443.67	1500.65	1349.9	1367.16	1521.39	1437.98	1559.39	1472.51	1682.48
DPF3	Dpf3	ENSMUSG00000021221	314.486	-0.178742	-1.1319	0.0748432	0.756399	303.167	323.773	245.981	318.173	283.506	304.604	382.093	337.017	341.625	304.924
THAP4	Thap4	ENSMUSG00000026279	358.444	-0.177284	-1.13075	0.0748444	0.756399	333.859	345.061	303.585	375.702	322.757	326.022	365.635	371.625	383.386	456.804
IQGAP1	Iqgap1	ENSMUSG00000030536	920.138	-0.139592	-1.10159	0.0748705	0.756399	928.9	835.304	935.761	775.197	902.836	971.703	958.952	1113.76	890.364	888.605
SLC43A1	Slc43a1	ENSMUSG00000027075	8.9275	-0.885986	-1.84803	0.0749046	0.756399	5.93319	4.69574	5.36607	5.05956	8.83789	16.0674	19.7197	9.40306	5.46612	8.72626
PANX2	Panx2	ENSMUSG00000058441	3429.74	-0.13915	-1.10126	0.0749382	0.756399	3253.59	3122.16	3464.86	3248.82	3228.19	2989.52	4053.85	3993.45	3285.95	3657.01
THUMPD2	Thumpd2	ENSMUSG00000024246	110.448	0.238707	1.17993	0.0750307	0.756773	114.803	131.882	107.495	121.47	121.536	87.0194	119.806	107.575	93.6226	99.2748
FAM114A1	Fam114a1	ENSMUSG00000029185	126.98	-0.25573	-1.19394	0.0750589	0.756773	122.137	106.91	120.045	123.995	104.736	109.903	143.312	176.943	128.405	133.412
ZCCHC18	Zcchc18	ENSMUSG00000031428	6210.99	0.0819202	1.05843	0.0751576	0.756928	6182.72	5947.82	6720.34	6526.28	6559.63	6272.44	6018.18	5594.71	6275.2	6012.56
AIRN		ENSMUSG00000078247	34.0677	0.44599	1.36225	0.0752096	0.756928	28.16	45.0959	48.5643	45.2834	29.5922	32.9479	28.8572	25.9225	23.2171	33.0366
ERCC5	Ercc5	ENSMUSG00000026048	678.635	-0.127857	-1.09267	0.0752747	0.756928	637.701	617.281	627.64	714.459	644.387	803.3	705.723	716.601	666.619	652.638
CORO6	Coro6	ENSMUSG00000020836	951.724	-0.191003	-1.14156	0.0753116	0.756928	1036.1	772.076	843.998	824.005	967.732	1027.47	896.195	1142.18	840.691	1166.79
KRT5	Krt5	ENSMUSG00000061527	31.3479	0.42587	1.34338	0.0753812	0.756928	28.7594	42.7377	38.491	39.7631	30.0223	30.4359	29.8664	24.5095	23.4262	25.4679
IRGQ	Irgq	ENSMUSG00000041037	4190.21	0.089101	1.06371	0.0754453	0.756928	4421.07	4291.76	3974.71	4292.37	4617.08	3834.38	4140.43	3968.5	4380.77	3981.01
GLUD1	Glud1	ENSMUSG00000021794	6796.78	-0.0589339	-1.0417	0.0755573	0.756928	6618.53	6536.82	6983.2	6481.88	6666.84	6628.62	6990.68	7022.97	6882.63	7155.62
DARS2	Dars2	ENSMUSG00000026709	554.868	0.126289	1.09148	0.0756224	0.756928	580.578	523.47	587.016	600.205	602.732	505.051	531.396	486.617	588.005	543.61
ST8SIA2	St8sia2	ENSMUSG00000025789	141.227	-0.232142	-1.17458	0.0756766	0.756928	142.831	128.306	99.9798	133.527	144.892	148.452	131.298	165.421	163.423	154.146
MMP25	Mmp25	ENSMUSG00000023903	23.4069	-0.481577	-1.39627	0.0756848	0.756928	24.9607	15.4828	16.4751	20.3026	20.0813	25.0736	25.07	33.0182	26.6919	26.9125
RALBP1	Ralbp1	ENSMUSG00000024096	1953.44	0.0756812	1.05386	0.0757127	0.756928	2036.08	1949.61	1996.47	2070.71	1970.21	1853.85	1995.59	1778.13	1944.98	1938.8
DNAJC2	Dnajc2	ENSMUSG00000029014	734.401	0.130154	1.09441	0.0757469	0.756928	790.374	861.114	747.281	707.559	733.747	774.974	680.841	648.088	730.102	669.926
SLC39A9	Slc39a9	ENSMUSG00000048833	1869.9	-0.0663919	-1.04709	0.0757479	0.756928	1814.3	1796.35	1840.54	1828.99	1851.98	1836.8	1871.03	1993.53	1944.78	1920.74
NIP7	Nip7	ENSMUSG00000031917	641.976	0.133196	1.09672	0.0757942	0.756928	650.196	766.034	617.465	657.624	666.851	645.515	548.688	658.383	608.775	600.228
LY6G6D	Ly6g6d	ENSMUSG00000073413	7.42517	0.961427	1.94724	0.0758526	0.756928	15.2281	13.555	9.18281	5.63634	5.14767	3.54509	8.43917	3.23996	3.6757	6.60183
CNIH2	Cnih2	ENSMUSG00000024873	9423.74	0.0769956	1.05482	0.0758575	0.756928	9424.51	9718.03	9296.31	9776.4	10160.2	9508.19	9619.97	8645.76	9439.22	8648.85
NSDHL	Nsdhl	ENSMUSG00000031349	569.66	-0.100806	-1.07237	0.0758636	0.756928	553.818	564.007	561.909	543.157	526.979	594.475	582.471	585.714	608.491	575.58
FAM174B	Fam174b	ENSMUSG00000078670	828.707	0.0966731	1.0693	0.0758775	0.756928	846.444	847.364	834.337	848.529	906.091	799.882	811.143	743.449	855.728	794.106
MATN4	Matn4	ENSMUSG00000016995	521.989	-0.117779	-1.08506	0.0759682	0.757431	493.131	473.823	476.646	524.148	534.907	542.133	554.746	498.478	556.666	565.212
SLC2A12	Slc2a12	ENSMUSG00000037490	136.176	-0.871343	-1.82936	0.076053	0.757693	91.3574	88.4537	99.4099	112.354	89.4399	84.5921	95.0473	454.029	115.066	132.007
FUNDC2	Fundc2	ENSMUSG00000031198	762.351	0.117031	1.0845	0.0761262	0.757693	776.516	864.79	827.211	733.409	764.45	766.157	677.599	786.99	721.976	704.413
DDX11	Ddx11	ENSMUSG00000035842	69.0228	-0.306529	-1.23673	0.0761332	0.757693	60.4658	65.6528	50.8368	70.984	60.4319	66.6069	66.7327	72.9018	81.5674	94.0476
FRG1	Frg1	ENSMUSG00000031590	344.372	0.136888	1.09953	0.0761984	0.757693	350.076	361.407	384.4	335.694	370.847	326.557	344.609	349.322	318.27	302.537
DPY30	Dpy30	ENSMUSG00000024067	351.239	0.14125	1.10286	0.0762357	0.757693	350.497	370.306	366.478	358.413	396.638	373.763	338.824	333.818	311.768	311.884
CENPO	Cenpo	ENSMUSG00000020652	134.045	-0.268178	-1.20429	0.0763167	0.758098	123.338	119.373	156.121	93.2772	117.218	159.004	134.03	150.422	164.653	123.017
ULK1	Ulk1	ENSMUSG00000029512	2620.8	-0.0842423	-1.06013	0.0764877	0.758693	2648.19	2399.86	2453.47	2607.68	2611.45	2662.78	2743.01	2515.06	2890.35	2676.21
CDK5RAP2	Cdk5rap2	ENSMUSG00000039298	737.287	-0.160676	-1.11781	0.0765206	0.758693	692.353	707.173	615.407	757.507	706.341	938.662	784.752	752.932	663.991	753.751
WFDC1	Wfdc1	ENSMUSG00000023336	144.922	-0.230141	-1.17295	0.0767729	0.760225	137.321	149.207	120.59	142.487	117.571	140.841	146.478	166.292	139.96	188.474
TMEM59	Tmem59	ENSMUSG00000028618	3847.13	-0.0674525	-1.04786	0.0768762	0.760755	3797.06	3616.6	3792.93	3790.31	3785.31	3896.05	3896.43	4149.92	3696.85	4049.8
RAB3A	Rab3a	ENSMUSG00000031840	13314.8	0.0587779	1.04158	0.0769725	0.760755	13554.2	12904.4	13753.5	13556.5	14161.6	13462.9	12600.1	12750.7	13209.7	13194.7
ZBTB46	Zbtb46	ENSMUSG00000027583	300.117	0.147539	1.10768	0.0769975	0.760755	338.502	308.233	299.241	305.421	325.14	255.415	285.386	305.131	303.214	275.489
CNNM1	Cnnm1	ENSMUSG00000025189	2924.71	-0.0732413	-1.05208	0.0769998	0.760755	2815.35	3023.37	2752.1	2859.32	2804.49	2934.47	3168.92	2846.48	3048.64	2993.99
CRACR2B	Cracr2b	ENSMUSG00000048200	67.2378	0.357594	1.28129	0.0770445	0.760755	94.5414	61.6735	80.317	73.0524	67.5061	66.5526	37.8912	65.098	67.0867	58.6595
SLC38A6	Slc38a6	ENSMUSG00000044712	1276.52	0.0954872	1.06843	0.0770687	0.760755	1225.82	1342.99	1399.6	1316.76	1308.59	1250.07	1333.23	1145.96	1225.72	1216.46
HADHB	Hadhb	ENSMUSG00000059447	1854.32	-0.0968028	-1.0694	0.0772279	0.761177	1668.63	1864.54	1860.06	1836.44	1730.43	2038.6	2047.65	1835.72	1872.75	1788.36
SLC16A1	Slc16a1	ENSMUSG00000032902	1791.89	0.194511	1.14434	0.077263	0.761177	1618.36	1923.99	1810.33	1798.94	2410.94	1568.44	1723.35	1346.92	1816.74	1900.88
RSU1	Rsu1	ENSMUSG00000026727	523.3	-0.118542	-1.08564	0.0772766	0.761177	477.564	507.9	501.57	515.36	506.706	533.667	568.657	482.701	577.204	561.669
MED19	Med19	ENSMUSG00000027080	668.992	0.0980292	1.07031	0.0773364	0.761177	653.801	705.977	704.517	699.034	696.361	662.993	616.852	629.574	677.149	643.661
HHIPL2	Hhipl2	ENSMUSG00000053461	17.9129	-0.933748	-1.91023	0.0773641	0.761177	10.7274	8.91249	8.3633	16.1057	14.168	11.4412	47.2953	14.881	6.04321	41.1915
PRRT2	Prrt2	ENSMUSG00000045114	4879.06	0.0893621	1.0639	0.0773734	0.761177	5098.39	5042.42	4813.55	5256.8	4938.69	4837.89	5096.87	4426.33	4348.21	4931.47
CAMK1D	Camk1d	ENSMUSG00000039145	6728.93	0.074855	1.05326	0.0773941	0.761177	7296.33	7057.69	6697.6	6581.46	6883.69	6091.44	6878.09	6632.17	6559.17	6611.61
ACOT11	Acot11	ENSMUSG00000034853	1801.56	-0.150111	-1.10966	0.0776147	0.762153	1927.33	1703.69	1808.32	1590.31	1510.75	1698.51	1686.19	2140.35	1891.13	2059.05
GCSH	Gcsh	ENSMUSG00000034424	937.388	0.0928701	1.06649	0.0777491	0.762688	878.494	994.222	1000.05	997.984	965.72	882.064	918.103	886.667	935.077	915.497
DDR2	Ddr2	ENSMUSG00000026674	426.975	0.212329	1.15856	0.0777501	0.762688	412.371	533.493	463.451	493.984	388.518	333.105	350.588	417.892	385.745	490.604
CHAMP1	Champ1	ENSMUSG00000047710	1016.87	0.0826291	1.05895	0.077848	0.762704	1087.53	1066.27	1033.72	993.997	1050.37	983.351	956.156	974.779	1004.52	1017.99
IL1RAP	Il1rap	ENSMUSG00000022514	2090.78	-0.13869	-1.1009	0.0778652	0.762704	1923.59	2327.13	1996.27	1838.18	1867.85	2186.65	1895.19	2260.86	2166.28	2445.84
CYP46A1	Cyp46a1	ENSMUSG00000021259	4032.5	-0.0704039	-1.05001	0.0778732	0.762704	4075.08	3767.3	4069.23	3978.88	3781.04	4256.85	3993.14	4218.17	3945.54	4239.77
SNCA	Snca	ENSMUSG00000025889	9747.3	0.112809	1.08133	0.0779842	0.762716	9378.37	10287.4	10201.8	9614.13	11158.9	9056.88	9817.64	8628.35	10515.7	8813.86
FBN1	Fbn1	ENSMUSG00000027204	482.785	-0.226375	-1.16989	0.077993	0.762716	476.829	445.508	422.023	375.294	505.18	462.154	428.486	689.884	477.968	544.529
CYP2U1	Cyp2u1	ENSMUSG00000027983	207.099	-0.205044	-1.15272	0.0779959	0.762716	216.691	198.47	174.729	166.562	206.778	221.92	212.337	213.382	265.366	194.753
SMAD3	Smad3	ENSMUSG00000032402	1624.21	-0.117358	-1.08475	0.0780394	0.762747	1441.81	1528.58	1619.92	1687.08	1510.93	1545.77	1907.33	1716.18	1576.85	1707.63
NQO2	Nqo2	ENSMUSG00000046949	240.114	-0.191861	-1.14224	0.0781927	0.763575	234.178	249.375	238.307	200.446	199.244	228.616	241.441	237.746	293.147	278.64
ALG8	Alg8	ENSMUSG00000035704	146.629	-0.227357	-1.17069	0.0782052	0.763575	124.232	144.223	111.121	138.387	157.182	150.931	156.983	169.4	176.864	136.966
SMARCAL1	Smarcal1	ENSMUSG00000039354	1149.42	0.151028	1.11036	0.0784276	0.765041	1187.76	1242.2	1041.4	1200.65	1376.37	1163.57	961.035	1183.99	1157.98	979.274
CFL1	Cfl1	ENSMUSG00000056201	18210.6	0.0608205	1.04306	0.0784674	0.765041	17798.7	18768.1	18904.1	18330.2	19171.7	17846.7	17704.7	17111.2	18883.5	17587.5
KALRN	Kalrn	ENSMUSG00000061751	22668.9	-0.0988286	-1.0709	0.0785487	0.765041	24065.4	22678.3	21741.9	19874.7	21104.6	22204.9	22571.1	24970.1	22708.2	24769.4
EIF6	Eif6	ENSMUSG00000027613	865.489	0.0974521	1.06988	0.0785533	0.765041	873.614	858.943	874.483	923.2	942.748	902.82	803.965	838.145	797.847	839.121
CAPNS2	Capns2	ENSMUSG00000078144	11.6952	-0.688177	-1.61125	0.0785584	0.765041	11.8147	5.29122	7.82037	8.54234	11.2501	15.7702	18.0289	13.9591	10.7169	13.7584
ITFG1	Itfg1	ENSMUSG00000031703	6040.53	0.0658618	1.04671	0.0786863	0.765265	6230.22	6313.68	6299.52	5730.41	6317.53	5651.74	5867.49	5993.9	5949.85	6050.94
CTXND1		ENSMUSG00000097789	6829.36	0.108328	1.07798	0.0788657	0.765265	7109.34	7683.16	6733.54	6907.44	6993.9	6021.22	7567.51	6372.44	6600.73	6304.38
ANO6	Ano6	ENSMUSG00000064210	898.055	0.104696	1.07527	0.0789253	0.765449	965.684	960.609	968.163	872.975	885.996	798.061	853.902	892.842	931.316	850.998
ABCA7	Abca7	ENSMUSG00000035722	793.441	-0.13819	-1.10052	0.0790157	0.765619	717.765	699.567	698.33	870.81	788.579	814.204	928.884	826.332	829.041	760.904
PCMT1	Pcmt1	ENSMUSG00000019795	3383.98	0.0485074	1.03419	0.0790432	0.765619	3398.88	3493.66	3495.89	3401.71	3413.43	3321.21	3339.47	3350.88	3304.69	3319.98
INCENP	Incenp	ENSMUSG00000024660	319.233	0.257578	1.19547	0.0790647	0.765619	479.449	265.016	345.452	340.144	310.815	311.112	237.249	294.339	277.834	330.919
PLXNC1	Plxnc1	ENSMUSG00000074785	1510.71	-0.115893	-1.08365	0.0792437	0.766076	1413.49	1364.75	1466.41	1468.84	1536.15	1540.64	1687.77	1354.09	1710.58	1564.38
C19orf71	4930404N11Rik	ENSMUSG00000020234	17.5754	0.596763	1.51232	0.0792617	0.766076	23.3338	23.3745	20.894	17.163	20.9113	10.7989	20.6198	15.5974	16.2578	6.80296
EIF3E	Eif3e	ENSMUSG00000022336	1978.73	0.091346	1.06536	0.0793151	0.766076	1857.19	2147.48	2217.73	1972.34	2012.44	1952.37	1914.84	1879.52	1963.86	1869.53
PLVAP	Plvap	ENSMUSG00000034845	99.9265	-0.418272	-1.33633	0.0794411	0.7669	97.6324	89.0588	70.4195	91.8379	78.5494	91.1584	78.9322	199.096	102.871	99.7092
SYN1	Syn1	ENSMUSG00000037217	14059	0.0637691	1.04519	0.0795433	0.767493	15153	14159.1	14138.2	13679.6	14720.3	13486.5	13608.9	13314.4	14336.9	13993.2
VDAC2	Vdac2	ENSMUSG00000021771	3626.4	0.0706222	1.05017	0.0796091	0.767734	3550.62	3522.89	3850.36	3730.92	3920.3	3580.95	3484.09	3425.74	3625.92	3572.24
LINGO3	Lingo3	ENSMUSG00000051067	1218.43	-0.191681	-1.14209	0.0797757	0.768179	1236.65	1333.83	1225.65	954.459	939.098	1335.11	1140.81	1477.2	1154.25	1387.27
SRPRB	Srprb	ENSMUSG00000032553	1091.22	-0.0935433	-1.06699	0.0798557	0.768282	1011.99	983.569	1059.53	1160.55	1061.72	1141.99	1162.17	1104.38	1115.12	1111.16
IGFBP6	Igfbp6	ENSMUSG00000023046	107.989	-0.4174	-1.33552	0.0798697	0.768282	95.3787	80.7529	101.267	120.792	64.1143	109.488	98.5788	154.06	77.679	177.776
FZD1	Fzd1	ENSMUSG00000044674	432.929	0.121108	1.08757	0.0801505	0.769985	453.747	415.904	489.667	433.711	461.834	414.076	397.688	427.995	410.181	424.488
THADA	Thada	ENSMUSG00000024251	417.912	-0.148495	-1.10841	0.0801973	0.769985	422.84	355.062	417.802	399.479	386.95	383.897	440.158	428.708	447.239	496.985
SLC24A4	Slc24a4	ENSMUSG00000041771	1034.51	-0.101642	-1.07299	0.0802092	0.769985	1088.9	975.245	970.99	967.712	987.163	984.478	1062.46	1156.49	1054.01	1097.71
MIAT		ENSMUSG00000097767	28901.8	-0.0676537	-1.04801	0.0802107	0.769985	30004.3	28771.5	26117.7	28092	28139	28794.6	29003.1	29594.9	30306.2	30194.5
HEXIM2	Hexim2	ENSMUSG00000043372	184.145	0.202613	1.15078	0.0804494	0.771495	208.126	198.61	211.85	205.152	161.274	186.393	174.736	181.914	145.191	168.205
INPP1	Inpp1	ENSMUSG00000026102	941.705	-0.228814	-1.17187	0.080574	0.77208	970.514	744.643	734.547	970.028	913.99	825.124	1230.08	920.193	864.444	1243.49
JPH1	Jph1	ENSMUSG00000042686	1056.93	-0.125826	-1.09113	0.0807061	0.772778	1005.27	1084.78	1066.78	933.985	964.894	1244.71	1008.89	1130.84	1005.81	1123.37
PITRM1	Pitrm1	ENSMUSG00000021193	888.553	-0.126293	-1.09149	0.0808499	0.773409	843.214	766.417	856.61	874.054	908.615	1008.48	809.622	887.134	983.065	948.316
LGALS12	Lgals12	ENSMUSG00000024972	6.14182	-0.983778	-1.97764	0.0808542	0.773409	3.2676	2.13596	5.52967	3.84516	5.71256	9.56767	6.53057	12.7845	8.00501	4.03942
TMCC1	Tmcc1	ENSMUSG00000030126	2786.43	0.0604551	1.04279	0.080993	0.774344	2944.86	2772.1	2778.22	2890.86	2839.09	2720.39	2779.01	2629.68	2806.49	2703.6
PRNP	Prnp	ENSMUSG00000079037	19876.4	0.0572202	1.04046	0.081149	0.774997	20275.3	19794.9	20475.4	21136	19669.9	19685.2	20473.7	18913.5	19310.8	19029.1
MTM1	Mtm1	ENSMUSG00000031337	186.262	-0.170065	-1.12511	0.0812021	0.774997	183.557	166.489	190.136	169.224	166.726	192.377	204.364	206.754	185.465	197.524
RET	Ret	ENSMUSG00000030110	153.08	0.224789	1.16861	0.0813307	0.774997	153.862	152.037	150.232	181.588	185.859	133.334	165.048	144.076	114.157	150.606
PYROXD2	Pyroxd2	ENSMUSG00000060224	82.5882	0.272897	1.20823	0.0813332	0.774997	85.8626	98.5614	96.1624	85.5451	86.478	92.2994	62.4003	63.0636	75.6152	79.8943
GUCY1A2	Gucy1a2	ENSMUSG00000041624	456.507	-0.202797	-1.15093	0.0814965	0.774997	537.057	451.294	370.048	348.962	415.72	417.21	475.434	524.842	515.051	509.452
CHERP	Cherp	ENSMUSG00000052488	1646.15	-0.0929636	-1.06656	0.0815	0.774997	1713.11	1609.08	1570.34	1492.37	1582.51	1790.18	1642.23	1596.43	1808.18	1657.02
ARRB1	Arrb1	ENSMUSG00000018909	7506.18	-0.0630049	-1.04464	0.0816217	0.774997	7665.74	7526.33	7090.1	7365.91	7064.68	7560.98	7798.48	7746.76	7312.13	7930.72
ADAM23	Adam23	ENSMUSG00000025964	4370.56	0.115599	1.08342	0.0816489	0.774997	4827.7	4618.18	4323.33	4007.81	4951.81	4131.78	4139.89	3812.26	4620.01	4272.82
PRKCQ	Prkcq	ENSMUSG00000026778	530.355	-0.141751	-1.10324	0.0816506	0.774997	480.219	485	519.997	522.546	512.025	547.54	538.795	667.308	515.556	514.559
MATN1	Matn1	ENSMUSG00000040533	21.8343	-0.549727	-1.46381	0.081665	0.774997	17.0438	10.8281	25.8563	15.174	19.6237	32.2218	22.3234	27.6488	30.099	17.5237
MMP24	Mmp24	ENSMUSG00000027612	1850.4	-0.0801396	-1.05712	0.0816853	0.774997	1867.65	1734.43	1709.82	1858.96	1823.58	1870.46	2009.82	1847.93	1964.47	1816.83
DAPK1	Dapk1	ENSMUSG00000021559	5012.95	-0.0880687	-1.06295	0.0818363	0.774997	5095.86	4894.86	4863.95	4896.4	4546.72	4916.38	5516.38	5542.19	5012.72	4844.04
DMRTC1	Dmrtc1a	ENSMUSG00000031323	60.4229	0.297643	1.22913	0.0819018	0.774997	61.592	64.0466	70.5854	62.6335	74.0788	51.3468	52.43	53.7009	48.1625	65.6523
FBXO32	Fbxo32	ENSMUSG00000022358	456.294	0.149108	1.10888	0.0819691	0.774997	531.831	533.002	434.917	457.5	442.996	455.049	406.73	474.812	412.903	413.2
TIMP3	Timp3	ENSMUSG00000020044	2385.82	-0.134823	-1.09796	0.0819749	0.774997	2266.99	2290.95	2605.89	2294.48	1913.48	2411.06	2320.33	2762.4	2380.68	2611.94
TRMT2B	Trmt2b	ENSMUSG00000067369	259.042	-0.146471	-1.10686	0.0820601	0.774997	227.074	256.909	246.391	248.671	250.561	275.067	248.63	277.393	271.145	288.581
COX10	Cox10	ENSMUSG00000042148	609.227	-0.11664	-1.08421	0.0820634	0.774997	586.089	573.535	649.76	566.524	545.607	600.674	639.916	689.352	619.278	621.535
CRADD	Cradd	ENSMUSG00000045867	101.709	0.248154	1.18769	0.0821477	0.774997	93.0039	105.682	113.391	111.107	129.039	105.813	100.112	92.3953	84.0931	82.4526
TMPO	Tmpo	ENSMUSG00000019961	717.818	-0.132288	-1.09603	0.082166	0.774997	713.432	684.175	694.28	568.197	767.881	739.846	762.896	740.398	749.673	757.405
MAGEL2	Magel2	ENSMUSG00000056972	85.6055	0.461427	1.3769	0.0821963	0.774997	94.6344	74.3796	95.9494	100.805	130.292	77.3566	71.9524	36.5008	118.609	55.5755
PMPCB	Pmpcb	ENSMUSG00000029017	1012.15	-0.0791335	-1.05638	0.0823386	0.774997	988.206	1004.92	995.203	987.459	946.992	1061.48	1010	1048.36	1010.35	1068.5
HNF1B	Hnf1b	ENSMUSG00000020679	14.9446	0.641695	1.56016	0.0823642	0.774997	16.0868	16.6674	17.5192	18.6292	21.6867	10.694	15.9337	4.56829	11.3513	16.3099
RAD51D	Rad51d	ENSMUSG00000018841	348.325	0.14075	1.10248	0.082436	0.774997	400.852	372.856	350.02	370.24	332.46	344.676	345.835	304.521	347.232	314.559
GCN1	Gcn1	ENSMUSG00000041638	3387.32	-0.0781338	-1.05565	0.0824765	0.774997	3280.11	3401.77	3027.16	3432.46	3336.97	3614.61	3459.72	3614.97	3378.02	3327.39
DOK6	Dok6	ENSMUSG00000073514	4155.3	-0.0833236	-1.05946	0.0824922	0.774997	4126.14	4368.2	3821.52	4034.01	3827.14	4085.13	4556.43	4238.48	4333.48	4162.42
PRR15L	Prr15l	ENSMUSG00000047040	8.05335	0.865561	1.82205	0.0826348	0.774997	8.80968	13.9621	14.4946	9.20058	6.29024	4.17152	7.2047	4.0624	3.67976	8.65784
TUG1		ENSMUSG00000056579	3453.85	0.0765396	1.05449	0.0826616	0.774997	3466.86	3675.7	3539.41	3684.95	3359.21	3141.04	3526.61	3271.26	3438.66	3434.82
GTF3C2	Gtf3c2	ENSMUSG00000106864	1873.5	-0.102481	-1.07362	0.0826933	0.774997	1946.92	1812.25	1827.08	1716.48	1733.82	1935.6	2081.65	1709.23	2004.62	1967.38
HLA-E	H2-T23	ENSMUSG00000067212	194.053	0.237978	1.17934	0.0827324	0.774997	233.464	192.758	242.076	205.556	176.377	143.623	160.53	179.506	185.054	221.583
RAMP1	Ramp1	ENSMUSG00000034353	1516.65	-0.0934173	-1.06689	0.0827431	0.774997	1348.37	1425.3	1475.03	1584.25	1501.31	1513.36	1573.82	1686.85	1535.12	1523.1
KMT2D	Kmt2d	ENSMUSG00000048154	5038.15	-0.0789943	-1.05628	0.0828069	0.774997	5058.45	5136.86	5000.39	4853.83	4454.63	5305.66	5369.17	5136.21	5154.56	4911.7
TYK2	Tyk2	ENSMUSG00000032175	803.427	-0.1063	-1.07646	0.0828859	0.774997	747.235	842.835	703.137	759.631	816.732	863.384	860.607	816.833	822.289	801.59
TREX1	Trex1	ENSMUSG00000049734	120.736	0.295687	1.22747	0.0829806	0.774997	180.533	112.241	109.131	129.835	133.955	131.369	122.407	99.7613	90.8719	97.2492
KCNAB1	Kcnab1	ENSMUSG00000027827	3759.7	0.0744784	1.05298	0.0829906	0.774997	3818.52	4022.47	3873.65	3918.74	3648.13	3488.8	3684.9	3888.54	3497.67	3755.54
GALNT1	Galnt1	ENSMUSG00000000420	1633.36	-0.0993812	-1.07131	0.0830554	0.774997	1526.34	1611.81	1738.72	1501.69	1506.08	1636.65	1627.61	1782.53	1604.22	1797.91
IBTK	Ibtk	ENSMUSG00000035941	847.083	-0.101553	-1.07293	0.0830807	0.774997	852.435	857.357	831.061	738.929	808.61	848.681	841.671	860.703	920.132	911.255
NAP1L5	Nap1l5	ENSMUSG00000055430	6572.23	0.0947864	1.06791	0.0831176	0.774997	7009.72	6097.07	7109.13	6879.29	6847.05	6635.84	6036.07	5839.16	6685.39	6583.6
ZDHHC3	Zdhhc3	ENSMUSG00000025786	2120.89	-0.0785873	-1.05598	0.0831871	0.775261	2117.3	1946.26	2160.62	1975.93	2114.3	2113.4	2114.85	2269.33	2133.02	2263.88
RNF130	Rnf130	ENSMUSG00000020376	4800.82	-0.0759043	-1.05402	0.0833148	0.77541	4567.61	4767.46	4789.64	4598.43	4644.2	4778.96	5435.05	4934.77	4700.5	4791.57
STMN4	Stmn4	ENSMUSG00000022044	4820.16	0.0752634	1.05355	0.0834055	0.77541	4878.79	4726.33	4782.91	5029.24	5311.22	4610.14	4501.84	4593.72	4961.45	4805.94
VPS33B	Vps33b	ENSMUSG00000030534	572.91	-0.160178	-1.11742	0.0834798	0.77541	596.408	489.561	521.514	555.397	538.632	582.108	639.773	716.501	579.384	509.818
TP53BP1	Trp53bp1	ENSMUSG00000043909	4129	-0.100845	-1.0724	0.0835622	0.77541	4257.55	4188.68	4107.82	3859.03	3515.01	4207.72	3970.31	4316.98	4556.96	4309.91
SSTR2	Sstr2	ENSMUSG00000047904	468.539	-0.154727	-1.11321	0.0835935	0.77541	456.839	433.902	389.832	449.818	485.936	407.541	502.468	526.056	522.482	510.514
IST1	Ist1	ENSMUSG00000031729	3068.92	0.0826849	1.05899	0.0836698	0.77541	3151.33	3013.76	3140.35	3069.05	3410.18	3113.46	3090.87	2817.69	3050.69	2831.77
PITPNC1	Pitpnc1	ENSMUSG00000040430	1898.66	-0.0930888	-1.06665	0.0836739	0.77541	1952.13	1783.78	1683.69	1893.24	1874.24	1925.98	2137.26	1882.76	1959.31	1894.26
KCNQ1OT1		ENSMUSG00000101609	1058.7	-0.0923216	-1.06608	0.0836968	0.77541	1039.86	1062.67	992.817	985.637	1043.21	1105.67	1182.5	1082.34	1009.46	1082.85
PTBP2	Ptbp2	ENSMUSG00000028134	3054.21	0.0666633	1.04729	0.0837453	0.775478	3013.57	3211.92	3064.64	3020.53	3313.93	2954.03	2987.61	2944.82	3089.13	2941.9
MPV17	Mpv17	ENSMUSG00000107283	1241.12	-0.0809265	-1.0577	0.0838165	0.775756	1193.69	1217.04	1251.02	1214.63	1153.84	1297.43	1329.16	1307.32	1249.5	1197.62
TMCO3	Tmco3	ENSMUSG00000038497	1166.75	-0.143775	-1.10479	0.0839117	0.775822	1104.8	1004.77	1129.2	1287.18	1016.67	1251.11	1147	1382.38	1258.32	1086.05
TERF1	Terf1	ENSMUSG00000025925	205.453	-0.20097	-1.14947	0.0839204	0.775822	152.094	216.894	196.218	178.865	211.447	215.704	196.932	229.975	212.711	243.69
LUM	Lum	ENSMUSG00000036446	97.47	0.309902	1.23962	0.0839913	0.775822	81.8708	110.152	124.579	104.877	116.7	65.3004	86.5332	119.872	81.3812	83.4328
SLC18B1	Slc18b1	ENSMUSG00000037455	479.48	-0.197593	-1.14678	0.0840665	0.775822	521.712	376.354	442.148	456.627	437.225	581.252	487.04	523.249	571.173	398.015
MPP7	Mpp7	ENSMUSG00000057440	115.817	-0.24397	-1.18425	0.0841418	0.775822	106.676	100.166	119.879	107.901	94.0774	107.15	123.576	158.543	123.271	116.925
BCLAF1	Bclaf1	ENSMUSG00000037608	4122.87	0.0974743	1.0699	0.0841638	0.775822	4587.6	4345.55	3965.79	4306.05	4107.55	4341.85	4070.23	3762.94	4079.14	3661.98
SELENOV	Selenov	ENSMUSG00000046750	14.4877	0.892119	1.8559	0.0842139	0.775822	21.4675	10.8164	18.9271	7.87429	34.9447	13.4616	18.5478	2.8948	7.04975	8.89281
ARHGEF28	Arhgef28	ENSMUSG00000021662	2153.19	0.118951	1.08595	0.0842368	0.775822	2203.05	2320.43	2178.24	2075.15	2433.72	2386.97	2031.09	1981.08	2062.1	1860.05
LTK	Ltk	ENSMUSG00000027297	527.283	0.131431	1.09538	0.0842403	0.775822	538.589	523.748	510.188	617.946	565.876	551.395	468.313	517.874	472.486	506.42
ESYT1	Esyt1	ENSMUSG00000025366	278.513	-0.155978	-1.11418	0.0842599	0.775822	304.786	250.58	274.721	246.802	241.382	308.308	289.249	292.008	274.273	303.018
HLA-DQB1	H2-Ab1	ENSMUSG00000073421	20.6596	0.602326	1.51816	0.0843419	0.775822	29.6868	27.9614	29.2156	22.9195	14.2401	8.83715	24.2555	19.5502	11.9361	17.9934
PPRC1	Pprc1	ENSMUSG00000055491	692.085	0.132616	1.09628	0.0844021	0.775822	835.17	699.863	690.273	733.892	663.145	696.068	625.069	607.025	652.053	718.293
DNER	Dner	ENSMUSG00000036766	3839.71	-0.098287	-1.0705	0.0844613	0.775822	3854.38	3525.72	3911.37	3417.71	3835.43	3707.71	3683.36	4092.74	4259.35	4109.38
QPCTL	Qpctl	ENSMUSG00000030407	479.055	0.119405	1.08629	0.0844816	0.775822	521.109	457.835	523.692	474.593	517.352	473.365	471.326	436.134	479.863	435.286
CRIP2	Crip2	ENSMUSG00000006356	1553.11	-0.083962	-1.05992	0.0845001	0.775822	1528.38	1406.3	1550.41	1492.78	1559.54	1569.99	1543.79	1698.73	1656.76	1524.42
KCTD17	Kctd17	ENSMUSG00000033287	2851.11	-0.0514792	-1.03633	0.0845613	0.775822	2753.62	2807.7	2845.73	2783.21	2810.08	2883.76	2952.66	2848.07	2883.59	2942.66
EPB41L4B	Epb41l4b	ENSMUSG00000028434	798.911	-0.123287	-1.08921	0.0845648	0.775822	789.336	716.307	718.948	786.063	810.035	798.501	919.227	871.051	732.22	847.426
MYC	Myc	ENSMUSG00000022346	128.018	-0.229823	-1.17269	0.0846108	0.775867	104.803	103.794	119.604	115.292	145.635	143.654	116.714	140.711	146.895	143.079
CCK	Cck	ENSMUSG00000032532	5685.86	0.0653124	1.04631	0.0846709	0.77604	5582.74	6070.46	6058.27	5874.69	5488.53	5688.98	5613.77	5570.46	5406.39	5504.33
LRRN1	Lrrn1	ENSMUSG00000034648	2894.73	-0.0846735	-1.06045	0.0848975	0.777055	2833.98	3000.55	2917.57	2640.83	2657.3	3013.55	2853.26	3158.66	2856.95	3014.67
GREB1L	Greb1l	ENSMUSG00000042942	325.33	0.158638	1.11623	0.0849053	0.777055	389.296	337.27	352.222	302.588	335.89	343.018	272.454	317.113	300.973	302.476
NKAIN1	Nkain1	ENSMUSG00000078532	522.06	0.130927	1.095	0.0849493	0.77708	533.984	601.512	518.027	534.032	542.337	546.591	460.682	536.575	453.453	493.404
ANKRD37	Ankrd37	ENSMUSG00000050914	96.4111	0.405266	1.32433	0.0850651	0.777384	74.6033	159.744	89.8494	98.0686	127.019	110.824	74.6756	56.2793	76.2007	96.8468
TSHZ1	Tshz1	ENSMUSG00000046982	634.819	-0.10182	-1.07313	0.0852905	0.779067	607.966	600.935	569.119	637.169	645.508	623.922	653.91	676.052	677.182	656.423
C2orf88	1700019D03Rik	ENSMUSG00000043629	401.889	0.18356	1.13568	0.0854373	0.780021	435.17	400.214	434.58	404.422	463.669	434.353	307.979	343.473	444.704	350.328
RPL13	Rpl13	ENSMUSG00000000740	4564.53	0.0924374	1.06617	0.0854777	0.780021	4331.6	4748.18	4809.28	4843.29	4822.1	4963.75	4255.1	4289.11	4207.46	4375.44
SYNJ1	Synj1	ENSMUSG00000022973	14611.1	0.0666388	1.04727	0.0857915	0.782127	15799.9	14500.2	14733.1	14694.5	15017.7	14461.5	14076	13327.7	14936.3	14564.1
SALL1	Sall1	ENSMUSG00000031665	642.409	0.098427	1.07061	0.0859142	0.782361	717.221	666.174	645.151	645.36	649.216	610.79	611.85	604.816	649.237	624.272
RHBDL1	Rhbdl1	ENSMUSG00000025735	1494.36	0.121442	1.08782	0.0859418	0.782361	1564.52	1543.35	1448.83	1463.09	1766.82	1447.75	1270.07	1443.14	1582.97	1413.03
BMP2	Bmp2	ENSMUSG00000027358	75.9509	-0.264891	-1.20155	0.0861105	0.782719	74.3082	66.198	78.3728	60.7265	65.9113	91.8667	85.2171	72.9878	87.2547	76.666
COL25A1	Col25a1	ENSMUSG00000058897	2404.08	0.125622	1.09098	0.0862056	0.782719	2609.03	2475.93	2600.16	2220.13	2639.74	2264.84	2360.28	1945.12	2557.1	2368.43
IL33	Il33	ENSMUSG00000024810	281.096	-0.160236	-1.11747	0.0862178	0.782719	224.89	254.283	290.769	279.587	277.46	315.426	293.242	264.851	304.273	306.182
KLHL36	Klhl36	ENSMUSG00000031828	182.672	-0.198947	-1.14786	0.0862768	0.782719	155.979	166.582	196.327	151.233	180.074	182.252	182.651	211.162	177.44	223.022
SEMA6C	Sema6c	ENSMUSG00000038777	897.818	-0.149509	-1.10919	0.0863162	0.782719	885.196	859.166	763.683	900.325	845.91	1002.93	768.683	956.338	913.938	1082.01
UBASH3B	Ubash3b	ENSMUSG00000032020	1196.01	-0.0988093	-1.07089	0.0863732	0.782719	1087.63	1258.4	1140.5	1126.84	1162.29	1179.11	1286.56	1141.43	1300.2	1277.12
C5orf15	9530068E07Rik	ENSMUSG00000036275	2596.86	-0.0667154	-1.04733	0.0864274	0.782719	2539.16	2564.87	2608.28	2478.69	2493.61	2600.76	2508.17	2766.67	2760.27	2648.08
TRAT1	Trat1	ENSMUSG00000030775	13.2646	0.769568	1.70476	0.0864548	0.782719	16.5236	5.63276	11.5673	31.7364	19.5272	10.1099	6.90645	10.5697	9.9837	10.0888
PSMA5	Psma5	ENSMUSG00000068749	1463.82	0.0831519	1.05933	0.0865124	0.782719	1403.02	1545.02	1502.87	1564.8	1513.02	1465.87	1358.49	1511.24	1390.89	1382.95
FAM169A	Fam169a	ENSMUSG00000041817	1434.1	0.0774122	1.05512	0.0865269	0.782719	1481.32	1517.94	1490.12	1387.02	1489.21	1418.87	1337.72	1357.01	1470.6	1391.14
TMEM116	Tmem116	ENSMUSG00000029452	89.5437	-0.297545	-1.22905	0.086594	0.782719	65.7747	77.2676	84.5477	79.2785	93.4231	122.994	96.0002	107.304	71.4216	97.4266
SLBP	Slbp	ENSMUSG00000004642	452.532	0.123093	1.08907	0.0869717	0.784056	454.174	476.796	464.819	526.365	437.898	455.295	446.823	410.396	424.66	428.093
HTR1B	Htr1b	ENSMUSG00000049511	352.415	0.143882	1.10487	0.0870379	0.784056	333.546	386.119	378.686	343.256	408.096	340.15	330.384	357.129	345.093	301.688
SAMD14	Samd14	ENSMUSG00000047181	1692.25	0.151099	1.11042	0.0870445	0.784056	1712.58	1556.05	1760.28	1878.33	1995.73	1579.18	1710.8	1360.2	1864.68	1504.63
CFAP77	Cfap77	ENSMUSG00000079502	9.33721	-0.908205	-1.87671	0.0870576	0.784056	12.5141	5.89666	4.67793	5.16856	3.64833	13.925	9.07688	20.1575	4.63574	13.6714
LYRM7	Lyrm7	ENSMUSG00000020268	268.766	-0.344919	-1.27008	0.087085	0.784056	249.053	294.364	246.355	156.031	235.504	194.01	231.082	362.84	380.053	338.368
CLRN1	Clrn1	ENSMUSG00000043850	56.2745	0.356563	1.28037	0.0872337	0.784458	72.7203	65.7888	68.7255	60.6893	48.187	39.822	42.1753	42.7505	53.2138	68.6724
TRPC7	Trpc7	ENSMUSG00000021541	88.3401	0.381367	1.30258	0.0874275	0.784987	94.6289	81.4116	73.0892	106.599	143.667	69.7833	93.5027	59.2594	100.534	60.9258
WDR54	Wdr54	ENSMUSG00000030032	500.618	-0.158823	-1.11638	0.0874383	0.784987	439.457	447.989	482.924	462.013	532.158	525.151	433.812	610.268	546.024	526.388
CTTN	Cttn	ENSMUSG00000031078	5588.93	0.059454	1.04207	0.0876131	0.786182	5569.64	5743.3	5588.49	5518.23	6101.34	5562.41	5476.66	5402.46	5531.27	5395.54
CLTA	Clta	ENSMUSG00000028478	3957.32	0.0677016	1.04805	0.0877522	0.786666	3775.04	4235.11	4125.07	4148.72	3968.59	3951.69	3780.65	3730.55	3935.21	3922.6
PACRG	Pacrg	ENSMUSG00000037196	222.564	-0.218073	-1.16318	0.0878049	0.786666	181.132	200.255	224.091	241.945	180.395	263.655	274.75	211.691	250.701	197.021
HTT	Htt	ENSMUSG00000029104	7027.91	-0.0866387	-1.06189	0.0878374	0.786666	7464.28	6672.29	6584.61	6300.79	7064.19	7009.56	6832.47	7496.18	7486.82	7367.92
CENPU	Cenpu	ENSMUSG00000031629	37.9888	0.497998	1.41225	0.0878488	0.786666	72.6324	33.3665	46.2044	38.2195	34.7897	33.7388	31.8459	16.1413	39.9078	33.0421
ASXL2	Asxl2	ENSMUSG00000037486	1102.16	-0.120345	-1.087	0.0879168	0.786666	1149.82	1157.05	958.106	987.723	1029.74	1086.41	1085.56	1200.22	1115.37	1251.62
SLC17A8	Slc17a8	ENSMUSG00000019935	193.767	0.18554	1.13724	0.0880331	0.786871	221.404	221.972	202.416	179.424	205.952	153.811	175.059	185.964	192.161	199.506
B9D1	B9d1	ENSMUSG00000001039	225.017	-0.191388	-1.14186	0.0881035	0.786871	201.255	166.198	224.562	211.787	245.166	221.022	261.749	248.162	228.701	241.567
PSMA6	Psma6	ENSMUSG00000021024	1636.71	0.079546	1.05669	0.0882086	0.787292	1643.76	1655.9	1766.29	1622.14	1721.84	1693.49	1585.49	1557.74	1621.44	1498.98
SIPA1	Sipa1	ENSMUSG00000056917	594.481	0.170878	1.12574	0.0882544	0.787292	609.389	533.928	651.642	677.515	673.897	554.556	482.415	540.215	532.424	688.831
ZC3H7B	Zc3h7b	ENSMUSG00000022390	6237.8	-0.0511703	-1.03611	0.08828	0.787292	6175.07	6086.85	6044.79	6128.16	6198.92	6041.47	6451.73	6337.65	6582.13	6331.26
NDUFA3	Ndufa3	ENSMUSG00000035674	1033.99	-0.0999467	-1.07173	0.0883605	0.787637	878.345	1072.52	1026.3	1013.06	1001.21	1058.22	1050.78	1030.31	1097.89	1111.3
CCDC3	Ccdc3	ENSMUSG00000026676	497.81	-0.128612	-1.09324	0.0885471	0.788588	502.471	494.031	453.642	465.032	463.025	511.447	510.658	564.175	453.253	560.366
CD47	Cd47	ENSMUSG00000055447	3888.92	0.0687623	1.04882	0.0885595	0.788588	4144.3	3770.8	4152.04	3899.58	3943.53	3738.01	3832.58	3606.95	3848.16	3953.26
HEG1	Heg1	ENSMUSG00000075254	1177.77	-0.146807	-1.10712	0.0886545	0.788588	1100.01	1178.85	1220.17	979.96	1112	1311.87	994.824	1316.67	1243.38	1319.97
PYCR1	Pycr1	ENSMUSG00000025140	84.3461	-0.279996	-1.21419	0.0886763	0.788588	80.4542	68.5232	78.6514	78.2636	74.8856	102.057	69.7695	116.968	89.9405	83.9478
PLEKHA7	Plekha7	ENSMUSG00000045659	815.162	-0.130518	-1.09469	0.0889066	0.78934	848.49	699.269	836.546	701.651	806.675	916.243	797.629	820.713	807.888	916.513
MICU1	Micu1	ENSMUSG00000020111	2208.57	-0.0711253	-1.05054	0.0889082	0.78934	2043.38	2250.25	2139.79	2086.72	2250.69	2201.15	2250.55	2272.26	2360.83	2230.08
PIK3R3	Pik3r3	ENSMUSG00000028698	2117.05	-0.123375	-1.08928	0.0889515	0.78934	2012.86	1933.56	1835.08	2249.54	2101.32	2170	2510.79	1988.02	2286.48	2082.8
CCNG2	Ccng2	ENSMUSG00000029385	1411	0.101969	1.07324	0.089058	0.78934	1432.9	1404.82	1403.76	1549.87	1509.48	1290.31	1541.4	1298.05	1375.8	1303.66
SNX13	Snx13	ENSMUSG00000020590	2950.42	0.0746323	1.05309	0.0890944	0.78934	3156.29	3153.26	2949.52	2821.42	3053.23	2714.57	2908.33	2876.55	2885.42	2985.66
PPP1R3F	Ppp1r3f	ENSMUSG00000039556	483.78	0.145243	1.10592	0.0891153	0.78934	433.61	471.493	522.684	540.349	571.6	456.834	440.842	429.06	492.991	478.339
MEAF6	Meaf6	ENSMUSG00000028863	2507.32	0.0990767	1.07109	0.0891528	0.78934	2606.03	2650.24	2612.45	2332.41	2767.89	2597.69	2416.79	2226.12	2542.5	2321.04
LPAR1	Lpar1	ENSMUSG00000038668	1343.13	-0.179755	-1.13269	0.0891871	0.78934	1186.32	1320.91	1231.48	1464.29	1094.34	1617.61	1601.48	1393.02	1097.69	1424.16
BST1	Bst1	ENSMUSG00000029082	13.3959	0.740782	1.67108	0.089201	0.78934	14.3158	12.9157	32.7923	11.7647	11.842	5.78322	9.54969	15.5623	8.78528	10.6477
TFPI	Tfpi	ENSMUSG00000027082	126.567	0.28356	1.21719	0.0892562	0.78934	109.883	193.933	130.715	130.919	129.551	119.414	112.704	90.3914	115.88	132.285
HARS	Hars	ENSMUSG00000001380	2210.47	0.0701136	1.0498	0.0893011	0.78934	2316.75	2238.96	2325.52	2164.99	2277.51	2192.16	2121.7	2032.61	2268.41	2166.13
DPH5	Dph5	ENSMUSG00000033554	210.72	-0.158931	-1.11646	0.0893055	0.78934	186.558	187.697	197.653	210.557	212.33	217.705	219.104	236.323	206.723	232.549
KDR	Kdr	ENSMUSG00000062960	863.293	0.085751	1.06124	0.0894609	0.789602	869.674	924.193	890.817	856.479	903.882	820.03	829.121	822.962	891.126	824.641
PLAG1	Plag1	ENSMUSG00000003282	89.5147	-0.247178	-1.18688	0.0896397	0.790334	86.4701	76.0547	69.2228	92.947	85.3168	101.397	82.3317	98.4935	98.2034	104.71
NMD3	Nmd3	ENSMUSG00000027787	721.382	0.110855	1.07987	0.0896434	0.790334	703.316	768.378	705.819	743.447	822.428	679.232	669.205	759.141	659.155	703.698
CBY1	Cby1	ENSMUSG00000022428	666.746	-0.0970395	-1.06958	0.0897423	0.790334	629.585	654.961	649.262	618.128	669.918	695.691	716.047	647.035	720.084	666.747
SNX30	Snx30	ENSMUSG00000028385	2096.09	-0.0732709	-1.0521	0.0897535	0.790334	2146.54	2109.21	1995.07	1993.64	1972.27	2117.1	2079.85	2157.61	2103.87	2285.72
GPR173	Gpr173	ENSMUSG00000056679	561.976	0.126013	1.09127	0.0898389	0.790679	633.645	575.788	528.011	555.705	640.867	551.994	499.136	518.694	574.558	541.366
INSRR	Insrr	ENSMUSG00000005640	8.50464	1.54156	2.91109	0.0898766	0.790679	5.34065	5.38471	48.6539	4.75444	2.3426	2.30445	0	2.67736	3.00955	10.5787
RNF11	Rnf11	ENSMUSG00000028557	5149.22	0.0538946	1.03806	0.0899558	0.791007	5145.67	5556.85	5175.32	5232.14	5117.2	4974.23	5004.29	5089.62	5058.75	5138.1
SLC25A11	Slc25a11	ENSMUSG00000014606	2313.08	0.0688085	1.04885	0.0903481	0.794085	2444.3	2277.7	2418.74	2286.31	2415.63	2356.72	2171.79	2263.85	2310.32	2185.49
TSPYL1	Tspyl1	ENSMUSG00000047514	3982.12	0.0551241	1.03895	0.090513	0.794559	3995.88	4118.86	4138.83	4147.42	3891.59	3991.36	4006.37	3813.47	3852.43	3865.01
PFKL	Pfkl	ENSMUSG00000020277	7206.43	0.0907714	1.06494	0.0905403	0.794559	7965.57	7967.84	7129.95	7358.38	6748.5	7394.57	6847.58	6970.82	6572.63	7108.45
ZNF579	Zfp579	ENSMUSG00000051550	578.729	-0.192537	-1.14277	0.0906246	0.794559	459.864	574.163	493.339	617.462	553.393	589.637	666.443	593.475	746.625	492.884
PAQR8	Paqr8	ENSMUSG00000025931	5347.37	-0.0811955	-1.05789	0.0906252	0.794559	5289.33	5196.54	5579.96	5031.57	4890.45	5599.84	5201.64	5200.1	5753.01	5731.22
SLC5A11	Slc5a11	ENSMUSG00000030769	12.8502	0.804121	1.74608	0.0906872	0.794559	10.0785	36.1411	7.62337	20.954	10.0889	7.44902	6.50844	10.2816	11.0785	8.29845
TP53BP2	Trp53bp2	ENSMUSG00000026510	1073.22	-0.114206	-1.08238	0.0906971	0.794559	1019.94	1002.28	1115.08	1078.45	937.805	1130.4	1028.5	1166.06	1034	1219.72
CLIC4	Clic4	ENSMUSG00000037242	2500.4	-0.103782	-1.07459	0.0907691	0.79482	2279.49	2447.02	2505.4	2611.58	2208.89	2745.89	2710.32	2539.48	2318.01	2637.92
PRELP	Prelp	ENSMUSG00000041577	377.488	-0.263303	-1.20022	0.0908385	0.794898	291.75	314.793	369.468	450.143	288.722	394.624	379.832	493.913	301.657	489.973
ECM1	Ecm1	ENSMUSG00000028108	156.272	0.296982	1.22857	0.0908876	0.794898	149.726	148.832	178.734	166.685	214.908	108.187	195.507	150.333	108.126	141.682
DEAF1	Deaf1	ENSMUSG00000058886	2286.36	0.176225	1.12992	0.0909045	0.794898	2444.71	2082.24	2200.15	2207.7	3193.74	2087.65	2030.73	2066.01	2433.04	2117.67
LIX1	Lix1	ENSMUSG00000047786	1534.4	-0.0845776	-1.06038	0.0910475	0.795217	1410.2	1505.25	1531.13	1500.98	1496.81	1479.3	1716.65	1583.54	1603.91	1516.21
UNKL	Unkl	ENSMUSG00000015127	1520.25	0.102927	1.07395	0.0910642	0.795217	1532.6	1435.45	1525.44	1780.88	1595.66	1488.89	1550.53	1427.25	1393.87	1471.94
TRPM3	Trpm3	ENSMUSG00000052387	2956.98	-0.448593	-1.36471	0.0910776	0.795217	2732.75	2573.7	2362.29	2372.37	2461.41	2633.13	2818.87	6208.5	2724.2	2682.55
MORN4	Morn4	ENSMUSG00000049670	1418.88	0.0711517	1.05055	0.0911098	0.795217	1447.68	1452.8	1454.03	1463.81	1450.32	1340.54	1411.92	1370.55	1467.04	1330.14
IDE	Ide	ENSMUSG00000056999	1453.51	-0.0882014	-1.06304	0.0911548	0.795242	1351.1	1443.01	1449.34	1340.38	1459.91	1417.41	1436.85	1582.17	1596.07	1458.86
KCNJ4	Kcnj4	ENSMUSG00000044216	1855.48	-0.129578	-1.09397	0.09124	0.795616	1827.91	1842.56	1753.04	1506.63	1931.92	1968.94	1670.26	2095.76	1919.43	2038.36
ANKRD33B	Ankrd33b	ENSMUSG00000022237	1955.57	-0.105597	-1.07594	0.0913466	0.795946	1888.96	2088.79	1902.57	1827.66	1711.17	1901.27	2107.62	2179.25	1882.79	2065.63
PDGFC	Pdgfc	ENSMUSG00000028019	179.775	0.217985	1.16311	0.0913623	0.795946	194.747	168.014	219.632	223.882	159.587	159.195	160.405	197.848	161.047	153.394
CRYAA2	Cryaa	ENSMUSG00000024041	7.22149	1.03701	2.05198	0.0915223	0.796785	14.8227	3.23196	12.8658	8.50059	9.26272	7.33972	7.42026	0	3.88709	4.88397
CUBN	Cubn	ENSMUSG00000026726	39.1156	0.370441	1.29275	0.0915432	0.796785	32.9388	43.5025	46.5079	45.0175	52.3539	30.394	36.3787	28.8221	33.4739	41.7668
C1orf159	9430015G10Rik	ENSMUSG00000059939	555.552	-0.131532	-1.09546	0.091637	0.797047	591.374	531.94	502.247	480.711	546.424	570.927	591.739	550.744	537.515	651.898
ZNF184	Zfp184	ENSMUSG00000006720	71.4034	0.262566	1.19961	0.0917234	0.797133	73.266	76.322	78.2341	70.1812	90.5598	63.8777	63.9299	68.3818	59.9987	69.2826
TMEM267	Tmem267	ENSMUSG00000074634	671.541	0.260241	1.19768	0.0917839	0.797133	698.643	705.58	714.676	724.067	816.51	661.941	406.928	765.616	463.131	758.32
MDFIC	Mdfic	ENSMUSG00000041390	72.3336	-0.53352	-1.44746	0.0918182	0.797133	46.6532	65.4179	63.3569	75.0307	44.1174	57.309	73.8042	174.738	55.3527	67.5557
MTCP1	Mtcp1	ENSMUSG00000031200	148.358	-0.216089	-1.16158	0.0919399	0.797133	137.996	155.121	140.356	147.084	105.387	151.976	159.718	178.222	142.306	165.419
CHRDL1	Chrdl1	ENSMUSG00000031283	85.0562	0.259182	1.1968	0.0919755	0.797133	102.636	85.1027	95.2675	95.7166	83.4854	76.7868	77.4065	84.7479	60.644	88.7687
C6orf89	BC004004	ENSMUSG00000052712	1071.51	0.112678	1.08123	0.0920232	0.797133	1025.33	1166.87	1112.93	1134.08	1127.37	1121.77	967.128	1028.73	1111.91	918.976
ALDH3B2	Aldh3b2	ENSMUSG00000075296	20.5934	0.600288	1.51602	0.0920246	0.797133	29.8033	14.9737	29.6038	23.665	26.295	20.1892	9.53137	10.6895	27.3871	13.7961
CYYR1	Cyyr1	ENSMUSG00000041134	200.478	-0.164635	-1.12088	0.0920772	0.797133	167.55	205.254	188.662	192.132	190.645	198.901	214.409	228.421	198.68	220.124
COQ8A	Coq8a	ENSMUSG00000026489	1410.02	0.146161	1.10662	0.0920908	0.797133	1438.95	1268.63	1697.38	1422.9	1577.53	1376.57	1185.41	1428.9	1482.7	1221.19
CEP126	Cep126	ENSMUSG00000040729	363.823	0.142856	1.10409	0.0922428	0.797975	425.318	363.628	344.423	362.943	414.804	361.925	324.429	370.381	340.346	330.035
FGF5	Fgf5	ENSMUSG00000029337	86.9373	0.30212	1.23296	0.0922921	0.797975	108.134	108.404	71.9744	84.8687	106.693	89.2196	57.3274	90.1009	72.1448	80.505
ACHE	Ache	ENSMUSG00000023328	1696.56	0.11164	1.08046	0.0923542	0.797975	1879.74	1579.98	1791.8	1650.3	1909.86	1673.62	1565.79	1511.39	1785.28	1617.81
GK5	Gk5	ENSMUSG00000041440	130.375	-0.222573	-1.16681	0.0924044	0.797975	124.044	119.553	126.605	97.7852	134.162	139.771	114.616	144.438	155.661	147.112
TIMM8B	Timm8b	ENSMUSG00000039016	1090.22	0.096497	1.06917	0.092442	0.797975	1004.8	1174.25	1126.53	1133.54	1192.36	1045.94	1109.21	1085.08	1019.4	1011.11
CENPL	Cenpl	ENSMUSG00000026708	33.5547	-0.42405	-1.34169	0.0925464	0.797975	31.027	25.1289	30.0781	21.7787	34.4953	40.3238	36.0665	49.24	42.0833	25.3251
ING4	Ing4	ENSMUSG00000030330	1008.87	-0.0939062	-1.06726	0.0925572	0.797975	954.149	1031.06	912.823	926.435	1057.17	1057.25	1030.27	1065.63	1055.66	998.292
LCAT	Lcat	ENSMUSG00000035237	821.702	-0.103666	-1.0745	0.0926282	0.797975	704.046	834.715	806.739	821.032	794.229	861.35	821.182	842.282	916.221	815.221
C3	C3	ENSMUSG00000024164	22.1435	-0.517198	-1.43117	0.092689	0.797975	12.8085	20.997	16.6266	28.3661	12.1974	26.9148	25.5403	25.7442	21.6278	30.6121
SLC38A5	Slc38a5	ENSMUSG00000031170	145.861	-0.23036	-1.17313	0.0926939	0.797975	106.548	145.545	132.484	138.677	147.285	139.751	176.418	150.77	185.982	135.145
RASL11B	Rasl11b	ENSMUSG00000049907	1661.36	0.101122	1.07261	0.09273	0.797975	1762.92	1779.96	1642.56	1770.06	1644.13	1724.02	1718.97	1423.58	1529.98	1617.44
SKA3	Ska3	ENSMUSG00000021965	33.7498	0.369084	1.29153	0.0927462	0.797975	37.6268	36.131	40.711	40.203	35.8128	34.4672	26.3751	27.634	28.1285	30.409
AHCYL1	Ahcyl1	ENSMUSG00000027893	11895.7	-0.0464046	-1.03269	0.0928052	0.797975	11849.8	11709.5	11784.1	11413.3	11763.9	11576.8	11965.2	12167.1	12294.1	12432.7
B3GAT3	B3gat3	ENSMUSG00000071649	2281.88	0.0720427	1.0512	0.0928146	0.797975	2313.97	2238.13	2451.58	2299.15	2390.11	2330.71	2213.92	2288.9	2194.85	2097.43
SUCLA2	Sucla2	ENSMUSG00000022110	4034.54	0.0643367	1.0456	0.0928232	0.797975	4019.19	4120.39	4275.62	3998.8	4208.81	4158.35	3749.41	4028.86	3925.71	3860.3
IARS	Iars	ENSMUSG00000037851	2044.16	0.0604995	1.04283	0.092868	0.797996	2090.84	2074.63	2111.07	2026.84	2131.47	2009.44	1993.73	2048.78	1918.38	2036.45
IGSF11	Igsf11	ENSMUSG00000022790	917.012	-0.10664	-1.07672	0.0930492	0.798602	935.052	924.895	894.653	790.766	871.294	977.805	888.35	1025.81	903.889	957.608
EML2	Eml2	ENSMUSG00000040811	5528.14	0.0861799	1.06156	0.0930766	0.798602	5953.93	5470.72	5349.97	5440	6251.79	5484.4	5052.22	5355.77	5610.11	5312.53
NPTXR	Nptxr	ENSMUSG00000022421	29057.7	0.0909878	1.0651	0.0930939	0.798602	29892	30034.6	29023.8	29244.4	31673.9	27441.5	29254.3	25510.8	31441.5	27060.1
ANAPC10	Anapc10	ENSMUSG00000036977	226.096	-0.229894	-1.17275	0.0931081	0.798602	192.105	167.938	204.627	228.116	247.582	289.787	252.15	264.7	195.674	218.282
TMIE	Tmie	ENSMUSG00000049555	53.5942	0.336848	1.26299	0.0932406	0.799086	52.1871	77.6179	64.9809	55.4224	50.1874	58.446	37.6158	48.2778	46.0722	45.1346
MUC1	Muc1	ENSMUSG00000042784	48.7832	0.654255	1.5738	0.0932493	0.799086	114.36	89.4138	33.3155	27.3234	37.0648	41.0563	24.4028	45.324	45.6694	29.9026
SYNE2	Syne2	ENSMUSG00000063450	1137.08	-0.108204	-1.07789	0.0933018	0.799172	1062.01	1135.17	1151.59	1095.94	1027.33	1136.13	1175.02	1202.71	1059.71	1325.18
KCTD2	Kctd2	ENSMUSG00000016940	1410.18	0.080998	1.05775	0.0933583	0.799293	1386.73	1372.07	1455.73	1546.06	1485.17	1325.64	1432.27	1349.53	1345.11	1403.52
POLN	Poln	ENSMUSG00000045102	12.7536	1.12748	2.18477	0.093603	0.799762	22.3102	6.32781	23.6123	31.386	4.88707	4.91476	1.11945	6.96198	13.6459	12.3704
LMX1A	Lmx1a	ENSMUSG00000026686	8.47742	-1.33966	-2.53092	0.0936034	0.799762	1.08163	4.21649	4.93643	8.15812	5.44531	3.75634	2.1639	40.915	5.02032	9.08071
PACSIN2	Pacsin2	ENSMUSG00000016664	1463.64	-0.15471	-1.1132	0.0936905	0.799762	1271.09	1363.9	1445.89	1621.31	1221.77	1404.03	1653.89	1734.14	1321.98	1598.42
FZD4	Fzd4	ENSMUSG00000049791	474.351	-0.205745	-1.15328	0.0937062	0.799762	440.416	469.786	505.384	452.561	335	527.572	459.21	569.003	409.794	574.79
LTBP2	Ltbp2	ENSMUSG00000002020	55.2452	0.429749	1.347	0.0937288	0.799762	53.2729	61.6788	76.8691	62.6785	60.9264	63.153	48.8364	61.5339	38.4072	25.096
DLEU7	Dleu7	ENSMUSG00000048281	110.594	0.220506	1.16514	0.0937534	0.799762	97.8152	127.869	130.694	117.664	120.801	109.911	107.067	102.46	90.9582	100.701
FRAT2	Frat2	ENSMUSG00000047604	292.815	0.167092	1.12279	0.093777	0.799762	277.954	335.126	302.017	309.625	323.977	281.329	324.424	230.765	263.5	279.438
FBXL22	Fbxl22	ENSMUSG00000050503	19.0357	-0.700883	-1.6255	0.0938501	0.799762	18.0667	11.6093	11.7662	14.9983	15.8574	5.48807	25.5357	30.8102	22.5516	33.6732
TMEM40	Tmem40	ENSMUSG00000059900	18.9923	-0.532701	-1.44663	0.0940356	0.800726	12.8094	13.2619	19.604	17.4049	14.6385	25.0929	13.7339	19.7001	30.135	23.5427
RGS16	Rgs16	ENSMUSG00000026475	207.338	0.208148	1.1552	0.0940991	0.800894	237.906	188.074	236.732	234.88	213.897	183.53	213.387	148.433	191.239	225.298
TAF12	Taf12	ENSMUSG00000028899	366.468	-0.207715	-1.15486	0.0941403	0.800894	349.548	357.791	266.837	394.941	332.149	455.545	454.129	353.742	365.872	334.126
DAGLB	Daglb	ENSMUSG00000039206	902.77	-0.128332	-1.09303	0.0941906	0.80096	861.567	940.503	894.992	740.149	878.025	1000.13	825.181	963.84	922.696	1000.62
ZMYM2	Zmym2	ENSMUSG00000021945	3203.66	0.0870433	1.06219	0.0943819	0.801827	3235.74	3376.85	3118.03	3578.59	3188.99	2952.11	3191.23	3313.88	3170.81	2910.43
MSH2	Msh2	ENSMUSG00000024151	767.572	0.100479	1.07213	0.0944547	0.801827	775.191	766.81	751.034	791.361	886.523	733.705	736.466	713.749	752.052	768.833
TCF23	Tcf23	ENSMUSG00000006642	8.00146	0.827465	1.77456	0.0945479	0.801827	8.51512	10.4891	10.7803	11.2601	10.2847	5.52257	2.13821	3.26933	6.87484	10.8802
IL6ST	Il6st	ENSMUSG00000021756	2532.62	-0.0835932	-1.05965	0.0947454	0.803134	2458.36	2522.46	2397.94	2563.41	2352.56	2336.05	2701.53	2623.95	2639.28	2730.69
ZGPAT	Zgpat	ENSMUSG00000027582	2931.13	-0.06678	-1.04738	0.0948371	0.803134	2856.52	2734.61	2797.3	3063.91	2862.09	2918.44	3075.16	2948.68	3091.61	2962.98
LRRC74B	Lrrc74b	ENSMUSG00000022759	31.091	0.531285	1.44522	0.0948684	0.803134	30.7151	56.8461	34.0972	32.6436	29.614	27.4654	18.5971	23.8701	15.1995	41.8617
ZNF385A	Zfp385a	ENSMUSG00000000552	855.614	0.084484	1.06031	0.0948975	0.803134	923.477	828.986	875.844	909.031	865.047	828.269	861.085	820.862	825.132	818.412
SRP14	Srp14	ENSMUSG00000009549	1745.31	0.0892046	1.06378	0.0950027	0.803134	1661.03	1682.2	1928.39	1896.83	1826.55	1761.37	1695.01	1611.93	1711.42	1678.42
SF3B5	Sf3b5	ENSMUSG00000078348	687.772	-0.113504	-1.08185	0.0950156	0.803134	696.259	647.309	691.81	631.208	637.215	744.419	657.299	796.954	670.342	704.909
RNF146	Rnf146	ENSMUSG00000038876	1464.83	0.0874632	1.0625	0.0950444	0.803134	1532.31	1547.84	1484.53	1520.78	1463.36	1485.88	1412.33	1330.15	1542.91	1328.18
TXNL4B	Txnl4b	ENSMUSG00000031723	362.284	0.127678	1.09253	0.0950957	0.803134	359.488	348.147	370.277	389.93	422.622	353.062	353.632	342.288	338.973	344.421
TMEM94	Tmem94	ENSMUSG00000020747	1798.8	-0.0959955	-1.0688	0.0951136	0.803134	1927.91	1621.64	1647.81	1698.65	1798.72	1886.3	1947.71	1786.85	1923.93	1748.51
RUFY3	Rufy3	ENSMUSG00000029291	5466.63	0.0710278	1.05046	0.0951282	0.803134	5584.02	5515.57	5811.73	5672.15	5420.29	5145.99	5798.56	5103.82	5173.11	5441.11
EXTL2	Extl2	ENSMUSG00000027963	1948.96	0.0611125	1.04327	0.0952181	0.803325	1957.7	2038.71	1944.93	1987.59	2022.62	1871.65	1877.52	1903.23	1892.11	1993.57
PSMB10	Psmb10	ENSMUSG00000031897	429.028	0.109592	1.07892	0.095269	0.803325	421.474	468.143	438.723	445.904	451.818	397.362	431.812	406.168	410.084	418.789
R3HCC1L	R3hcc1l	ENSMUSG00000025184	435.796	0.183556	1.13568	0.0952964	0.803325	508.156	469.376	469.923	447.031	417.759	346.847	373.594	525.403	427.083	372.788
FUOM	Fuom	ENSMUSG00000025466	266.042	-0.152188	-1.11125	0.0953214	0.803325	236.924	251.618	288.877	252.792	230.28	301.785	280.192	287.292	262.361	268.295
SCML4	Scml4	ENSMUSG00000044770	156.44	0.210485	1.15708	0.0954598	0.803669	183.218	150.812	144.052	166.82	195.223	151.762	150.619	119.335	157.97	144.586
GALR1	Galr1	ENSMUSG00000024553	12.3723	0.667301	1.5881	0.0955068	0.803669	12.719	12.8038	17.7915	15.9848	16.6803	6.38225	7.44367	5.52018	14.622	13.7754
ZP2	Zp2	ENSMUSG00000030911	13.0342	-0.6646	-1.58513	0.0955565	0.803669	10.5397	10.412	13.3415	9.27707	6.70337	10.0495	11.8928	24.7542	19.3769	13.9946
CCDC162P	Ccdc162	ENSMUSG00000075225	67.5677	-0.388136	-1.3087	0.0955754	0.803669	56.7916	43.7937	71.6216	70.3892	48.4259	50.3186	96.7073	74.7574	63.4058	99.4656
WASF3	Wasf3	ENSMUSG00000029636	4509.13	-0.0504512	-1.03559	0.0957026	0.804111	4485.92	4523.15	4287.25	4466.23	4388.23	4431.61	4543.79	4636.97	4627.3	4700.85
SF3B6	Sf3b6	ENSMUSG00000037361	713.308	0.139741	1.10171	0.0957133	0.804111	618.577	767.983	813.748	744.76	791.716	673.454	685.914	750.172	603.302	683.456
SV2B	Sv2b	ENSMUSG00000053025	17423.3	0.064281	1.04556	0.0958832	0.804821	18247.5	17162.8	17831	17396.4	18419.5	16800.6	17790.1	16223.4	17921.5	16440
TOP2B	Top2b	ENSMUSG00000017485	3852.96	0.0765876	1.05452	0.0960093	0.80552	4068.17	3886.95	3988.13	3745.54	4089.63	3899.42	3759.4	3408.16	3911.46	3772.77
NEDD1	Nedd1	ENSMUSG00000019988	127.497	-0.255369	-1.19364	0.0961947	0.806717	114.668	107.103	126.312	110.414	119.365	136.475	115.383	111.562	193.643	140.039
PPP1CA	Ppp1ca	ENSMUSG00000040385	4191.96	0.0586752	1.04151	0.0963726	0.806919	4105.38	4343.79	4196.84	4424.2	4313.31	4102.36	3899.91	4247.68	4144.38	4141.78
CHRM3	Chrm3	ENSMUSG00000046159	1665.23	-0.10259	-1.0737	0.0963778	0.806919	1737.6	1560	1635.08	1495.61	1600.41	1520.86	1774.48	1856.93	1767.27	1704.03
ZSCAN21	Zscan21	ENSMUSG00000037017	446.286	0.111692	1.08049	0.0963901	0.806919	466.811	435.183	485.632	463.237	467.399	439.227	440.962	392.456	426.821	445.131
ATP11C	Atp11c	ENSMUSG00000062949	581.684	-0.133297	-1.0968	0.0965786	0.807557	614.144	596.485	518.6	492.366	552.239	547.363	616.462	668.318	617.357	593.51
TSPAN5	Tspan5	ENSMUSG00000028152	4029.74	-0.0715858	-1.05087	0.0965949	0.807557	3873.15	4079.76	3938.54	3652.28	4103.29	3914.02	4149.32	4273.19	4050.19	4263.61
FXYD6	Fxyd6	ENSMUSG00000066705	2459.76	0.159192	1.11666	0.0966637	0.807711	2480.06	2204.05	2683.99	2561.55	3046.86	2472.41	2232.82	1998.6	2756.63	2160.61
FBXW4	Fbxw4	ENSMUSG00000040913	578.047	0.107201	1.07714	0.096699	0.807711	586.274	580.706	603.743	610.598	616.289	594.482	511.899	551.234	597.493	527.753
UMODL1	Umodl1	ENSMUSG00000054134	56.317	0.456881	1.37257	0.0968548	0.808165	57.0142	72.9306	90.7671	61.9692	43.2767	56.0818	28.1724	63.808	31.6424	57.5081
ZBTB8B	Zbtb8b	ENSMUSG00000048485	127.842	0.240557	1.18145	0.0968767	0.808165	133.324	126.378	136.444	141.178	155.352	116.049	99.1486	95.8624	152.758	121.93
GGNBP1	Ggnbp1	ENSMUSG00000048731	81.1908	-0.291322	-1.22376	0.096882	0.808165	74.7646	83.2144	73.5129	58.5726	76.0219	87.5731	75.4761	101.903	70.3779	110.492
TMC8	Tmc8	ENSMUSG00000050106	16.2719	0.596291	1.51182	0.0969812	0.808634	23.4211	20.1133	20.185	21.8932	11.6907	14.8272	11.1388	9.16127	20.8939	9.3948
SASH1	Sash1	ENSMUSG00000015305	2809.21	-0.0908272	-1.06498	0.0970373	0.808744	2911.51	2558.15	2599.43	2899.55	2634.49	2680.9	3056.09	2862.08	2846.09	3043.76
EXPH5	Exph5	ENSMUSG00000034584	84.4502	0.275705	1.21059	0.0971702	0.809136	102.997	105.25	77.7786	84.9416	91.9413	76.8021	76.7707	58.7527	73.1231	96.1449
POM121C	Pom121	ENSMUSG00000053293	1995.57	-0.0638773	-1.04527	0.0972985	0.809847	2062.53	1872.86	1943.88	1940.85	1936.52	1991.84	2101.87	2012.87	2034.53	2057.98
GALNT10	Galnt10	ENSMUSG00000020520	378.075	-0.11964	-1.08646	0.0975075	0.81108	376.156	347.269	359.387	350.735	379.051	409.874	368.677	388.44	419.528	381.631
HIPK1	Hipk1	ENSMUSG00000008730	3619.93	-0.12573	-1.09106	0.0975758	0.81108	3927.08	3658.6	3564.25	2784.48	3378.92	3673.49	3905.16	3820.25	3681.62	3805.51
GIMAP6	Gimap6	ENSMUSG00000047867	104.336	0.254768	1.19314	0.0976737	0.811274	103.711	132.931	113.853	116.328	101.065	115.145	91.6123	87.9565	73.9488	106.806
MRGBP	Mrgbp	ENSMUSG00000027569	499.649	0.121563	1.08791	0.0977283	0.811274	463.407	522.359	518.625	586.228	512.58	479.578	496.007	457.41	497.953	462.347
ZNF24	Zfp24	ENSMUSG00000051469	1231.46	-0.105638	-1.07597	0.097782	0.811302	1170.61	1081.35	1340.46	1193.48	1147.79	1324.28	1262.72	1279.71	1175.16	1339.07
RIMKLB	Rimklb	ENSMUSG00000040649	1325.32	-0.167523	-1.12313	0.0980849	0.811302	1095.62	1340.76	1250.91	1396.97	1157.84	1322.99	1270.68	1195.11	1733.02	1489.31
PTDSS2	Ptdss2	ENSMUSG00000025495	1475.41	-0.0996561	-1.07152	0.098121	0.811302	1383.2	1413.9	1352.67	1511.72	1458.23	1408.57	1680.15	1478.8	1623.72	1443.15
PHLDB2	Phldb2	ENSMUSG00000033149	235.003	-0.225044	-1.16881	0.0981537	0.811302	251.607	184.629	236.616	185.544	225.205	258.811	249.472	288.849	189.68	279.614
MDM1	Mdm1	ENSMUSG00000020212	214.769	-0.209734	-1.15647	0.0981581	0.811302	187.16	217.874	200.896	186.861	200.014	201.954	298.69	199.609	252.644	201.993
PKHD1L1	Pkhd1l1	ENSMUSG00000038725	25.8052	0.908637	1.87727	0.0982089	0.811302	13.9808	16.0128	112.345	20.2013	15.3057	11.3273	23.7155	10.1885	17.778	17.1974
TTN	Ttn	ENSMUSG00000051747	276.808	0.996785	1.99555	0.0982312	0.811302	655.326	320.161	213.874	157.597	491.4	99.3628	90.9818	487.196	134.827	117.356
HEATR5A	Heatr5a	ENSMUSG00000035181	520.863	-0.157492	-1.11535	0.0983054	0.811302	411.147	579.83	462.162	537.756	473.002	598.498	573.184	514.87	543.97	514.216
LOXL2	Loxl2	ENSMUSG00000034205	67.8736	-0.366373	-1.28911	0.0983232	0.811302	70.1593	63.2273	64.7505	54.5701	43.9014	67.0925	53.3772	109.207	64.6379	87.8127
LETM2	Letm2	ENSMUSG00000037363	348.177	-0.260158	-1.19761	0.0983913	0.811302	427.705	347.559	278.579	258.054	274.366	425.185	390.199	296.872	324.691	458.563
SLITRK6	Slitrk6	ENSMUSG00000045871	39.4213	0.363327	1.28639	0.0984666	0.811302	48.7493	44.8633	39.3903	38.192	50.1969	32.0888	40.6576	42.4305	31.6397	26.0043
HEPACAM	Hepacam	ENSMUSG00000046240	2281.37	-0.0749015	-1.05329	0.0984767	0.811302	2207.09	2162.04	2388.32	2131.9	2220.44	2199.09	2297.67	2395.99	2381.98	2429.17
GADD45A	Gadd45a	ENSMUSG00000036390	107.749	0.228174	1.17135	0.0984845	0.811302	126.445	105.208	131.21	123.609	95.3622	91.5936	97.4759	109.064	95.7408	101.781
S100A3	S100a3	ENSMUSG00000001021	9.92616	0.82895	1.77639	0.0985303	0.811302	11.7397	5.98556	27.0512	9.71309	9.58796	9.04537	6.52068	6.31738	4.909	8.39166
RSBN1L	Rsbn1l	ENSMUSG00000039968	862.318	-0.0872979	-1.06238	0.0985497	0.811302	856.311	873.27	778.52	851.056	822.181	896.432	884.094	913.952	839.252	908.111
OPRM1	Oprm1	ENSMUSG00000000766	39.1096	0.424081	1.34172	0.0986538	0.811691	62.3124	43.8042	41.0764	29.8177	47.1438	25.6667	25.7451	34.8407	40.0935	40.5958
NDUFV2	Ndufv2	ENSMUSG00000024099	2120.02	0.0817555	1.0583	0.098683	0.811691	2058.79	2204.04	2307.92	2162.55	2167.2	2164	2136.8	1930.27	2125.89	1942.72
MX2	Mx2	ENSMUSG00000023341	57.1795	0.431906	1.34901	0.0987281	0.811707	92.1375	40.9189	59.7274	64.1075	70.6986	52.2126	45.8324	27.8889	66.3207	51.9502
IL27RA	Il27ra	ENSMUSG00000005465	41.9712	-0.397174	-1.31693	0.098863	0.812168	36.7435	49.4973	30.3296	28.7695	36.28	43.9012	66.2426	33.5316	46.9786	47.4378
PSTK	Pstk	ENSMUSG00000063179	481.676	0.11684	1.08436	0.0988704	0.812168	517.394	499.941	517.131	467.006	503.057	433.414	458.356	426.513	503.744	490.199
CDC23	Cdc23	ENSMUSG00000024370	1749.59	-0.0779761	-1.05554	0.099023	0.812969	1764.71	1761.2	1684.33	1656.51	1646.41	1830.31	1794.61	1750.68	1925.95	1681.16
TM9SF1	Tm9sf1	ENSMUSG00000002320	980.534	-0.0959833	-1.06879	0.0990741	0.812969	987.747	948.064	925.68	865.031	1014.29	1072.55	1021.4	947.567	1010.4	1012.61
BCL7A	Bcl7a	ENSMUSG00000029438	2714.21	0.0612613	1.04338	0.0992095	0.812969	2865.53	2691.48	2688.5	2891.76	2722.89	2719.11	2687.73	2578.06	2691.04	2605.99
SH3BGRL2	Sh3bgrl2	ENSMUSG00000032261	876.511	-0.136157	-1.09897	0.0992396	0.812969	903.304	698.381	928.601	841.363	804.002	888.762	826.106	1004.14	923.087	947.362
EDRF1	Edrf1	ENSMUSG00000039990	1050.5	0.1152	1.08313	0.0993205	0.812969	959.565	1098.46	1112.54	1191.84	1100.41	1009.57	1082.41	932.757	940.292	1077.15
ZBTB11	Zbtb11	ENSMUSG00000022601	1513.17	0.0890277	1.06365	0.0993567	0.812969	1636.92	1569.46	1486.66	1600.93	1506.99	1546.74	1584.34	1377.3	1392.63	1429.74
FAH	Fah	ENSMUSG00000030630	323.301	0.143432	1.10453	0.0993651	0.812969	334.748	330.099	318.486	371.266	341.632	303.071	278.693	327.482	282.86	344.674
NACAD	Nacad	ENSMUSG00000041073	1348.56	0.106324	1.07648	0.0994129	0.812969	1248.4	1353.55	1389.23	1483.73	1513.14	1348.97	1252.94	1394.16	1197.84	1303.64
GRM4	Grm4	ENSMUSG00000063239	456.39	-0.155097	-1.1135	0.0994889	0.812969	486.402	364.947	447.109	434.634	426.364	473.316	450.248	498.779	427.628	554.473
TNS3	Tns3	ENSMUSG00000020422	3767.35	-0.0719167	-1.05111	0.0995048	0.812969	3550.07	3596.85	3812.3	3758.53	3650.54	4162.4	3800.35	3597.56	3846.07	3898.8
GTPBP3	Gtpbp3	ENSMUSG00000007610	673.543	-0.106277	-1.07645	0.0995451	0.812969	673.551	605.228	620.842	658.734	683.722	694.973	746.162	725.938	633.116	693.166
MYO7A	Myo7a	ENSMUSG00000030761	816.258	0.16257	1.11928	0.0995962	0.812969	954.249	831.909	896.592	747.104	878.58	669.591	871.875	645.764	825.92	840.989
TNNI3K	Tnni3k	ENSMUSG00000040086	14.0317	0.657008	1.57681	0.0996312	0.812969	12.7122	12.3198	26.0445	15.6079	19.3324	8.664	12.5364	5.95288	17.4063	9.74015
BCL2L13	Bcl2l13	ENSMUSG00000009112	1729.41	-0.112265	-1.08092	0.0996581	0.812969	1701.57	1701.64	1641.17	1504.93	1761.2	1704.01	1851.56	1588.58	2019.16	1820.25
TRMT10C	Trmt10c	ENSMUSG00000044763	299.573	0.130174	1.09443	0.0999343	0.814517	317.471	297.128	327.45	290.323	333.049	286.606	273.109	287.957	288.98	293.659
RAMP2	Ramp2	ENSMUSG00000001240	573.173	-0.135013	-1.0981	0.10004	0.814598	471.268	514.296	587.609	614.018	543.795	633.899	559.727	601.916	564.859	640.349
ADRB3	Adrb3	ENSMUSG00000031489	17.193	0.567867	1.48233	0.100068	0.814598	24.3495	17.3988	15.1291	16.9947	28.3199	18.3755	16.3042	13.342	9.01166	12.7042
ZCCHC12	Zcchc12	ENSMUSG00000036699	911.262	0.17698	1.13051	0.100074	0.814598	882.829	818.749	1109.57	1002.88	1021.83	939.006	774.483	742.91	1035.84	784.525
TMEM220	Tmem220	ENSMUSG00000050270	20.3357	-0.52472	-1.43865	0.100241	0.815058	17.4906	27.2583	14.2344	12.778	11.9508	23.4207	21.0793	25.3342	20.388	29.423
STEAP4	Steap4	ENSMUSG00000012428	8.96684	-1.05052	-2.07128	0.100323	0.815058	2.12244	4.14778	5.82028	11.2421	5.58408	10.0986	7.48076	31.2665	3.93932	7.96658
MAP3K7CL	Map3k7cl	ENSMUSG00000025610	19.2071	-0.532307	-1.44624	0.100361	0.815058	12.7584	16.844	19.5423	15.9779	13.1682	14.6475	20.0997	29.7514	19.577	29.7051
ZNHIT1	Znhit1	ENSMUSG00000059518	452.885	-0.119714	-1.08652	0.100367	0.815058	399.817	457.454	433.396	431.83	448.674	524.995	467.805	442.348	474.496	448.038
SMAP1	Smap1	ENSMUSG00000026155	2605.98	0.112933	1.08142	0.100433	0.815058	2934.61	2599.92	2419.96	2671.71	2914.7	2447.2	2457.81	2244.4	2773.67	2595.8
HABP4	Habp4	ENSMUSG00000021476	4462.15	0.0635533	1.04504	0.100588	0.815962	4576.57	4557.66	4514.4	4481.31	4674.55	4613.06	4451.97	4043.44	4392.27	4316.3
CTSV	Ctsl	ENSMUSG00000021477	2644.05	-0.0949732	-1.06805	0.100645	0.815985	2577.82	2455.9	2657.3	2433.56	2659.66	2671.22	2398.57	2924.85	2780.14	2881.52
ACSS2	Acss2	ENSMUSG00000027605	1821.63	0.101442	1.07285	0.100677	0.815985	1941.95	2096.35	1797.88	1789.96	1804.85	1843.44	1646.7	1633.58	1779.65	1881.98
FXYD7	Fxyd7	ENSMUSG00000036578	1169.79	0.115155	1.08309	0.100809	0.816676	1234.41	1209.56	1192.12	1089.83	1356.68	1102.12	1004.66	1177.49	1220.48	1110.5
NUCB2	Nucb2	ENSMUSG00000030659	348.942	0.135231	1.09827	0.100897	0.816676	369.711	353.888	383.614	388.463	329.994	348.184	351.785	319.206	297.88	346.697
TTYH1	Ttyh1	ENSMUSG00000030428	14526.8	-0.0563781	-1.03985	0.100961	0.816676	14464.4	13734.3	14095.5	14279.6	14640.9	14715.6	14405.1	14268.6	15732.6	14931
ASH2L	Ash2l	ENSMUSG00000031575	1340.11	-0.0743617	-1.0529	0.100979	0.816676	1242.72	1284.58	1292.82	1325.77	1382.06	1432.97	1351.67	1336.98	1399.33	1352.17
PDZD3	Pdzd3	ENSMUSG00000032105	25.4963	0.470141	1.38524	0.101081	0.816851	21.2954	29.9253	36.4903	36.8486	23.3973	26.6378	25.6143	21.5355	16.5691	16.6498
PBXIP1	Pbxip1	ENSMUSG00000042613	1657.27	-0.0857251	-1.06122	0.101131	0.816851	1561.4	1553.31	1665.19	1615.87	1643.15	1781.42	1546.18	1821.19	1738.44	1646.51
PACS1	Pacs1	ENSMUSG00000024855	2293.94	-0.0740885	-1.0527	0.101239	0.817264	2313.83	2224.51	2165.68	2149.1	2323.06	2355.62	2184.35	2340.42	2490.29	2392.59
PPP2R2B	Ppp2r2b	ENSMUSG00000024500	2893.29	0.0916898	1.06562	0.101275	0.817264	2883.83	2939.51	3178.12	2818.13	3107.49	2873.74	2747.82	2562.42	3086.31	2735.53
CCDC65	Ccdc65	ENSMUSG00000003354	162.791	0.20809	1.15516	0.101312	0.817264	137.023	183.419	214.056	174.131	165.354	160.601	155.219	150.816	138.27	149.022
RBCK1	Rbck1	ENSMUSG00000027466	2379.77	-0.0710248	-1.05046	0.101521	0.81809	2269.43	2247.41	2393.66	2317.97	2374.47	2374.37	2521.85	2450.2	2571.91	2276.48
DENND5B	Dennd5b	ENSMUSG00000030313	1862.52	0.0741729	1.05276	0.101545	0.81809	2027.09	1904.7	1994.22	1827.29	1802.11	1824.98	1829.37	1752.22	1864.76	1798.41
CAMK1	Camk1	ENSMUSG00000030272	1119.36	0.0951645	1.06819	0.101616	0.818245	1148.91	1061.01	1131.65	1227	1213.24	1133.77	1033.48	1026.09	1153.76	1064.71
C11orf97	1700012B09Rik	ENSMUSG00000031927	5.88396	-0.95675	-1.94093	0.101651	0.818245	2.02278	2.04789	3.75923	7.38905	4.55669	9.68523	10.2685	7.37096	3.72172	8.01751
GRHL1	Grhl1	ENSMUSG00000020656	859.471	0.107389	1.07728	0.101862	0.818776	871.827	875.777	857.024	967.933	883.477	816.477	932.835	777.64	843.703	768.021
MAFB	Mafb	ENSMUSG00000074622	425.313	-0.140782	-1.1025	0.102033	0.818776	428.829	427.055	411.59	378.103	378.633	442.755	453.424	406.144	407.038	519.556
GLRX	Glrx	ENSMUSG00000021591	859.58	0.116296	1.08395	0.102049	0.818776	929.543	882.68	893.118	859.706	907.093	768.643	752.37	780.634	953.887	868.124
MYLK4	Mylk4	ENSMUSG00000044951	12.468	-0.777113	-1.7137	0.102078	0.818776	7.04887	17.7194	4.82306	10.3459	6.62587	10.423	8.55971	26.0327	11.8815	21.2205
TGFBR1	Tgfbr1	ENSMUSG00000007613	1102.94	-0.0990834	-1.07109	0.102125	0.818776	1105.78	1113.85	1031.06	1100.03	973.543	1027.46	1193.31	1198.9	1148.27	1137.22
ECM2	Ecm2	ENSMUSG00000043631	176.009	-0.317431	-1.24611	0.10213	0.818776	116.681	170.881	182.723	185.966	126.387	169.789	189.298	277.671	136.485	204.208
NUCB1	Nucb1	ENSMUSG00000030824	1822.89	-0.0887233	-1.06343	0.102285	0.818776	1829.45	1798.3	1758.15	1798.52	1648.98	1707.42	1817.41	1915.29	1920.47	2034.95
TMEM154	Tmem154	ENSMUSG00000056498	10.1867	0.920407	1.89265	0.10236	0.818776	9.29864	11.7553	10.6213	29.65	7.5496	12.2757	6.91857	0.899343	7.12614	5.77195
PHKA1	Phka1	ENSMUSG00000034055	1141.1	-0.0791429	-1.05639	0.102407	0.818776	1126.23	1100.68	1061.93	1150.88	1108.08	1102.79	1245.68	1157.18	1169.82	1187.74
TUBGCP3	Tubgcp3	ENSMUSG00000000759	1304.69	-0.098245	-1.07047	0.102467	0.818776	1163.08	1308.27	1287.95	1219.93	1322.56	1422.26	1297.29	1357.11	1444.93	1223.5
SLC18A2	Slc18a2	ENSMUSG00000025094	193.881	0.205294	1.15292	0.102523	0.818776	174.218	249.292	183.857	190.449	240.299	172.196	188.551	169.786	198.634	171.525
TMCO4	Tmco4	ENSMUSG00000041143	68.5075	-0.332924	-1.25956	0.102574	0.818776	65.8958	48.9968	68.1342	58.1338	59.4715	57.1115	65.2785	74.1742	114.385	73.4942
KLHL40	Klhl40	ENSMUSG00000074001	134.238	0.222437	1.1667	0.10264	0.818776	166.84	136.142	142.546	126.721	151.133	137.703	93.1804	131.546	123.296	133.27
TRANK1	Trank1	ENSMUSG00000062296	11555.5	-0.0690229	-1.04901	0.102682	0.818776	11206.7	12075.9	11250.7	11024.7	10836.7	11256.7	12352.6	12104.9	11253.5	12193.1
ALKBH6	Alkbh6	ENSMUSG00000042831	564.927	-0.0991465	-1.07114	0.102752	0.818776	566.437	513.254	549.99	526.834	570.705	582.845	610.437	565.634	600.624	562.511
SVIL	Svil	ENSMUSG00000024236	451.631	-0.195981	-1.1455	0.102819	0.818776	442.847	395.836	436.989	431.131	397.516	486.699	343.256	492.15	494.62	595.266
ZAP70	Zap70	ENSMUSG00000026117	142.21	0.23467	1.17664	0.102865	0.818776	169.766	163.499	138.338	134.308	162.665	99.3494	141.839	115.58	149.263	147.489
SLTM	Sltm	ENSMUSG00000032212	2338.04	0.0690705	1.04904	0.102916	0.818776	2320.96	2437.28	2402.53	2419.91	2390.72	2407.01	2380.35	2160.57	2289.97	2171.08
RANGRF	Rangrf	ENSMUSG00000032892	112.848	-0.266433	-1.20283	0.103021	0.818776	87.5384	88.4374	141.573	88.4182	107.932	115.818	117.221	107.525	133.478	140.542
NMRAL1	Nmral1	ENSMUSG00000063445	253.984	-0.177396	-1.13084	0.10305	0.818776	243.005	235.681	236.239	269.795	208.544	317.621	252.696	250.859	237.777	287.628
GCAT	Gcat	ENSMUSG00000006378	173.141	-0.265388	-1.20196	0.103159	0.818776	152.993	180.727	165.648	108.198	180.143	167.794	199.599	228.68	196.767	150.862
C1S	C1s1	ENSMUSG00000038521	41.7058	0.473939	1.3889	0.103169	0.818776	53.0413	32.8793	47.595	69.9385	38.7559	54.9483	33.5573	35.1121	30.9554	20.2752
ZWINT	Zwint	ENSMUSG00000019923	16459.7	0.0659706	1.04679	0.103193	0.818776	16825.1	15575.3	17128.5	17219.4	17431.6	16289.4	15534.2	15537.2	17005.1	16050.9
ASF1B	Asf1b	ENSMUSG00000005470	17.0773	0.565976	1.48039	0.10325	0.818776	33.0831	20.5967	16.3268	17.1942	16.3403	11.4358	10.6674	14.9272	10.481	19.72
CD59	Cd59b	ENSMUSG00000068686	7.32379	0.813644	1.75765	0.103304	0.818776	8.74648	8.52124	8.07735	11.6652	9.17708	6.66698	4.38784	8.24223	2.27226	5.48121
KDM8	Kdm8	ENSMUSG00000030752	112.749	-0.229442	-1.17238	0.103368	0.818776	87.2986	102.206	109.8	102.574	115.826	107.787	124.108	139.473	135.791	102.628
SETX	Setx	ENSMUSG00000043535	2767.61	0.0676739	1.04803	0.103417	0.818776	3000.08	2761.73	2939.05	2705.88	2760.31	2705.55	2647.5	2602.35	2772.66	2780.97
GABRB2	Gabrb2	ENSMUSG00000007653	3242.92	-0.110243	-1.07941	0.10349	0.818776	3470.93	3228.83	3177.13	2709.28	3010.1	3073.88	3218.82	3555.06	3434.13	3551.01
ITGB1BP1	Itgb1bp1	ENSMUSG00000062352	438.854	0.126013	1.09127	0.103522	0.818776	435.734	519.358	428.297	468.469	439.064	421.792	442.043	437.374	416.63	379.782
FIBIN	Fibin	ENSMUSG00000074971	118.531	0.236463	1.1781	0.103692	0.818776	116.781	134.186	145.092	141.038	103.997	105.472	98.8248	115.94	93.6046	130.377
ROCK1	Rock1	ENSMUSG00000024290	1099.44	-0.10633	-1.07649	0.103723	0.818776	972.592	1079.85	1050.27	1121.9	1068.62	1065.36	1305.34	1116.32	1101.66	1112.52
[truncated: 12,299 more rows]

## Sheet: Adult raw data
Supplementary Table 2. Raw RNA-Seq data from the hippocampal regions of juvenile and adult Adnp-HT mice.
Gene Information			Deseq2 Results					HT					Wild Type
HGNC symbol	Mouse symbol	Ensemble ID	baseMean	log2FC	FC	p-value	adjusted p-value	AD-HT1	AD-HT2	AD-HT3	AD-HT4	AD-HT5	AD-WT1	AD-WT2	AD-WT3	AD-WT4	AD-WT5
COL6A2	Col6a2	ENSMUSG00000020241	874.798	1.11763	2.1699	2.22045e-16	4.3332e-13	1167.87	1207.12	1102.46	1335	1175.71	598.112	392.276	663.765	526.584	579.079
ACLY	Acly	ENSMUSG00000020917	5601.41	0.405557	1.3246	2.22045e-16	4.3332e-13	6493.02	6687.79	6562.92	6134.82	6038.18	5162.36	4533.05	4759.22	4846.82	4795.88
PRSS41	Prss41	ENSMUSG00000024114	44.7565	3.07911	8.45095	2.22045e-16	4.3332e-13	106.534	94.3819	76.9304	66.7924	55.0392	15.5253	3.5688	12.8675	9.59783	6.32749
STPG1	Stpg1	ENSMUSG00000028801	219.821	1.04372	2.06153	2.22045e-16	4.3332e-13	268.944	301.05	311.073	288.49	311.449	148.917	154.282	131.702	137.907	144.395
CARD10	Card10	ENSMUSG00000033170	536.998	0.769034	1.70413	2.22045e-16	4.3332e-13	657.299	685.406	685.789	680.764	674.846	350.243	350.591	401.88	445.054	438.108
PCDHGA11	Pcdhga11	ENSMUSG00000102742	1750.36	0.759225	1.69258	2.22045e-16	4.3332e-13	2185.58	2163.96	2376.69	1982.55	2293.69	1296.05	1342.31	1219.84	1222.8	1420.12
PCDHGA2	Pcdhga2	ENSMUSG00000103332	903.753	0.860599	1.81579	2.22045e-16	4.3332e-13	1159.41	1179.9	1064.69	1111.61	1312.36	690.38	728.752	583.17	570.372	636.881
KRT9	Krt9	ENSMUSG00000051617	321.124	0.700002	1.62451	2.55351e-14	4.53016e-11	353.155	402.019	404.324	406.366	421.621	223.773	255.82	248.094	236.304	259.765
HPCA	Hpca	ENSMUSG00000028785	50954.2	0.273935	1.2091	3.68594e-14	5.99426e-11	54788.2	53013.2	56808	57100.2	57176.3	46624.9	46899.1	47470.6	43718.5	45943.1
PIRT	Pirt	ENSMUSG00000048070	134.433	1.41888	2.67378	6.95e-14	1.0433e-10	197.373	167.802	154.19	214.716	244.137	94.1265	66.8435	59.2764	65.696	80.1719
PLCG2	Plcg2	ENSMUSG00000034330	293.488	0.788022	1.7267	1.33449e-13	1.86018e-10	340.402	351.051	430.063	350.045	386.73	217.053	226.956	230.009	191.8	210.768
PCDHGB2	Pcdhgb2	ENSMUSG00000102748	450.706	-0.651841	-1.57117	2.67564e-13	3.481e-10	353.773	309.083	365.175	353.678	371.331	498.122	601.103	518.631	549.131	587.035
TNFRSF8	Tnfrsf8	ENSMUSG00000028602	59.6432	1.39749	2.63444	4.26104e-12	4.61967e-09	89.68	73.6754	91.7376	91.0126	86.3303	26.6834	35.9663	35.2279	32.6033	33.5151
SYCP2	Sycp2	ENSMUSG00000060445	80.0871	1.9495	3.86239	7.69318e-12	7.90171e-09	113.356	178.122	146	100.689	93.2101	32.0265	29.8812	29.8919	21.3064	56.3884
PDE1C	Pde1c	ENSMUSG00000004347	383.314	0.721345	1.64872	1.02951e-11	1.00454e-08	412.189	438.715	503.15	528.404	503.749	306.171	279.872	248.82	318.681	293.39
B3GAT2	B3gat2	ENSMUSG00000026156	708.014	-0.437846	-1.35458	4.29852e-11	3.99455e-08	588.987	572.44	602.236	616.649	626.776	793.025	772.709	881.881	778.641	846.796
PGAM2	Pgam2	ENSMUSG00000020475	192.071	0.803509	1.74534	4.5868e-10	4.0687e-07	223.455	223.738	244.722	252.694	276.218	163.585	129.269	135.127	152.721	119.185
CAMK2A	Camk2a	ENSMUSG00000024617	151989	0.172954	1.12736	8.51269e-10	7.22283e-07	155841	160009	165709	162155	161726	143166	144316	143946	137339	145683
PCDHB14	Pcdhb14	ENSMUSG00000044043	388.72	0.520807	1.43476	3.1456e-09	2.55777e-06	489.774	459.334	425.228	450.545	466.054	304.505	345.495	323.096	341.155	282.017
RIMBP3C	Rimbp3	ENSMUSG00000071636	163.368	0.722563	1.65011	5.71345e-09	4.45992e-06	211.72	213.316	194.925	192.086	205.098	126.226	134.125	99.7636	129.909	126.513
NDN	Ndn	ENSMUSG00000033585	3809.21	0.27766	1.21223	1.23479e-08	8.60603e-06	4048.47	3923.41	4365.29	4268.04	4267.73	3357.37	3407.6	3253.26	3663.24	3537.71
NEUROD6	Neurod6	ENSMUSG00000037984	6221.9	0.184019	1.13604	1.98739e-08	1.28567e-05	6591.29	6461.77	6550.5	6517.09	6969.85	5776.33	5873.05	5962.95	5718.52	5797.62
PFKL	Pfkl	ENSMUSG00000020277	8855.69	0.223915	1.1679	2.04231e-08	1.28567e-05	9447.29	9047.33	9510.72	9766.33	9936.11	8409.77	8014.55	8532.99	7835.02	8056.83
PRSS50	Prss50	ENSMUSG00000048752	21.8585	2.64356	6.2487	2.55711e-08	1.55944e-05	42.7849	48.6336	41.6529	18.5678	36.9828	5.19893	8.00534	9.74387	5.9604	1.05452
CABP7	Cabp7	ENSMUSG00000009075	10174.8	0.228196	1.17137	2.93431e-08	1.73524e-05	11421.5	10347.2	11089.9	11246.3	10783.9	9814.31	9542.34	9351.72	8902.17	9248.27
PCDH1	Pcdh1	ENSMUSG00000051375	13265.8	0.206187	1.15363	3.60513e-08	2.06924e-05	14647.7	14174.7	14199.7	13397.4	14642.7	11867.8	12402.8	12735.4	12031.9	12558
KCNAB2	Kcnab2	ENSMUSG00000028931	25199.4	0.201059	1.14954	6.12873e-08	3.32228e-05	26326.3	27386.5	27432	27065	26551.8	25233.7	23419.7	23001.7	22903.2	22673.6
GLP2R	Glp2r	ENSMUSG00000049928	225.648	0.715437	1.64198	6.30549e-08	3.32572e-05	302.128	231.561	263.268	336.426	268.875	157.048	152.123	183.404	177.178	184.474
NELL2	Nell2	ENSMUSG00000022454	28609.4	0.152518	1.11151	7.8487e-08	4.03072e-05	29599.7	29414.7	29803.3	31024.5	30759	26650	27771.7	27590	26621.8	26859.1
RGS14	Rgs14	ENSMUSG00000052087	3349.4	0.253326	1.19195	8.1389e-08	4.07258e-05	3476.07	3493.79	3635.55	3693.62	3914.73	3100.6	3158.35	3132.21	2967.97	2921.16
CTXND1		ENSMUSG00000097789	6482.94	0.354333	1.27839	1.69878e-07	8.28794e-05	8265.71	6793.81	6962.54	7145.53	7208.72	6005.24	5589.15	6194.2	5413.4	5251.09
EPHB6	Ephb6	ENSMUSG00000029869	2637.69	0.23491	1.17683	2.05717e-07	9.79161e-05	2847.91	2700.21	2740.36	2906.7	3066	2391.53	2462	2438.56	2431.91	2391.69
ACTA1	Acta1	ENSMUSG00000031972	167.416	0.672736	1.59409	2.8417e-07	0.000132038	170.798	208.552	230.158	213.732	205.177	118.964	143.246	121.808	120.643	141.082
PCDHGA9	Pcdhga9	ENSMUSG00000102440	401.664	-0.502594	-1.41676	3.17721e-07	0.000144194	276.309	328.324	331.17	382.387	343.541	490.765	484.588	454.364	493.518	431.68
VSTM2L	Vstm2l	ENSMUSG00000037843	1353.72	0.324067	1.25185	3.47485e-07	0.000154118	1409.82	1619.72	1484.72	1483.71	1527.3	1246.97	1200.48	1272.89	1220.31	1071.25
WSCD2	Wscd2	ENSMUSG00000063430	3093.06	0.223532	1.16759	8.41358e-07	0.000364869	3345.37	3283.19	3371.02	3232.23	3429.7	2915.13	2832.45	3065.58	2689.87	2766.11
INF2	Inf2	ENSMUSG00000037679	5588.17	0.247291	1.18698	9.68323e-07	0.000410801	5642.69	6179.07	6468.61	5960.08	6077.53	5448.98	5292.55	4895.48	4921.79	4994.88
PARP1	Parp1	ENSMUSG00000026496	4333.02	0.153132	1.11198	1.01994e-06	0.000423493	4492.15	4495.17	4606.62	4534.67	4684.76	4110.82	4214.68	4148.57	4032.34	4010.43
SLCO2A1	Slco2a1	ENSMUSG00000032548	271.542	0.577068	1.49181	1.52965e-06	0.000621896	327.882	274.215	326.723	318.33	378.157	245.706	183.039	228.167	217.689	215.512
SH3BGRL2	Sh3bgrl2	ENSMUSG00000032261	1118.92	-0.2956	-1.2274	1.74436e-06	0.000694717	1083.45	998.278	941.202	1036.43	964.621	1269.86	1210.65	1210.72	1317.49	1156.54
GPC1	Gpc1	ENSMUSG00000034220	4464.46	0.189326	1.14023	1.87911e-06	0.000730902	4863.53	4598.05	4668.6	4749.54	4905.25	4117.16	4131.07	4294.85	3957.11	4359.4
SLC7A14	Slc7a14	ENSMUSG00000069072	8190.73	0.149012	1.10881	1.91012e-06	0.000730902	8529.77	8544.9	8770.29	8269.16	8952.07	7903.74	7803.91	7808.5	7658.69	7666.28
PLXNA4	Plxna4	ENSMUSG00000029765	9801.09	0.162455	1.11919	1.99687e-06	0.000749401	10823.8	9940.06	10390.6	10375.9	10232	9386.63	8864.61	9304.77	9243.7	9448.85
GRIN3A	Grin3a	ENSMUSG00000039579	1230.15	-0.438567	-1.35526	2.4303e-06	0.000862314	1025.84	987.211	960.567	1128.59	1121.26	1138.97	1452.85	1514.91	1561.06	1410.26
PCDHB8	Pcdhb16	ENSMUSG00000047910	405.237	0.471714	1.38676	2.92093e-06	0.00100003	491.875	490.188	437.678	464.139	471.175	291.784	338.306	317.059	409.433	340.734
PTK2B	Ptk2b	ENSMUSG00000059456	31180.2	0.166058	1.12199	3.1766e-06	0.00106882	31866	32170.3	33657.7	32470	34698.4	29319.5	29585	29819.1	28091.4	30124.4
PCDHGB6	Pcdhgb6	ENSMUSG00000103088	1114.4	0.39679	1.31658	3.501e-06	0.00112788	1145.82	1444.29	1245.88	1272.65	1224.73	954.68	1031.27	985.529	1022.28	816.844
EPB41	Epb41	ENSMUSG00000028906	1478.03	-0.439347	-1.35599	3.52554e-06	0.00112788	1090.66	1452.57	1148.47	1255.19	1326.95	1648.35	1824.73	1445.87	1779.66	1807.87
KCNS2	Kcns2	ENSMUSG00000050963	1280.3	0.238449	1.17972	3.75357e-06	0.00117042	1412.95	1343.17	1412.86	1349.62	1411.28	1174.16	1268.99	1126.4	1146.54	1157.06
ARHGEF4	Arhgef4	ENSMUSG00000037509	11257.4	0.142303	1.10367	3.77844e-06	0.00117042	11555.9	11478.8	11978.5	12185.4	11861.6	10785.7	10993.2	10796.9	10368	10570.6
LY6K	Ly6k	ENSMUSG00000044678	9.09034	4.37293	20.7197	4.09119e-06	0.00124749	7.10312	12.8347	25.0166	20.8483	20.6249	0	2.44665	0.79585	1.23333	0
PSTPIP2	Pstpip2	ENSMUSG00000025429	377.812	0.407486	1.32637	4.52472e-06	0.00135846	435.931	441.28	427.611	391.219	458.402	347.091	338.626	285.622	312.929	339.407
PRKCA	Prkca	ENSMUSG00000050965	12867.8	0.162531	1.11925	5.30448e-06	0.00156844	13673.3	13010.7	13868	13229.8	14177.9	12018.2	12144.6	12682.3	11886	11987.5
PADI3	Padi3	ENSMUSG00000025328	5.22603	5.22446	37.3868	5.46698e-06	0.00159236	11.5974	9.91192	6.78439	10.7787	12.1933	0	0.994495	0	0	0
REC8	Rec8	ENSMUSG00000002324	138.61	0.998968	1.99857	6.94963e-06	0.00197561	146.43	197.239	209.31	192.342	178.107	97.167	47.3887	105.489	119.942	92.6847
ASB2	Asb2	ENSMUSG00000021200	89.6619	0.697221	1.62138	7.07182e-06	0.00197561	107.357	122.843	101.351	114.295	108.565	72.8307	67.3724	71.7698	67.9001	62.3345
DPM1	Dpm1	ENSMUSG00000078919	831.117	0.71434	1.64073	7.08648e-06	0.00197561	986.636	1301.83	858.486	1110.68	904.256	607.682	766.88	526.492	476.534	771.695
CHST1	Chst1	ENSMUSG00000027221	10862.2	0.183702	1.13579	8.68553e-06	0.00238454	11328.7	10800.8	11939.4	11577.8	12117.3	10209	10505.8	10280.5	9720.39	10142.1
SLC4A3	Slc4a3	ENSMUSG00000006576	4917.23	-0.185642	-1.13732	8.8779e-06	0.00238454	4438.46	4846.15	4443.67	4589.68	4688.3	5119.73	5389.29	4988.25	5430.16	5238.57
ZNF616	Zfp991	ENSMUSG00000067916	128.98	0.752167	1.68432	8.91988e-06	0.00238454	185.783	178.426	144.629	170.453	130.339	82.2885	85.9746	107.22	118.317	86.3691
IQSEC3	Iqsec3	ENSMUSG00000040797	10083.7	0.114939	1.08293	9.35307e-06	0.00246656	10268.4	10468.2	10365.7	10749.2	10572.7	9900.27	9501.92	9627.06	9683.96	9699.46
FERMT1	Fermt1	ENSMUSG00000027356	75.0343	-1.90526	-3.74576	9.50311e-06	0.00247271	24.4377	46.2923	28.102	29.3875	29.0094	70.2005	245.867	48.4915	72.8524	155.702
TLN2	Tln2	ENSMUSG00000052698	5221.56	0.193258	1.14334	1.00363e-05	0.00257708	5832.69	5615.33	5528.55	5526.61	5351.03	5049.27	4857.49	5084.83	4846.47	4523.29
LRRC10B	Lrrc10b	ENSMUSG00000090291	2224.02	0.277316	1.21194	1.0292e-05	0.00258884	2395.11	2371.82	2713.88	2377.95	2326.59	1986.02	2132.82	2076.07	1815.65	2044.26
LEFTY1	Lefty1	ENSMUSG00000038793	334.29	0.456487	1.3722	1.03474e-05	0.00258884	437.925	359.219	395.576	393.989	347.622	305.496	306.938	284.403	259.839	251.897
PCDHB16	Pcdhb17	ENSMUSG00000046387	598.499	0.378825	1.30028	1.07176e-05	0.00259771	647.836	723.065	665.202	682.044	664.584	568.863	505.664	473.231	588.947	465.552
SERPINA3	Serpina3n	ENSMUSG00000021091	1632.4	0.209924	1.15663	1.07241e-05	0.00259771	1756.24	1652.86	1769.92	1832.84	1742.12	1562.08	1436.91	1520.46	1498.25	1552.33
PLPPR2	Plppr2	ENSMUSG00000040563	9971.5	0.152233	1.11129	1.07822e-05	0.00259771	10503.7	9996.04	10356.2	10819.3	10811.4	9351.36	9688.06	9644.66	9154.87	9389.29
SNX19	Snx19	ENSMUSG00000031993	2842.16	0.146365	1.10678	1.10137e-05	0.00262113	2935.58	2972	2948.54	2978.69	3096.17	2737.11	2681.99	2695.18	2693.08	2683.3
METTL24	Mettl24	ENSMUSG00000045555	44.9293	1.01694	2.02362	1.27751e-05	0.00300369	64.0368	47.2346	54.0138	72.7036	62.7867	32.9031	28.4935	28.0603	29.9139	29.1464
PTPN3	Ptpn3	ENSMUSG00000038764	2760.54	0.20776	1.15489	1.34755e-05	0.00313064	2819.39	2917.81	3028.18	2916.2	3113.62	2491.31	2729.71	2632.13	2446.92	2510.11
COTL1	Cotl1	ENSMUSG00000031827	2895.47	0.246207	1.18608	1.40503e-05	0.0032138	3096.8	2900.7	3458.41	3167.96	3085.78	2702.12	2759.66	2710.83	2598.88	2473.52
KIAA1671	2900026A02Rik	ENSMUSG00000051339	5547.16	0.236609	1.17822	1.41628e-05	0.0032138	6125.02	5879.99	6286.41	5582.08	6132.37	4850.29	5360.87	5493.26	4786.69	4974.63
SCN7A	Scn7a	ENSMUSG00000034810	182.184	0.733351	1.6625	1.48945e-05	0.003341	196.077	176.237	245.032	267.725	252.125	127.06	110.402	165.123	156.9	125.162
NFATC2	Nfatc2	ENSMUSG00000027544	755.418	0.366282	1.28903	1.53346e-05	0.00340062	905.996	847.12	850.561	822.506	827.665	675.229	569.684	749.543	702.259	603.616
CAMTA1	Camta1	ENSMUSG00000014592	13741.9	0.166875	1.12262	1.59727e-05	0.00349645	15093.9	13996.1	14516.1	14244.5	14829.8	12376.1	13289.5	13267.3	12430	13376.1
FAM155B	Tmem28	ENSMUSG00000071719	1436.04	0.226186	1.16974	1.62548e-05	0.00349645	1608.9	1532	1623.54	1432.97	1544.78	1357.43	1297.73	1375.12	1276.83	1311.08
GRINA	Grina	ENSMUSG00000022564	15219.6	0.127982	1.09276	1.63042e-05	0.00349645	15296	15677	16174.9	16355	15966.4	14833.7	14623.4	14569	14605.3	14094.8
KRT79	Krt79	ENSMUSG00000061397	16.5076	1.96904	3.91507	1.9422e-05	0.00411799	35.2084	27.4542	18.9572	20.8908	28.3442	3.69385	13.4752	3.52625	7.97518	5.55052
SEC24D	Sec24d	ENSMUSG00000039234	1265.85	0.235149	1.17703	1.96246e-05	0.00411799	1320.67	1423.85	1263.73	1442.49	1394.14	1202.93	1124.56	1178.75	1155.14	1152.26
OCEL1	Ocel1	ENSMUSG00000002396	806.489	-0.320412	-1.24869	2.18205e-05	0.00453007	743.369	631.5	779.477	720.868	711.973	947.721	820.988	908.9	939.535	860.564
OR2AK2	Olfr316	ENSMUSG00000107677	70.3024	0.992905	1.99019	2.23223e-05	0.00457849	113.902	93.61	79.243	111.572	69.352	33.5093	51.0279	40.8404	54.0605	55.9066
COG7	Cog7	ENSMUSG00000034951	1637.13	-0.178629	-1.13181	2.2523e-05	0.00457849	1550.34	1573.14	1504.56	1534.34	1517.7	1716.35	1682.91	1776.9	1799.69	1715.36
MAP4	Map4	ENSMUSG00000032479	22406.9	0.131521	1.09545	2.38007e-05	0.00478836	22380.4	24000.6	23702.2	22878.4	24174.5	21475.5	21869.3	21316.1	21176.8	21095.5
CA4	Car4	ENSMUSG00000000805	1180.42	0.372822	1.29488	2.42647e-05	0.00483189	1537.39	1177.83	1368.97	1261.71	1315.13	1015.74	970.518	1176.82	941.004	1039.1
C14orf132	D430019H16Rik	ENSMUSG00000094910	7528.17	0.154303	1.11288	2.5652e-05	0.00505655	8025.52	7634.99	7954.96	8153.82	7883.25	6911.94	7171.51	7555.61	6967.08	7023
TBP	Tbp	ENSMUSG00000014767	1128.4	-0.209808	-1.15653	2.62996e-05	0.00511189	1059.12	1035.89	1037.06	1029.99	1071.24	1237.21	1262.27	1137.39	1202.2	1211.59
TMEM255B	Tmem255b	ENSMUSG00000038457	65.7902	-0.92432	-1.89779	2.64566e-05	0.00511189	52.594	58.7232	34.5069	38.4628	42.9588	100.576	88.5425	72.6123	97.2207	71.705
FAM81A	Fam81a	ENSMUSG00000032224	4463.28	-0.213061	-1.15915	2.92252e-05	0.00559147	4286.54	4344.89	3936.99	4199.53	3904.93	4446.3	5047.24	4747.53	4760.27	4958.53
TUBB2A	Tubb2a	ENSMUSG00000058672	23189	0.178078	1.13138	3.04779e-05	0.005719	25026.4	22935.8	23847.3	26391.4	24891.5	22183.2	22065.2	22009.2	21492.6	21047.5
SERPINF1	Serpinf1	ENSMUSG00000000753	407.187	0.472421	1.38744	3.13302e-05	0.00582295	426.946	545.023	455.801	475.504	461.771	410.428	287.763	317.91	331.198	359.531
TMEM8B	Tmem8b	ENSMUSG00000078716	4272.21	0.175393	1.12927	3.18993e-05	0.00587277	4618.27	4602.75	4447.11	4498.09	4492.06	3914.21	4025.36	4348.15	3838.14	3937.92
RIC3	Ric3	ENSMUSG00000048330	2777.96	0.177904	1.13124	3.27002e-05	0.00596397	2930.16	2872.95	2953.41	3071.38	2916.91	2544.57	2745.23	2703.42	2523.15	2518.43
CACNA1H	Cacna1h	ENSMUSG00000024112	8321.36	0.203522	1.15151	3.47013e-05	0.00624826	8564.23	8533.9	9846.25	8654.74	8937.75	7636.89	7759.14	7933.98	7378.78	7967.93
CHST11	Chst11	ENSMUSG00000034612	3349.48	0.214463	1.16027	3.48993e-05	0.00624826	3681.25	3393.4	3636.26	3663.35	3616.21	2956.13	2938.5	3416.53	3098.53	3094.64
PLCH2	Plch2	ENSMUSG00000029055	7245.8	0.268903	1.20489	3.58266e-05	0.00635203	8586.18	7345.37	7628.6	7826.18	8210.36	6568.66	6231.74	7469.71	6184.6	6406.61
ADAM23	Adam23	ENSMUSG00000025964	4536.61	0.173578	1.12785	3.61299e-05	0.00635203	4520.76	4911.64	4908.17	4621.21	5084.34	4202.53	4367.81	4284.29	4277.73	4187.6
ZFPM1	Zfpm1	ENSMUSG00000049577	1249.07	0.400989	1.32041	3.97968e-05	0.00693424	1715.37	1432.61	1433.87	1188.62	1340.7	1080.25	1115.33	1172.39	1050.74	960.821
AGAP2	Agap2	ENSMUSG00000025422	51257.1	0.131745	1.09562	4.07264e-05	0.00703341	52092.4	51784.5	54936.6	55531.8	53633.3	49385.7	50012.5	48895	47083.7	49216
SORL1	Sorl1	ENSMUSG00000049313	15105.4	0.154132	1.11275	4.21407e-05	0.00715109	16953.7	15664.7	15638.9	15293.1	16009.2	14876.7	14213.6	13972.1	14445.9	13985.9
ABI3BP	Abi3bp	ENSMUSG00000035258	63.3775	-1.02319	-2.03241	4.25863e-05	0.00716441	46.2369	42.9496	51.9855	22.1751	46.1386	70.6977	75.8542	99.7926	77.4477	100.497
CPNE4	Cpne4	ENSMUSG00000032564	3534.58	0.204723	1.15247	4.48932e-05	0.0074245	3742.72	3819.65	3841.5	3616.16	3905.2	3045.1	3505.33	3459.43	3166.49	3244.28
DACH1	Dach1	ENSMUSG00000055639	170.623	-0.476196	-1.39107	4.95518e-05	0.00812608	142.165	162.745	141.257	121.775	145.559	192.9	204.138	197.953	195.364	202.377
COL6A3	Col6a3	ENSMUSG00000048126	233.252	0.960705	1.94626	5.20176e-05	0.00845936	266.278	223.414	495.029	332.922	222.816	166.48	119.636	162.445	198.992	144.51
ITPKA	Itpka	ENSMUSG00000027296	7113.84	0.177235	1.13071	5.30063e-05	0.00854892	7352.13	7459.05	7513.43	7693.75	7732.35	6899.36	7203.93	6444.02	6466.47	6373.94
PCDHGA10	Pcdhga10	ENSMUSG00000102222	517.624	-0.521451	-1.4354	5.41628e-05	0.00866383	383.261	506.577	332.775	521.899	380.796	584.081	606.054	590.58	667.321	602.895
MAP1A	Map1a	ENSMUSG00000027254	52401.4	0.117714	1.08501	5.63995e-05	0.00890166	52681.6	55719.6	54331.9	53625.4	56330.4	51304.9	50435	48710.9	50334.4	50540.4
FAM220A	Fam220a	ENSMUSG00000083012	44.5017	-1.97246	-3.92436	5.65619e-05	0.00890166	6.863	50.0186	10.6157	12.2415	15.4	94.0553	67.2395	92.0834	43.132	53.3678
SEC62	Sec62	ENSMUSG00000027706	4847.58	-0.254918	-1.19327	5.71794e-05	0.00892685	4462.2	4057.1	4597.58	4712.28	4272.52	5075.44	5593.08	5262.86	5687.39	4755.32
ARF3	Arf3	ENSMUSG00000051853	47730.8	0.127161	1.09214	6.01203e-05	0.00931148	48986.4	48217.5	48849.1	51871.6	51239.5	46379	46231	45509	44176.3	45848.7
NSMF	Nsmf	ENSMUSG00000006476	29105.6	0.144452	1.10531	6.28124e-05	0.00959343	31329.4	31171.6	30449.6	30320	29537.4	28120	28216.8	28250.4	25783.2	27877.6
NEDD4L	Nedd4l	ENSMUSG00000024589	6607.32	0.1652	1.12132	6.29238e-05	0.00959343	6948.69	7452.06	6992	6977.12	6557.69	6309.8	6182.54	6306.2	5978.46	6368.62
PCDHGB7	Pcdhgb7	ENSMUSG00000104063	652.594	0.323459	1.25133	6.46637e-05	0.00978226	703.854	816.247	684.451	695.364	726.817	632.43	531.252	585.778	540.736	609.012
SYNJ2	Synj2	ENSMUSG00000023805	2878.26	0.199988	1.14869	6.55489e-05	0.0098399	3050.96	3132.86	3184.5	2923.99	3095.55	2547.64	2906.78	2544.18	2732.43	2663.73
EHD2	Ehd2	ENSMUSG00000074364	492.727	0.405141	1.32422	6.66047e-05	0.00992206	507.722	674.1	582.649	530.648	512.51	405.861	389.387	463.567	444.778	416.045
AP2A1	Ap2a1	ENSMUSG00000060279	9777.98	0.127812	1.09264	6.72228e-05	0.00993827	10001.8	10230.4	9881.4	10494.8	10445.1	9641.6	9434.71	9074.51	9180.94	9394.52
USP22	Usp22	ENSMUSG00000042506	8305.71	0.147862	1.10793	6.8039e-05	0.00998332	8222.33	8914.76	8533.27	9061.8	8921.59	7907.54	8095.55	7955.24	7725.95	7719.07
NPY2R	Npy2r	ENSMUSG00000028004	1728.36	0.302243	1.23306	7.00904e-05	0.0101207	2012.09	1652.02	1952.64	1830.07	2097.05	1477.73	1449.04	1678.79	1511.41	1622.74
CAMKV	Camkv	ENSMUSG00000032936	26101.7	0.14423	1.10514	7.03191e-05	0.0101207	28115.6	25716.1	26893	28540.2	27761.8	25371.6	24517.6	24487.1	24352.7	25261.5
PCDHGA4	Pcdhga4	ENSMUSG00000103677	596.062	-0.457417	-1.37308	7.05309e-05	0.0101207	517.12	500.077	507.428	465.062	521.48	599.559	647.959	592.788	733.595	875.55
BCL11B	Bcl11b	ENSMUSG00000048251	5590.1	0.161727	1.11863	7.2391e-05	0.0103118	5874.7	5940.56	6061.48	5698.81	5939.51	5331.33	5652.81	5100.26	5251.77	5049.77
PPA2	Ppa2	ENSMUSG00000028013	892.848	0.240148	1.18111	7.61841e-05	0.0107734	963.597	1018.32	957.662	902.04	993.059	874.467	817.685	824.753	767.895	808.997
GPR155	Gpr155	ENSMUSG00000041762	2809.06	0.185669	1.13734	7.88085e-05	0.0110259	2985.73	2799.4	3050.13	3077.73	3035.1	2453.51	2610.24	2664.31	2646.75	2767.74
E2F2	E2f2	ENSMUSG00000018983	57.7659	1.23731	2.35758	7.90997e-05	0.0110259	56.7809	84.1524	101.528	90.7375	67.5573	21.4261	66.1237	31.6548	24.6048	33.0932
TUBA4A	Tuba4a	ENSMUSG00000026202	12909.9	0.16151	1.11846	8.6123e-05	0.0118318	13672.5	13277.8	13154.9	13952.9	14100.9	12573.3	12804.1	11417.3	12005.7	12139.1
RYR1	Ryr1	ENSMUSG00000030592	2108.46	0.358184	1.28181	8.63257e-05	0.0118318	2112.45	2409.12	2515	2177.26	2628.08	1936.37	1747.06	1554.89	2086.14	1918.24
ACTB	Actb	ENSMUSG00000029580	32670.9	0.11116	1.0801	8.70552e-05	0.0118318	32650.7	33026.4	34326.6	34694.9	34944.7	31396.7	31728.2	31083.7	31374.1	31483.6
SLC24A3	Slc24a3	ENSMUSG00000063873	7426.47	0.188531	1.1396	8.73062e-05	0.0118318	7975.45	7570.13	7932.47	7663.87	8414.33	6515.16	6962.19	7468.8	7014.49	6747.85
PCDH15	Pcdh15	ENSMUSG00000052613	669.649	-0.339789	-1.26557	9.34792e-05	0.0124206	580.321	657.704	568.731	569.519	581.05	715.384	668.364	706.221	852.369	796.831
ATP1A3	Atp1a3	ENSMUSG00000040907	83482.8	0.132753	1.09638	9.35603e-05	0.0124206	83967.3	87125.8	84540	89633.1	91338.1	80974.1	79455.9	76910.6	81039.5	79843.4
DISP2	Disp2	ENSMUSG00000040035	17291.1	0.126792	1.09186	0.000100309	0.0132265	18012.8	17875.3	17458.5	18025.6	18880.8	16199.1	16125.2	16608.1	17183.5	16542
NCDN	Ncdn	ENSMUSG00000028833	91939.8	0.139473	1.1015	0.000102527	0.0134283	93419.2	93094.5	99779.6	97075.1	98533.2	88990.2	90916.4	83143.4	87740.2	86706.6
CXCL12	Cxcl12	ENSMUSG00000061353	2408.07	-0.320116	-1.24843	0.000106009	0.0137917	2387.66	2190.93	2154.63	2159.86	1818.75	2572.15	2384.91	2992.84	2660.7	2758.29
RPL35	Rpl35	ENSMUSG00000062997	1904.4	-0.234051	-1.17613	0.00010957	0.0140675	1653.54	1619.31	1856	1751.62	1871.4	2042.65	2179.51	1918.44	2027.73	2123.78
C14orf39	4930447C04Rik	ENSMUSG00000021098	345.212	0.457478	1.37314	0.000116647	0.0148783	350.267	455.576	362.183	460.737	368.336	290.284	317.067	315.431	279.06	253.18
LYNX1	Lynx1	ENSMUSG00000022594	14407.1	0.122155	1.08836	0.000125863	0.0158663	15196.3	15191	14802.2	14555.1	15339.9	14297	14100	13677.6	13628.9	13283.1
UMODL1	Umodl1	ENSMUSG00000054134	72.5654	0.898321	1.8639	0.00012602	0.0158663	74.3612	90.7185	107.569	95.1734	97.5823	34.689	47.8881	44.5955	48.3584	84.7194
FAT1	Fat1	ENSMUSG00000070047	2338.93	-0.243319	-1.18371	0.000132942	0.0165247	1976.45	2223.92	2322.12	2035.84	2154.09	2330.33	2421.21	2649.95	2569.64	2705.74
PRR19	Prr19	ENSMUSG00000058741	7.3625	2.84523	7.18619	0.000135696	0.0165851	6.34506	13.8829	8.68065	16.6628	19.0587	2.09457	2.94371	1.96251	1.99408	0
EPHB2	Ephb2	ENSMUSG00000028664	1263.69	0.217377	1.16262	0.000135961	0.0165851	1365.48	1366.13	1348.74	1295.18	1418.35	1115.41	1237.33	1157.51	1243.03	1089.75
ORAI2	Orai2	ENSMUSG00000039747	8076.41	0.171324	1.12609	0.000135978	0.0165851	8305	8002.5	9186.22	8882.67	8400.45	7472.7	7758.35	7777.95	7399.02	7579.27
TDO2	Tdo2	ENSMUSG00000028011	218.232	0.549125	1.4632	0.000137309	0.016635	231.786	231.866	252.164	314.347	264.338	191.374	180.557	139.151	168.483	208.256
GSTM2	Gstm7	ENSMUSG00000004035	779.141	0.296202	1.22791	0.000138092	0.016635	743.849	852.857	887.009	851.746	958.314	689.843	687.371	712.377	744.916	663.127
CHD4	Chd4	ENSMUSG00000063870	8170.9	0.167811	1.12335	0.000154368	0.0183473	8628.72	8850.04	8563.22	8363.95	8821.17	7326.11	7226.65	8024.73	8169.46	7734.91
KCNG2	Kcng2	ENSMUSG00000059852	1105.03	0.363361	1.28642	0.000155127	0.0183473	1265.47	1394.71	1034.51	1188.61	1336.8	941.836	863.898	1100.28	932.159	991.993
ADORA1	Adora1	ENSMUSG00000042429	11865	0.139466	1.1015	0.000156591	0.0184088	12776.2	12494.6	12709.6	12006.8	12203.7	11663	11470	11634.2	10791.7	10900.2
VSTM5	Vstm5	ENSMUSG00000031937	307.427	0.44074	1.3573	0.000158136	0.0184792	305.05	357.051	303.142	384.173	420.508	263.592	278.093	247.666	264.126	250.869
FAM210B	Fam210b	ENSMUSG00000027495	1362.51	0.235846	1.1776	0.000159223	0.0184955	1505.57	1376.68	1529.95	1485.42	1470.84	1204.75	1150.21	1388.06	1242.12	1271.53
MAPK8IP2	Mapk8ip2	ENSMUSG00000022619	12950.8	0.0930395	1.06662	0.000162628	0.0186688	13622.4	13231.1	13243.5	13546	13199.1	12804	12620.5	12425	12550.1	12266.3
CAMK2B	Camk2b	ENSMUSG00000057897	47333.2	0.124521	1.09015	0.000163765	0.0186893	46969.9	49520.7	50235.9	49542.8	50601.4	46540.5	45837.6	44275.1	43666	46142.3
TRPM4	Trpm4	ENSMUSG00000038260	469.061	0.414817	1.33313	0.000175699	0.0199347	485.178	498.12	510.823	570.945	615.052	342.731	437.578	450.805	421.024	358.352
ARHGAP39	Arhgap39	ENSMUSG00000033697	6398.53	0.123316	1.08924	0.000177611	0.0199662	6645.7	6544.45	6909.08	6677.82	6581.79	6278.83	6138.63	6185.6	6186.66	5836.71
PTPRN	Ptprn	ENSMUSG00000026204	18337.3	0.102562	1.07368	0.000182728	0.0203768	18697.3	19116.9	18978.1	18769.5	19381	18231.7	17429.2	18085.6	17275.1	17409.1
SLIT1	Slit1	ENSMUSG00000025020	11794.9	0.165448	1.12151	0.000183975	0.0203993	12223	11799.7	12303.3	12918.6	13109.2	11585.1	11020.7	11601.8	10771.7	10616.3
IL16	Il16	ENSMUSG00000001741	1523.17	0.338154	1.26414	0.000189917	0.0209392	1974.27	1391.88	1795.97	1665.07	1678.93	1410.97	1306.95	1369.58	1410.68	1227.39
WDR7	Wdr7	ENSMUSG00000040560	8058.62	0.124253	1.08994	0.000194338	0.0213062	8710.55	8081.53	8197.61	8333.21	8705.92	7555.71	7739.77	7852.36	7687.51	7722.08
DAGLA	Dagla	ENSMUSG00000035735	7406.65	0.174244	1.12837	0.000199996	0.021804	7641.37	8245.49	8020.46	7572.82	7786.47	7233.98	7407.73	6799.74	6873.18	6485.25
BAHD1	Bahd1	ENSMUSG00000040007	2023.39	0.164943	1.12112	0.000208293	0.0225824	2291.47	2099.33	2103.77	2041.32	2160.7	1856.11	1929.17	1922.66	1921.88	1907.47
CAMTA2	Camta2	ENSMUSG00000040712	18798.1	0.119867	1.08664	0.000223249	0.023938	19315.1	19312	20105.3	19218.6	19940.4	17925.2	18701.3	17596.8	17363.5	18503.1
RNF17	Rnf17	ENSMUSG00000000365	55.7987	1.48001	2.78951	0.000224669	0.0239586	39.671	104.035	126.822	67.7819	71.6855	39.9127	22.1017	47.7292	24.6231	13.6245
TEAD2	Tead2	ENSMUSG00000030796	115.317	-0.707704	-1.6332	0.000231394	0.0245416	100.876	70.1483	90.3249	82.9812	90.5039	184.733	171.22	112.708	119.615	130.057
NUMBL	Numbl	ENSMUSG00000063160	5846.39	0.156638	1.11469	0.0002455	0.0258969	6204	6171.89	6295.89	5983.65	6160.88	5657.58	5399.83	5684.09	5103.25	5802.8
NIPAL2	Nipal2	ENSMUSG00000038879	180.825	-0.564416	-1.47879	0.00025819	0.0270891	165.356	152.895	147.841	129.339	131.44	172.567	267.088	248.795	196.487	196.438
MORC1	Morc1	ENSMUSG00000022652	9.07178	2.66587	6.3461	0.000271619	0.0281683	19.2274	7.38034	12.8242	13.0309	26.2202	4.70978	0	0	3.6627	3.66232
TMEM132A	Tmem132a	ENSMUSG00000024736	5062.72	-0.171024	-1.12586	0.000272806	0.0281683	5248.11	4628.89	4607.18	4749.82	4581.98	5506.21	5447.75	5193.66	5265.84	5397.75
CORO2B	Coro2b	ENSMUSG00000041729	8539.3	0.146432	1.10683	0.000296458	0.0302899	9061.77	8764.11	8931.94	9009.51	9093.92	8321.59	7779.72	8593.03	7622.96	8214.41
P2RY6	P2ry6	ENSMUSG00000048779	120.486	0.544678	1.45869	0.000298519	0.0303417	132.791	160.616	143.649	135.395	141.862	102.104	97.9	111.698	75.0493	103.796
PDLIM2	Pdlim2	ENSMUSG00000022090	346.792	0.342771	1.26819	0.000302335	0.0305703	330.92	384.132	392.703	422.48	408.767	306.863	287.13	324.52	291.299	319.11
SLC8A2	Slc8a2	ENSMUSG00000030376	15844.4	0.147073	1.10732	0.000312146	0.0313997	15903.7	16824.6	16890	16594	17043.5	15025.4	16203.4	14448.6	14530.7	14980.3
MAST3	Mast3	ENSMUSG00000031833	17248	0.147086	1.10733	0.0003169	0.0316417	17910.4	17670.4	18998.1	17803.4	18249.5	16584.4	16637.7	17078.4	15149.4	16398.1
PTGFR	Ptgfr	ENSMUSG00000028036	34.9622	-1.57425	-2.97781	0.000317795	0.0316417	21.155	16.7324	19.7813	15.807	11.4727	25.1443	60.7198	24.3164	45.7189	108.774
NPTX1	Nptx1	ENSMUSG00000025582	25323.4	0.175013	1.12897	0.000322956	0.0319923	27878.7	26432.3	27748.9	26220.5	26007.4	24631.4	23698.5	25554.6	21750.2	23311.3
NTN5	Ntn5	ENSMUSG00000070564	266.334	0.465231	1.38054	0.000342207	0.0337281	291.333	373.86	274.036	290.628	313.706	243.662	221.506	186.892	208.764	258.958
SLC2A5	Slc2a5	ENSMUSG00000028976	164.041	0.594539	1.50999	0.000344721	0.0338052	185.4	174.197	216.527	188.58	219.618	172.162	116.368	137.544	132.623	97.394
BOK	Bok	ENSMUSG00000026278	2326.23	0.246728	1.18651	0.0003529	0.0344342	2663.61	2258.53	2762.58	2539.94	2399.35	2224.67	2207.76	2230.14	1978.19	1997.5
SHISA6	Shisa6	ENSMUSG00000053930	7857.02	0.258517	1.19625	0.000356906	0.0346518	8981.9	8491.92	8157.52	8178.15	8986.43	7034.29	6560.75	8480.03	6694.97	7004.24
APOL2	Apol8	ENSMUSG00000056656	184.184	0.575886	1.49059	0.000359339	0.0347154	195.724	220.89	198.091	253.235	232.682	205.853	142.994	120.947	135.211	136.213
ADNP	Adnp	ENSMUSG00000051149	2552.84	0.253855	1.19239	0.000373788	0.0359334	2670.22	2879.59	2497.19	2920.55	2917.14	2171.65	2397.95	2306.6	2148.23	2619.27
C4B	C4b	ENSMUSG00000073418	1837.23	0.447709	1.36387	0.000377683	0.0361298	1654.01	2521.83	2209.82	2208.73	2004.71	1904.51	1330.51	1706.46	1425.54	1406.15
CAPN12	Capn12	ENSMUSG00000054083	16.626	-1.38319	-2.60844	0.000381527	0.0363195	8.45468	7.92443	7.91374	12.9192	7.58406	33.3982	23.8587	25.8459	19.807	18.5537
RXFP3	Rxfp3	ENSMUSG00000060735	169.66	0.417652	1.33575	0.000385048	0.0364768	205.197	180.213	182.677	193.402	208.961	135.606	140.521	149.124	138.272	162.626
PRDX5	Prdx5	ENSMUSG00000024953	4315.16	-0.123005	-1.089	0.000398944	0.0376106	4136.46	4070.18	4116.74	4080.58	4252.25	4415.49	4370.37	4612.35	4412.79	4684.44
GAA	Gaa	ENSMUSG00000025579	12656.6	0.18267	1.13498	0.000404053	0.0379091	13793.5	12950.5	13540.2	13371.3	13628.9	11585.3	10615.4	12580.6	12582.6	11917.2
CAP1	Cap1	ENSMUSG00000028656	8926.93	0.0982011	1.07044	0.000419271	0.0391487	9167.2	9075.78	9451.88	9200.79	9256.81	8632.6	8911.81	8610.35	8574.01	8388.02
PHYH	Phyh	ENSMUSG00000026664	1898.28	-0.146141	-1.10661	0.000431853	0.0401315	1809	1760.06	1870.92	1756.01	1815.13	1901.68	2026.01	2018.46	2010.02	2015.48
CPLX2	Cplx2	ENSMUSG00000025867	53052	0.116833	1.08435	0.00043521	0.0402518	54417	53098.7	55198.3	56648.9	56631.6	50557.9	50095.9	53393.4	49385.3	51093.1
CHRM1	Chrm1	ENSMUSG00000032773	8064.54	0.14683	1.10713	0.000447346	0.040979	8110.56	8429.15	8382.13	8460.06	8990.51	7501.3	8030.91	7507.93	7332.69	7900.12
CPNE6	Cpne6	ENSMUSG00000022212	20442.7	0.184187	1.13618	0.000447751	0.040979	22529.4	20407.6	21283	22000.3	22510	19028.3	18026.7	20953.5	18037.4	19651.1
GRIA1	Gria1	ENSMUSG00000020524	33703.6	0.123702	1.08953	0.000449372	0.040979	34870.3	33945.8	34164.5	36056.5	36701.5	31509.8	31261.5	33295.9	32198.6	33032
NEB	Neb	ENSMUSG00000026950	145.29	0.600878	1.51664	0.000458339	0.0416023	208.629	162.353	147.746	188.232	167.44	108.677	118.203	114.281	86.6642	150.672
MAPT	Mapt	ENSMUSG00000018411	15547	0.1197	1.08651	0.000465391	0.0418169	15825.6	16598.7	15979.9	15542.8	17012.2	15253.8	14988.6	14524.7	14850.5	14893.6
ISLR2	Islr2	ENSMUSG00000051243	4287.03	0.166674	1.12247	0.000466862	0.0418169	4459.98	4497.23	4758.7	4432.44	4522.65	3939.63	4173.26	4253.63	3701.08	4131.7
MYO18B	Myo18b	ENSMUSG00000072720	110.499	0.601256	1.51704	0.000468347	0.0418169	132.935	172.113	131.155	104.516	125.918	76.4668	85.5058	96.4438	88.4829	91.4494
DLG4	Dlg4	ENSMUSG00000020886	28082	0.0913039	1.06533	0.000469275	0.0418169	28923.8	28402.4	28971.5	29727.3	28825	27588.6	27527.2	26945	26284.6	27624.4
RPS20	Rps20	ENSMUSG00000028234	2439.26	-0.223393	-1.16748	0.000476102	0.0422324	2264.84	2012.83	2316.77	2392.95	2266.48	2665.87	2796.39	2730.83	2572.67	2372.97
MAP6D1	Map6d1	ENSMUSG00000041205	2113.4	0.168716	1.12406	0.000483764	0.0426866	2216.65	2392.1	2280.26	2078.5	2216.09	2051.94	2029.04	1945.82	1972.27	1951.37
KSR1	Ksr1	ENSMUSG00000018334	6621.14	0.205674	1.15323	0.000485597	0.0426866	7770.67	6840.63	7069.4	6786.4	6995.54	6355.49	6140.3	6725.7	5680.31	5846.91
GRIN2A	Grin2a	ENSMUSG00000059003	14668	0.139764	1.10172	0.000501589	0.0438946	15913	14859.8	14725.7	15150.9	16241.3	13957.6	14067.4	14251.7	14237.9	13274.9
NT5DC2	Nt5dc2	ENSMUSG00000071547	310.045	0.410788	1.32941	0.000515036	0.0446708	360.539	330.665	289.593	370.336	420.72	287.573	240.459	278.321	248.614	273.628
FNBP1L	Fnbp1l	ENSMUSG00000039735	2070.56	-0.234535	-1.17653	0.00053231	0.0459648	2070.42	2056.75	1823.68	1871.5	1692.02	2276.39	2395.63	2122.53	2150.75	2245.93
PRDM16	Prdm16	ENSMUSG00000039410	902.068	0.484642	1.39924	0.000535303	0.0460032	1263.8	1090.48	1097.01	972.616	836.861	621.789	671.787	924.721	874.902	666.716
CHGA	Chga	ENSMUSG00000021194	3505.8	0.138619	1.10085	0.000537731	0.0460032	3619.16	3724.32	3607.12	3674.24	3745.19	3284.47	3385.97	3121.87	3416.46	3479.26
SIPA1L3	Sipa1l3	ENSMUSG00000030583	9218.3	0.209561	1.15634	0.000539827	0.0460032	10765.3	9776.54	9732.4	9580.11	9578.74	8718.28	8858.38	9120.2	8576.93	7476.1
ACADL	Acadl	ENSMUSG00000026003	991.551	-0.20265	-1.15081	0.000555527	0.0468905	926.61	950.675	916.748	916.865	899.144	1084.75	994.599	1110.46	1121.27	994.387
CARMIL3	Carmil3	ENSMUSG00000022211	2758.83	-0.20618	-1.15363	0.000558916	0.0468905	2657.69	2653.99	2678.75	2386.46	2432.95	2946.68	2737.84	2812.92	3127.1	3153.95
STRIP1	Strip1	ENSMUSG00000014601	3187.87	0.140423	1.10223	0.000559851	0.0468905	3393.23	3273.89	3206.53	3534.42	3307.75	2934.18	2999.47	3029.83	3141.99	3057.46
SNRPN	Snrpn	ENSMUSG00000102252	21961.7	0.120868	1.08739	0.000581452	0.0481382	23002.2	22166.4	22411.9	23957.6	22867.4	21404.9	21734	20130.6	20614.3	21327.2
CRACR2A	Cracr2a	ENSMUSG00000061414	147.74	0.58864	1.50383	0.00058309	0.0481382	141.37	169.576	173.605	206.51	196.055	119.838	133.713	87.0416	141.721	107.968
CSF1R	Csf1r	ENSMUSG00000024621	3140.64	0.207083	1.15435	0.000584614	0.0481382	3424.08	3391.16	3558.15	3000.46	3454.05	3090.61	2896.86	2692.44	3044.4	2854.16
GHSR	Ghsr	ENSMUSG00000051136	50	0.825112	1.77167	0.000587887	0.0482043	69.9132	58.6744	67.4289	49.1601	74.508	28.6275	48.4789	40.4068	30.3803	32.4216
SMYD5	Smyd5	ENSMUSG00000033706	1538.74	0.181488	1.13405	0.000594323	0.0485281	1631.2	1693.2	1549.67	1743.87	1558.76	1459.59	1394.99	1514.83	1431.26	1410.03
YWHAH	Ywhah	ENSMUSG00000018965	30304.1	0.138888	1.10106	0.000601025	0.0487744	31727.2	30052.8	31840.2	33181.4	32007.4	27907.1	29752.2	29651.1	27307	29614.5
SLC4A10	Slc4a10	ENSMUSG00000026904	8762.99	-0.24856	-1.18802	0.000602338	0.0487744	8336.46	8226.84	7255.6	8025.77	8205.64	8350.16	9143.56	10992.1	9472.98	9620.71
CPA2	Cpa2	ENSMUSG00000071553	19.5114	1.25109	2.38021	0.000624374	0.0503499	26.3443	31.3117	35.0354	17.8303	27.0249	11.8986	13.8072	7.92181	11.7989	12.1404
SPHKAP	Sphkap	ENSMUSG00000026163	10472.9	0.183457	1.1356	0.000633288	0.0506501	10997.7	11033.3	11122.4	10556.1	11979.3	9855.89	10462.6	9540.96	10247	8933.89
OLFML2B	Olfml2b	ENSMUSG00000038463	1615.79	0.265254	1.20185	0.000640657	0.0508787	1780.7	1685.22	1944.15	1635.5	1774.36	1426.62	1578.19	1642.63	1312.18	1378.33
DUSP5	Dusp5	ENSMUSG00000034765	908.21	0.280205	1.21437	0.000641362	0.0508787	982.223	1004.9	1035.15	903.063	1055.39	801.885	937.607	861.176	726.43	774.271
ENC1	Enc1	ENSMUSG00000041773	29867.7	0.123618	1.08946	0.000677461	0.0535249	32294.2	30854.6	30812.3	29766.2	32006.7	28729.7	29529.3	28622.7	27086.3	28975.5
GRSF1	Grsf1	ENSMUSG00000044221	2311.79	-0.14269	-1.10396	0.000700344	0.0549977	2241.51	2304.54	2180.92	2103.44	2158.14	2369.41	2370.28	2491.93	2495.14	2402.63
C2CD2	C2cd2	ENSMUSG00000045975	535.899	-0.373151	-1.29518	0.000701739	0.0549977	373.671	466.817	516.853	444.786	533.828	653.654	540.945	563.82	622.593	642.022
RASD2	Rasd2	ENSMUSG00000034472	1985.93	0.216007	1.16151	0.000713226	0.0556744	2166.12	2276.53	2246.66	1993.28	1989.02	1961.71	1943.62	1823.37	1740.4	1718.58
DNHD1	Dnhd1	ENSMUSG00000030882	362.458	-0.498975	-1.41321	0.000721229	0.0560749	325.962	329.093	246.106	329.239	271.471	511.467	417.812	392.073	482.13	319.23
TRIM62	Trim62	ENSMUSG00000041000	729.547	0.226737	1.17019	0.000724413	0.0560989	792.807	757.161	793.131	757.933	833.837	615.662	668.364	728.343	694.151	654.08
AP2A2	Ap2a2	ENSMUSG00000002957	9596.33	0.118288	1.08545	0.000737117	0.0568377	10019	9836.44	9747.95	10514.9	9829.3	9268.87	9296.51	9484.7	8806.16	9159.41
ZAP70	Zap70	ENSMUSG00000026117	189.204	0.528944	1.44287	0.000743507	0.0568377	259.76	173.515	228.696	212.394	243.4	164.879	145.628	192.822	142.01	128.929
ITGA4	Itga4	ENSMUSG00000027009	1808.28	0.269818	1.20566	0.000747972	0.0568377	2158.54	1744.42	1891.84	1897.74	2192.42	1568.52	1536.94	1843.58	1634.4	1614.4
GLP1R	Glp1r	ENSMUSG00000024027	157.754	1.12193	2.17637	0.000748308	0.0568377	238.146	97.0437	375.449	155.448	214.755	94.0973	59.3704	144.367	97.1879	101.674
CORO1C	Coro1c	ENSMUSG00000004530	3560.15	0.184571	1.13648	0.000748516	0.0568377	3549.9	3876.63	4196.73	3645.92	3669	3175.11	3416.43	3291.47	3463.69	3316.67
HSF2BP	Hsf2bp	ENSMUSG00000002076	14.5247	1.85528	3.61823	0.000757674	0.0573101	10.4045	22.7426	30.5925	38.9893	10.1046	9.09471	3.50676	8.23033	7.64038	3.94138
JPH3	Jph3	ENSMUSG00000025318	10635.1	0.130429	1.09462	0.000761508	0.0573777	11382.2	10973.7	11144.2	11044.4	11032.9	10478.9	10815.7	9741.07	9990.45	9747.09
BEST1	Best1	ENSMUSG00000037418	47.331	1.27138	2.41392	0.000765499	0.0574566	79.5862	71.3496	65.5746	68.7656	44.4855	55.2953	24.6095	14.5048	12.9282	36.2109
MMP17	Mmp17	ENSMUSG00000029436	9267.53	0.156079	1.11425	0.000776841	0.0579512	10220.8	9235.58	9814.85	9967.3	9604.03	8741.68	8734.03	9412.29	8172.05	8772.61
DEPTOR	Deptor	ENSMUSG00000022419	655.684	-0.343365	-1.26871	0.000780602	0.0579512	525.266	712.299	578.196	503.043	571.165	714.19	775.731	662.636	735.954	778.359
GAREM1	Garem1	ENSMUSG00000042680	1835.8	0.159558	1.11694	0.000780997	0.0579512	1855.1	1972.33	1936.45	1902.82	2019.27	1648.15	1753.41	1777.29	1819.56	1673.6
HOGA1	Hoga1	ENSMUSG00000025176	55.9032	0.769554	1.70474	0.000789366	0.0583503	68.7425	55.2099	69.8591	87.9968	70.8876	31.4627	51.4721	36.071	48.6592	38.6709
AKAP13	Akap13	ENSMUSG00000066406	4622.6	0.31815	1.24673	0.000802088	0.0590669	6030.36	4592.36	5078.59	4978.59	4972.53	3843.59	3600.17	4961.96	4109.55	4058.29
CAMK1D	Camk1d	ENSMUSG00000039145	9255.51	0.135419	1.09841	0.000806979	0.0591688	9601.87	9730.48	9402.45	9757.59	9955.18	8708.69	8612.84	9552.3	8751.93	8481.74
PJA1	Pja1	ENSMUSG00000034403	6093.09	0.119843	1.08662	0.000812516	0.0591688	6684.02	6257.93	6097.19	6378.88	6313.88	5771.75	5972.36	5700.07	5765.58	5989.26
TTN	Ttn	ENSMUSG00000051747	310.726	0.82761	1.77474	0.000812567	0.0591688	327.292	307.157	484.367	309.46	554.926	159.233	218.523	171.741	210.107	364.451
CACNB3	Cacnb3	ENSMUSG00000003352	7456.88	0.116932	1.08443	0.000842957	0.0609622	8186.26	7607.69	7573	7704.46	7724.72	7167.81	7126.27	7409.63	6907.54	7161.44
RRP1	Rrp1	ENSMUSG00000061032	8514.97	0.13534	1.09835	0.000843443	0.0609622	8659.65	8728.58	8820.36	8979.34	9380.98	7834.12	8350.48	7829.25	7999.27	8567.72
MFN2	Mfn2	ENSMUSG00000029020	8326.56	0.0825567	1.05889	0.000861128	0.0620107	8394.78	8593.69	8478.75	8643.16	8712.88	8047.57	8173.34	8199.07	8028.9	7993.44
TP53I11	Trp53i11	ENSMUSG00000068735	2529.15	0.183604	1.13572	0.000875552	0.0625875	2468.8	2855.55	2740.06	2530.29	2853.82	2423.11	2269.93	2425.48	2339.32	2385.12
NMBR	Nmbr	ENSMUSG00000019865	62.3244	-0.709746	-1.63552	0.000879275	0.0626243	47.9103	40.4793	54.4668	38.641	54.637	65.4394	90.6307	62.7646	79.1713	89.1038
GRIK4	Grik4	ENSMUSG00000032017	2341.91	0.231084	1.17372	0.000891137	0.0630869	2520.66	2348.76	2386.09	2861.52	2528.54	2048.38	2035.19	2323.71	2075.74	2290.5
CTTN	Cttn	ENSMUSG00000031078	5773.53	0.143212	1.10436	0.000906196	0.0638427	5725.73	5845.45	6018.8	6373.01	6335.48	5584.13	5460.09	5523.09	5245.1	5624.39
LRRTM1	Lrrtm1	ENSMUSG00000060780	3644.53	0.133059	1.09662	0.000919149	0.0645223	3906.96	3712.64	3712.89	3736.41	3995.17	3412.14	3626.4	3539.34	3442.23	3361.09
CPNE9	Cpne9	ENSMUSG00000030270	667.35	0.259156	1.19678	0.000976299	0.0679288	657.953	782.499	732.165	696.727	766.201	590.042	676.127	567.586	585.595	618.607
CBX6	Cbx6	ENSMUSG00000089715	16857.4	0.107551	1.0774	0.000978119	0.0679288	17545	17469.7	17593.4	17669.7	17148.4	16838	16882.4	15948.5	15893.9	15585.2
SH3BP5	Sh3bp5	ENSMUSG00000021892	3956.94	0.167927	1.12344	0.00100245	0.069372	4336.23	3961.06	4340.92	4083.93	4213.13	3902.77	3669.48	3990.72	3534.56	3536.61
LHPP	Lhpp	ENSMUSG00000030946	510.519	0.25981	1.19732	0.00103395	0.0712988	560.021	582.452	497.057	556.017	586.333	495.402	422.933	456.892	468.198	479.887
VMP1	Vmp1	ENSMUSG00000018171	2200.67	-0.129875	-1.0942	0.00105669	0.0726101	2082.28	2136.94	2131.55	2033.33	2124.5	2283.79	2398.97	2282.75	2315.84	2216.76
REEP6	Reep6	ENSMUSG00000035504	361.813	0.294001	1.22604	0.00107023	0.0732825	352.057	402.099	383.352	409.336	446.114	307.282	334.271	332.593	316.027	334.998
EFR3B	Efr3b	ENSMUSG00000020658	8231.19	0.108529	1.07813	0.00112407	0.0767001	8355.96	8365.54	8510.36	8825.35	8645.32	7563.84	8076.16	8016.21	7826.09	8127.06
EHD1	Ehd1	ENSMUSG00000024772	2914.19	0.199601	1.14838	0.00112846	0.0767316	3279.56	3105.15	3391.53	2913.18	2889.22	2534.05	2650.57	2901.03	2710.81	2766.83
NECTIN4	Nectin4	ENSMUSG00000006411	257.371	0.335761	1.26204	0.00114826	0.0775373	270.112	298.031	288.856	313.193	265.609	226.789	251.297	203.801	240.709	215.313
CCDC130	Ccdc130	ENSMUSG00000004994	361.117	-0.52566	-1.43959	0.00117735	0.0792276	244.312	280.395	365.288	302.384	285.895	370.298	539.693	445.62	466.832	310.45
SMOC2	Smoc2	ENSMUSG00000023886	1231.76	0.333132	1.25975	0.0011894	0.0795129	1524.28	1191.12	1501.76	1241.33	1408.62	1100.96	1034.11	1315.42	970.243	1029.75
SIAH3	Siah3	ENSMUSG00000091722	470.88	0.272601	1.20798	0.00118974	0.0795129	568.706	459.57	535.277	537.535	475.393	437.407	426.412	445.275	409.43	413.794
ATP13A4	Atp13a4	ENSMUSG00000038094	465.963	-0.42986	-1.3471	0.00119899	0.0796768	385.28	400.388	394.956	463.469	338.547	577.19	651.077	559.814	428.653	460.257
ASPHD2	Asphd2	ENSMUSG00000029348	4181.51	0.144315	1.10521	0.00120459	0.0796865	4428.19	4334.4	4446.74	4385.53	4356.28	4192.91	4197.03	3954.15	3798.16	3721.68
EVC	Evc	ENSMUSG00000029122	638.914	0.287622	1.22063	0.00121403	0.0798269	702.004	703.397	762.505	604.446	739.337	526.446	607.468	581.374	633.81	528.358
FGFR1	Fgfr1	ENSMUSG00000031565	5992.91	0.151263	1.11054	0.00121553	0.0798269	6473.25	5976.82	6376.89	6413.26	6293.54	5837.77	5424.63	6138.43	5416.4	5578.08
TOX2	Tox2	ENSMUSG00000074607	972.842	-0.328189	-1.25544	0.00122262	0.0798269	877.637	852.875	720.505	916.167	945.659	1192.64	1089.12	882.667	1084.28	1166.87
CNIH2	Cnih2	ENSMUSG00000024873	12642.9	0.121801	1.08809	0.00124034	0.0806841	12827.7	13432.2	13368.8	13429.2	12822.7	12142.8	12409.8	12621.1	11350.1	12024.3
ATP9A	Atp9a	ENSMUSG00000027546	12480.5	0.0859806	1.06141	0.00129898	0.0842182	12938.1	12441.7	12737.4	13134.7	13010.7	11917.1	12207.9	12338.9	11933.8	12144.9
OTUB2	Otub2	ENSMUSG00000021203	1594.56	0.270515	1.20624	0.00131037	0.0846754	1889.49	1795.45	1868.94	1585.16	1579.72	1503.01	1510.35	1596.91	1267.33	1349.28
EXPH5	Exph5	ENSMUSG00000034584	151.687	0.401758	1.32112	0.00132963	0.0856359	175.707	184.994	168.649	165.423	168.257	135.742	145.196	112.632	139.272	121.002
VGF	Vgf	ENSMUSG00000037428	5246.75	0.153558	1.11231	0.00134756	0.0865053	5281.38	5458.56	5340.33	5646.01	5902.49	4752.32	5221.98	4735.94	5154.56	4973.89
SLC9A2	Slc9a2	ENSMUSG00000026062	1212.86	-0.233776	-1.17591	0.00135574	0.086692	1172.07	996.48	1114.38	1125.91	1166.2	1300.4	1214.71	1485.79	1270.1	1282.53
ARHGEF18	Arhgef18	ENSMUSG00000004568	2581.73	0.147234	1.10744	0.00135935	0.086692	2741.3	2877.35	2756.9	2491.23	2701.23	2475.82	2463.92	2468.64	2398.31	2442.65
ELFN2	Elfn2	ENSMUSG00000043460	10127.8	0.150295	1.1098	0.00136841	0.0867146	11321.2	10542.3	10989.5	9947.65	10474.9	9764.47	9518.26	10203.7	9278.45	9237.69
ADGRB2	Adgrb2	ENSMUSG00000028782	24574.8	0.0964028	1.0691	0.00136859	0.0867146	26019.5	24882.3	25026.3	25359.8	25690.9	23355.7	24011.6	24403.6	22764.7	24233.5
ADRA2C	Adra2c	ENSMUSG00000045318	929.014	0.195976	1.1455	0.00137621	0.0867254	1083.85	947.466	984.836	1009.89	935.806	860.876	903.602	883.02	832.533	848.265
SLC29A1	Slc29a1	ENSMUSG00000023942	661.771	0.211594	1.15797	0.00141542	0.0888166	715.002	771.588	688.959	686.734	688.76	630.223	611.736	639.164	571.47	614.08
ARHGEF11	Arhgef11	ENSMUSG00000041977	3945.54	0.140724	1.10246	0.001431	0.0894081	4149.23	4223.8	3912.86	4054.53	4348.78	3564.17	3652.71	3892.99	3831.15	3825.13
MYO1H	Myo1h	ENSMUSG00000066952	88.0805	0.631401	1.54907	0.00143401	0.0894081	99.4948	104.126	87.1293	136.61	107.503	75.0699	71.8628	63.4083	85.3916	50.2103
RNF217	Rnf217	ENSMUSG00000063760	734.977	-0.186296	-1.13784	0.00146112	0.0908079	716.274	700.423	650.475	695.848	676.028	743.043	794.684	792.006	788.585	792.4
TNFRSF21	Tnfrsf21	ENSMUSG00000023915	4335.61	0.140543	1.10232	0.00147742	0.0915298	4686.13	4329	4557.26	4469.13	4693.02	3991.18	3968.27	4400.82	4044.42	4216.93
CCDC146	Ccdc146	ENSMUSG00000064280	60.3282	-0.853449	-1.80682	0.00148432	0.0916659	61.1973	36.8318	36.06	46.1337	36.0964	85.579	54.8323	104.782	85.6166	56.1525
NCAPD2	Ncapd2	ENSMUSG00000038252	852.6	-0.286877	-1.22	0.00149631	0.0920309	730.398	809.712	744.667	763.948	788.398	788.763	929.602	1038.35	869.245	1062.91
ARHGEF7	Arhgef7	ENSMUSG00000031511	5004.49	0.102012	1.07327	0.0015336	0.0935903	5226.74	5282.34	5223.35	5120.84	5053.77	4840.37	4992.86	4854.31	4646.06	4804.29
TPD52	Tpd52	ENSMUSG00000027506	1495.87	-0.166709	-1.1225	0.00154872	0.0941537	1331.2	1495.92	1447.71	1390.37	1382.16	1573.67	1677.94	1501.12	1598.11	1560.47
TAC3	Tac2	ENSMUSG00000025400	80.4016	0.776298	1.71273	0.00156142	0.0944298	99.2792	109.227	75.9045	130.169	92.9206	77.8697	72.1679	36.3542	48.4761	61.6481
IGHM		ENSMUSG00000076617	310.917	-0.44321	-1.35963	0.00156294	0.0944298	226.284	266.304	274.979	289.864	259.667	403.709	407.617	278.091	402.396	300.26
CACNG8	Cacng8	ENSMUSG00000053395	3877.46	0.18238	1.13475	0.00158233	0.0953059	3830.99	4327.58	3884.64	4162.97	4405.31	3524.34	3526.09	3965.82	3638.56	3508.31
CCM2	Ccm2	ENSMUSG00000000378	1274.18	0.209235	1.15607	0.00159222	0.0956069	1391.3	1340.93	1354.01	1390.56	1355.42	1233.3	1235.31	1185.7	1247.33	1007.97
RASGRF1	Rasgrf1	ENSMUSG00000032356	20474.2	0.111298	1.0802	0.00161135	0.0964219	20628.5	21359.1	20817.7	21533.9	21978	19297.6	20372.9	18679.9	20066	20008.2
SLC4A7	Slc4a7	ENSMUSG00000021733	2301.11	0.176792	1.13037	0.00161568	0.0964219	2509.74	2182.78	2389.44	2573.96	2553.73	2185.34	2048.82	2210.75	2206.95	2149.57
PRSS33	Prss33	ENSMUSG00000049620	5.34426	3.14704	8.85837	0.00168387	0.0998807	10.5729	5.88103	12.3289	16.5927	2.43815	0	2.67864	1.33677	1.61352	0
ZNF442	Zfp970	ENSMUSG00000078866	416.441	0.313272	1.24252	0.00170167	0.100396	442.582	441.924	498.695	509.244	415.024	352.871	325.924	417.714	396.155	364.28
LIPH	Liph	ENSMUSG00000044626	19.1615	1.263	2.39994	0.00170285	0.100396	28.6475	44.0804	21.4143	18.4585	22.7667	13.2053	14.8963	8.84662	7.54014	11.7598
APC2	Apc2	ENSMUSG00000020135	7145.94	0.123813	1.08961	0.00171875	0.101029	7491.1	7323.09	7282.37	7363.71	7802.36	6692.53	7255.68	6625.06	6988.35	6635.17
ZNF286A	Zfp286	ENSMUSG00000047342	452.798	-0.258534	-1.19626	0.00173608	0.10174	374.228	415.966	407.427	419.425	443.943	515.961	493.361	448.608	475.934	533.121
CST6	Cst6	ENSMUSG00000024846	44.8408	-0.996712	-1.99545	0.00177647	0.103672	31.8887	38.1941	43.6028	22.4329	15.1416	79.9706	59.298	48.9882	48.8054	60.0854
TMEM150C	Tmem150c	ENSMUSG00000050640	2482.73	0.169049	1.12432	0.00177967	0.103672	2754.68	2530.62	2712.46	2480.54	2661.46	2354.72	2265.52	2525.52	2364.32	2177.49
CALHM5	Calhm5	ENSMUSG00000049872	307.136	0.322405	1.25041	0.00181873	0.105633	380.786	330.535	356.714	330.887	308.064	249.659	269.929	316.948	269.286	258.548
LY6E	Ly6e	ENSMUSG00000022587	5832.14	0.151131	1.11044	0.00186043	0.107243	6185.67	6173.64	6108.09	6273.83	5945.57	5224.19	5538.67	5736.75	5153.06	5981.91
ADGRF4	Adgrf4	ENSMUSG00000023918	81.0971	0.526069	1.44	0.00186206	0.107243	103.852	88.4974	96.0242	103.602	86.5601	71.9119	66.7739	76.4526	59.5019	57.7945
CDKL4	Cdkl4	ENSMUSG00000033966	659.354	-0.254202	-1.19268	0.00186294	0.107243	620.938	640.654	517.867	620.298	608.107	686.667	760.37	654.691	717.103	766.842
NPHS1	Nphs1	ENSMUSG00000006649	99.3734	0.509868	1.42392	0.0019094	0.109594	138.693	106.147	114.646	96.1598	129.345	88.5291	73.4612	91.3257	77.3012	78.1265
SLC36A1	Slc36a1	ENSMUSG00000020261	2744.9	0.170124	1.12515	0.00195515	0.111553	3187.18	2839	2799.66	2799.75	2907.96	2630.03	2479.95	2788.05	2509.24	2508.14
UNC13B	Unc13b	ENSMUSG00000028456	2563.52	-0.143408	-1.10451	0.00196284	0.111553	2569.33	2435.32	2251.82	2451.33	2474.93	2606.4	2807.47	2695.98	2682.93	2659.72
MEGF6	Megf6	ENSMUSG00000057751	354.603	0.332015	1.25877	0.00196639	0.111553	347.417	384.94	451.912	422.269	368.019	298.654	279.69	313.596	358.745	320.791
TOM1L1	Tom1l1	ENSMUSG00000020541	674.53	-0.249951	-1.18917	0.00198861	0.112486	706.624	588.63	564.58	578.023	646.452	697.466	705.645	721.812	749.016	787.054
GSE1	Gse1	ENSMUSG00000031822	5407.35	0.224319	1.16823	0.00199932	0.112537	6257.73	5835.45	6475.49	5301.8	5263.39	5342.75	4854.03	5019.51	4539.59	5183.78
CAMK2D	Camk2d	ENSMUSG00000053819	1617.67	-0.567135	-1.48158	0.00200967	0.112537	1056.83	1665.29	1284.98	1325.56	1185.92	1936.77	2303.78	1330.87	2146.98	1939.72
IGFBP6	Igfbp6	ENSMUSG00000023046	205.178	-0.648962	-1.56804	0.00201094	0.112537	104.929	179.874	188.397	180.35	144.791	334.038	274.989	169.448	240.878	234.081
GOLM1	Golm1	ENSMUSG00000021556	3069.99	0.182613	1.13494	0.00201715	0.112537	3359.77	3131.2	3404.46	3270.19	3154.46	2878.8	2804.68	3220.74	2622.19	2853.4
FAP	Fap	ENSMUSG00000000392	88.5994	-0.867037	-1.82391	0.00201835	0.112537	111.086	56.0908	52.5082	45.8741	46.9892	124.774	79.5443	141.61	111.332	116.185
ASB6	Asb6	ENSMUSG00000039483	1039.2	0.188081	1.13925	0.00202611	0.112648	1168.78	1042.83	1058.76	1123.57	1139.62	1028.68	909.607	986.025	931.238	1002.91
NECTIN1	Nectin1	ENSMUSG00000032012	1601.51	0.184548	1.13646	0.00206235	0.114337	1872.25	1558.17	1725.28	1624.47	1739.81	1479.86	1512.87	1443.65	1485.28	1573.47
CTC1	Ctc1	ENSMUSG00000020898	1126.26	-0.214833	-1.16057	0.00210776	0.116195	934.145	1048.12	1025.28	1148.11	1056.39	1215.93	1121.06	1218.24	1313.77	1181.53
C1orf43	4933434E20Rik	ENSMUSG00000027942	1245.41	-0.217512	-1.16273	0.00211852	0.116459	1096.96	1207.54	1160.66	1232.53	1060.25	1468.58	1411.65	1305.91	1284.43	1225.6
DPY19L1	Dpy19l1	ENSMUSG00000043067	2012.73	-0.192282	-1.14257	0.00213546	0.11706	1900.4	2070.85	1706.55	1814.71	1901.79	2171.06	2231.7	2119.06	2232.17	1978.99
TANC1	Tanc1	ENSMUSG00000035168	5716.71	0.13384	1.09721	0.002169	0.118354	6040.31	5965.39	6314.47	5801.04	5787.67	5489.26	5651.86	5635.52	5080.83	5400.79
KIF3C	Kif3c	ENSMUSG00000020668	9322.03	0.128507	1.09316	0.00217119	0.118354	9763.37	9368.24	9702.46	9774.67	10074.6	8724.42	9202.27	8681.33	8436.95	9491.94
TLL2	Tll2	ENSMUSG00000025013	44.3101	0.709754	1.63553	0.00217731	0.118357	56.7065	46.4241	70.479	52.7992	48.5577	31.8957	38.5158	34.265	31.6386	31.8196
FAM102A	Fam102a	ENSMUSG00000039157	4336.94	0.161544	1.11848	0.00219885	0.118614	4279.76	4651.21	4762.88	4325.03	4877.03	4275.4	4047.08	3816.33	4162.31	4172.35
ABCA3	Abca3	ENSMUSG00000024130	3697.88	0.10926	1.07867	0.00220221	0.118614	3772.7	3949.16	3706.52	3843.95	3916.72	3626.74	3605.14	3471.62	3629.97	3456.31
AKAP6	Akap6	ENSMUSG00000061603	8063.91	0.123124	1.08909	0.00220409	0.118614	8539.16	8257.2	8009.17	8196.31	9038.34	7897.98	7654.17	7563.98	7643.69	7839.11
ATF5	Atf5	ENSMUSG00000038539	826.751	0.258328	1.19609	0.00220888	0.118614	988.441	905.711	820.516	926.438	863.489	871.931	745.689	752	718.259	675.04
FEM1A	Fem1a	ENSMUSG00000043683	2563.61	0.118605	1.08568	0.00221243	0.118614	2663.02	2699.24	2639.83	2618.41	2724.86	2498.13	2539.43	2509.95	2400.09	2343.14
BMP1	Bmp1	ENSMUSG00000022098	3258.64	0.131074	1.09511	0.00221905	0.118643	3333.25	3501.86	3528.98	3427.37	3239.63	3238.49	3114.9	3121.22	2934.17	3146.49
PTGFRN	Ptgfrn	ENSMUSG00000027864	589.183	-0.275947	-1.21079	0.0022394	0.119404	508.1	604.86	550.682	522.683	478.296	644.635	687.726	571.476	703.129	620.244
ACADSB	Acadsb	ENSMUSG00000030861	2149.88	-0.242553	-1.18308	0.00225978	0.119874	1936.07	2196.49	1902.82	1881.74	1930.79	2132.78	2101.7	2585.5	2591.92	2239
ZBTB45	Zbtb45	ENSMUSG00000049600	796.375	-0.223882	-1.16787	0.0022605	0.119874	688.982	726.269	710.815	738.404	808.775	914.924	900.193	877.969	825.769	771.647
FOXM1	Foxm1	ENSMUSG00000001517	67.2148	-0.657477	-1.57732	0.00228131	0.12065	62.4441	51.5079	57.8055	52.2474	37.1703	89.1713	95.1165	62.0574	85.9595	78.6677
POMP	Pomp	ENSMUSG00000029649	1708.6	-0.186333	-1.13787	0.00231158	0.121717	1621.78	1493.17	1684.38	1578.5	1612.54	1614.55	1840.81	1932.03	1868.51	1839.7
LRRN2	Lrrn2	ENSMUSG00000026443	7829.88	0.147901	1.10796	0.00231397	0.121717	8289.39	7696.71	8489.59	8057.21	8622.6	7403.03	7411.02	8045.89	7105.23	7178.12
PRNP	Prnp	ENSMUSG00000079037	24144.2	0.112227	1.0809	0.00232929	0.122057	25163.2	24160.7	24117.2	26535.8	25437.3	23911.5	23716.9	22831.7	22808.4	22759.5
TDRD1	Tdrd1	ENSMUSG00000025081	45.2293	0.751493	1.68353	0.00233293	0.122057	72.9724	60.4226	45.8159	44.3117	60.4824	29.5505	30.4487	38.4623	40.1331	29.6932
CADM3	Cadm3	ENSMUSG00000005338	14331.7	0.0994136	1.07134	0.00234132	0.122168	14635.3	14765.1	14530.9	14594.8	15599.4	13764.8	13430	14010	13687.1	14299.4
ROBO1	Robo1	ENSMUSG00000022883	2315.82	0.162573	1.11928	0.00235057	0.122324	2577.77	2449.13	2304.79	2340.46	2560.31	2151.02	2144.57	2340.28	2068.9	2220.94
TRO	Tro	ENSMUSG00000025272	8513.94	0.112621	1.08119	0.0023698	0.122828	8738.68	8636.43	8619.43	9064.1	9170.87	8234.14	7761.41	8065.9	8424.93	8423.5
PCDHGA5	Pcdhga5	ENSMUSG00000103567	516.206	-0.262067	-1.1992	0.00237285	0.122828	409.597	484.955	445.432	507.025	499.649	582.054	614.103	523.69	538.177	557.378
SNRNP200	Snrnp200	ENSMUSG00000003660	4978.78	0.113084	1.08154	0.00241217	0.124533	4987.55	5461.44	4974.72	5198.63	5247.31	4879.52	4747.97	4705	4856.46	4729.22
CBX8	Cbx8	ENSMUSG00000025578	306.134	-0.427291	-1.34471	0.00246605	0.126979	209.867	274.083	252.531	311.883	255.921	408.495	281.858	336.786	398.766	331.155
KDM4B	Kdm4b	ENSMUSG00000024201	3092.71	0.218172	1.16326	0.00250193	0.128487	3551.33	3303.15	3422.91	3171.46	3181.45	3179.25	3039.49	2922.98	2660.62	2494.48
KITLG	Kitl	ENSMUSG00000019966	942.316	-0.302891	-1.23361	0.0025138	0.128758	789.801	1044.81	751.996	838.386	797.268	909.828	1118.49	1009.45	1101.78	1061.35
LRRC20	Lrrc20	ENSMUSG00000037151	1175.37	0.169989	1.12505	0.00253762	0.129578	1289.67	1187.62	1293.21	1183.8	1268.89	1150.6	1153.22	1106.87	1087.14	1032.63
CA2	Car2	ENSMUSG00000027562	4920.27	-0.156566	-1.11463	0.00254308	0.129578	4874.35	4795.65	4933.94	4233.84	4430.81	5083.57	4996.38	5311.7	5294.29	5248.14
MAP1B	Map1b	ENSMUSG00000052727	43373.7	0.0866227	1.06188	0.00256288	0.130246	44480.9	44545.1	43494.4	44197.4	46660.2	41087.4	41596.2	42309.4	42196.3	43169.6
SULF2	Sulf2	ENSMUSG00000006800	4389.22	0.159723	1.11707	0.00257232	0.130387	4690.44	4242.27	4432.35	4825.54	4969.2	4269.72	4297.64	3986.13	4008.01	4170.9
NT5C1A	Nt5c1a	ENSMUSG00000054958	180.424	0.370433	1.29274	0.00258183	0.13053	193.332	204.104	197.594	211.627	210.555	138.133	180.648	134.198	168.107	165.943
GLRA3	Glra3	ENSMUSG00000038257	116.038	-0.602681	-1.51854	0.00259038	0.130623	111.494	91.9401	66.5126	79.4935	111.719	116.016	160.964	111.006	147.626	163.609
GABBR2	Gabbr2	ENSMUSG00000039809	12371.7	0.0798411	1.0569	0.00262759	0.132158	12488.2	12611.6	12486.9	13056.8	12926.5	11741	12142.7	12120.2	11962.2	12180.9
ITGA7	Itga7	ENSMUSG00000025348	1333	0.221477	1.16593	0.00264995	0.132937	1425.15	1456.19	1601.47	1289.04	1404.45	1327.86	1268.16	1196.04	1254.21	1107.38
RIMS1	Rims1	ENSMUSG00000041670	6866.17	0.126718	1.09181	0.0026567	0.132937	7215.39	7280.09	7024.08	7166.48	7151.45	6641.86	7091.36	6392.32	6161.9	6536.77
MYO5B	Myo5b	ENSMUSG00000025885	3862.93	0.29105	1.22353	0.00267598	0.133221	4797.19	3537.61	4485.85	4125.24	4311.31	3522.91	2993.31	4039.03	3197.4	3619.44
POU4F1	Pou4f1	ENSMUSG00000048349	4.56295	-4.645	-25.0199	0.00267602	0.133221	0	0	2.9263	0	0	27.228	5.90282	0	6.72581	2.84665
SLC9A4	Slc9a4	ENSMUSG00000026065	706.946	0.347739	1.27256	0.00270671	0.134406	867.378	687.559	736.22	813.597	853.941	522.889	556.134	773.231	633.022	625.493
TRMU	Trmu	ENSMUSG00000022386	463.017	-0.203993	-1.15188	0.00274459	0.135179	417.199	432.652	434.826	425.888	440.178	485.616	481.277	496.435	511.04	505.064
PRRT2	Prrt2	ENSMUSG00000045114	8665.13	0.144323	1.10521	0.00274673	0.135179	8407.76	9120.08	8984.95	9224.17	9753.23	8182.38	8544.39	7894.74	7949.39	8590.25
MN1	Mn1	ENSMUSG00000070576	939.806	0.196504	1.14592	0.00274837	0.135179	919.248	1084.42	999.677	1001.36	1013.85	905.596	939.614	819.173	863.977	851.158
PAGR1		ENSMUSG00000030680	42.1498	1.09383	2.13439	0.00274998	0.135179	72.8473	61.7376	49.9583	60.0558	41.2239	33.2213	9.83398	50.3654	17.9756	24.279
EPHA4	Epha4	ENSMUSG00000026235	12913.3	0.114784	1.08281	0.00276529	0.13559	13007.6	13137.4	13239.6	13282.1	14466.1	12258.1	12437.2	12114.4	12362.4	12828.3
SYTL4	Sytl4	ENSMUSG00000031255	77.0749	0.633315	1.55113	0.00277929	0.135935	73.2666	76.5737	129.34	101.006	88.7258	62.5276	53.0302	61.4368	70.7219	54.1198
POLE	Pole	ENSMUSG00000007080	74.8646	-1.08585	-2.12263	0.00281149	0.137166	25.9248	40.1585	49.5691	66.3821	56.6775	38.5234	115.37	104.001	99.502	152.538
ARF1	Arf1	ENSMUSG00000048076	13594.6	0.0882282	1.06306	0.00287018	0.13968	13989.8	13574.6	13781.9	14478.7	14225.9	13225.1	13307.2	13474	13084.8	12803.7
FOXK2	Foxk2	ENSMUSG00000039275	3767.99	0.0957458	1.06862	0.00288881	0.140237	3983.42	3853.59	3908.57	3889.36	3830.6	3642.32	3674.22	3763.02	3569.3	3565.52
CERKL	Cerkl	ENSMUSG00000075256	123.646	0.414801	1.33311	0.00294291	0.142156	139.319	135.842	139.919	130.226	162.527	101.929	99.8989	118.786	94.1712	113.843
SPATA31D4	Spata31d1b	ENSMUSG00000091311	8.03005	1.7861	3.44881	0.00297985	0.143585	17.9818	8.93412	15.4794	10.7429	9.09051	3.09353	0.977355	3.93408	3.95032	6.11659
MYRF	Myrf	ENSMUSG00000036098	2731.11	0.238915	1.1801	0.00301966	0.145144	2607.21	3149.22	3270.96	2673.47	3081.9	2808.36	2498.21	2416.86	2501.34	2303.57
PTPN5	Ptpn5	ENSMUSG00000030854	4884.64	0.119146	1.08609	0.00304852	0.145619	4904.26	5077.63	5360.93	5042.02	5044.15	4903.49	4728.71	4442.25	4654.51	4688.47
CCDC91	Ccdc91	ENSMUSG00000030301	1173.37	0.19103	1.14158	0.00305192	0.145619	1320.99	1233.02	1349.93	1205.58	1145.52	1074.69	1089.68	1032.92	1108.19	1173.16
EVC2	Evc2	ENSMUSG00000050248	1310.94	0.312273	1.24166	0.00306861	0.146059	1603.07	1295.62	1539.56	1455.37	1367.05	1170.54	1124.65	1458.01	1116.07	979.466
STX6	Stx6	ENSMUSG00000026470	2852.05	0.14806	1.10808	0.00308328	0.1464	3090.89	3074.92	2884.95	2805.25	3136.94	2883.95	2725.72	2696.99	2631.79	2589.13
LSM11	Lsm11	ENSMUSG00000044847	1908.06	0.152289	1.11133	0.00318228	0.150734	2073.79	1940.16	1927.76	2025.07	2077.52	1729.94	1782.45	1968.44	1750.29	1805.18
ZRANB2	Zranb2	ENSMUSG00000028180	5158.91	-0.126276	-1.09147	0.00319264	0.150858	4767.32	4885.35	4903.4	5059.01	5051	5274.35	5723.42	5137.8	5199.8	5587.67
NFKBID	Nfkbid	ENSMUSG00000036931	105.788	-0.484753	-1.39935	0.00326362	0.153839	91.4149	93.2704	85.197	71.9539	99.2895	99.8048	138.068	117.822	141.862	119.201
CX3CR1	Cx3cr1	ENSMUSG00000052336	1471.94	0.206874	1.15418	0.00334696	0.157388	1428.05	1644.12	1655.54	1626.77	1530.61	1465.64	1409.75	1195.33	1354.76	1408.87
SSTR3	Sstr3	ENSMUSG00000044933	1337.25	0.207531	1.15471	0.00343064	0.16029	1608.74	1330.93	1379.06	1472.74	1375.59	1130.57	1205.32	1331.79	1259.26	1278.51
PLA2G2F	Pla2g2f	ENSMUSG00000028749	137.416	0.760166	1.69369	0.00343331	0.16029	199.797	142.404	253.857	101.145	166.934	109.283	141.898	95.2388	77.2311	86.3747
KIF16B	Kif16b	ENSMUSG00000038844	504.905	-0.351733	-1.27609	0.00345643	0.160984	470.047	519.4	444.67	348.652	438.015	489.686	529.187	644.804	609.744	554.848
RASL11B	Rasl11b	ENSMUSG00000049907	1922.68	0.193741	1.14373	0.00346942	0.161204	2021.25	2050.56	2128.15	1874.74	2183.86	1793.04	1976.9	1742.43	1839.14	1616.69
PIH1D1	Pih1d1	ENSMUSG00000003423	408.896	-0.242718	-1.18322	0.00348689	0.161631	397.565	350.885	359.059	399.536	365.622	457.325	405.919	465.427	424.159	463.468
PTPN21	Ptpn21	ENSMUSG00000021009	390.68	-0.292217	-1.22452	0.00350459	0.161811	386.246	365.854	321.432	366.074	317.152	450.441	364.937	443.199	465.869	425.594
RASGRP2	Rasgrp2	ENSMUSG00000032946	633.993	-0.280379	-1.21451	0.00350736	0.161811	565.934	579.82	675.315	548.29	494.747	763.352	703.375	617.635	678.478	712.98
FTH1	Fth1	ENSMUSG00000024661	70731.5	0.162809	1.11946	0.00353847	0.162861	68251	78429.2	79241	74827.4	72841.5	73472.5	66403.9	65754.2	64702.1	63392.2
ASPH	Asph	ENSMUSG00000028207	3766.71	0.129521	1.09393	0.00358464	0.164598	3855.44	3795.07	3847.48	4105.71	4074.95	3374.39	3786.18	3648.59	3598.66	3580.62
SLC25A13	Slc25a13	ENSMUSG00000015112	105.557	-0.529173	-1.4431	0.00363287	0.165153	97.4021	86.5908	94.6902	80.1153	73.4256	110.554	95.7049	159.658	133.317	124.113
ARL15	Arl15	ENSMUSG00000042348	1670.63	0.165203	1.12132	0.00363802	0.165153	1756.41	1688.35	1692.39	1723.55	1969.95	1539.45	1627.12	1624.64	1549.83	1534.6
LRRC4B	Lrrc4b	ENSMUSG00000047085	6590.56	0.0919369	1.0658	0.00363904	0.165153	6681.38	6932.97	6720.38	6685.13	6982.69	6268.99	6541.52	6561.6	6249.93	6281.03
DMWD	Dmwd	ENSMUSG00000030410	4321.11	0.0781631	1.05567	0.0036478	0.165166	4369.39	4457.01	4474.02	4473.37	4415.81	4203.63	4215.22	4182.92	4199.57	4220.16
AP2B1	Ap2b1	ENSMUSG00000035152	14305.4	0.0826644	1.05897	0.00368622	0.16618	14799.1	14252.1	14518.3	15323.3	14682.5	14129.3	13870.3	14011.7	13797	13670.6
COPS7A	Cops7a	ENSMUSG00000030127	3479.74	0.108334	1.07798	0.00368721	0.16618	3550.13	3573.1	3694.41	3686.4	3546.52	3439.79	3418.6	3238.3	3430.82	3219.31
ATRN	Atrn	ENSMUSG00000027312	8647.76	0.108029	1.07775	0.00371954	0.167251	8727.03	8881.77	8957.59	8859.07	9431.14	8443.27	8745.05	8058.54	8290.19	8083.98
CNTNAP5	Cntnap5a	ENSMUSG00000070695	1194.82	-0.25766	-1.19554	0.0038002	0.17041	1129.2	1129.79	1035.6	1034.72	1113.4	1272.73	1586.49	1148.65	1218.94	1278.72
TOLLIP	Tollip	ENSMUSG00000025139	5234.94	0.090166	1.06449	0.00380787	0.17041	5519.6	5296.79	5391.4	5396.61	5389.06	5126.57	5221.18	5062.23	5077.28	4868.63
EXOC6B	Exoc6b	ENSMUSG00000033769	5070.1	0.171283	1.12606	0.00382473	0.17041	5983.8	5010.16	5251.55	5239.62	5369.81	5049.24	4685.02	4942.93	4782.43	4386.46
UNC13A	Unc13a	ENSMUSG00000034799	18442.6	0.0993637	1.0713	0.00385766	0.171486	19502.9	19292.9	18883.7	18753.2	18954.1	18771.3	18160.5	17693.6	17424.2	16989.6
INTU	Intu	ENSMUSG00000060798	571.789	-0.321754	-1.24985	0.0038847	0.171991	547.485	541.05	541.77	495.506	416.121	567.094	553.566	738.515	676.018	640.76
HCFC2	Hcfc2	ENSMUSG00000020246	1455.71	0.151534	1.11075	0.00388665	0.171991	1619.48	1506.51	1582.31	1402.13	1550.53	1384.19	1414.61	1371.4	1335.18	1390.78
RPS7	Rps7	ENSMUSG00000061477	4786.7	-0.123981	-1.08974	0.00389934	0.172133	4418.97	4527.34	4558.76	4855.76	4543.98	5066.21	5208.75	4699.82	4887.88	5099.55
NEURL1	Neurl1a	ENSMUSG00000006435	7671.97	0.122238	1.08842	0.00391901	0.172133	8023.64	7726.52	8217.11	8082.5	7933.94	7406.14	7830.72	7355.14	6807.83	7336.15
CYB561	Cyb561	ENSMUSG00000019590	1859.41	-0.265899	-1.20239	0.00392146	0.172133	2027.25	1758.37	1624.45	1577.98	1456	1953.87	1925.4	2262.16	2107.22	1901.38
CSF2RB	Csf2rb	ENSMUSG00000071713	56.9197	0.904807	1.87229	0.00392515	0.172133	111.776	45.872	46.6007	110.815	60.4671	41.2059	34.6902	36.0184	36.0553	45.6965
KCNJ6	Kcnj6	ENSMUSG00000043301	1944.89	0.154781	1.11325	0.00396557	0.173516	2178.71	1993.22	2046.99	1936.65	2091.13	1880.07	1885.7	1886.18	1872.5	1677.81
ZSWIM5	Zswim5	ENSMUSG00000033948	897.79	0.164379	1.12068	0.00400268	0.174748	949.37	910.367	965.679	921.471	997.646	858.18	795.701	889.036	838.368	852.082
ZBTB18	Zbtb18	ENSMUSG00000063659	18000.6	0.125498	1.09088	0.0040327	0.175071	19408	18068.8	18361.4	18634.1	19444.3	16998.3	18629.6	16518.7	16611	17332.2
GTF3C1	Gtf3c1	ENSMUSG00000032777	5890.79	0.0899428	1.06433	0.004037	0.175071	6177.77	6083.79	6041.62	5949.3	6119.17	5848.73	5554.19	5537.64	5867.61	5728.07
TRIM2	Trim2	ENSMUSG00000027993	17378.8	0.106778	1.07682	0.00405809	0.175339	18490.3	16874.6	17683.7	18021.4	19039.1	16876.3	16938.5	16676.2	16570.3	16617.1
SLC6A19	Slc6a19	ENSMUSG00000021565	31.3652	0.916971	1.88815	0.00406114	0.175339	31.7086	36.4663	45.0574	50.4429	41.2835	33.0757	14.7182	27.7481	17.9386	15.2127
CHST15	Chst15	ENSMUSG00000030930	1826.09	0.161534	1.11848	0.00408062	0.175791	1805.16	2028.84	1956.88	1912.2	1937.21	1683.2	1873.07	1594.38	1739.07	1730.87
RBFOX1	Rbfox1	ENSMUSG00000008658	9379.23	0.0949817	1.06805	0.00409278	0.175926	9502.03	9659.84	9557.66	9487.11	10232.5	9003.72	9313.95	8947.98	8893.81	9193.72
TUBB	Tubb5	ENSMUSG00000001525	12545.8	0.101889	1.07318	0.0041052	0.176072	12905.5	12590.4	12824.7	13348.6	13274.9	11588.1	12772.6	12076.7	11952.2	12124.7
RAI14	Rai14	ENSMUSG00000022246	337.989	-0.366569	-1.28928	0.00412563	0.176561	343.105	312.885	307.531	249.377	264.227	322.69	334.089	421.263	398.179	426.541
CFL2	Cfl2	ENSMUSG00000062929	1768.63	-0.132387	-1.09611	0.00420213	0.179049	1673.11	1608.91	1730.35	1739.49	1686.81	1809.96	1885.8	1750.94	1917.65	1883.29
RRM2B	Rrm2b	ENSMUSG00000022292	1397.62	-0.12522	-1.09067	0.00422496	0.17963	1320.52	1330.42	1305.18	1374.38	1353.54	1501.1	1481.83	1434.46	1455.85	1418.91
GALNT9	Galnt9	ENSMUSG00000033316	4092.63	0.121878	1.08815	0.00435479	0.183948	4382.46	4202.33	4031	4401.67	4311.82	4056.49	3849.12	4100.18	3805.4	3785.85
DHCR7	Dhcr7	ENSMUSG00000058454	1109.73	0.1988	1.14774	0.00438264	0.184724	1188.8	1149.47	1222.68	1272.18	1095.03	989.967	1045.09	1023.88	953.266	1156.95
TRIO	Trio	ENSMUSG00000022263	9762.79	0.1313	1.09528	0.00440231	0.184755	10191.7	9564.37	10642.8	9993.34	10641.3	9314.37	9804.3	9590.84	9108.75	8776.18
PCDHB2	Pcdhb2	ENSMUSG00000051599	111.704	0.499909	1.41412	0.00443162	0.185213	139.61	159.375	112.659	133.84	108.915	105.267	93.8142	73.8024	106.341	83.4139
C6orf118	1700010I14Rik	ENSMUSG00000023873	37.8429	0.69668	1.62077	0.0044322	0.185213	43.9449	45.0503	48.5566	52.9824	43.4054	29.5979	20.5023	34.5185	32.2441	27.6268
SUGT1	Sugt1	ENSMUSG00000022024	3602.13	-0.153804	-1.1125	0.00445171	0.185258	3170.41	3313.52	3498.45	3303.49	3765.47	3910	3726.47	3887.52	3827.77	3618.16
FAAH	Faah	ENSMUSG00000034171	6339.79	0.107523	1.07738	0.00445226	0.185258	6389.33	6504.09	6456.92	6807.01	6721.6	6284.49	6240.33	6037.82	5754.67	6201.69
ZKSCAN7	Zfp660	ENSMUSG00000111063	84.8476	0.623424	1.54053	0.00446871	0.185399	81.7715	136.365	116.863	99.9736	79.9584	70.6944	62.5273	47.9024	78.8733	73.5466
PLS1	Pls1	ENSMUSG00000049493	380.557	-0.33052	-1.25747	0.00447466	0.185399	336.958	358.944	396.434	252.269	341.415	416.642	439.226	437.366	420.652	405.66
TMEM179	Tmem179	ENSMUSG00000054013	4051.52	0.145005	1.10573	0.00449716	0.185805	4246.36	3964.09	4111.45	4492.9	4460.36	4021.9	4013.05	3835.35	3696.52	3673.27
DNM1	Dnm1	ENSMUSG00000026825	44307	0.0996405	1.07151	0.00451083	0.185805	43435.7	47051.5	45163	46191.7	47338.9	42446.9	43350	42557.2	41237.9	44297.5
ANKRD46	Ankrd46	ENSMUSG00000048307	7369.1	0.121786	1.08808	0.00451751	0.185805	7958.08	7263.85	7467.14	7961.86	7749.18	7317.41	7293.54	7041.87	6975.57	6662.54
TRMT2B	Trmt2b	ENSMUSG00000067369	403.33	-0.242808	-1.18329	0.00452253	0.185805	382.402	400.159	349.411	375.953	338.984	468.321	412.817	419.669	419.103	466.482
TMEM140	Tmem140	ENSMUSG00000057137	91.9108	0.464964	1.38028	0.00453649	0.185987	106.488	115.869	113.119	108.62	88.706	87.275	71.0965	64.9661	79.0061	83.9616
BOP1	Bop1	ENSMUSG00000022557	1908.84	0.120559	1.08716	0.0046117	0.188279	1926.8	2006.02	1952.9	2027.09	2030.5	1841.6	1905.46	1861.79	1758.83	1777.39
CNTRL	Cntrl	ENSMUSG00000057110	818.306	-0.171507	-1.12623	0.00465128	0.189498	781.606	752.519	729.656	753.433	832.388	908.073	857.305	878.11	863.822	826.149
ZBTB39	Zbtb39	ENSMUSG00000044617	534.52	0.191453	1.14191	0.0046714	0.189922	525.098	592.068	584.244	559.717	587.823	509.493	487.714	500.293	489.196	509.555
MYO15B		ENSMUSG00000034427	36.8183	1.07297	2.10376	0.0047635	0.192862	75.7108	47.9275	60.5216	42.4056	22.7625	26.3414	22.4017	14.5326	24.4872	31.0921
NUDT19	Nudt19	ENSMUSG00000034875	1553.08	-0.16536	-1.12145	0.00478089	0.193166	1423.17	1448.7	1397.83	1581.25	1469.12	1611.38	1788.34	1600.33	1538.39	1672.33
CAPN5	Capn5	ENSMUSG00000035547	2464.2	0.144228	1.10514	0.00480777	0.19385	2476.48	2564.92	2536.05	2508.11	2850.53	2379.19	2276.38	2412.7	2255.48	2382.16
SUPT6H	Supt6	ENSMUSG00000002052	8815.61	0.0996265	1.0715	0.00484279	0.19475	8991.15	9197.79	9151.7	8914.79	9343.24	8341.27	8349.14	8901.63	8171	8794.34
HERC4	Herc4	ENSMUSG00000020064	909.677	-0.234802	-1.17675	0.00485003	0.19475	867.198	875.063	848.202	863.064	726.414	946.613	1027.84	1051.44	1038.91	852.032
STX1B	Stx1b	ENSMUSG00000030806	21263.6	0.0878253	1.06277	0.00489606	0.195792	21218.8	22444.7	21685.3	22225.2	21977.6	20930.1	20850.5	19598.5	20690.1	21015.6
DNAJB5	Dnajb5	ENSMUSG00000036052	6231.75	0.212081	1.15836	0.00494308	0.197268	7385.79	6485.23	7173.81	6000.65	6399.8	6217.82	6159.01	5916.23	5108.09	5471.03
STUM	Stum	ENSMUSG00000053963	24692	0.178343	1.13158	0.00498812	0.198255	27666.2	24238.5	25699.9	26024.9	27452.2	23236.8	21932.8	26461.4	22636.1	21571.2
ABCC9	Abcc9	ENSMUSG00000030249	353.914	-0.276448	-1.21121	0.00500429	0.198493	310.569	350.408	323.394	334.252	281.668	356.319	407.522	431.269	390.548	353.187
PHF10	Phf10	ENSMUSG00000023883	1920.89	-0.109845	-1.07911	0.00501609	0.198558	1848.06	1823.93	1879.75	1802.55	1884.55	1985.42	2063.57	1987.35	1940.76	1992.99
FIBCD1	Fibcd1	ENSMUSG00000026841	6108.76	0.234419	1.17643	0.00503102	0.198746	6925.97	5914	6230.31	7046.14	6904.21	5458.88	4967.17	6697.3	5589.36	5354.22
CCDC126	Ccdc126	ENSMUSG00000050786	283.774	-0.299495	-1.23071	0.00505414	0.198918	283.853	250.607	235.903	279.125	223.133	329.203	296.458	322.279	335.611	281.564
HIGD1A	Higd1a	ENSMUSG00000038412	1864.28	0.142072	1.10349	0.00505578	0.198918	1937.32	1921.13	1995.39	2029.78	1894.48	1722.67	1878.66	1829.48	1640.81	1793.06
CC2D1B	Cc2d1b	ENSMUSG00000028582	1036.74	-0.196122	-1.14561	0.00510637	0.200102	900.378	956.639	940.405	1058.35	975.713	1152.06	1170.09	1009.25	1164.32	1040.22
KIF26B	Kif26b	ENSMUSG00000026494	1312.74	0.212953	1.15906	0.00513215	0.200409	1591.21	1436.67	1465.98	1343.43	1209.99	1275.82	1153.73	1237.98	1206.28	1206.25
MPP2	Mpp2	ENSMUSG00000017314	6275.18	0.0999832	1.07176	0.00513475	0.200409	6446.22	6648.2	6325.46	6262.87	6780.89	6014.97	6224.56	6131.01	5853.95	6063.7
LIPG	Lipg	ENSMUSG00000053846	73.6128	0.565803	1.48021	0.00517781	0.201322	98.3666	84.13	76.438	94.1471	86.2159	66.6234	54.0507	78.5788	54.4698	43.1074
CTIF	Ctif	ENSMUSG00000052928	3670.52	0.119272	1.08619	0.00517877	0.201322	3783.79	3832.74	3759.87	3772.25	3962.91	3577.63	3606.71	3702.94	3409.42	3296.98
DHX33	Dhx33	ENSMUSG00000040620	3909.01	0.141429	1.103	0.00520882	0.202088	4108.24	4004.17	4176.22	4052.89	4160.12	3713.89	4001.44	3861.74	3362.18	3649.2
SYT9	Syt9	ENSMUSG00000062542	249.24	-0.455388	-1.37115	0.00529792	0.205001	257.477	225.553	167.543	232.821	168.796	254.386	233.956	335.313	325.163	291.389
FAM98A	Fam98a	ENSMUSG00000002017	1157.77	-0.159476	-1.11688	0.00530493	0.205001	1122.52	1138.09	1024.21	1070.83	1113.54	1231.03	1138.57	1267.01	1282.15	1189.76
LURAP1L	Lurap1l	ENSMUSG00000048706	1141.51	0.19338	1.14344	0.00532855	0.205507	1275.5	1155.56	1243.42	1189.18	1226.06	1074.85	1142.61	1159.06	954.428	994.426
YWHAG	Ywhag	ENSMUSG00000051391	38829.4	0.0904919	1.06473	0.00537613	0.206933	40977.5	38498.4	38715.1	40528.1	41516	37818.3	38549.9	37200.4	36667.9	37822.8
EFCAB7	Efcab7	ENSMUSG00000073791	41.7847	-0.899612	-1.86556	0.00539649	0.207308	22.3181	33.5598	25.6911	37.4114	25.2923	78.6536	45.0893	65.6234	55.671	28.5368
MAP1S	Map1s	ENSMUSG00000019261	2694.34	0.12814	1.09288	0.00542532	0.208006	2645.52	2941.45	2795.48	2886.93	2798.86	2542.14	2729.2	2466.79	2535.77	2601.32
CFAP52	Cfap52	ENSMUSG00000020904	116.321	-0.747347	-1.6787	0.00543656	0.208028	107.588	105.782	106.762	56.5271	58.1128	117.547	129.472	225.219	132.827	123.37
EPN1	Epn1	ENSMUSG00000035203	14396.6	0.117071	1.08453	0.00545366	0.208274	14833	15416.7	14777.7	15387.6	14486.3	14273.4	13797.6	14655	12993.6	13345.3
NOL4L	Nol4l	ENSMUSG00000061411	2386.92	0.144959	1.1057	0.00552172	0.210462	2594.24	2462.15	2628.6	2364.58	2484.52	2289.2	2188.35	2465.28	2187.15	2205.14
FRS2	Frs2	ENSMUSG00000020170	2487.6	0.10847	1.07808	0.00557335	0.212015	2688.18	2565.67	2546.52	2540	2566.22	2400.22	2348.09	2494.39	2418.64	2308.09
MAP3K13	Map3k13	ENSMUSG00000033618	1408.15	0.157312	1.11521	0.00559046	0.212253	1623.5	1522.16	1404.34	1418.56	1456.81	1377.36	1370.8	1269.28	1314.59	1324.13
AKAP9	Akap9	ENSMUSG00000040407	3129.01	-0.174015	-1.12819	0.00571873	0.216701	2883.97	2937.69	3089.84	2816.59	2971.76	3161.58	3296.74	3287.82	3794.74	3049.36
TRPC3	Trpc3	ENSMUSG00000027716	205.217	-0.727019	-1.65522	0.00575744	0.217745	168.638	167.233	186.552	123.916	123.841	184.947	348.471	200.144	391.316	157.114
CNTNAP3	Cntnap3	ENSMUSG00000033063	251.968	-0.355797	-1.27969	0.0058038	0.218519	213.25	242.713	189.103	232.407	226.659	308.472	248.546	233.182	320.073	305.271
SCO2	Sco2	ENSMUSG00000091780	288.175	0.278081	1.21258	0.00580593	0.218519	303.751	278.474	316.424	319.913	360.635	262.745	241.291	251.697	269.615	277.209
COL6A1	Col6a1	ENSMUSG00000001119	2221.53	0.617472	1.53418	0.00581417	0.218519	2752.82	2298.12	2486.73	3271.08	2640.34	1423.42	1205.93	2493.81	1708.56	1934.45
DUSP6	Dusp6	ENSMUSG00000019960	2323.03	0.31559	1.24452	0.00583371	0.218519	2986	2556.79	2661.39	2172.53	2501.41	2383.04	2204.73	2168.86	1561.23	2034.36
EPB41L1	Epb41l1	ENSMUSG00000027624	21620.1	0.0714137	1.05075	0.0058339	0.218519	22758.3	21935.9	21780.7	22183.3	22118.9	21111.2	21051.4	20487.3	21086.7	21687.7
GRB10	Grb10	ENSMUSG00000020176	1246.2	-0.231705	-1.17422	0.00585997	0.218962	1174.84	1232.45	1168.45	1136.6	1019.11	1211.29	1198.85	1386.01	1516.41	1417.96
RNF187	Rnf187	ENSMUSG00000020496	10840.6	0.112065	1.08077	0.00586816	0.218962	10670.1	11712	11107.3	11617.4	11197.5	10984	10661.3	10162.5	10153.9	10139.7
VSIG10	Vsig10	ENSMUSG00000066894	68.4185	-0.636752	-1.55483	0.00594523	0.221414	49.645	52.4582	45.8946	66.0983	52.0491	83.4606	61.2878	88.3286	67.0249	117.938
PFN1	Pfn1	ENSMUSG00000018293	3873.6	0.131363	1.09533	0.00595735	0.221443	4209.63	3679.84	4258.35	4124.84	3977.47	3713.48	3663.09	3715.67	3598.87	3794.72
DHDH	Dhdh	ENSMUSG00000011382	417.183	0.222275	1.16657	0.00598834	0.222172	425.452	426.962	489.663	445.576	458.519	374.191	365.005	399.02	371.653	415.784
DAB2IP	Dab2ip	ENSMUSG00000026883	4763.98	0.13378	1.09716	0.00601217	0.222457	5298.73	4821.14	5213.45	4670.55	4921.34	4412.99	4496.12	4776.24	4370.64	4658.6
BMP3	Bmp3	ENSMUSG00000029335	186.151	-0.613781	-1.53026	0.00601882	0.222457	125.407	162.504	125.892	145.446	176.379	199.526	343.742	141.245	231.278	210.096
KLHL3	Klhl3	ENSMUSG00000014164	3682.3	0.15401	1.11266	0.00606291	0.223606	4265.81	3568.86	3870.33	3825.84	3863.29	3458.81	3358.34	3727.64	3337.85	3546.24
ACTG1	Actg1	ENSMUSG00000062825	32631.8	0.11488	1.08289	0.00607566	0.223606	32601.6	33574.2	33024.5	36461.4	33989.1	32402.7	32666.8	30647.1	30416.9	30534.1
ZC3H7A	Zc3h7a	ENSMUSG00000037965	1591.46	-0.186836	-1.13826	0.00608429	0.223606	1354.05	1422.78	1557.65	1437.08	1671.56	1773.33	1618.93	1784.58	1645.89	1648.76
MYLK4	Mylk4	ENSMUSG00000044951	12.5598	-1.30751	-2.47514	0.00611652	0.224368	6.66641	6.99698	6.79843	10.9805	4.59041	15.3053	13.4647	26.7907	22.809	11.1954
DPYSL3	Dpysl3	ENSMUSG00000024501	1980.87	0.143269	1.1044	0.00613181	0.224507	2177.29	2063.81	1907.08	2107.23	2141.65	1775.61	1838.55	1946.58	1940.06	1910.85
EEF1A2	Eef1a2	ENSMUSG00000016349	24133.8	0.111815	1.08059	0.0061509	0.224784	24347.2	24230.9	24867.3	25882.8	26013.1	23985.9	23626.9	21560.1	23115.6	23708
ARHGAP18	Arhgap18	ENSMUSG00000039031	246.828	-0.438752	-1.35543	0.00618659	0.225495	232.645	188.673	248.399	181.41	194.345	364.841	219.25	314.016	251.92	272.778
TMA7	Tma7	ENSMUSG00000091537	1296.82	-0.172853	-1.12729	0.00619345	0.225495	1156.15	1203.97	1138.71	1349.03	1248.78	1335.07	1362.72	1377.89	1319.56	1476.35
POLR2M	Polr2m	ENSMUSG00000032199	4693	-0.0943244	-1.06757	0.00621977	0.225732	4687.89	4519.45	4538.14	4529.36	4424.88	4685.96	4704.37	4996.33	4929.08	4914.5
USP20	Usp20	ENSMUSG00000026854	3470.42	0.151195	1.11049	0.00622309	0.225732	3762.18	3387.7	3563.79	3652.65	3894.09	3605.85	3150.47	3291.76	3207.78	3187.9
CBLN4	Cbln4	ENSMUSG00000067578	331.573	-0.609643	-1.52588	0.00624795	0.226213	188.096	319.164	245.694	252.278	307.116	397.909	550.48	230.829	346.192	477.968
SERINC5	Serinc5	ENSMUSG00000021703	2853.8	0.132177	1.09595	0.00626392	0.226228	2795.95	3001.57	3132.98	3009.68	2980.75	2589.25	2720.21	2674.71	2925.96	2706.98
CMIP	Cmip	ENSMUSG00000034390	5574.04	0.0868268	1.06203	0.00627156	0.226228	5798.53	5661.89	5544.85	5875.26	5828.98	5260.01	5364.53	5411.5	5428.09	5566.75
MTX1	Mtx1	ENSMUSG00000064068	781.956	-0.203179	-1.15123	0.00636191	0.229064	737.966	730.082	708.977	675.443	781.598	889.573	867.038	764.338	770.703	893.844
MAPK8IP3	Mapk8ip3	ENSMUSG00000024163	20432.2	0.0930889	1.06665	0.00641769	0.230446	21312.7	21410	21407.4	20606.4	20718.8	20851.9	19653.3	20079.8	19336.2	18945.1
TMEM267	Tmem267	ENSMUSG00000074634	922.565	0.392541	1.3127	0.0064239	0.230446	1009.92	1197.56	978.756	953.989	1096.4	576.776	827.919	914.45	661.235	1008.64
MYO1G	Myo1g	ENSMUSG00000020437	24.0564	1.3982	2.63572	0.00643872	0.230553	11.7803	63.8163	38.717	23.4538	37.6377	21.866	7.22126	10.4958	18.2691	7.30665
PWWP2B	Pwwp2b	ENSMUSG00000060260	905.671	0.200447	1.14905	0.00649793	0.231422	929.004	960.281	1058.49	913.236	980.899	861.747	890.229	857.268	731.421	874.137
MICAL2	Mical2	ENSMUSG00000038244	16625.6	0.110548	1.07964	0.00649854	0.231422	17038.9	16785.9	17267.7	17687.2	17530.8	16771.3	16752.3	15813.6	14944.9	15662.9
SLIT3	Slit3	ENSMUSG00000056427	3064.33	0.164255	1.12059	0.00653795	0.232401	3509.81	3119.97	3104.93	3235.25	3223.73	2773.97	2622.73	3095.29	2879.6	3078.06
CDHR2	Cdhr2	ENSMUSG00000034918	19.309	1.12383	2.17924	0.00656447	0.232919	27.3057	22.8644	39.8205	28.2266	14.183	8.19853	16.6056	16.6993	8.89363	10.2927
ADD2	Add2	ENSMUSG00000030000	16745.9	0.10963	1.07895	0.00661832	0.234404	17080.7	17424	17027.5	17582.2	17794	16849.8	16723.8	15261.1	16458.4	15257.1
SLC6A16	Slc6a16	ENSMUSG00000094152	19.2823	0.933466	1.90986	0.00671735	0.237256	18.5657	26.1241	21.7205	27.8424	32.3954	13.8992	11.9739	10.4901	14.708	15.1035
CTSV	Ctsl	ENSMUSG00000021477	2110.25	-0.163563	-1.12005	0.00672316	0.237256	1954.57	2074.88	2113.2	1891.76	1918.99	2162.83	2028.35	2389.32	2220.06	2348.56
PCDHA5	Pcdha5	ENSMUSG00000103092	312.674	-0.345976	-1.27101	0.00674346	0.237543	291.18	316.336	242.966	238.337	288.327	321.696	375.545	367.402	286.232	398.72
ALCAM	Alcam	ENSMUSG00000022636	3619.64	-0.16053	-1.1177	0.00678371	0.23853	3396.05	3402.18	3404.16	3477.84	3411.41	3540.42	3517.75	3824.76	3915.2	4306.66
MYH2	Myh2	ENSMUSG00000033196	6.91299	-1.61893	-3.07148	0.00681775	0.239101	4.1991	3.9589	3.86575	1.95164	3.02619	13.3781	11.8419	7.87668	11.8724	7.15931
SPON1	Spon1	ENSMUSG00000038156	3131.05	0.144145	1.10508	0.00684057	0.239236	3228.36	3301.78	2979.94	3432.94	3493.76	3065.9	2903.14	3072.17	2999.05	2833.47
RNF180	Rnf180	ENSMUSG00000021720	415.512	-0.26444	-1.20117	0.00690737	0.24114	398.447	380.807	392.669	364.843	349.971	390.436	437.036	506.421	428.156	506.336
PRICKLE2	Prickle2	ENSMUSG00000030020	11979	0.0939299	1.06727	0.006991	0.242176	12050.1	12233	12372	12296.4	12892	11658.2	12139.1	11684.4	11152.4	11312.3
CNR1	Cnr1	ENSMUSG00000044288	5911.36	0.168869	1.12418	0.00699266	0.242176	6583.42	5748.81	5799.07	6512.61	6641.32	5215.18	5359.77	6092.28	5498.71	5662.47
STYX	Styx	ENSMUSG00000053205	787.825	-0.166276	-1.12216	0.00699908	0.242176	764.251	792.775	692.656	714.997	749.849	810.308	845.253	821.583	813.011	873.566
PDHB	Pdhb	ENSMUSG00000021748	3454.98	-0.102488	-1.07362	0.00713898	0.246144	3470.09	3171.74	3347.57	3367.47	3306.06	3447.7	3662.13	3610.46	3634.79	3531.76
SMARCD2	Smarcd2	ENSMUSG00000078619	942.431	0.17916	1.13222	0.00719533	0.247089	958.201	969.856	945.972	1024.94	1108.56	890.272	937.306	910.358	831.06	847.782
AREL1	Arel1	ENSMUSG00000042350	5488.68	0.107104	1.07706	0.0072044	0.247089	5567.76	5774.28	5433.45	5701.33	5985.78	5305.64	5547.76	5137.88	5283.7	5149.21
MEF2A	Mef2a	ENSMUSG00000030557	7204.05	0.0902816	1.06458	0.00722333	0.247304	7428.37	7449.65	7160.82	7484.8	7623.95	6852.6	7213.52	7157.46	6727.68	6941.6
SLC35F5	Slc35f5	ENSMUSG00000026342	606.527	-0.195133	-1.14483	0.00723645	0.247319	605.552	552.661	559.168	526.669	584.265	665.769	705.894	635.771	619.448	610.076
HOMER3	Homer3	ENSMUSG00000003573	2094.36	0.20843	1.15543	0.00725212	0.247421	2364.79	1954.45	2403.69	2239.81	2264.94	2019.34	1797.13	2193.15	1793.86	1912.45
HMGXB4	Hmgxb4	ENSMUSG00000034518	522.033	-0.291601	-1.224	0.00734037	0.24903	458.756	440.95	445.779	431.534	570.284	639.983	590.716	611.678	486.324	544.327
HES6	Hes6	ENSMUSG00000067071	347.999	-0.246865	-1.18663	0.00734369	0.24903	336.658	319.93	297.433	313.189	324.605	336.286	353.342	407.34	377.684	413.522
COX8BP	Cox8b	ENSMUSG00000025488	31.9893	-1.5329	-2.89366	0.00740554	0.24903	35.9326	15.8263	19.4796	4.02206	7.1774	29.7296	20.4248	95.055	45.3627	46.8832
DUSP4	Dusp4	ENSMUSG00000031530	791.673	0.264187	1.20096	0.00741747	0.24903	870.73	892.369	960.717	702.626	893.014	780.799	799.809	677.891	675.181	663.592
XDH	Xdh	ENSMUSG00000024066	465.099	-0.494906	-1.40923	0.00742149	0.24903	297.018	467.407	387.981	435.379	342.657	624.213	762.511	461.197	446.484	426.142
PLEKHB2	Plekhb2	ENSMUSG00000026123	7194.29	-0.0830176	-1.05923	0.00743708	0.24903	7204.41	7010.86	6784.83	7104.37	6834.12	7232.03	7429.22	7273.91	7548.67	7520.54
NRXN3	Nrxn3	ENSMUSG00000066392	6350.48	0.116886	1.08439	0.00743796	0.24903	6430.55	6552.46	6511.22	6391.23	7152.54	5889.93	6076.64	6156.92	6391.44	5951.91
TMEM132C	Tmem132c	ENSMUSG00000034324	148.415	-0.500624	-1.41483	0.00745664	0.24903	113.393	154.132	94.5022	135.308	116.989	176.605	175.78	129.607	224.267	163.566
DLGAP2	Dlgap2	ENSMUSG00000047495	2451.72	0.152078	1.11117	0.00747638	0.24903	2470.57	2669.37	2414.27	2523.68	2826.2	2301.83	2284.34	2198.78	2370.57	2457.62
UPK1B	Upk1b	ENSMUSG00000049436	33.8303	0.711	1.63694	0.00749789	0.24903	50.1936	32.4712	50.4793	40.5907	37.3971	19.7883	25.3147	27.3774	27.9735	26.7173
FBXW10	Fbxw10	ENSMUSG00000090173	41.0551	-1.00657	-2.00913	0.00749863	0.24903	35.6833	38.3404	16.705	24.1373	19.9228	56.7266	85.4669	41.5732	26.6418	65.3534
CBLN1	Cbln1	ENSMUSG00000031654	222.398	-0.689308	-1.61251	0.00749905	0.24903	117.573	218.62	148.65	184.214	182.121	291.889	331.599	129.618	258.119	361.583
LDOC1	Ldoc1	ENSMUSG00000057615	57.6653	0.633072	1.55086	0.00750301	0.24903	88.473	48.4151	65.8983	75.0027	73.0579	39.0237	56.5791	52.2229	41.5305	36.4496
PIWIL1	Piwil1	ENSMUSG00000029423	10.4542	1.46344	2.75766	0.00750388	0.24903	5.90389	13.888	16.3113	22.9332	17.6345	4.78099	7.32393	8.33669	3.62402	3.80516
ESYT3	Esyt3	ENSMUSG00000037681	163.163	0.416092	1.33431	0.00751118	0.24903	210.487	166.51	191.336	213.835	151.115	132.622	124.21	170.256	121.549	149.706
BTBD19		ENSMUSG00000073771	192.026	0.30204	1.23289	0.00751127	0.24903	214.857	220.669	214.152	217.943	192.421	159.686	181.863	192.481	170.993	155.196
UBXN2A	Ubxn2a	ENSMUSG00000020634	1401.85	-0.12088	-1.0874	0.00751619	0.24903	1339.3	1390.07	1339.44	1348.46	1298.38	1461.39	1476.48	1439.77	1516.6	1408.57
EDNRB	Ednrb	ENSMUSG00000022122	1696.91	-0.199374	-1.1482	0.00756781	0.249549	1393.1	1620.51	1709.67	1744.4	1431.05	1729.41	1810.82	1758.45	1857.42	1914.31
CDHR1	Cdhr1	ENSMUSG00000021803	250.107	0.321021	1.24921	0.00757063	0.249549	253.991	309.502	279.647	245.361	300.534	206.639	193.124	241.123	255.142	216.001
ACTN2	Actn2	ENSMUSG00000052374	590.413	0.256509	1.19458	0.00757654	0.249549	727.779	565.33	670.655	639.324	611.687	503.469	480.331	614.636	539.462	551.455
ECE1	Ece1	ENSMUSG00000057530	1479.75	-0.341034	-1.26666	0.00759581	0.249549	1334.82	1228.03	1442.24	1084.94	1436.19	1406.18	2085.01	1321.56	1733.55	1724.95
RAB11FIP3	Rab11fip3	ENSMUSG00000037098	5477.16	0.0929562	1.06655	0.00764101	0.250612	5704.37	5798.06	5792.75	5360.08	5612.15	5452.55	5347.17	5253.85	5278.09	5172.55
LRRFIP1	Lrrfip1	ENSMUSG00000026305	2035.39	0.108631	1.0782	0.00766569	0.251	2114.19	2030.03	2176.1	2109.52	2130.3	1901.37	1982.65	1982.38	1906.05	2021.31
XKR8	Xkr8	ENSMUSG00000037752	139.5	-0.447878	-1.36403	0.00771868	0.252217	112.583	126.749	119.673	125.363	103.63	170.648	139.233	154.265	215.771	127.088
SFI1	Sfi1	ENSMUSG00000023764	1440.5	0.197162	1.14644	0.00772872	0.252217	1676.29	1542.66	1476.92	1502.46	1495.62	1422.52	1343.79	1371.42	1436.85	1136.46
PCDHGC5	Pcdhgc5	ENSMUSG00000102543	5794.44	0.155119	1.11351	0.00775022	0.252497	5773.69	6099.33	5697.64	6480.6	6476.91	5220.29	5092.14	5628.14	5876.42	5599.25
CPT1C	Cpt1c	ENSMUSG00000007783	5021.11	0.104672	1.07525	0.00780674	0.253492	5318.46	5010.77	5056.17	5293.57	5336.9	4832.94	4880.8	4765.42	4621.44	5094.65
BEND6	Bend6	ENSMUSG00000042182	2659.94	-0.160359	-1.11756	0.00786885	0.255084	2383.08	2615.88	2410.59	2629.91	2521.27	2709.99	3115.72	2582.83	2873.89	2756.21
GSS	Gss	ENSMUSG00000027610	796.812	0.157593	1.11542	0.00788276	0.255111	837.434	861.787	818.084	843.834	839.799	748.559	694.945	760.465	757.507	805.708
APOPT1	Apopt1	ENSMUSG00000037787	482.441	-0.234893	-1.17682	0.00791285	0.255661	470.095	396.472	444.707	483.462	422.219	538.924	579.114	495.201	477.07	517.144
[truncated: 13,988 more rows]
