# Supplementary material for: Adnp-mutant mice with cognitive inflexibility, CaMKIIα hyperactivity, and synaptic plasticity deficits
Source: Mol Psychiatry. 2023 Jun 26;28(8):3548–62. doi: 10.1038/s41380-023-02129-5 (PMC10618100; doi:10.1038/s41380-023-02129-5)
Supplement: Supplementary file 15 — Supplementary Table [file 41380_2023_2129_MOESM15_ESM.zip › Supplementary Table 3.xlsx]

## Sheet: Juvenile DEGs
Supplementary Table 3. DEGs from the hippocampal transcripts in juvenile and adult Adnp-HT mice.
Gene information			RNA-seq probe information		DESeq2 results						Functional annotation
HGNC symbol	Full name	Position (human)	Ensembl ID (mouse)	Position (mouse)	baseMean	log2FC	FC	p-value	adjusted p-value	direction	GO terms	KEGG Pathway
REC8	REC8 meiotic recombination protein	Chr14:24171853-24180257	ENSMUSG00000002324	Chr14:55618037-55625395	110.858	1.74212	3.34526	2.22045e-16	6.97368e-13	up	meiotic nuclear division;reciprocal meiotic recombination;nuclear chromosome;sister chromatid cohesion;protein binding;spermatogenesis;nucleus;spermatid development;synaptonemal complex;synaptonemal complex assembly;double-strand break repair via homologous recombination;oocyte maturation;fertilization;condensed nuclear chromosome;lateral element;synapsis;meiotic cohesin complex;nuclear meiotic c…
COL6A2	collagen type VI alpha 2 chain	Chr21:46098097-46132849	ENSMUSG00000020241	Chr10:76595762-76623630	804.607	1.23827	2.35916	2.22045e-16	6.97368e-13	up	protein heterotrimerization;extracellular vesicle;endoplasmic reticulum lumen;protein complex;collagen catabolic process;extracellular matrix organization;extracellular matrix disassembly;extracellular exosome;protein binding;extracellular matrix;cell adhesion;collagen trimer;proteinaceous extracellular matrix;extracellular region;axon guidance;extracellular space;sarcolemma;response to glucose;
PCDHGA11	protocadherin gamma subfamily A, 11	Chr5:141421047-141512979	ENSMUSG00000102742	Chr18:37755731-37841873	1337.96	0.681179	1.60345	2.22045e-16	6.97368e-13	up	cell adhesion;homophilic cell adhesion via plasma membrane adhesion molecules;membrane;plasma membrane;integral component of membrane;calcium ion binding;
KRT9	keratin 9	Chr17:41565841-41572058	ENSMUSG00000051617	Chr11:100186781-100193246	214.47	0.780447	1.71766	4.44089e-16	1.19549e-12	up	skin development;intermediate filament organization;extracellular exosome;epidermis development;structural molecule activity;intermediate filament;membrane;structural constituent of cytoskeleton;extracellular space;nucleus;spermatogenesis;
PIRT	phosphoinositide interacting regulator of transient receptor potential channels	Chr17:10822475-10838445	ENSMUSG00000048070	Chr11:66911981-66929876	135.683	0.963763	1.95039	2.42029e-14	5.70098e-11	up	integral component of membrane;plasma membrane;intracellular;phosphatidylinositol-mediated signaling;response to heat;ion channel binding;phosphatidylinositol-3,4,5-trisphosphate binding;behavioral response to pain;positive regulation of cation channel activity;phosphatidylinositol bisphosphate binding;
MAN2B2	mannosidase alpha class 2B member 2	Chr4:6575175-6623362	ENSMUSG00000029119	Chr5:36806921-36830653	678.169	0.606653	1.52272	9.30367e-14	1.94798e-10	up	protein deglycosylation;extracellular exosome;mannosidase activity;mannose metabolic process;alpha-mannosidase activity;carbohydrate binding;catalytic activity;hydrolase activity, hydrolyzing O-glycosyl compounds;carbohydrate metabolic process;zinc ion binding;
PRSS41	serine protease 41	Chr16:2798485-2805132	ENSMUSG00000024114	Chr17:23836785-23844172	16.733	3.99317	15.9244	2.16049e-13	4.07123e-10	up
VSTM5	V-set and transmembrane domain containing 5	Chr11:93818232-93850531	ENSMUSG00000031937	Chr9:15239045-15259416	241.746	0.690206	1.61351	1.10778e-12	1.73958e-09	up	protein binding;integral component of membrane;
CLEC18C	C-type lectin domain family 18 member C	Chr16:70173322-70187361	ENSMUSG00000033633	Chr8:111058920-111092426	67.3625	1.15556	2.22771	1.39167e-10	1.87319e-07	up	polysaccharide binding;protein binding;endosome;endoplasmic reticulum;Golgi apparatus;extracellular region;
CYP26B1	cytochrome P450 family 26 subfamily B member 1	Chr2:72129238-72148038	ENSMUSG00000063415	Chr6:84571414-84593908	497.414	-0.380026	-1.30137	3.12313e-10	3.92348e-07	down	male meiosis;embryonic limb morphogenesis;retinoic acid 4-hydroxylase activity;vitamin metabolic process;proximal/distal pattern formation;cell fate determination;retinoic acid catabolic process;retinoic acid binding;bone morphogenesis;small molecule metabolic process;spermatogenesis;xenobiotic metabolic process;endoplasmic reticulum membrane;negative regulation of retinoic acid receptor signalin…
PCDHGA2	protocadherin gamma subfamily A, 2	Chr5:141338760-141512979	ENSMUSG00000103332	Chr18:37668953-37841870	455.889	0.557512	1.47173	3.72244e-10	4.3841e-07	up	cell adhesion;homophilic cell adhesion via plasma membrane adhesion molecules;membrane;plasma membrane;integral component of membrane;calcium ion binding;
LMO3	LIM domain only 3	Chr12:16548373-16610594	ENSMUSG00000030226	Chr6:138362918-138581968	3621.2	-0.217434	-1.16266	4.30422e-10	4.77111e-07	down	positive regulation of glucocorticoid receptor signaling pathway;positive regulation of peroxisome proliferator activated receptor signaling pathway;positive regulation of fat cell differentiation;protein binding;negative regulation of ERK1 and ERK2 cascade;regulation of transcription, DNA-templated;transcription, DNA-templated;zinc ion binding;cytoplasm;
E2F2	E2F transcription factor 2	ChrCHR_HSCHR1_4_CTG3:23513894-23538684	ENSMUSG00000018983	Chr4:136172394-136196057	62.7088	1.41306	2.66302	6.35524e-10	6.65323e-07	up	mitotic cell cycle;core promoter binding;protein binding;transcription initiation from RNA polymerase II promoter;transcription factor complex;transcription factor binding;transcription factor activity, sequence-specific DNA binding;regulation of transcription, DNA-templated;nucleoplasm;DNA binding;nucleus;regulation of cell cycle;intrinsic apoptotic signaling pathway by p53 class mediator;lens f…
PCDHGA7	protocadherin gamma subfamily A, 7	Chr5:141382739-141512979	ENSMUSG00000103472	Chr18:37714764-37841873	440.336	-0.538462	-1.45242	1.16034e-09	1.15081e-06	down	cell adhesion;homophilic cell adhesion via plasma membrane adhesion molecules;membrane;plasma membrane;integral component of membrane;calcium ion binding;
RNF17	ring finger protein 17	Chr13:24764152-24879921	ENSMUSG00000000365	Chr14:56402581-56525032	39.2293	2.04427	4.12463	2.02615e-09	1.90904e-06	up	protein binding;multicellular organismal development;zinc ion binding;cytoplasm;nucleus;spermatid development;protein homodimerization activity;
MPEG1	macrophage expressed 1	Chr11:59208510-59212951	ENSMUSG00000046805	Chr19:12460779-12465283	632.449	-0.375565	-1.29735	3.72053e-09	3.33856e-06	down	integral component of membrane;
ZNF616	zinc finger protein 616	Chr19:52113091-52139922	ENSMUSG00000070605	Chr4:146449023-146470292	86.4195	1.21906	2.32796	1.27573e-08	1.04521e-05	up	intracellular;transcription factor activity, sequence-specific DNA binding;regulation of transcription, DNA-templated;transcription, DNA-templated;metal ion binding;nucleic acid binding;DNA binding;nucleus;
SLC9A2	solute carrier family 9 member A2	Chr2:102619707-102711318	ENSMUSG00000026062	Chr1:40680574-40769273	885.689	-0.324692	-1.2524	2.03719e-08	1.59954e-05	down	ion transport;sodium ion transport;cation transport;sodium:proton antiporter activity;regulation of pH;hydrogen ion transmembrane transport;solute:proton antiporter activity;sodium ion transmembrane transport;transmembrane transport;plasma membrane;integral component of membrane;protein localization;
EHD2	EH domain containing 2	Chr19:47713343-47743134	ENSMUSG00000074364	Chr7:15946958-15967567	357.272	0.593502	1.50891	2.28029e-08	1.71879e-05	up	positive regulation of endocytic recycling;positive regulation of myoblast fusion;protein localization to plasma membrane;caveola;blood coagulation;recycling endosome membrane;endosome membrane;extracellular exosome;membrane tubulation;protein binding;extrinsic component of membrane;cytosol;plasma membrane;hydrolase activity;metabolic process;endocytic recycling;GTP binding;nucleic acid binding;n…
DPY19L3	dpy-19 like C-mannosyltransferase 3	Chr19:32405543-32485895	ENSMUSG00000043671	Chr7:35685165-35754454	1921.9	-0.303071	-1.23377	2.66999e-08	1.93513e-05	down	integral component of membrane;protein C-linked glycosylation via 2'-alpha-mannosyl-L-tryptophan;mannosyltransferase activity;nuclear inner membrane;
BEST1	bestrophin 1	Chr11:61949821-61965515	ENSMUSG00000037418	Chr19:9985174-10001633	36.2705	1.82432	3.54141	3.75313e-08	2.61941e-05	up	transepithelial chloride transport;chloride channel complex;chloride channel activity;chloride transmembrane transport;basolateral plasma membrane;integral component of plasma membrane;visual perception;cytosol;ion transmembrane transport;chloride transport;membrane;transmembrane transport;plasma membrane;integral component of membrane;regulation of calcium ion transport;detection of light stimul…
CARD10	caspase recruitment domain family member 10	Chr22:37490362-37519542	ENSMUSG00000033170	Chr15:78775138-78803042	287.16	0.601123	1.5169	4.56799e-08	3.07426e-05	up	CBM complex;protein complex assembly;activation of NF-kappaB-inducing kinase activity;protein binding;receptor signaling complex scaffold activity;regulation of apoptotic process;cytoplasm;
ALCAM	activated leukocyte cell adhesion molecule	Chr3:105366909-105576900	ENSMUSG00000022636	Chr16:52248996-52454074	3159.81	-0.19979	-1.14853	5.49418e-08	3.57008e-05	down	neuron projection extension;T cell receptor complex;axon extension involved in axon guidance;retinal ganglion cell axon guidance;intrinsic component of plasma membrane;heterophilic cell-cell adhesion via plasma membrane cell adhesion molecules;immunological synapse;extracellular exosome;axon;protein binding;focal adhesion;integral component of plasma membrane;receptor binding;cell adhesion;signal…
IFITM2	interferon induced transmembrane protein 2	Chr11:307631-315272	ENSMUSG00000060591	Chr7:140954837-140955987	178.117	0.692442	1.61602	6.71344e-08	4.21694e-05	up	response to biotic stimulus;integral component of membrane;response to interferon-alpha;response to interferon-beta;type I interferon signaling pathway;negative regulation of viral entry into host cell;response to interferon-gamma;negative regulation of viral genome replication;defense response to virus;cytokine-mediated signaling pathway;response to virus;immune response;plasma membrane;
SYCP2	synaptonemal complex protein 2	Chr20:59863563-59933655	ENSMUSG00000060445	Chr2:178345293-178407685	57.0465	1.83404	3.56533	6.99708e-08	4.25332e-05	up	cell division;synaptonemal complex assembly;synaptonemal complex;DNA binding;nucleus;protein heterodimerization activity;protein binding;negative regulation of apoptotic process;fertilization;lateral element;organ morphogenesis;male meiosis;female meiotic division;male genitalia morphogenesis;
TAC3	tachykinin 3	Chr12:57010000-57028883	ENSMUSG00000025400	Chr10:127724478-127731768	113.28	0.758986	1.6923	1.10036e-07	6.09858e-05	up	female pregnancy;neuropeptide signaling pathway;extracellular exosome;protein binding;tachykinin receptor signaling pathway;receptor binding;extracellular region;extracellular space;
SPEF2	sperm flagellar 2	Chr5:35617844-35814611	ENSMUSG00000072663	Chr15:9578193-9748868	145.041	0.782272	1.71984	1.32292e-07	6.86982e-05	up	protein binding;protein dimerization activity;cytoplasm;Golgi apparatus;spermatogenesis;cilium morphogenesis;brain morphogenesis;embryonic neurocranium morphogenesis;fertilization;axoneme assembly;skeletal system morphogenesis;sperm midpiece;multicellular organismal aging;immune system development;respiratory system development;manchette;
SCN7A	sodium voltage-gated channel alpha subunit 7	Chr2:166403573-166494247	ENSMUSG00000034810	Chr2:66673425-66784914	112.162	0.794051	1.73394	1.34888e-07	6.86982e-05	up	neuronal action potential;membrane depolarization during action potential;muscle contraction;ion transport;voltage-gated sodium channel activity;voltage-gated sodium channel complex;sodium ion transport;ion channel activity;regulation of ion transmembrane transport;sodium ion transmembrane transport;membrane;transmembrane transport;plasma membrane;protein binding;sodium channel activity;sodium io…
CRACR2A	calcium release activated channel regulator 2A	Chr12:3606633-3764819	ENSMUSG00000061414	Chr6:127561338-127674248	82.5504	0.867681	1.82473	1.47626e-07	7.32072e-05	up	store-operated calcium entry;positive regulation of calcium ion transport;activation of store-operated calcium channel activity;adaptive immune response;protein binding;nucleocytoplasmic transport;Golgi apparatus;signal transduction;intracellular protein transport;GTPase activity;protein transport;small GTPase mediated signal transduction;intracellular;membrane;GTP binding;nucleolus;cytoplasm;nuc…
PCDHGA10	protocadherin gamma subfamily A, 10	Chr5:141412987-141512979	ENSMUSG00000102222	Chr18:37746993-37841873	366.1	-0.566791	-1.48122	1.6604e-07	8.02272e-05	down	cell adhesion;homophilic cell adhesion via plasma membrane adhesion molecules;membrane;plasma membrane;integral component of membrane;calcium ion binding;
STPG1	sperm tail PG-rich repeat containing 1	Chr1:24356999-24416934	ENSMUSG00000028801	Chr4:135494790-135537803	177.933	0.87438	1.83322	1.78674e-07	8.41733e-05	up	apoptotic process;cytoplasm;nucleus;
YWHAH	tyrosine 3-monooxygenase/tryptophan 5-monooxygenase activation protein eta	Chr22:31944461-31957603	ENSMUSG00000018965	Chr5:33018816-33027966	27995.1	0.130618	1.09476	2.2627e-07	0.000103996	up	negative regulation of dendrite morphogenesis;glucocorticoid catabolic process;glucocorticoid receptor binding;intercalated disc;positive regulation of protein insertion into mitochondrial membrane involved in apoptotic signaling pathway;regulation of sodium ion transport;regulation of synaptic plasticity;intrinsic apoptotic signaling pathway;membrane depolarization during action potential;regula…
GRIN3A	glutamate ionotropic receptor NMDA type subunit 3A	Chr9:101569353-101738580	ENSMUSG00000039579	Chr4:49661611-49845744	1381.99	-0.373346	-1.29535	2.61745e-07	0.000112098	down	response to ethanol;neuronal cell body;protein phosphatase 2A binding;NMDA selective glutamate receptor complex;NMDA glutamate receptor activity;neuron projection;glycine binding;postsynaptic density;identical protein binding;calcium ion transport;protein binding;synapse;postsynaptic membrane;ionotropic glutamate receptor signaling pathway;cell junction;extracellular-glutamate-gated ion channel a…
PLCH2	phospholipase C eta 2	Chr1:2425980-2505530	ENSMUSG00000029055	Chr4:154983115-155056784	5502.97	0.220273	1.16495	4.72704e-07	0.000197948	up	phospholipase C activity;intracellular signal transduction;intracellular;metabolic process;inositol phosphate metabolic process;small molecule metabolic process;biological_process;cellular_component;molecular_function;protein binding;phosphoric diester hydrolase activity;phosphatidylinositol phospholipase C activity;signal transduction;lipid catabolic process;intracellular signal transduction;pla…
ZNF442	zinc finger protein 442	Chr19:12345949-12365905	ENSMUSG00000078880	Chr2:176613364-176636344	203.778	1.21647	2.32377	6.63213e-07	0.000265906	up	intracellular;regulation of transcription, DNA-templated;transcription, DNA-templated;metal ion binding;nucleic acid binding;DNA binding;nucleus;
KRT79	keratin 79	Chr12:52821410-52834295	ENSMUSG00000061397	Chr15:101929332-101940324	22.6151	1.66071	3.16173	7.23923e-07	0.00028129	up	enzyme binding;extracellular exosome;protein binding;structural molecule activity;keratin filament;intermediate filament;
GLP2R	glucagon like peptide 2 receptor	Chr17:9822206-9892102	ENSMUSG00000049928	Chr11:67661502-67771153	222.828	0.501957	1.41613	7.31437e-07	0.00028129	up	cell surface receptor signaling pathway;transmembrane signaling receptor activity;G-protein coupled receptor activity;membrane;G-protein coupled receptor signaling pathway;integral component of membrane;positive regulation of cell proliferation;plasma membrane;adenylate cyclase-modulating G-protein coupled receptor signaling pathway;glucagon receptor activity;cellular response to glucagon stimulu…
SNRPN	small nuclear ribonucleoprotein polypeptide N	Chr15:24823637-24978723	ENSMUSG00000102252	Chr7:59982495-60140219	22479.5	0.139814	1.10176	7.53012e-07	0.000283795	up	U4 snRNP;U2 snRNP;U5 snRNP;small nuclear ribonucleoprotein complex;U4/U6 x U5 tri-snRNP complex;spliceosomal complex;catalytic step 2 spliceosome;protein binding;U2-type prespliceosome;U1 snRNP;RNA splicing;mRNA splicing, via spliceosome;RNA binding;cytoplasm;response to hormone;
ACSBG1	acyl-CoA synthetase bubblegum family member 1	Chr15:78167468-78245688	ENSMUSG00000032281	Chr9:54604877-54661870	3580.4	-0.180875	-1.13357	1.07132e-06	0.000388232	down	very long-chain fatty acid metabolic process;very long-chain fatty acid-CoA ligase activity;long-chain fatty acid-CoA ligase activity;long-chain fatty acid metabolic process;cytoplasmic membrane-bounded vesicle;small molecule metabolic process;cellular lipid metabolic process;long-chain fatty-acyl-CoA biosynthetic process;myelination;triglyceride biosynthetic process;endoplasmic reticulum;cytosol…
SLC29A4	solute carrier family 29 member 4	Chr7:5274369-5306870	ENSMUSG00000050822	Chr5:142692512-142722490	1186.85	-0.26752	-1.20374	1.11253e-06	0.000395557	down	monoamine transport;monoamine transmembrane transporter activity;nucleoside transmembrane transporter activity;nucleoside transmembrane transport;integral component of membrane;apical plasma membrane;transport;transmembrane transport;plasma membrane;
ACLY	ATP citrate lyase	Chr17:41866908-41930542	ENSMUSG00000020917	Chr11:100476353-100528000	5200.69	0.224566	1.16843	1.88446e-06	0.000645651	up	citrate lyase complex;ATP citrate synthase activity;citrate metabolic process;acetyl-CoA biosynthetic process;cofactor binding;positive regulation of cellular metabolic process;energy reserve metabolic process;transferase activity, transferring acyl groups, acyl groups converted into alkyl on transfer;coenzyme A metabolic process;lipid biosynthetic process;small molecule metabolic process;cellula…
SNCG	synuclein gamma	Chr10:86958618-86963260	ENSMUSG00000023064	Chr14:34370274-34374789	80.3974	0.851589	1.80449	2.28555e-06	0.000760868	up	spindle;extracellular exosome;protein binding;perinuclear region of cytoplasm;microtubule organizing center;cytoplasm;synaptic transmission;synapse organization;axon;neuronal cell body;adult locomotory behavior;protein secretion;regulation of neurotransmitter secretion;regulation of dopamine secretion;
AIP	aryl hydrocarbon receptor interacting protein	Chr11:67483041-67491103	ENSMUSG00000024847	Chr19:4114446-4125858	1387.83	-0.225424	-1.16912	2.3015e-06	0.000760868	down	protein binding;protein folding;cytoplasm;GAF domain binding;protein maturation by protein folding;protein targeting to mitochondrion;cytosol;transcription coactivator activity;transcription factor binding;unfolded protein binding;signal transduction;plasma membrane;nucleoplasm;signal transducer activity;membrane;transcription cofactor activity;regulation of nucleic acid-templated transcription;x…
SSPO	SCO-spondin	Chr7:149776042-149833979	ENSMUSG00000029797	Chr6:48448229-48501250	190.467	0.693965	1.61772	2.42918e-06	0.000789233	up	protein binding;peptidase inhibitor activity;negative regulation of peptidase activity;
LHPP	phospholysine phosphohistidine inorganic pyrophosphate phosphatase	Chr10:124461834-124617888	ENSMUSG00000030946	Chr7:132610638-132706420	549.335	0.342334	1.26781	3.00779e-06	0.000960659	up	cytoplasm;nucleus;phosphohistidine phosphatase activity;protein homodimerization activity;phosphate-containing compound metabolic process;inorganic diphosphatase activity;protein dephosphorylation;cytosol;magnesium ion binding;nucleoplasm;
RFLNB	refilin B	null	ENSMUSG00000020846	Chr11:76019194-76027782	385.616	-0.488278	-1.40277	3.88525e-06	0.00121518	down
FAM210B	family with sequence similarity 210 member B	Chr20:56358915-56368663	ENSMUSG00000027495	Chr2:172345565-172355749	1114.98	0.243162	1.18358	3.93367e-06	0.00121518	up	integral component of membrane;
STXBP2	syntaxin binding protein 2	Chr19:7636881-7647873	ENSMUSG00000004626	Chr8:3630955-3643644	1087.9	0.296257	1.22795	4.27914e-06	0.00130058	up	vesicle-mediated transport;vesicle docking involved in exocytosis;cell;syntaxin-3 binding;leukocyte mediated cytotoxicity;cytolytic granule;regulation of mast cell degranulation;tertiary granule;neutrophil degranulation;azurophil granule;specific granule;SNARE complex;extracellular exosome;protein binding;cytosol;protein transport;plasma membrane;exocytosis;apical plasma membrane;syntaxin-1 bindi…
PLCG2	phospholipase C gamma 2	Chr16:81739097-81962693	ENSMUSG00000034330	Chr8:117498291-117635142	233.953	0.403298	1.32253	4.56725e-06	0.00136612	up	phosphatidylinositol phospholipase C activity;intracellular signal transduction;intracellular;metabolic process;B cell differentiation;inositol phosphate metabolic process;release of sequestered calcium ion into cytosol;phosphatidylinositol biosynthetic process;phospholipase C activity;blood coagulation;stimulatory C-type lectin receptor signaling pathway;small molecule metabolic process;extracel…
SLCO2A1	solute carrier organic anion transporter family member 2A1	Chr3:133932696-134052184	ENSMUSG00000032548	Chr9:102988712-103096002	231.627	0.443022	1.35945	5.32398e-06	0.00156758	up	prostaglandin transmembrane transporter activity;sodium-independent organic anion transport;sodium-independent organic anion transmembrane transporter activity;protein binding;integral component of plasma membrane;lipid transporter activity;transport;membrane;transmembrane transport;transporter activity;plasma membrane;lipid transport;prostaglandin transport;ion transport;integral component of me…
TGFA	transforming growth factor alpha	Chr2:70447280-70554193	ENSMUSG00000029999	Chr6:86195223-86275719	1401.82	-0.209874	-1.15659	6.27207e-06	0.00181832	down	positive regulation of epithelial cell proliferation;positive regulation of mitotic nuclear division;positive regulation of epidermal growth factor-activated receptor activity;endoplasmic reticulum-Golgi intermediate compartment membrane;ER to Golgi transport vesicle membrane;post-translational protein modification;cell surface;cytoplasmic vesicle;epidermal growth factor receptor signaling pathwa…
HOGA1	4-hydroxy-2-oxoglutarate aldolase 1	Chr10:97584323-97612802	ENSMUSG00000025176	Chr19:42045610-42070953	40.6005	1.0042	2.00584	6.58738e-06	0.0018808	up	oxalate metabolic process;4-hydroxy-2-oxoglutarate aldolase activity;glyoxylate catabolic process;pyruvate biosynthetic process;glyoxylate metabolic process;4-hydroxyproline catabolic process;protein homodimerization activity;extracellular exosome;mitochondrion;metabolic process;lyase activity;integral component of membrane;
DPM1	dolichyl-phosphate mannosyltransferase subunit 1, catalytic	Chr20:50934867-50958555	ENSMUSG00000078919	Chr2:168209048-168230591	671.333	0.605321	1.52132	7.9015e-06	0.00215791	up	protein mannosylation;dolichol-phosphate-mannose synthase complex;dolichol metabolic process;dolichyl-phosphate beta-D-mannosyltransferase activity;dolichyl-phosphate-mannose-protein mannosyltransferase activity;C-terminal protein lipidation;post-translational protein modification;dolichol-linked oligosaccharide biosynthetic process;protein N-linked glycosylation;protein O-linked mannosylation;ce…
SLC7A2	solute carrier family 7 member 2	Chr8:17497088-17570573	ENSMUSG00000031596	Chr8:40862396-40922308	1187.72	-0.215314	-1.16096	8.05244e-06	0.00216772	down	amino acid transport;basic amino acid transmembrane transport;basic amino acid transmembrane transporter activity;antiporter activity;L-amino acid transmembrane transporter activity;ion transport;integral component of plasma membrane;cellular amino acid metabolic process;amino acid transmembrane transporter activity;amino acid transmembrane transport;transport;membrane;transmembrane transport;pla…
SNX19	sorting nexin 19	Chr11:130875436-130916509	ENSMUSG00000031993	Chr9:30427108-30466733	2200.55	0.18711	1.13848	8.63056e-06	0.00225881	up	dense core granule maturation;insulin secretion;chondrocyte differentiation;early endosome membrane;protein binding;exocytosis;cytoplasmic vesicle membrane;phosphatidylinositol binding;cytoplasm;phosphatidylinositol-3-phosphate binding;
PCSK5	proprotein convertase subtilisin/kexin type 5	Chr9:75890644-76362339	ENSMUSG00000024713	Chr19:17432319-17837632	480.159	-0.298388	-1.22977	1.13989e-05	0.00294249	down	Golgi apparatus;serine-type endopeptidase activity;proteolysis;renin secretion into blood stream;respiratory tube development;cytokine biosynthetic process;peptide biosynthetic process;embryonic digestive tract development;nerve growth factor processing;embryonic skeletal system development;anterior/posterior pattern specification;Golgi lumen;limb morphogenesis;kidney development;peptide hormone …
EPHB6	EPH receptor B6	ChrCHR_HSCHR7_2_CTG6:142916237-142932255	ENSMUSG00000029869	Chr6:41605482-41620509	1915.23	0.161887	1.11875	1.28204e-05	0.00326471	up	protein binding;ephrin receptor activity;transmembrane receptor protein tyrosine kinase signaling pathway;integral component of plasma membrane;ephrin receptor signaling pathway;integral component of membrane;protein phosphorylation;ATP binding;protein kinase activity;cell surface;positive regulation of protein binding;type IV hypersensitivity;T cell mediated immunity;cytokine secretion;activated…
RPH3A	rabphilin 3A	Chr12:112570380-112898881	ENSMUSG00000029608	Chr5:120940499-121010092	8973.35	-0.161811	-1.11869	1.30126e-05	0.00326947	down	intracellular protein transport;intracellular;Rab GTPase binding;phosphatidylinositol phosphate binding;phosphate ion binding;synaptic vesicle membrane;neuron projection;protein complex binding;syntaxin binding;phosphatidylinositol-4,5-bisphosphate binding;protein complex;selenium binding;protein binding;synapse;secretory granule;inositol 1,4,5 trisphosphate binding;clathrin binding;extrinsic com…
IGHM	immunoglobulin heavy constant mu	Chr14:105854220-105856218	ENSMUSG00000076617	Chr12:113418558-113422730	225.673	-0.585203	-1.50025	1.36027e-05	0.00337276	down	protein binding;protein binding;
SNHG11	small nucleolar RNA host gene 11	Chr20:38446578-38450921	ENSMUSG00000044349	Chr2:158375638-158386151	56997.7	0.159011	1.11652	1.41245e-05	0.00342206	up
AIRE	autoimmune regulator	Chr21:44285838-44298648	ENSMUSG00000000731	Chr10:78030022-78043610	14.8696	1.82732	3.54877	1.41648e-05	0.00342206	up	transcriptional activator activity, RNA polymerase II transcription regulatory region sequence-specific binding;translation regulator activity;transcription cofactor activity;regulation of translation;RNA polymerase II regulatory region sequence-specific DNA binding;protein binding;positive regulation of transcription, DNA-templated;transcription from RNA polymerase II promoter;positive regulatio…
SCUBE1	signal peptide, CUB domain and EGF like domain containing 1	Chr22:43197283-43343388	ENSMUSG00000016763	Chr15:83604999-83725021	591.636	-0.352069	-1.27639	1.47946e-05	0.00352897	down	extrinsic component of plasma membrane;post-embryonic development;adult heart development;endothelial cell differentiation;blood coagulation;cell surface;external side of plasma membrane;identical protein binding;protein binding;protein heterodimerization activity;inflammatory response;protein homooligomerization;extracellular space;calcium ion binding;
PRKAG1	protein kinase AMP-activated non-catalytic subunit gamma 1	Chr12:49002274-49019197	ENSMUSG00000067713	Chr15:98812797-98831521	1002.86	-0.300646	-1.2317	1.56911e-05	0.00369605	down	AMP binding;cAMP-dependent protein kinase regulator activity;AMP-activated protein kinase activity;macroautophagy;regulation of glycolytic process;positive regulation of protein kinase activity;nucleotide-activated protein kinase complex;ADP binding;mitochondrion organization;insulin receptor signaling pathway;membrane organization;gene expression;positive regulation of gene expression;extracellu…
CNTNAP5	contactin associated protein like 5	Chr2:124025287-124915287	ENSMUSG00000070695	Chr1:115684756-116587323	1125.05	-0.323163	-1.25107	1.8339e-05	0.0041867	down	protein binding;cell adhesion;integral component of membrane;
PRDM16	PR/SET domain 16	Chr1:3069168-3438621	ENSMUSG00000039410	Chr4:154316125-154636873	465.804	0.544437	1.45845	1.84407e-05	0.0041867	up	protein binding;regulation of transcription, DNA-templated;metal ion binding;nucleic acid binding;regulation of cellular respiration;brown fat cell differentiation;negative regulation of granulocyte differentiation;activating transcription factor binding;transcriptional repressor complex;chromatin organization;negative regulation of transforming growth factor beta receptor signaling pathway;posit…
APOL2	apolipoprotein L2	Chr22:36226203-36239954	ENSMUSG00000056656	Chr15:77747798-77757003	119.863	0.58389	1.49889	2.13387e-05	0.00467566	up	high-density lipoprotein particle binding;maternal process involved in female pregnancy;lipoprotein metabolic process;cholesterol metabolic process;acute-phase response;lipid binding;endoplasmic reticulum membrane;multicellular organismal development;receptor binding;membrane;extracellular region;lipid transport;lipid metabolic process;integral component of membrane;
PDE1C	phosphodiesterase 1C	Chr7:31751179-32299329	ENSMUSG00000004347	Chr6:56069804-56652487	252.907	0.463053	1.37846	2.18585e-05	0.0047345	up	phosphoric diester hydrolase activity;3',5'-cyclic-nucleotide phosphodiesterase activity;signal transduction;metabolic process;metal ion binding;sensory perception of smell;cilium;calmodulin-dependent cyclic-nucleotide phosphodiesterase activity;activation of phospholipase C activity;neurotrophin TRK receptor signaling pathway;epidermal growth factor receptor signaling pathway;innate immune respo…
PCDH15	protocadherin related 15	Chr10:53802771-55627942	ENSMUSG00000052613	Chr10:73099342-74649737	732.928	-0.360639	-1.28399	2.54453e-05	0.00538753	down	inner ear development;stereocilium;sensory perception of sound;cell adhesion;homophilic cell adhesion via plasma membrane adhesion molecules;membrane;plasma membrane;integral component of membrane;calcium ion binding;equilibrioception;sensory perception of light stimulus;photoreceptor outer segment;extracellular exosome;synapse;photoreceptor cell maintenance;extracellular space;cytoplasm;protein …
CDH24	cadherin 24	Chr14:23047062-23057538	ENSMUSG00000059674	Chr14:54631231-54641364	616.276	-0.303699	-1.2343	2.7053e-05	0.00566429	down	adherens junction organization;cell junction assembly;delta-catenin binding;alpha-catenin binding;cell-cell junction organization;cell-cell junction;beta-catenin binding;single organismal cell-cell adhesion;cell adhesion;homophilic cell adhesion via plasma membrane adhesion molecules;membrane;plasma membrane;integral component of membrane;calcium ion binding;
RFX3	regulatory factor X3	Chr9:3218297-3526004	ENSMUSG00000040929	Chr19:27761721-28011166	4113.61	-0.196596	-1.14599	2.84729e-05	0.00589608	down	positive regulation of type B pancreatic cell development;cilium-dependent cell motility;epithelial cilium movement involved in determination of left/right asymmetry;cell maturation;endocrine pancreas development;transcription factor activity, RNA polymerase II distal enhancer sequence-specific binding;nuclear chromatin;regulation of insulin secretion;protein binding;cilium assembly;RNA polymeras…
PKN3	protein kinase N3	Chr9:128702523-128720918	ENSMUSG00000026785	Chr2:30077684-30091022	38.7166	-0.897555	-1.86291	3.29104e-05	0.0067409	down	epithelial cell migration;peptidyl-serine phosphorylation;protein binding;protein kinase C activity;perinuclear region of cytoplasm;Golgi apparatus;protein serine/threonine kinase activity;signal transduction;intracellular signal transduction;protein phosphorylation;nucleus;ATP binding;protein kinase activity;
COL6A5	collagen type VI alpha 5 chain	Chr3:130345516-130484844	ENSMUSG00000091345	Chr9:105856078-105960643	70.9927	1.23072	2.34685	3.65911e-05	0.00735874	up	collagen catabolic process;extracellular matrix organization;extracellular matrix disassembly;protein binding;extracellular matrix;cell adhesion;collagen trimer;proteinaceous extracellular matrix;extracellular region;
CRABP1	cellular retinoic acid binding protein 1	Chr15:78340324-78348230	ENSMUSG00000032291	Chr9:54764748-54773110	36.7446	1.19557	2.29035	3.67078e-05	0.00735874	up	retinol binding;retinoic acid catabolic process;retinoid binding;retinal binding;protein binding;lipid binding;cytosol;multicellular organismal development;signal transduction;transport;transporter activity;cytoplasm;retinoic acid binding;
PCDHGA4	protocadherin gamma subfamily A, 4	Chr5:141355025-141512979	ENSMUSG00000103677	Chr18:37685210-37841873	422.219	-0.492712	-1.40709	3.78783e-05	0.00751346	down	cell adhesion;homophilic cell adhesion via plasma membrane adhesion molecules;membrane;plasma membrane;integral component of membrane;calcium ion binding;spermatogenesis;
SIK2	salt inducible kinase 2	Chr11:111602391-111730853	ENSMUSG00000037112	Chr9:50892801-51009073	730.757	-0.432599	-1.34966	4.69487e-05	0.00921564	down	regulation of insulin receptor signaling pathway;protein autophosphorylation;protein binding;protein serine/threonine kinase activity;intracellular signal transduction;magnesium ion binding;protein phosphorylation;cytoplasm;ATP binding;protein kinase activity;
PITPNM2	phosphatidylinositol transfer protein membrane associated 2	Chr12:122983480-123150015	ENSMUSG00000029406	Chr5:124118690-124249760	8639.78	-0.264895	-1.20155	4.9651e-05	0.0096456	down	endomembrane system;lipid binding;transport;intracellular;intracellular membrane-bounded organelle;metabolic process;metal ion binding;integral component of membrane;calcium ion binding;protein binding;
STAB1	stabilin 1	Chr3:52495338-52524495	ENSMUSG00000042286	Chr14:31139013-31168641	748.305	-0.28084	-1.2149	5.16859e-05	0.00993847	down	low-density lipoprotein particle binding;endocytic vesicle membrane;low-density lipoprotein receptor activity;cell-cell signaling;negative regulation of angiogenesis;protein binding;defense response to bacterium;hyaluronic acid binding;integral component of plasma membrane;receptor-mediated endocytosis;scavenger receptor activity;cell adhesion;protein disulfide oxidoreductase activity;inflammator…
PRSS50	serine protease 50	Chr3:46712116-46812574	ENSMUSG00000048752	Chr9:110857967-110864629	7.79216	2.31948	4.99151	5.24156e-05	0.00997696	up	endoplasmic reticulum;serine-type endopeptidase activity;proteolysis;threonine-type endopeptidase activity;cytoplasm;
KRT12	keratin 12	Chr17:40861303-40867210	ENSMUSG00000020912	Chr11:99415666-99422259	56.072	0.819885	1.76527	5.78896e-05	0.0109087	up	extracellular exosome;visual perception;structural molecule activity;intermediate filament;extracellular exosome;visual perception;structural molecule activity;intermediate filament;
PADI3	peptidyl arginine deiminase 3	ChrCHR_HG2095_PATCH:17249098-17284233	ENSMUSG00000025328	Chr4:140785365-140810648	4.95296	3.96139	15.5775	6.02013e-05	0.0111877	up	protein citrullination;protein-arginine deiminase activity;cytoplasm;calcium ion binding;protein citrullination;protein-arginine deiminase activity;cytoplasm;calcium ion binding;
ADRA1B	adrenoceptor alpha 1B	Chr5:159916783-159972544	ENSMUSG00000050541	Chr11:43774606-43901210	98.3358	-0.590978	-1.50627	6.05574e-05	0.0111877	down	norepinephrine-epinephrine vasoconstriction involved in regulation of systemic arterial blood pressure;adenylate cyclase-activating adrenergic receptor signaling pathway;phospholipase C-activating G-protein coupled receptor signaling pathway;glucose homeostasis;positive regulation of cytosolic calcium ion concentration;positive regulation of MAPK cascade;regulation of cardiac muscle contraction;c…
OXTR	oxytocin receptor	Chr3:8750408-8769628	ENSMUSG00000049112	Chr6:112473683-112489943	339.573	-0.429497	-1.34676	6.5481e-05	0.0119798	down	maternal behavior;regulation of systemic arterial blood pressure by vasopressin;lactation;response to peptide;social behavior;cellular response to hormone stimulus;vasopressin receptor activity;muscle contraction;positive regulation of vasoconstriction;peptide binding;cell surface receptor signaling pathway;integral component of plasma membrane;G-protein coupled receptor activity;plasma membrane;…
COL6A1	collagen type VI alpha 1 chain	Chr21:45981737-46005050	ENSMUSG00000001119	Chr10:76708792-76726168	2245.69	0.771644	1.70721	6.90819e-05	0.0124571	up	collagen type VI trimer;endodermal cell differentiation;platelet-derived growth factor binding;protein heterotrimerization;osteoblast differentiation;endoplasmic reticulum lumen;lysosomal membrane;protein complex;collagen catabolic process;extracellular matrix organization;extracellular matrix disassembly;extracellular exosome;extracellular matrix;cell adhesion;membrane;extracellular region;axon …
COG7	component of oligomeric golgi complex 7	Chr16:23388493-23453180	ENSMUSG00000034951	Chr7:121879363-121981711	1263.02	-0.202812	-1.15094	6.94116e-05	0.0124571	down	protein localization to organelle;protein localization to Golgi apparatus;protein stabilization;Golgi organization;protein binding;Golgi transport complex;retrograde vesicle-mediated transport, Golgi to ER;protein glycosylation;Golgi membrane;Golgi apparatus;intracellular protein transport;intracellular membrane-bounded organelle;nucleolus;
NPY2R	neuropeptide Y receptor Y2	Chr4:155208629-155217078	ENSMUSG00000028004	Chr3:82538383-82548084	1480.19	0.258425	1.19617	7.25415e-05	0.012896	up	cardiac left ventricle morphogenesis;locomotory behavior;outflow tract morphogenesis;neuropeptide Y receptor activity;calcium channel regulator activity;neuropeptide signaling pathway;feeding behavior;protein binding;cell surface receptor signaling pathway;receptor activity;G-protein coupled receptor activity;plasma membrane;G-protein coupled receptor signaling pathway;integral component of membr…
TMEM215	transmembrane protein 215	Chr9:32783499-32787399	ENSMUSG00000046593	Chr4:40472180-40477168	219.478	0.437118	1.3539	7.90895e-05	0.0136974	up	integral component of membrane;
ST6GALNAC3	ST6 N-acetylgalactosaminide alpha-2,6-sialyltransferase 3	Chr1:76074719-76634601	ENSMUSG00000052544	Chr3:153198266-153725174	586.081	-0.491717	-1.40612	8.42123e-05	0.0142983	down	glycosylceramide metabolic process;alpha-N-acetylgalactosaminide alpha-2,6-sialyltransferase activity;glycosphingolipid metabolic process;glycoprotein metabolic process;ganglioside biosynthetic process;post-translational protein modification;dolichol-linked oligosaccharide biosynthetic process;oligosaccharide metabolic process;cellular protein metabolic process;protein N-linked glycosylation via …
MYH7	myosin heavy chain 7	Chr14:23412738-23435718	ENSMUSG00000053093	Chr14:54970684-54994626	408.203	0.515072	1.42907	8.42235e-05	0.0142983	up	regulation of slow-twitch skeletal muscle fiber contraction;regulation of the force of skeletal muscle contraction;sarcomere;muscle myosin complex;actin-dependent ATPase activity;regulation of the force of heart contraction;microfilament motor activity;muscle filament sliding;adult heart development;ventricular cardiac muscle tissue morphogenesis;cardiac muscle contraction;striated muscle contrac…
PSTPIP2	proline-serine-threonine phosphatase interacting protein 2	Chr18:45983536-46072272	ENSMUSG00000025429	Chr18:77789914-77882879	319.875	0.416724	1.33489	8.61808e-05	0.0144722	up	cell migration;cytoskeleton organization;membrane;actin binding;protein binding;cytoskeleton;cytosol;
GRM3	glutamate metabotropic receptor 3	Chr7:86643914-86864884	ENSMUSG00000003974	Chr5:9485541-9725170	903.787	-0.1928	-1.14298	8.67842e-05	0.0144722	down	negative regulation of adenylate cyclase activity;glutamate receptor activity;adenylate cyclase-inhibiting G-protein coupled glutamate receptor signaling pathway;presynaptic membrane;synaptic transmission;integral component of plasma membrane;G-protein coupled receptor activity;plasma membrane;G-protein coupled receptor signaling pathway;integral component of membrane;postsynaptic membrane;axon;d…
ALOX15B	arachidonate 15-lipoxygenase, type B	Chr17:8039017-8049134	ENSMUSG00000020891	Chr11:69183932-69197843	124.225	0.695993	1.62	9.78984e-05	0.0158389	up	positive regulation of chemokine secretion;hepoxilin biosynthetic process;arachidonate 15-lipoxygenase activity;negative regulation of growth;regulation of epithelial cell differentiation;prostate gland development;lipoxygenase pathway;linoleate 13S-lipoxygenase activity;positive regulation of macrophage derived foam cell differentiation;negative regulation of cell migration;arachidonic acid meta…
HMGCLL1	3-hydroxymethyl-3-methylglutaryl-CoA lyase like 1	Chr6:55434369-55579214	ENSMUSG00000007908	Chr9:76014855-76136350	423.048	0.289727	1.22241	9.83419e-05	0.0158389	up	ketone body biosynthetic process;hydroxymethylglutaryl-CoA lyase activity;endoplasmic reticulum;endoplasmic reticulum membrane;perinuclear region of cytoplasm;cytosol;catalytic activity;membrane;metal ion binding;
CALHM5	calcium homeostasis modulator family member 5	null	ENSMUSG00000049872	Chr10:34087815-34096519	254.477	0.369993	1.29235	9.99642e-05	0.0159638	up
PCDHB6	protocadherin beta 6	Chr5:141150022-141153287	ENSMUSG00000051678	Chr18:37333921-37337674	62.7516	-0.940474	-1.91916	0.000101773	0.016116	down	calcium-dependent cell-cell adhesion via plasma membrane cell adhesion molecules;synapse assembly;synaptic transmission;integral component of plasma membrane;cell adhesion;homophilic cell adhesion via plasma membrane adhesion molecules;membrane;plasma membrane;integral component of membrane;nervous system development;calcium ion binding;
PROX1	prospero homeobox 1	Chr1:213983181-214041502	ENSMUSG00000010175	Chr1:190118035-190170714	4634.2	-0.212402	-1.15862	0.000105645	0.0165898	down	positive regulation of forebrain neuron differentiation;DBD domain binding;optic placode formation involved in camera-type eye formation;otic placode formation;dorsal spinal cord development;aorta smooth muscle tissue morphogenesis;LBD domain binding;ventricular cardiac myofibril assembly;pancreas development;dentate gyrus development;positive regulation of neural precursor cell proliferation;lym…
SLC30A3	solute carrier family 30 member 3	Chr2:27253684-27275817	ENSMUSG00000029151	Chr5:31086106-31108237	1546.61	-0.263963	-1.20077	0.000112051	0.0174502	down	zinc transporting ATPase activity;response to zinc ion;regulation of sequestering of zinc ion;synaptic vesicle membrane;zinc II ion transmembrane transport;neuron projection;cation transmembrane transporter activity;lysosomal membrane;late endosome;late endosome membrane;protein binding;endosome;cation transport;cell junction;integral component of plasma membrane;synaptic vesicle;transport;membra…
ARHGDIB	Rho GDP dissociation inhibitor beta	Chr12:14942017-14961728	ENSMUSG00000030220	Chr6:136923655-136941899	218.332	0.431337	1.34848	0.000116446	0.017883	up	negative regulation of trophoblast cell migration;negative regulation of cell adhesion;movement of cell or subcellular component;cytoplasmic membrane-bounded vesicle;Rho GDP-dissociation inhibitor activity;extracellular exosome;actin cytoskeleton organization;Rho protein signal transduction;regulation of small GTPase mediated signal transduction;regulation of catalytic activity;cytosol;multicellu…
NWD1	NACHT and WD repeat domain containing 1	Chr19:16719976-16817963	ENSMUSG00000048148	Chr8:72646711-72717876	3640.88	-0.17536	-1.12925	0.000116727	0.017883	down	protein binding;cytosol;ATP binding;
HBQ1	hemoglobin subunit theta 1	Chr16:180453-181181	ENSMUSG00000020295	Chr11:32300069-32300873	12.1008	1.62199	3.07799	0.000118788	0.0180519	up	oxygen transport;hemoglobin complex;oxygen transporter activity;oxygen binding;protein binding;heme binding;iron ion binding;
PCDHGB5	protocadherin gamma subfamily B, 5	Chr5:141397987-141512979	ENSMUSG00000103749	Chr18:37731009-37841873	242.424	-0.435465	-1.35235	0.000121303	0.0180954	down	extracellular exosome;biological_process;molecular_function;cell adhesion;homophilic cell adhesion via plasma membrane adhesion molecules;membrane;plasma membrane;integral component of membrane;calcium ion binding;
PENK	proenkephalin	Chr8:56436674-56446734	ENSMUSG00000045573	Chr4:4133531-4138819	334.595	-0.370416	-1.29273	0.000121955	0.0180954	down	neuropeptide signaling pathway;opioid peptide activity;neuropeptide hormone activity;protein binding;signal transduction;extracellular region;locomotory behavior;behavioral fear response;sensory perception of pain;startle response;aggressive behavior;response to estradiol;response to lipopolysaccharide;cellular response to transforming growth factor beta stimulus;dendrite;response to hypoxia;resp…
PCDHGA12	protocadherin gamma subfamily A, 12	Chr5:141430589-141512979	ENSMUSG00000102428	Chr18:37765580-37841873	710.023	-0.242146	-1.18275	0.000126713	0.0186545	down	cell adhesion;homophilic cell adhesion via plasma membrane adhesion molecules;membrane;plasma membrane;integral component of membrane;calcium ion binding;protein binding;cell-cell junction;
EXD2	exonuclease 3'-5' domain containing 2	Chr14:69191511-69244020	ENSMUSG00000032705	Chr12:80463095-80500227	3233.66	-0.231361	-1.17394	0.000130972	0.0191147	down	nucleic acid phosphodiester bond hydrolysis;3'-5' exonuclease activity;nucleobase-containing compound metabolic process;nucleic acid binding;cytoplasm;nucleus;
ICAM4	intercellular adhesion molecule 4 (Landsteiner-Wiener blood group)	Chr19:10286967-10288522	ENSMUSG00000001014	Chr9:21029373-21030595	14.2088	1.62925	3.09352	0.000131867	0.0191147	up	integrin binding;extracellular matrix organization;regulation of immune response;protein binding;single organismal cell-cell adhesion;integral component of plasma membrane;cell adhesion;plasma membrane;extracellular region;integral component of membrane;cytoplasm;extracellular space;
RAB5A	RAB5A, member RAS oncogene family	Chr3:19947079-19985175	ENSMUSG00000017831	Chr17:53479234-53507680	3056.44	0.124091	1.08982	0.000139305	0.0200386	up	receptor internalization involved in canonical Wnt signaling pathway;cytoplasmic side of early endosome membrane;regulation of endosome size;somatodendritic compartment;regulation of filopodium assembly;regulation of synaptic vesicle exocytosis;neuronal cell body;axon terminus;terminal bouton;positive regulation of exocytosis;GDP binding;dendrite;endocytic vesicle;regulation of endocytosis;synapt…
NUDT17	nudix hydrolase 17	Chr1:145845629-145848953	ENSMUSG00000028100	Chr3:96706067-96708562	173.866	0.423471	1.34115	0.000141621	0.0202174	up	hydrolase activity;metabolic process;metal ion binding;
SLC4A3	solute carrier family 4 member 3	Chr2:219627327-219641980	ENSMUSG00000006576	Chr1:75546266-75562172	3859.72	-0.206048	-1.15352	0.000142828	0.0202365	down	anion transmembrane transporter activity;bicarbonate transport;ion transport;inorganic anion exchanger activity;anion transport;chloride transmembrane transport;integral component of plasma membrane;transport;membrane;transmembrane transport;transporter activity;plasma membrane;integral component of membrane;anion:anion antiporter activity;regulation of intracellular pH;anion transmembrane transp…
TMEM198	transmembrane protein 198	Chr2:219543663-219550595	ENSMUSG00000051703	Chr1:75479532-75485705	1304.42	-0.175385	-1.12927	0.000144611	0.0203029	down	cytoplasmic membrane-bounded vesicle;positive regulation of canonical Wnt signaling pathway;Wnt signaling pathway;multicellular organismal development;plasma membrane;integral component of membrane;
KCNN1	potassium calcium-activated channel subfamily N member 1	Chr19:17951293-18000080	ENSMUSG00000002908	Chr8:70842049-70863258	630.142	-0.251132	-1.19014	0.000145451	0.0203029	down	neuronal cell body;synaptic transmission;potassium ion transport;small conductance calcium-activated potassium channel activity;calmodulin binding;calcium-activated potassium channel activity;potassium ion transmembrane transport;voltage-gated potassium channel complex;plasma membrane;integral component of membrane;protein heterodimerization activity;
SV2C	synaptic vesicle glycoprotein 2C	Chr5:76083172-76353939	ENSMUSG00000051111	Chr13:95954594-96132577	770.796	-0.269737	-1.20559	0.000151475	0.020835	down	synaptic vesicle membrane;cell junction;neurotransmitter transport;synaptic vesicle;transmembrane transporter activity;transport;membrane;transmembrane transport;transporter activity;plasma membrane;integral component of membrane;protein binding;
LY6E	lymphocyte antigen 6 family member E	ChrCHR_HSCHR8_4_CTG7:143017982-143023832	ENSMUSG00000022587	Chr15:74955051-74959905	3715.4	0.159957	1.11725	0.000166206	0.0226955	up	cell surface receptor signaling pathway;integral component of plasma membrane;anchored component of membrane;cell surface receptor signaling pathway;integral component of plasma membrane;anchored component of membrane;
OPLAH	5-oxoprolinase, ATP-hydrolysing	Chr8:144051266-144063832	ENSMUSG00000022562	Chr15:76296601-76328015	692.645	-0.232252	-1.17467	0.00016862	0.0228111	down	glutathione derivative biosynthetic process;5-oxoprolinase (ATP-hydrolyzing) activity;small molecule metabolic process;glutathione biosynthetic process;xenobiotic metabolic process;cytosol;catalytic activity;hydrolase activity;ATP binding;
C1QL3	complement C1q like 3	Chr10:16513743-16522005	ENSMUSG00000049630	Chr2:13003457-13011806	2344.03	-0.184647	-1.13654	0.00017116	0.0228747	down	protein binding;collagen trimer;extracellular region;regulation of synapse organization;
NFATC2	nuclear factor of activated T cells 2	Chr20:51386957-51562831	ENSMUSG00000027544	Chr2:168476410-168601657	512.256	0.26012	1.19758	0.000185216	0.024407	up	response to drug;stimulatory C-type lectin receptor signaling pathway;innate immune response;Fc-epsilon receptor signaling pathway;protein binding;positive regulation of B cell proliferation;positive regulation of transcription, DNA-templated;cell migration;actin cytoskeleton;cellular response to DNA damage stimulus;cytosol;B cell receptor signaling pathway;transcription factor activity, sequence…
OR2AK2	olfactory receptor family 2 subfamily AK member 2	Chr1:247965233-247966339	ENSMUSG00000107677	Chr11:58752734-58759671	30.096	1.33551	2.52365	0.000186659	0.0244263	up	sensory perception of smell;detection of chemical stimulus involved in sensory perception of smell;olfactory receptor activity;G-protein coupled receptor activity;plasma membrane;G-protein coupled receptor signaling pathway;integral component of membrane;
PCDHA11	protocadherin alpha 11	Chr5:140868183-141012344	ENSMUSG00000102206	Chr18:37010712-37187657	93.1402	-1.01284	-2.01788	0.000205068	0.0265552	down	integral component of plasma membrane;cell adhesion;homophilic cell adhesion via plasma membrane adhesion molecules;membrane;plasma membrane;nervous system development;calcium ion binding;
SIPA1L2	signal induced proliferation associated 1 like 2	Chr1:232397965-232561558	ENSMUSG00000001995	Chr8:125418063-125569808	2406.81	-0.23193	-1.17441	0.000207071	0.0265552	down	protein binding;regulation of small GTPase mediated signal transduction;positive regulation of GTPase activity;GTPase activator activity;
SLC38A3	solute carrier family 38 member 3	Chr3:50205246-50221486	ENSMUSG00000010064	Chr9:107650634-107669530	1544.92	-0.255419	-1.19368	0.000207917	0.0265552	down	integral component of membrane;L-histidine transmembrane transport;histidine transport;L-asparagine transmembrane transporter activity;asparagine transport;L-histidine transmembrane transporter activity;L-alanine transport;L-glutamine transmembrane transporter activity;L-alanine transmembrane transporter activity;glutamine transport;amino acid transport;antiporter activity;symporter activity;ion …
IFI27L2	interferon alpha inducible protein 27 like 2	ChrCHR_HSCHR14_7_CTG1:94127779-94130253	ENSMUSG00000064215	Chr12:103434211-103440239	653.781	0.334051	1.26055	0.000208563	0.0265552	up	integral component of membrane;integral component of membrane;
ACTA1	actin, alpha 1, skeletal muscle	Chr1:229431245-229434098	ENSMUSG00000031972	Chr8:123891769-123894751	169.552	0.448947	1.36504	0.000211028	0.0266887	up	mesenchyme migration;striated muscle thin filament;sarcomere;cell body;skeletal muscle fiber development;skeletal muscle thin filament assembly;muscle filament sliding;stress fiber;ADP binding;myosin binding;muscle contraction;positive regulation of gene expression;extracellular exosome;filopodium;lamellipodium;blood microparticle;protein binding;actin filament;actin cytoskeleton;cytosol;structur…
PCDHA5	protocadherin alpha 5	Chr5:140821604-141012344	ENSMUSG00000103092	Chr18:36960440-37187657	368.588	-0.358983	-1.28252	0.000214903	0.0269714	down	integral component of plasma membrane;cell adhesion;homophilic cell adhesion via plasma membrane adhesion molecules;membrane;plasma membrane;nervous system development;calcium ion binding;
UBA7	ubiquitin like modifier activating enzyme 7	Chr3:49805207-49813946	ENSMUSG00000032596	Chr9:107975505-107984060	132.89	-0.548908	-1.46298	0.000216126	0.0269714	down	ISG15 activating enzyme activity;modification-dependent protein catabolic process;ISG15-protein conjugation;ubiquitin activating enzyme activity;small protein activating enzyme activity;negative regulation of type I interferon production;innate immune response;protein binding;translesion synthesis;DNA repair;cytosol;cellular protein modification process;cytokine-mediated signaling pathway;protein…
PRRG3	proline rich and Gla domain 3	ChrX:151695124-151705924	ENSMUSG00000033361	ChrX:71962624-71972722	1024.64	-0.277808	-1.21235	0.000217983	0.0270035	down	extracellular region;calcium ion binding;biological_process;integral component of membrane;
SLC39A12	solute carrier family 39 member 12	Chr10:17951839-18043292	ENSMUSG00000036949	Chr2:14388316-14494977	1346.8	-0.163922	-1.12033	0.00021971	0.0270035	down	extracellular vesicle;metal ion transmembrane transporter activity;metal ion transport;membrane;transmembrane transport;integral component of membrane;plasma membrane;perinuclear region of cytoplasm;signal transduction;regulation of neuron projection development;zinc ion transmembrane transporter activity;regulation of microtubule polymerization;zinc II ion transmembrane import;
PCDHAC1	protocadherin alpha subfamily C, 1	Chr5:140926369-141012344	ENSMUSG00000103255	Chr18:37090013-37187657	297.123	0.318075	1.24667	0.000224094	0.0272441	up	integral component of plasma membrane;cell adhesion;homophilic cell adhesion via plasma membrane adhesion molecules;membrane;plasma membrane;nervous system development;calcium ion binding;
PCDHGA9	protocadherin gamma subfamily A, 9	Chr5:141402932-141512979	ENSMUSG00000102440	Chr18:37736936-37841870	224.39	-0.526012	-1.43994	0.000237556	0.0286592	down	poly(A) RNA binding;cell adhesion;homophilic cell adhesion via plasma membrane adhesion molecules;membrane;plasma membrane;integral component of membrane;calcium ion binding;
GAA	glucosidase alpha, acid	Chr17:80101556-80119879	ENSMUSG00000025579	Chr11:119267887-119285454	7728.79	0.166854	1.12261	0.000238776	0.0286592	up	carbohydrate binding;catalytic activity;carbohydrate metabolic process;integral component of membrane;vacuolar sequestering;sucrose metabolic process;diaphragm contraction;maltose alpha-glucosidase activity;alpha-1,4-glucosidase activity;maltose metabolic process;glycogen catabolic process;cardiac muscle contraction;lysosomal lumen;lysosomal membrane;glucose metabolic process;small molecule metab…
PDGFRA	platelet derived growth factor receptor alpha	Chr4:54229097-54298247	ENSMUSG00000029231	Chr5:75152292-75198215	2555.04	-0.205693	-1.15324	0.000257933	0.0305691	down	regulation of mesenchymal stem cell differentiation;regulation of chemotaxis;embryonic skeletal system morphogenesis;luteinization;retina vasculature development in camera-type eye;positive regulation of cell proliferation by VEGF-activated platelet derived growth factor receptor signaling pathway;cell activation;positive regulation of phospholipase C activity;platelet-derived growth factor bindi…
RAMP3	receptor activity modifying protein 3	Chr7:45157791-45186302	ENSMUSG00000041046	Chr11:6658521-6677475	81.2109	-0.71751	-1.64434	0.000261799	0.0308334	down	G-protein coupled receptor signaling pathway involved in heart process;cellular response to estradiol stimulus;positive regulation of receptor recycling;protein localization to plasma membrane;receptor internalization;positive regulation of establishment of protein localization to plasma membrane;cell surface;receptor complex;calcium ion transport;protein binding;integral component of plasma memb…
NDN	necdin, MAGE family member	Chr15:23685400-23687330	ENSMUSG00000033585	Chr7:62346569-62350262	3541.47	0.221503	1.16595	0.00026651	0.0311932	up	regulation of growth;perikaryon;negative regulation of cell proliferation;nervous system development;nucleus;cytoplasm;regulation of transcription, DNA-templated;protein binding;positive regulation of transcription from RNA polymerase II promoter;centrosome;cytosol;gamma-tubulin binding;RNA polymerase II core promoter proximal region sequence-specific DNA binding;transcriptional activator activit…
PNPO	pyridoxamine 5'-phosphate oxidase	Chr17:47941506-47948288	ENSMUSG00000018659	Chr11:96937825-96943986	890.321	0.21112	1.15759	0.000276135	0.0320428	up	pyridoxal phosphate biosynthetic process;pyridoxine biosynthetic process;pyridoxamine-phosphate oxidase activity;FMN binding;oxidoreductase activity;oxidation-reduction process;oxidoreductase activity, acting on the CH-NH2 group of donors;positive regulation of defense response to virus by host;vitamin B6 metabolic process;water-soluble vitamin metabolic process;vitamin metabolic process;mitophag…
C14orf39	chromosome 14 open reading frame 39	Chr14:60396469-60515543	ENSMUSG00000021098	Chr12:72881109-72940774	206.428	0.389973	1.31037	0.000279342	0.0320428	up	regulation of sequence-specific DNA binding transcription factor activity;cellular_component;molecular_function;multicellular organismal development;
PPA2	pyrophosphatase (inorganic) 2	Chr4:105369077-105474081	ENSMUSG00000028013	Chr3:133310110-133378235	802.307	0.205154	1.15281	0.000280287	0.0320428	up	diphosphate metabolic process;gene expression;extracellular exosome;phosphate-containing compound metabolic process;inorganic diphosphatase activity;mitochondrial matrix;tRNA aminoacylation for protein translation;magnesium ion binding;cytoplasm;protein serine/threonine phosphatase activity;protein dephosphorylation;mitochondrion;
SAPCD2	suppressor APC domain containing 2	Chr9:137062124-137070588	ENSMUSG00000026955	Chr2:25372321-25378213	82.8477	-0.559772	-1.47404	0.00028057	0.0320428	down	nucleolus;cytoplasm;nucleus;
ATP13A1	ATPase 13A1	Chr19:19645198-19663693	ENSMUSG00000031862	Chr8:69791163-69807749	2028.22	-0.149951	-1.10953	0.000290439	0.0329701	down	cation-transporting ATPase activity;biological_process;molecular_function;cellular calcium ion homeostasis;cation transport;integral component of plasma membrane;endoplasmic reticulum membrane;ion transmembrane transport;cation transmembrane transport;membrane;intracellular membrane-bounded organelle;ATPase activity;transmembrane transport;metabolic process;metal ion binding;nucleotide binding;in…
CPXM2	carboxypeptidase X, M14 family member 2	Chr10:123706207-123940267	ENSMUSG00000030862	Chr7:132032687-132154739	64.8858	0.708887	1.63454	0.000296832	0.033494	up	extracellular matrix;metallocarboxypeptidase activity;proteolysis;zinc ion binding;extracellular space;
STRA6	stimulated by retinoic acid 6	Chr15:74179466-74212267	ENSMUSG00000032327	Chr9:58063788-58153996	237.121	0.393614	1.31368	0.000306658	0.0343968	up	alveolar primary septum development;positive regulation of behavior;vocal learning;uterus morphogenesis;embryonic camera-type eye formation;pulmonary artery morphogenesis;paramesonephric duct development;head development;pulmonary valve morphogenesis;ear development;ventricular septum development;ductus arteriosus closure;smooth muscle tissue development;nose morphogenesis;developmental growth;ey…
ATP1A2	ATPase Na+/K+ transporting subunit alpha 2	Chr1:160115759-160143591	ENSMUSG00000007097	Chr1:172271709-172298064	32119.8	-0.138861	-1.10104	0.000324119	0.0359276	down	negative regulation of calcium:sodium antiporter activity;negative regulation of calcium ion transmembrane transport;regulation of synaptic transmission, glutamatergic;potassium ion import across plasma membrane;response to glycoside;cell communication by electrical coupling involved in cardiac conduction;membrane repolarization;relaxation of cardiac muscle;sodium ion export from cell;cellular po…
EVC	EvC ciliary complex subunit 1	Chr4:5711197-5814305	ENSMUSG00000029122	Chr5:37289098-37336894	356.973	0.385806	1.30659	0.000335283	0.0368248	up	endochondral bone growth;positive regulation of smoothened signaling pathway;ciliary membrane;muscle organ development;cilium;skeletal system development;ciliary basal body;smoothened signaling pathway;integral component of membrane;cytoplasm;protein binding;cartilage development;
RNASEL	ribonuclease L	Chr1:182573634-182589256	ENSMUSG00000066800	Chr1:153749426-153764221	462.458	0.268875	1.20487	0.000336358	0.0368248	up	type I interferon signaling pathway;negative regulation of viral genome replication;cellular_component;endoribonuclease activity;protein binding;mitochondrial matrix;ribonuclease activity;defense response to virus;cytosol;positive regulation of transcription from RNA polymerase II promoter;cytokine-mediated signaling pathway;transmembrane transport;RNA phosphodiester bond hydrolysis, endonucleoly…
TMEM8B	transmembrane protein 8B	Chr9:35814451-35854847	ENSMUSG00000078716	Chr4:43668971-43692668	2926.07	0.159069	1.11657	0.000347264	0.0373959	up	regulation of growth;cell surface;protein binding;endoplasmic reticulum;cell-matrix adhesion;regulation of mitotic cell cycle;plasma membrane;mitochondrion;integral component of membrane;nucleus;
AKR1C3	aldo-keto reductase family 1 member C3	Chr10:5035354-5107686	ENSMUSG00000021214	Chr13:4132615-4150654	74.7532	0.575155	1.48984	0.000347287	0.0373959	up	oxidoreductase activity;oxidation-reduction process;regulation of testosterone biosynthetic process;negative regulation of retinoic acid biosynthetic process;cellular response to prostaglandin D stimulus;cellular response to corticosteroid stimulus;cellular response to prostaglandin stimulus;delta4-3-oxosteroid 5beta-reductase activity;trans-1,2-dihydrobenzene-1,2-diol dehydrogenase activity;keto…
AXL	AXL receptor tyrosine kinase	Chr19:41219203-41261766	ENSMUSG00000002602	Chr7:25757273-25788705	1317.1	-0.224302	-1.16821	0.000355243	0.0380352	down	negative regulation of dendritic cell apoptotic process;positive regulation of pinocytosis;host cell surface;positive regulation of natural killer cell differentiation;dendritic cell differentiation;phosphatidylserine binding;positive regulation of cytokine-mediated signaling pathway;virus receptor activity;cell maturation;viral entry into host cell;negative regulation of interferon-gamma product…
PIR	pirin	ChrX:15384799-15493564	ENSMUSG00000031379	ChrX:164269371-164373011	93.0519	0.589915	1.50516	0.00035764	0.0380756	up	quercetin 2,3-dioxygenase activity;monocyte differentiation;transcription cofactor activity;protein binding;transcription from RNA polymerase II promoter;oxidation-reduction process;regulation of transcription, DNA-templated;metal ion binding;cytoplasm;nucleus;myeloid cell differentiation;
SHISA9	shisa family member 9	Chr16:12901620-13240413	ENSMUSG00000022494	Chr16:11984113-12270902	1390.96	-0.16685	-1.1226	0.000360259	0.0381389	down	dendritic spine membrane;ionotropic glutamate receptor complex;regulation of short-term neuronal synaptic plasticity;AMPA glutamate receptor complex;synapse;cell junction;
SLC4A4	solute carrier family 4 member 4	Chr4:71187286-71572087	ENSMUSG00000060961	Chr5:88886486-89239653	5966.59	-0.140926	-1.10261	0.00038368	0.0403915	down	sodium:bicarbonate symporter activity;anion transmembrane transporter activity;bicarbonate transport;extracellular exosome;protein binding;ion transport;anion transmembrane transport;inorganic anion exchanger activity;sodium ion transport;anion transport;basolateral plasma membrane;integral component of plasma membrane;sodium ion transmembrane transport;transport;membrane;transmembrane transport;…
PCDHGB2	protocadherin gamma subfamily B, 2	Chr5:141360042-141512979	ENSMUSG00000102748	Chr18:37689828-37841873	326.902	-0.344685	-1.26987	0.00039121	0.0409554	down	cell adhesion;homophilic cell adhesion via plasma membrane adhesion molecules;membrane;plasma membrane;integral component of membrane;calcium ion binding;protein binding;
RTN4	reticulon 4	Chr2:54972187-55112621	ENSMUSG00000020458	Chr11:29692947-29744331	15362	0.101544	1.07292	0.000402726	0.041928	up	cerebral cortex radial glia guided migration;regulation of branching morphogenesis of a nerve;axonal fasciculation;negative regulation of axon extension;endoplasmic reticulum tubular network organization;negative regulation of axonogenesis;regulation of axonogenesis;nuclear envelope;neurotrophin TRK receptor signaling pathway;negative regulation of cell growth;extracellular exosome;poly(A) RNA bi…
PCDHB16	protocadherin beta 16	Chr5:141181399-141186399	ENSMUSG00000046387	Chr18:37484795-37489454	447.574	0.255503	1.19375	0.000408732	0.0420882	up	calcium-dependent cell-cell adhesion via plasma membrane cell adhesion molecules;synapse assembly;synaptic transmission;cell adhesion;homophilic cell adhesion via plasma membrane adhesion molecules;membrane;plasma membrane;integral component of membrane;calcium ion binding;
TIAM2	T cell lymphoma invasion and metastasis 2	Chr6:154832697-155257723	ENSMUSG00000023800	Chr17:3326573-3531344	792.134	-0.213434	-1.15944	0.000416296	0.0426342	down	receptor signaling protein activity;neurotrophin TRK receptor signaling pathway;small molecule metabolic process;cellular lipid metabolic process;apoptotic signaling pathway;extracellular exosome;growth cone;filopodium;lamellipodium;protein binding;regulation of small GTPase mediated signal transduction;guanyl-nucleotide exchange factor activity;positive regulation of apoptotic process;cytosol;re…
LSP1	lymphocyte specific protein 1	Chr11:1852970-1892267	ENSMUSG00000018819	Chr7:142460809-142494867	57.6694	0.856627	1.8108	0.000420468	0.0428287	up	cellular defense response;movement of cell or subcellular component;extracellular exosome;actin cytoskeleton;signal transduction;membrane;actin binding;plasma membrane;signal transducer activity;defense response;chemotaxis;
TONSL	tonsoku like, DNA repair protein	Chr8:144428775-144444444	ENSMUSG00000059323	Chr15:76626002-76639958	268.95	0.579209	1.49403	0.000445192	0.0451032	up	FACT complex;nuclear replication fork;DNA replication factor A complex;cytoplasmic sequestering of transcription factor;MCM complex;replication fork processing;protein binding;double-strand break repair via homologous recombination;negative regulation of nucleic acid-templated transcription;transcription corepressor activity;histone binding;nucleoplasm;cytoplasm;
PCDHA13	protocadherin alpha 13	Chr5:140882208-141012344	ENSMUSG00000103310	Chr18:37020149-37187657	502.128	-0.363799	-1.28681	0.000448068	0.0451518	down	cell adhesion;homophilic cell adhesion via plasma membrane adhesion molecules;membrane;plasma membrane;integral component of membrane;calcium ion binding;
EHD4	EH domain containing 4	Chr15:41895939-41972578	ENSMUSG00000027293	Chr2:120089175-120154606	248.666	-0.480041	-1.39478	0.000457233	0.0458303	down	recycling endosome membrane;early endosome membrane;extracellular exosome;protein binding;endoplasmic reticulum;protein homooligomerization;membrane;plasma membrane;endocytic recycling;GTP binding;nucleic acid binding;nucleus;ATP binding;calcium ion binding;perinuclear region of cytoplasm;positive regulation of peptidyl-tyrosine phosphorylation;cellular response to growth factor stimulus;regulati…
RNF207	ring finger protein 207	Chr1:6205475-6221299	ENSMUSG00000058498	Chr4:152307019-152318993	124.665	0.674931	1.59652	0.000478566	0.0477148	up	negative regulation of voltage-gated potassium channel activity involved in atrial cardiac muscle cell action potential repolarization;negative regulation of voltage-gated potassium channel activity involved in ventricular cardiac muscle cell action potential repolarization;regulation of heart looping;cell-cell signaling involved in cardiac conduction;positive regulation of voltage-gated potassiu…
KCNG3	potassium voltage-gated channel modifier subfamily G member 3	Chr2:42442017-42494097	ENSMUSG00000045053	Chr17:83585957-83631895	74.9559	-0.556871	-1.47108	0.000486901	0.0481344	down	delayed rectifier potassium channel activity;protein binding;ion transport;synaptic transmission;ion channel activity;endoplasmic reticulum;regulation of ion transmembrane transport;potassium ion transmembrane transport;protein homooligomerization;voltage-gated potassium channel complex;membrane;transmembrane transport;plasma membrane;
DSG2	desmoglein 2	Chr18:31498043-31549008	ENSMUSG00000044393	Chr18:20558074-20604521	108.882	-0.536208	-1.45016	0.000487883	0.0481344	down	Purkinje myocyte development;desmosome organization;regulation of ventricular cardiac muscle cell action potential;cell adhesive protein binding involved in bundle of His cell-Purkinje myocyte communication;bundle of His cell-Purkinje myocyte adhesion involved in cell communication;intercalated disc;regulation of heart rate by cardiac conduction;cell adhesion molecule binding;cellular component d…
EPB41	erythrocyte membrane protein band 4.1	Chr1:28887091-29120046	ENSMUSG00000028906	Chr4:131923413-132075321	1066.96	-0.254995	-1.19333	0.000491728	0.0482611	down	cortical cytoskeleton;spectrin-associated cytoskeleton;blood circulation;spectrin binding;positive regulation of protein binding;protein complex;cytoskeletal protein binding;protein binding;1-phosphatidylinositol binding;cortical actin cytoskeleton organization;extrinsic component of membrane;actin cytoskeleton organization;cell junction;calmodulin binding;structural molecule activity;spectrin;cy…
UXS1	UDP-glucuronate decarboxylase 1	Chr2:106093303-106194339	ENSMUSG00000057363	Chr1:43746966-43827800	934.795	-0.172251	-1.12682	0.000497531	0.0485699	down	UDP-D-xylose biosynthetic process;UDP-glucuronate decarboxylase activity;Golgi cisterna membrane;protein homodimerization activity;extracellular exosome;coenzyme binding;protein tetramerization;NAD+ binding;catalytic activity;integral component of membrane;mitochondrion;Golgi apparatus;metabolic process;
TNFRSF8	TNF receptor superfamily member 8	Chr1:12063377-12144207	ENSMUSG00000028602	Chr4:145267137-145315164	33.0724	1.10962	2.15788	0.00050003	0.0485699	up	positive regulation of TRAIL biosynthetic process;cellular response to mechanical stimulus;positive regulation of tumor necrosis factor biosynthetic process;tumor necrosis factor-activated receptor activity;response to lipopolysaccharide;tumor necrosis factor-mediated signaling pathway;apoptotic signaling pathway;extracellular exosome;protein binding;integral component of plasma membrane;negative…
HTR3A	5-hydroxytryptamine receptor 3A	Chr11:113974881-113990313	ENSMUSG00000032269	Chr9:48899213-48911099	298.539	0.329432	1.25652	0.00051624	0.0498826	up	serotonin binding;acetylcholine receptor activity;acetylcholine-activated cation-selective channel activity;protein binding;ion transport;extracellular ligand-gated ion channel activity;synaptic transmission;serotonin receptor signaling pathway;serotonin receptor activity;digestion;postsynaptic membrane;cell junction;integral component of plasma membrane;receptor activity;ion transmembrane transp…

## Sheet: Adult DEGs
Supplementary Table 3. DEGs from the hippocampal transcripts in juvenile and adult Adnp-HT mice.
Gene information			RNA-seq probe information		DESeq2 results						Functional annotation
HGNC symbol	Full name	Position (human)	Ensembl ID (mouse)	Position (mouse)	baseMean	log2FC	FC	p-value	adjusted p-value	direction	GO terms	KEGG Pathway
COL6A2	collagen type VI alpha 2 chain	Chr21:46098097-46132849	ENSMUSG00000020241	Chr10:76595762-76623630	874.798	1.11763	2.1699	2.22045e-16	4.3332e-13	up	protein heterotrimerization;extracellular vesicle;endoplasmic reticulum lumen;protein complex;collagen catabolic process;extracellular matrix organization;extracellular matrix disassembly;extracellular exosome;protein binding;extracellular matrix;cell adhesion;collagen trimer;proteinaceous extracellular matrix;extracellular region;axon guidance;extracellular space;sarcolemma;response to glucose;
ACLY	ATP citrate lyase	Chr17:41866908-41930542	ENSMUSG00000020917	Chr11:100476353-100528000	5601.41	0.405557	1.3246	2.22045e-16	4.3332e-13	up	citrate lyase complex;ATP citrate synthase activity;citrate metabolic process;acetyl-CoA biosynthetic process;cofactor binding;positive regulation of cellular metabolic process;energy reserve metabolic process;transferase activity, transferring acyl groups, acyl groups converted into alkyl on transfer;coenzyme A metabolic process;lipid biosynthetic process;small molecule metabolic process;cellula…
PRSS41	serine protease 41	Chr16:2798485-2805132	ENSMUSG00000024114	Chr17:23836785-23844172	44.7565	3.07911	8.45095	2.22045e-16	4.3332e-13	up
STPG1	sperm tail PG-rich repeat containing 1	Chr1:24356999-24416934	ENSMUSG00000028801	Chr4:135494790-135537803	219.821	1.04372	2.06153	2.22045e-16	4.3332e-13	up	apoptotic process;cytoplasm;nucleus;
CARD10	caspase recruitment domain family member 10	Chr22:37490362-37519542	ENSMUSG00000033170	Chr15:78775138-78803042	536.998	0.769034	1.70413	2.22045e-16	4.3332e-13	up	CBM complex;protein complex assembly;activation of NF-kappaB-inducing kinase activity;protein binding;receptor signaling complex scaffold activity;regulation of apoptotic process;cytoplasm;
PCDHGA11	protocadherin gamma subfamily A, 11	Chr5:141421047-141512979	ENSMUSG00000102742	Chr18:37755731-37841873	1750.36	0.759225	1.69258	2.22045e-16	4.3332e-13	up	cell adhesion;homophilic cell adhesion via plasma membrane adhesion molecules;membrane;plasma membrane;integral component of membrane;calcium ion binding;
PCDHGA2	protocadherin gamma subfamily A, 2	Chr5:141338760-141512979	ENSMUSG00000103332	Chr18:37668953-37841870	903.753	0.860599	1.81579	2.22045e-16	4.3332e-13	up	cell adhesion;homophilic cell adhesion via plasma membrane adhesion molecules;membrane;plasma membrane;integral component of membrane;calcium ion binding;
KRT9	keratin 9	Chr17:41565841-41572058	ENSMUSG00000051617	Chr11:100186781-100193246	321.124	0.700002	1.62451	2.55351e-14	4.53016e-11	up	skin development;intermediate filament organization;extracellular exosome;epidermis development;structural molecule activity;intermediate filament;membrane;structural constituent of cytoskeleton;extracellular space;nucleus;spermatogenesis;
HPCA	hippocalcin	Chr1:32885994-32898441	ENSMUSG00000028785	Chr4:129111570-129122036	50954.2	0.273935	1.2091	3.68594e-14	5.99426e-11	up	actin binding;calcium ion binding;protein binding;inner ear development;brain development;response to organic cyclic compound;retina development in camera-type eye;axon;response to L-glutamate;kinase binding;calcium-mediated signaling;cellular response to electrical stimulus;neuronal cell body membrane;perikaryon;dendrite membrane;dendrite cytoplasm;positive regulation of protein targeting to mem…
PIRT	phosphoinositide interacting regulator of transient receptor potential channels	Chr17:10822475-10838445	ENSMUSG00000048070	Chr11:66911981-66929876	134.433	1.41888	2.67378	6.95e-14	1.0433e-10	up	integral component of membrane;plasma membrane;intracellular;phosphatidylinositol-mediated signaling;response to heat;ion channel binding;phosphatidylinositol-3,4,5-trisphosphate binding;behavioral response to pain;positive regulation of cation channel activity;phosphatidylinositol bisphosphate binding;
PLCG2	phospholipase C gamma 2	Chr16:81739097-81962693	ENSMUSG00000034330	Chr8:117498291-117635142	293.488	0.788022	1.7267	1.33449e-13	1.86018e-10	up	phosphatidylinositol phospholipase C activity;intracellular signal transduction;intracellular;metabolic process;B cell differentiation;inositol phosphate metabolic process;release of sequestered calcium ion into cytosol;phosphatidylinositol biosynthetic process;phospholipase C activity;blood coagulation;stimulatory C-type lectin receptor signaling pathway;small molecule metabolic process;extracel…
PCDHGB2	protocadherin gamma subfamily B, 2	Chr5:141360042-141512979	ENSMUSG00000102748	Chr18:37689828-37841873	450.706	-0.651841	-1.57117	2.67564e-13	3.481e-10	down	cell adhesion;homophilic cell adhesion via plasma membrane adhesion molecules;membrane;plasma membrane;integral component of membrane;calcium ion binding;protein binding;
TNFRSF8	TNF receptor superfamily member 8	Chr1:12063377-12144207	ENSMUSG00000028602	Chr4:145267137-145315164	59.6432	1.39749	2.63444	4.26104e-12	4.61967e-09	up	positive regulation of TRAIL biosynthetic process;cellular response to mechanical stimulus;positive regulation of tumor necrosis factor biosynthetic process;tumor necrosis factor-activated receptor activity;response to lipopolysaccharide;tumor necrosis factor-mediated signaling pathway;apoptotic signaling pathway;extracellular exosome;protein binding;integral component of plasma membrane;negative…
SYCP2	synaptonemal complex protein 2	Chr20:59863563-59933655	ENSMUSG00000060445	Chr2:178345293-178407685	80.0871	1.9495	3.86239	7.69318e-12	7.90171e-09	up	cell division;synaptonemal complex assembly;synaptonemal complex;DNA binding;nucleus;protein heterodimerization activity;protein binding;negative regulation of apoptotic process;fertilization;lateral element;organ morphogenesis;male meiosis;female meiotic division;male genitalia morphogenesis;
PDE1C	phosphodiesterase 1C	Chr7:31751179-32299329	ENSMUSG00000004347	Chr6:56069804-56652487	383.314	0.721345	1.64872	1.02951e-11	1.00454e-08	up	phosphoric diester hydrolase activity;3',5'-cyclic-nucleotide phosphodiesterase activity;signal transduction;metabolic process;metal ion binding;sensory perception of smell;cilium;calmodulin-dependent cyclic-nucleotide phosphodiesterase activity;activation of phospholipase C activity;neurotrophin TRK receptor signaling pathway;epidermal growth factor receptor signaling pathway;innate immune respo…
B3GAT2	beta-1,3-glucuronyltransferase 2	Chr6:70856679-70957038	ENSMUSG00000026156	Chr1:23761753-23849158	708.014	-0.437846	-1.35458	4.29852e-11	3.99455e-08	down	chondroitin sulfate proteoglycan biosynthetic process;chondroitin sulfate metabolic process;glycosaminoglycan metabolic process;small molecule metabolic process;galactosylgalactosylxylosylprotein 3-beta-glucuronosyltransferase activity;protein glycosylation;Golgi membrane;carbohydrate metabolic process;membrane;metal ion binding;integral component of membrane;metabolic process;
PGAM2	phosphoglycerate mutase 2	Chr7:44062727-44065587	ENSMUSG00000020475	Chr11:5801640-5803733	192.071	0.803509	1.74534	4.5868e-10	4.0687e-07	up	2,3-bisphosphoglycerate-dependent phosphoglycerate mutase activity;regulation of pentose-phosphate shunt;bisphosphoglycerate 2-phosphatase activity;bisphosphoglycerate mutase activity;striated muscle contraction;canonical glycolysis;intramolecular transferase activity, phosphotransferases;phosphoglycerate mutase activity;glucose metabolic process;small molecule metabolic process;extracellular exo…
CAMK2A	calcium/calmodulin dependent protein kinase II alpha	Chr5:150219491-150290291	ENSMUSG00000024617	Chr18:60925618-60988152	151989	0.172954	1.12736	8.51269e-10	7.22283e-07	up	glutamate receptor binding;regulation of mitochondrial membrane permeability involved in apoptotic process;positive regulation of cardiac muscle cell apoptotic process;regulation of cellular response to heat;response to ischemia;positive regulation of calcium ion transport;interferon-gamma-mediated signaling pathway;endocytic vesicle membrane;peptidyl-serine phosphorylation;regulation of neuronal…
PCDHB14	protocadherin beta 14	Chr5:141222932-141227759	ENSMUSG00000044043	Chr18:37447656-37456350	388.72	0.520807	1.43476	3.1456e-09	2.55777e-06	up	calcium-dependent cell-cell adhesion via plasma membrane cell adhesion molecules;protein binding;synapse assembly;synaptic transmission;cell adhesion;homophilic cell adhesion via plasma membrane adhesion molecules;membrane;plasma membrane;integral component of membrane;calcium ion binding;
RIMBP3C	RIMS binding protein 3C	Chr22:21545357-21551461	ENSMUSG00000071636	Chr16:17208603-17213982	163.368	0.722563	1.65011	5.71345e-09	4.45992e-06	up	protein binding;
NDN	necdin, MAGE family member	Chr15:23685400-23687330	ENSMUSG00000033585	Chr7:62346569-62350262	3809.21	0.27766	1.21223	1.23479e-08	8.60603e-06	up	regulation of growth;perikaryon;negative regulation of cell proliferation;nervous system development;nucleus;cytoplasm;regulation of transcription, DNA-templated;protein binding;positive regulation of transcription from RNA polymerase II promoter;centrosome;cytosol;gamma-tubulin binding;RNA polymerase II core promoter proximal region sequence-specific DNA binding;transcriptional activator activit…
NEUROD6	neuronal differentiation 6	Chr7:31337461-31340894	ENSMUSG00000037984	Chr6:55677822-55681263	6221.9	0.184019	1.13604	1.98739e-08	1.28567e-05	up	cell differentiation;protein dimerization activity;regulation of transcription, DNA-templated;nervous system development;nucleus;positive regulation of transcription from RNA polymerase II promoter;RNA polymerase II core promoter proximal region sequence-specific DNA binding;transcriptional activator activity, RNA polymerase II core promoter proximal region sequence-specific binding;transcription…
PFKL	phosphofructokinase, liver type	Chr21:44300051-44327376	ENSMUSG00000020277	Chr10:77986947-78010083	8855.69	0.223915	1.1679	2.04231e-08	1.28567e-05	up	fructose-6-phosphate binding;6-phosphofructokinase complex;fructose binding;fructose 1,6-bisphosphate metabolic process;response to glucose;canonical glycolysis;protein oligomerization;kinase binding;fructose 6-phosphate metabolic process;6-phosphofructokinase activity;glucose metabolic process;small molecule metabolic process;extracellular exosome;identical protein binding;protein binding;glycol…
PRSS50	serine protease 50	Chr3:46712116-46812574	ENSMUSG00000048752	Chr9:110857967-110864629	21.8585	2.64356	6.2487	2.55711e-08	1.55944e-05	up	endoplasmic reticulum;serine-type endopeptidase activity;proteolysis;threonine-type endopeptidase activity;cytoplasm;
CABP7	calcium binding protein 7	Chr22:29720084-29731839	ENSMUSG00000009075	Chr11:4736892-4746778	10174.8	0.228196	1.17137	2.93431e-08	1.73524e-05	up	trans-Golgi network membrane;perinuclear region of cytoplasm;plasma membrane;integral component of membrane;calcium ion binding;
PCDH1	protocadherin 1	Chr5:141853111-141879246	ENSMUSG00000051375	Chr18:38185914-38212053	13265.8	0.206187	1.15363	3.60513e-08	2.06924e-05	up	cell-cell signaling;cell-cell junction;integral component of plasma membrane;cell adhesion;homophilic cell adhesion via plasma membrane adhesion molecules;membrane;plasma membrane;nervous system development;calcium ion binding;protein binding;integral component of membrane;
KCNAB2	potassium voltage-gated channel subfamily A regulatory beta subunit 2	Chr1:5991466-6101193	ENSMUSG00000028931	Chr4:152390742-152477910	25199.4	0.201059	1.14954	6.12873e-08	3.32228e-05	up	potassium ion transmembrane transport;voltage-gated potassium channel activity;integral component of membrane;pinceau fiber;NADPH oxidation;juxtaparanode region of axon;regulation of potassium ion transmembrane transport;aldo-keto reductase (NADP) activity;regulation of protein localization to cell surface;potassium channel regulator activity;extrinsic component of cytoplasmic side of plasma memb…
GLP2R	glucagon like peptide 2 receptor	Chr17:9822206-9892102	ENSMUSG00000049928	Chr11:67661502-67771153	225.648	0.715437	1.64198	6.30549e-08	3.32572e-05	up	cell surface receptor signaling pathway;transmembrane signaling receptor activity;G-protein coupled receptor activity;membrane;G-protein coupled receptor signaling pathway;integral component of membrane;positive regulation of cell proliferation;plasma membrane;adenylate cyclase-modulating G-protein coupled receptor signaling pathway;glucagon receptor activity;cellular response to glucagon stimulu…
NELL2	neural EGFL like 2	Chr12:44508275-44921848	ENSMUSG00000022454	Chr15:95075230-95528559	28609.4	0.152518	1.11151	7.8487e-08	4.03072e-05	up	neuron cellular homeostasis;protein binding;calcium ion binding;cytoplasm;extracellular space;heparin binding;membrane;dendrite;identical protein binding;protein homotrimerization;perikaryon;protein kinase C binding;regulation of growth;
RGS14	regulator of G protein signaling 14	Chr5:177357837-177372601	ENSMUSG00000052087	Chr13:55369732-55384687	3349.4	0.253326	1.19195	8.1389e-08	4.07258e-05	up	positive regulation of neurogenesis;regulation of DNA-templated transcription in response to stress;negative regulation of MAP kinase activity;negative regulation of synaptic plasticity;nuclear body;zygote asymmetric cell division;visual learning;learning;dendrite;long-term memory;chromosome segregation;platelet-derived growth factor receptor signaling pathway;G-protein alpha-subunit binding;long…
CTXND1	cortexin domain containing 1	null	ENSMUSG00000097789	Chr7:84528954-84583531	6482.94	0.354333	1.27839	1.69878e-07	8.28794e-05	up
EPHB6	EPH receptor B6	ChrCHR_HSCHR7_2_CTG6:142916237-142932255	ENSMUSG00000029869	Chr6:41605482-41620509	2637.69	0.23491	1.17683	2.05717e-07	9.79161e-05	up	protein binding;ephrin receptor activity;transmembrane receptor protein tyrosine kinase signaling pathway;integral component of plasma membrane;ephrin receptor signaling pathway;integral component of membrane;protein phosphorylation;ATP binding;protein kinase activity;cell surface;positive regulation of protein binding;type IV hypersensitivity;T cell mediated immunity;cytokine secretion;activated…
ACTA1	actin, alpha 1, skeletal muscle	Chr1:229431245-229434098	ENSMUSG00000031972	Chr8:123891769-123894751	167.416	0.672736	1.59409	2.8417e-07	0.000132038	up	mesenchyme migration;striated muscle thin filament;sarcomere;cell body;skeletal muscle fiber development;skeletal muscle thin filament assembly;muscle filament sliding;stress fiber;ADP binding;myosin binding;muscle contraction;positive regulation of gene expression;extracellular exosome;filopodium;lamellipodium;blood microparticle;protein binding;actin filament;actin cytoskeleton;cytosol;structur…
PCDHGA9	protocadherin gamma subfamily A, 9	Chr5:141402932-141512979	ENSMUSG00000102440	Chr18:37736936-37841870	401.664	-0.502594	-1.41676	3.17721e-07	0.000144194	down	poly(A) RNA binding;cell adhesion;homophilic cell adhesion via plasma membrane adhesion molecules;membrane;plasma membrane;integral component of membrane;calcium ion binding;
VSTM2L	V-set and transmembrane domain containing 2 like	Chr20:37903104-37945350	ENSMUSG00000037843	Chr2:157914653-157944719	1353.72	0.324067	1.25185	3.47485e-07	0.000154118	up	negative regulation of neuron apoptotic process;protein binding;extracellular region;cytoplasm;
WSCD2	WSC domain containing 2	Chr12:108129471-108250537	ENSMUSG00000063430	Chr5:113490333-113589725	3093.06	0.223532	1.16759	8.41358e-07	0.000364869	up	integral component of membrane;
INF2	inverted formin, FH2 and WH2 domain containing	Chr14:104689606-104722535	ENSMUSG00000037679	Chr12:112588784-112615557	5588.17	0.247291	1.18698	9.68323e-07	0.000410801	up	cellular component organization;binding;regulation of mitochondrial fission;Rho GTPase binding;actin cytoskeleton organization;perinuclear region of cytoplasm;actin binding;
PARP1	poly(ADP-ribose) polymerase 1	Chr1:226360691-226408079	ENSMUSG00000026496	Chr1:180568924-180601254	4333.02	0.153132	1.11198	1.01994e-06	0.000423493	up	mitochondrial DNA repair;protein modification process;mitochondrial DNA metabolic process;lagging strand elongation;nucleotide-excision repair, DNA damage recognition;global genome nucleotide-excision repair;macrophage differentiation;protein poly-ADP-ribosylation;positive regulation of cardiac muscle hypertrophy;nucleotide-excision repair, DNA incision;regulation of cellular protein localization…
SLCO2A1	solute carrier organic anion transporter family member 2A1	Chr3:133932696-134052184	ENSMUSG00000032548	Chr9:102988712-103096002	271.542	0.577068	1.49181	1.52965e-06	0.000621896	up	prostaglandin transmembrane transporter activity;sodium-independent organic anion transport;sodium-independent organic anion transmembrane transporter activity;protein binding;integral component of plasma membrane;lipid transporter activity;transport;membrane;transmembrane transport;transporter activity;plasma membrane;lipid transport;prostaglandin transport;ion transport;integral component of me…
SH3BGRL2	SH3 domain binding glutamate rich protein like 2	Chr6:79631283-79703659	ENSMUSG00000032261	Chr9:83548327-83638801	1118.92	-0.2956	-1.2274	1.74436e-06	0.000694717	down	SH3 domain binding;extracellular exosome;nucleoplasm;
GPC1	glypican 1	Chr2:240435671-240468078	ENSMUSG00000034220	Chr1:92831645-92860779	4464.46	0.189326	1.14023	1.87911e-06	0.000730902	up	myelin assembly;heparan sulfate proteoglycan catabolic process;Schwann cell differentiation;negative regulation of fibroblast growth factor receptor signaling pathway;lysosomal lumen;chondroitin sulfate metabolic process;phototransduction, visible light;glycosaminoglycan catabolic process;retinoid metabolic process;positive regulation of skeletal muscle cell differentiation;Golgi lumen;glycosamin…
SLC7A14	solute carrier family 7 member 14	Chr3:170459584-170586074	ENSMUSG00000069072	Chr3:31202858-31310378	8190.73	0.149012	1.10881	1.91012e-06	0.000730902	up	L-amino acid transport;antiporter activity;lysosomal membrane;negative regulation of phosphatase activity;L-alpha-amino acid transmembrane transport;L-amino acid transmembrane transporter activity;amino acid transmembrane transporter activity;amino acid transmembrane transport;membrane;integral component of membrane;
PLXNA4	plexin A4	Chr7:132123332-132648688	ENSMUSG00000029765	Chr6:32144268-32588192	9801.09	0.162455	1.11919	1.99687e-06	0.000749401	up	regulation of axon extension involved in axon guidance;branchiomotor neuron axon guidance;semaphorin-plexin signaling pathway involved in axon guidance;semaphorin receptor complex;protein binding;integral component of plasma membrane;regulation of cell migration;signal transduction;membrane;plasma membrane;semaphorin-plexin signaling pathway;semaphorin receptor activity;axon guidance;nervous syst…
GRIN3A	glutamate ionotropic receptor NMDA type subunit 3A	Chr9:101569353-101738580	ENSMUSG00000039579	Chr4:49661611-49845744	1230.15	-0.438567	-1.35526	2.4303e-06	0.000862314	down	response to ethanol;neuronal cell body;protein phosphatase 2A binding;NMDA selective glutamate receptor complex;NMDA glutamate receptor activity;neuron projection;glycine binding;postsynaptic density;identical protein binding;calcium ion transport;protein binding;synapse;postsynaptic membrane;ionotropic glutamate receptor signaling pathway;cell junction;extracellular-glutamate-gated ion channel a…
PCDHB8	protocadherin beta 8	Chr5:141177790-141180529	ENSMUSG00000047910	Chr18:37477814-37483038	405.237	0.471714	1.38676	2.92093e-06	0.00100003	up	cell adhesion;homophilic cell adhesion via plasma membrane adhesion molecules;membrane;plasma membrane;integral component of membrane;calcium ion binding;
PTK2B	protein tyrosine kinase 2 beta	Chr8:27311482-27459391	ENSMUSG00000059456	Chr14:66153257-66281052	31180.2	0.166058	1.12199	3.1766e-06	0.00106882	up	activation of Janus kinase activity;regulation of inositol trisphosphate biosynthetic process;regulation of macrophage chemotaxis;regulation of protein ubiquitination involved in ubiquitin-dependent protein catabolic process;positive regulation of B cell chemotaxis;positive regulation of synaptic transmission, glutamatergic;regulation of N-methyl-D-aspartate selective glutamate receptor activity;…
PCDHGB6	protocadherin gamma subfamily B, 6	Chr5:141408021-141512979	ENSMUSG00000103088	Chr18:37742094-37841873	1114.4	0.39679	1.31658	3.501e-06	0.00112788	up	cell adhesion;homophilic cell adhesion via plasma membrane adhesion molecules;membrane;plasma membrane;integral component of membrane;calcium ion binding;
EPB41	erythrocyte membrane protein band 4.1	Chr1:28887091-29120046	ENSMUSG00000028906	Chr4:131923413-132075321	1478.03	-0.439347	-1.35599	3.52554e-06	0.00112788	down	cortical cytoskeleton;spectrin-associated cytoskeleton;blood circulation;spectrin binding;positive regulation of protein binding;protein complex;cytoskeletal protein binding;protein binding;1-phosphatidylinositol binding;cortical actin cytoskeleton organization;extrinsic component of membrane;actin cytoskeleton organization;cell junction;calmodulin binding;structural molecule activity;spectrin;cy…
KCNS2	potassium voltage-gated channel modifier subfamily S member 2	Chr8:98427022-98432848	ENSMUSG00000050963	Chr15:34837355-34843407	1280.3	0.238449	1.17972	3.75357e-06	0.00117042	up	regulation of delayed rectifier potassium channel activity;delayed rectifier potassium channel activity;protein binding;ion transport;synaptic transmission;potassium ion transport;ion channel activity;perinuclear region of cytoplasm;potassium ion transmembrane transport;protein homooligomerization;voltage-gated potassium channel complex;membrane;transmembrane transport;plasma membrane;integral co…
ARHGEF4	Rho guanine nucleotide exchange factor 4	Chr2:130836916-131047263	ENSMUSG00000037509	Chr1:34678188-34813309	11257.4	0.142303	1.10367	3.77844e-06	0.00117042	up	Rac guanyl-nucleotide exchange factor activity;filopodium assembly;ruffle membrane;lamellipodium assembly;neurotrophin TRK receptor signaling pathway;apoptotic signaling pathway;protein binding;protein domain specific binding;regulation of small GTPase mediated signal transduction;guanyl-nucleotide exchange factor activity;positive regulation of apoptotic process;cytosol;regulation of Rho protein…
LY6K	lymphocyte antigen 6 family member K	Chr8:142700111-142705127	ENSMUSG00000044678	Chr15:74796874-74799986	9.09034	4.37293	20.7197	4.09119e-06	0.00124749	up	anchored component of membrane;plasma membrane;extracellular region;cytoplasm;
PSTPIP2	proline-serine-threonine phosphatase interacting protein 2	Chr18:45983536-46072272	ENSMUSG00000025429	Chr18:77789914-77882879	377.812	0.407486	1.32637	4.52472e-06	0.00135846	up	cell migration;cytoskeleton organization;membrane;actin binding;protein binding;cytoskeleton;cytosol;
PRKCA	protein kinase C alpha	Chr17:66302636-66810743	ENSMUSG00000050965	Chr11:107933387-108343928	12867.8	0.162531	1.11925	5.30448e-06	0.00156844	up	protein binding;intracellular signal transduction;intracellular;metal ion binding;positive regulation of dense core granule biogenesis;regulation of platelet aggregation;histone H3-T6 phosphorylation;histone kinase activity (H3-T6 specific);activation of adenylate cyclase activity;positive regulation of macrophage differentiation;positive regulation of blood vessel endothelial cell migration;posi…
PADI3	peptidyl arginine deiminase 3	ChrCHR_HG2095_PATCH:17249098-17284233	ENSMUSG00000025328	Chr4:140785365-140810648	5.22603	5.22446	37.3868	5.46698e-06	0.00159236	up	protein citrullination;protein-arginine deiminase activity;cytoplasm;calcium ion binding;protein citrullination;protein-arginine deiminase activity;cytoplasm;calcium ion binding;
REC8	REC8 meiotic recombination protein	Chr14:24171853-24180257	ENSMUSG00000002324	Chr14:55618037-55625395	138.61	0.998968	1.99857	6.94963e-06	0.00197561	up	meiotic nuclear division;reciprocal meiotic recombination;nuclear chromosome;sister chromatid cohesion;protein binding;spermatogenesis;nucleus;spermatid development;synaptonemal complex;synaptonemal complex assembly;double-strand break repair via homologous recombination;oocyte maturation;fertilization;condensed nuclear chromosome;lateral element;synapsis;meiotic cohesin complex;nuclear meiotic c…
ASB2	ankyrin repeat and SOCS box containing 2	ChrCHR_HSCHR14_7_CTG1:93934153-93976791	ENSMUSG00000021200	Chr12:103321142-103356001	89.6619	0.697221	1.62138	7.07182e-06	0.00197561	up	positive regulation of defense response to virus by host;mitophagy in response to mitochondrial depolarization;xenophagy;protein binding;protein ubiquitination;signal transduction;intracellular signal transduction;intracellular;skeletal muscle cell differentiation;protein ubiquitination involved in ubiquitin-dependent protein catabolic process;ubiquitin protein ligase activity;protein polyubiquit…
DPM1	dolichyl-phosphate mannosyltransferase subunit 1, catalytic	Chr20:50934867-50958555	ENSMUSG00000078919	Chr2:168209048-168230591	831.117	0.71434	1.64073	7.08648e-06	0.00197561	up	protein mannosylation;dolichol-phosphate-mannose synthase complex;dolichol metabolic process;dolichyl-phosphate beta-D-mannosyltransferase activity;dolichyl-phosphate-mannose-protein mannosyltransferase activity;C-terminal protein lipidation;post-translational protein modification;dolichol-linked oligosaccharide biosynthetic process;protein N-linked glycosylation;protein O-linked mannosylation;ce…
CHST1	carbohydrate sulfotransferase 1	Chr11:45648877-45665622	ENSMUSG00000027221	Chr2:92599707-92615250	10862.2	0.183702	1.13579	8.68553e-06	0.00238454	up	keratan sulfotransferase activity;sulfur compound metabolic process;polysaccharide metabolic process;N-acetylglucosamine 6-O-sulfotransferase activity;keratan sulfate metabolic process;keratan sulfate biosynthetic process;glycosaminoglycan metabolic process;galactose metabolic process;small molecule metabolic process;Golgi membrane;sulfotransferase activity;carbohydrate metabolic process;inflamma…
SLC4A3	solute carrier family 4 member 3	Chr2:219627327-219641980	ENSMUSG00000006576	Chr1:75546266-75562172	4917.23	-0.185642	-1.13732	8.8779e-06	0.00238454	down	anion transmembrane transporter activity;bicarbonate transport;ion transport;inorganic anion exchanger activity;anion transport;chloride transmembrane transport;integral component of plasma membrane;transport;membrane;transmembrane transport;transporter activity;plasma membrane;integral component of membrane;anion:anion antiporter activity;regulation of intracellular pH;anion transmembrane transp…
ZNF616	zinc finger protein 616	Chr19:52113091-52139922	ENSMUSG00000067916	Chr4:147132038-147180579	128.98	0.752167	1.68432	8.91988e-06	0.00238454	up	intracellular;transcription factor activity, sequence-specific DNA binding;regulation of transcription, DNA-templated;transcription, DNA-templated;metal ion binding;nucleic acid binding;DNA binding;nucleus;
IQSEC3	IQ motif and Sec7 domain 3	ChrCHR_HSCHR12_1_CTG1:70780-175481	ENSMUSG00000040797	Chr6:121372933-121473678	10083.7	0.114939	1.08293	9.35307e-06	0.00246656	up	protein binding;actin cytoskeleton organization;regulation of ARF protein signal transduction;ARF guanyl-nucleotide exchange factor activity;positive regulation of GTPase activity;cytoplasm;postsynaptic membrane;inhibitory synapse;protein binding;regulation of ARF protein signal transduction;ARF guanyl-nucleotide exchange factor activity;positive regulation of GTPase activity;actin cytoskeleton o…
FERMT1	fermitin family member 1	Chr20:6074845-6123544	ENSMUSG00000027356	Chr2:132904389-132945906	75.0343	-1.90526	-3.74576	9.50311e-06	0.00247271	down	establishment of epithelial cell polarity;keratinocyte migration;ruffle membrane;keratinocyte proliferation;focal adhesion;cell junction;cytosol;cell adhesion;filamentous actin;
TLN2	talin 2	Chr15:62390526-62844631	ENSMUSG00000052698	Chr9:67217087-67559703	5221.56	0.193258	1.14334	1.00363e-05	0.00257708	up	cell-cell junction assembly;ruffle;protein binding;synapse;insulin receptor binding;cytoskeletal anchoring at plasma membrane;cell-cell junction;focal adhesion;actin filament binding;actin cytoskeleton;structural molecule activity;cell adhesion;cytoskeleton;structural constituent of cytoskeleton;actin binding;plasma membrane;cytoplasm;
LRRC10B	leucine rich repeat containing 10B	Chr11:61508800-61511018	ENSMUSG00000090291	Chr19:10455371-10457473	2224.02	0.277316	1.21194	1.0292e-05	0.00258884	up	protein binding;
LEFTY1	left-right determination factor 1	Chr1:225886282-225911382	ENSMUSG00000038793	Chr1:180935022-180938400	334.29	0.456487	1.3722	1.03474e-05	0.00258884	up	heart morphogenesis;SMAD protein signal transduction;cell development;regulation of MAPK cascade;positive regulation of pathway-restricted SMAD protein phosphorylation;transforming growth factor beta receptor signaling pathway;determination of left/right symmetry;growth;cytokine activity;cell growth;transforming growth factor beta receptor binding;negative regulation of transcription from RNA pol…
PCDHB16	protocadherin beta 16	Chr5:141181399-141186399	ENSMUSG00000046387	Chr18:37484795-37489454	598.499	0.378825	1.30028	1.07176e-05	0.00259771	up	calcium-dependent cell-cell adhesion via plasma membrane cell adhesion molecules;synapse assembly;synaptic transmission;cell adhesion;homophilic cell adhesion via plasma membrane adhesion molecules;membrane;plasma membrane;integral component of membrane;calcium ion binding;
SERPINA3	serpin family A member 3	Chr14:94612384-94624055	ENSMUSG00000021091	Chr12:104406729-104414329	1632.4	0.209924	1.15663	1.07241e-05	0.00259771	up	regulation of lipid metabolic process;extracellular exosome;blood microparticle;maintenance of gastrointestinal epithelium;protein binding;acute-phase response;serine-type endopeptidase inhibitor activity;negative regulation of endopeptidase activity;inflammatory response;intracellular;extracellular region;DNA binding;extracellular space;nucleus;
PLPPR2	phospholipid phosphatase related 2	Chr19:11355386-11365698	ENSMUSG00000040563	Chr9:21937033-21948907	9971.5	0.152233	1.11129	1.07822e-05	0.00259771	up	lipid phosphatase activity;phospholipid dephosphorylation;phosphatidate phosphatase activity;phospholipid metabolic process;integral component of plasma membrane;signal transduction;integral component of membrane;
SNX19	sorting nexin 19	Chr11:130875436-130916509	ENSMUSG00000031993	Chr9:30427108-30466733	2842.16	0.146365	1.10678	1.10137e-05	0.00262113	up	dense core granule maturation;insulin secretion;chondrocyte differentiation;early endosome membrane;protein binding;exocytosis;cytoplasmic vesicle membrane;phosphatidylinositol binding;cytoplasm;phosphatidylinositol-3-phosphate binding;
METTL24	methyltransferase like 24	Chr6:110245928-110358272	ENSMUSG00000045555	Chr10:40683282-40811083	44.9293	1.01694	2.02362	1.27751e-05	0.00300369	up	methyltransferase activity;methylation;extracellular region;
PTPN3	protein tyrosine phosphatase, non-receptor type 3	Chr9:109375466-109498313	ENSMUSG00000038764	Chr4:57190841-57301837	2760.54	0.20776	1.15489	1.34755e-05	0.00313064	up	regulation of membrane depolarization during action potential;negative regulation of membrane protein ectodomain proteolysis;negative regulation of mitotic cell cycle;ATPase binding;cytoplasmic side of plasma membrane;regulation of sodium ion transmembrane transporter activity;phosphotyrosine binding;sodium channel regulator activity;cytoskeletal protein binding;protein binding;protein dephosphor…
COTL1	coactosin like F-actin binding protein 1	Chr16:84565594-84618077	ENSMUSG00000031827	Chr8:119809222-119840544	2895.47	0.246207	1.18608	1.40503e-05	0.0032138	up	enzyme binding;extracellular exosome;biological_process;protein binding;cytoskeleton;intracellular;actin binding;nuclear membrane;cytoplasm;defense response to fungus;
KIAA1671	KIAA1671	Chr22:24952730-25197448	ENSMUSG00000051339	Chr5:113086323-113221236	5547.16	0.236609	1.17822	1.41628e-05	0.0032138	up
SCN7A	sodium voltage-gated channel alpha subunit 7	Chr2:166403573-166494247	ENSMUSG00000034810	Chr2:66673425-66784914	182.184	0.733351	1.6625	1.48945e-05	0.003341	up	neuronal action potential;membrane depolarization during action potential;muscle contraction;ion transport;voltage-gated sodium channel activity;voltage-gated sodium channel complex;sodium ion transport;ion channel activity;regulation of ion transmembrane transport;sodium ion transmembrane transport;membrane;transmembrane transport;plasma membrane;protein binding;sodium channel activity;sodium io…
NFATC2	nuclear factor of activated T cells 2	Chr20:51386957-51562831	ENSMUSG00000027544	Chr2:168476410-168601657	755.418	0.366282	1.28903	1.53346e-05	0.00340062	up	response to drug;stimulatory C-type lectin receptor signaling pathway;innate immune response;Fc-epsilon receptor signaling pathway;protein binding;positive regulation of B cell proliferation;positive regulation of transcription, DNA-templated;cell migration;actin cytoskeleton;cellular response to DNA damage stimulus;cytosol;B cell receptor signaling pathway;transcription factor activity, sequence…
CAMTA1	calmodulin binding transcription activator 1	Chr1:6785324-7769706	ENSMUSG00000014592	Chr4:150917322-151861876	13741.9	0.166875	1.12262	1.59727e-05	0.00349645	up	transcriptional activator activity, RNA polymerase II core promoter proximal region sequence-specific binding;protein binding;transcription from RNA polymerase II promoter;positive regulation of transcription from RNA polymerase II promoter;sequence-specific DNA binding;DNA binding;cytoplasm;nucleus;neuromuscular process controlling balance;
FAM155B	family with sequence similarity 155 member B	ChrX:69505241-69532508	ENSMUSG00000071719	ChrX:99821021-99848790	1436.04	0.226186	1.16974	1.62548e-05	0.00349645	up	integral component of membrane;
GRINA	glutamate ionotropic receptor NMDA type subunit associated protein 1	Chr8:143990058-143993415	ENSMUSG00000022564	Chr15:76246764-76249904	15219.6	0.127982	1.09276	1.63042e-05	0.00349645	up	integral component of membrane;Golgi apparatus;endoplasmic reticulum;ion channel binding;endoplasmic reticulum calcium ion homeostasis;negative regulation of endoplasmic reticulum stress-induced intrinsic apoptotic signaling pathway;
KRT79	keratin 79	Chr12:52821410-52834295	ENSMUSG00000061397	Chr15:101929332-101940324	16.5076	1.96904	3.91507	1.9422e-05	0.00411799	up	enzyme binding;extracellular exosome;protein binding;structural molecule activity;keratin filament;intermediate filament;
SEC24D	SEC24 homolog D, COPII coat complex component	Chr4:118722823-118838683	ENSMUSG00000039234	Chr3:123267455-123365641	1265.85	0.235149	1.17703	1.96246e-05	0.00411799	up	ER to Golgi transport vesicle membrane;post-translational protein modification;antigen processing and presentation of exogenous peptide antigen via MHC class II;COPII vesicle coat;membrane organization;small molecule metabolic process;cellular protein metabolic process;molecular_function;COPII vesicle coating;protein N-linked glycosylation via asparagine;protein binding;ER to Golgi vesicle-mediat…
OCEL1	occludin/ELL domain containing 1	Chr19:17226204-17229219	ENSMUSG00000002396	Chr8:71371298-71379361	806.489	-0.320412	-1.24869	2.18205e-05	0.00453007	down	integral component of membrane;
OR2AK2	olfactory receptor family 2 subfamily AK member 2	Chr1:247965233-247966339	ENSMUSG00000107677	Chr11:58752734-58759671	70.3024	0.992905	1.99019	2.23223e-05	0.00457849	up	sensory perception of smell;detection of chemical stimulus involved in sensory perception of smell;olfactory receptor activity;G-protein coupled receptor activity;plasma membrane;G-protein coupled receptor signaling pathway;integral component of membrane;
COG7	component of oligomeric golgi complex 7	Chr16:23388493-23453180	ENSMUSG00000034951	Chr7:121879363-121981711	1637.13	-0.178629	-1.13181	2.2523e-05	0.00457849	down	protein localization to organelle;protein localization to Golgi apparatus;protein stabilization;Golgi organization;protein binding;Golgi transport complex;retrograde vesicle-mediated transport, Golgi to ER;protein glycosylation;Golgi membrane;Golgi apparatus;intracellular protein transport;intracellular membrane-bounded organelle;nucleolus;
MAP4	microtubule associated protein 4	Chr3:47850690-48089272	ENSMUSG00000032479	Chr9:109931460-110083955	22406.9	0.131521	1.09545	2.38007e-05	0.00478836	up	tubulin binding;microtubule binding;microtubule;cytoplasm;establishment of spindle orientation;microtubule sliding;mitotic spindle;neuron projection;mitotic spindle organization;cell division;extracellular exosome;microtubule associated complex;neuron projection development;poly(A) RNA binding;protein binding;microtubule cytoskeleton;structural molecule activity;plasma membrane;neuronal postsynap…
CA4	carbonic anhydrase 4	Chr17:60149936-60170899	ENSMUSG00000000805	Chr11:84957786-84966044	1180.42	0.372822	1.29488	2.42647e-05	0.00483189	up	transport vesicle membrane;rough endoplasmic reticulum;endoplasmic reticulum-Golgi intermediate compartment;apical plasma membrane;brush border membrane;bicarbonate transport;secretory granule membrane;anchored component of external side of plasma membrane;cell surface;small molecule metabolic process;extracellular exosome;protein binding;one-carbon metabolic process;carbonate dehydratase activit…
C14orf132	chromosome 14 open reading frame 132	Chr14:96039324-96094080	ENSMUSG00000094910	Chr12:105453856-105493095	7528.17	0.154303	1.11288	2.5652e-05	0.00505655	up
TBP	TATA-box binding protein	Chr6:170554302-170572870	ENSMUSG00000014767	Chr17:15499888-15528379	1128.4	-0.209808	-1.15653	2.62996e-05	0.00511189	down	DNA-templated transcription, initiation;nucleoplasm;DNA binding;nuclear euchromatin;chromatin silencing at rDNA;termination of RNA polymerase I transcription;transcription elongation from RNA polymerase I promoter;transcription initiation from RNA polymerase I promoter;transcription from RNA polymerase I promoter;negative regulation of gene expression, epigenetic;regulation of gene expression, ep…
TMEM255B	transmembrane protein 255B	ChrCHR_HSCHR13_1_CTG5:113760262-113760337	ENSMUSG00000038457	Chr8:13435189-13468473	65.7902	-0.92432	-1.89779	2.64566e-05	0.00511189	down	integral component of membrane;
FAM81A	family with sequence similarity 81 member A	Chr15:59372693-59523549	ENSMUSG00000032224	Chr9:70088511-70142560	4463.28	-0.213061	-1.15915	2.92252e-05	0.00559147	down
TUBB2A	tubulin beta 2A class IIa	Chr6:3153669-3157526	ENSMUSG00000058672	Chr13:34074274-34078007	23189	0.178078	1.13138	3.04779e-05	0.005719	up	'de novo' posttranslational protein folding;extracellular vesicle;cellular protein metabolic process;extracellular exosome;protein binding;protein folding;microtubule-based process;microtubule;GTPase activity;structural constituent of cytoskeleton;GTP binding;cytoplasm;nucleus;
SERPINF1	serpin family F member 1	ChrCHR_HSCHR17_1_CTG2:1760880-1765915	ENSMUSG00000000753	Chr11:75409769-75422701	407.187	0.472421	1.38744	3.13302e-05	0.00582295	up	positive regulation of neurogenesis;melanosome;negative regulation of angiogenesis;extracellular exosome;cell proliferation;protein binding;multicellular organismal development;extracellular matrix;serine-type endopeptidase inhibitor activity;negative regulation of endopeptidase activity;extracellular region;extracellular space;negative regulation of epithelial cell proliferation involved in pros…
TMEM8B	transmembrane protein 8B	Chr9:35814451-35854847	ENSMUSG00000078716	Chr4:43668971-43692668	4272.21	0.175393	1.12927	3.18993e-05	0.00587277	up	regulation of growth;cell surface;protein binding;endoplasmic reticulum;cell-matrix adhesion;regulation of mitotic cell cycle;plasma membrane;mitochondrion;integral component of membrane;nucleus;
RIC3	RIC3 acetylcholine receptor chaperone	Chr11:8106093-8169055	ENSMUSG00000048330	Chr7:109034312-109083331	2777.96	0.177904	1.13124	3.27002e-05	0.00596397	up	synaptic transmission, cholinergic;neuronal cell body;protein localization to cell surface;neuron projection;acetylcholine receptor binding;endoplasmic reticulum membrane;Golgi membrane;intracellular membrane-bounded organelle;integral component of membrane;protein folding;endoplasmic reticulum;cellular protein complex assembly;protein binding involved in protein folding;cytosol;positive regulati…
CACNA1H	calcium voltage-gated channel subunit alpha1 H	Chr16:1153241-1221771	ENSMUSG00000024112	Chr17:25374285-25433783	8321.36	0.203522	1.15151	3.47013e-05	0.00624826	up	positive regulation of acrosome reaction;cellular response to potassium ion;cortisol biosynthetic process;aldosterone biosynthetic process;scaffold protein binding;cellular response to hormone stimulus;membrane depolarization during action potential;regulation of heart contraction;regulation of membrane potential;muscle contraction;muscle organ development;calcium ion import;low voltage-gated cal…
CHST11	carbohydrate sulfotransferase 11	Chr12:104455295-104762014	ENSMUSG00000034612	Chr10:82985498-83195900	3349.48	0.214463	1.16027	3.48993e-05	0.00624826	up	carbohydrate biosynthetic process;sulfotransferase activity;integral component of membrane;chondroitin 4-sulfotransferase activity;N-acetylgalactosamine 4-O-sulfotransferase activity;chondroitin sulfate biosynthetic process;chondroitin sulfate metabolic process;glycosaminoglycan metabolic process;small molecule metabolic process;Golgi membrane;carbohydrate metabolic process;membrane;negative regu…
PLCH2	phospholipase C eta 2	Chr1:2425980-2505530	ENSMUSG00000029055	Chr4:154983115-155056784	7245.8	0.268903	1.20489	3.58266e-05	0.00635203	up	phospholipase C activity;intracellular signal transduction;intracellular;metabolic process;inositol phosphate metabolic process;small molecule metabolic process;biological_process;cellular_component;molecular_function;protein binding;phosphoric diester hydrolase activity;phosphatidylinositol phospholipase C activity;signal transduction;lipid catabolic process;intracellular signal transduction;pla…
ADAM23	ADAM metallopeptidase domain 23	Chr2:206443539-206621130	ENSMUSG00000025964	Chr1:63445891-63596276	4536.61	0.173578	1.12785	3.61299e-05	0.00635203	up	integrin binding;central nervous system development;protein binding;integral component of plasma membrane;metallopeptidase activity;metalloendopeptidase activity;cell adhesion;proteolysis;plasma membrane;extracellular region;zinc ion binding;integral component of membrane;
ZFPM1	zinc finger protein, FOG family member 1	Chr16:88453317-88537016	ENSMUSG00000049577	Chr8:122282141-122337251	1249.07	0.400989	1.32041	3.97968e-05	0.00693424	up	negative regulation of mast cell differentiation;negative regulation of interleukin-4 biosynthetic process;tricuspid valve formation;T-helper cell lineage commitment;mitral valve formation;atrial septum morphogenesis;transcriptional activation by promoter-enhancer looping;regulation of definitive erythrocyte differentiation;platelet formation;atrioventricular valve morphogenesis;embryonic hemopoi…
AGAP2	ArfGAP with GTPase domain, ankyrin repeat and PH domain 2	Chr12:57723761-57742157	ENSMUSG00000025422	Chr10:127075284-127093169	51257.1	0.131745	1.09562	4.07264e-05	0.00703341	up	negative regulation of neuron apoptotic process;negative regulation of protein catabolic process;extracellular exosome;protein binding;positive regulation of GTPase activity;GTPase activator activity;signal transduction;protein transport;small GTPase mediated signal transduction;membrane;mitochondrion;GTP binding;nucleolus;metal ion binding;axon guidance;nucleus;intracellular;positive regulation …
SORL1	sortilin related receptor 1	Chr11:121452203-121633693	ENSMUSG00000049313	Chr9:41964720-42124297	15105.4	0.154132	1.11275	4.21407e-05	0.00715109	up	negative regulation of neurofibrillary tangle assembly;negative regulation of aspartic-type endopeptidase activity involved in amyloid precursor protein catabolic process;positive regulation of early endosome to recycling endosome transport;positive regulation of ER to Golgi vesicle-mediated transport;negative regulation of tau-protein kinase activity;positive regulation of choline O-acetyltransf…
ABI3BP	ABI family member 3 binding protein	Chr3:100749156-100993515	ENSMUSG00000035258	Chr16:56477878-56690135	63.3775	-1.02319	-2.03241	4.25863e-05	0.00716441	down	protein binding;extracellular matrix;extracellular space;proteinaceous extracellular matrix;heparin binding;collagen binding;extracellular matrix organization;interstitial matrix;glycosaminoglycan binding;positive regulation of cell-substrate adhesion;
CPNE4	copine 4	Chr3:131533555-132285410	ENSMUSG00000032564	Chr9:104547286-105034544	3534.58	0.204723	1.15247	4.48932e-05	0.0074245	up	extracellular exosome;protein binding;
DACH1	dachshund family transcription factor 1	Chr13:71437966-71867192	ENSMUSG00000055639	Chr14:97786853-98169765	170.623	-0.476196	-1.39107	4.95518e-05	0.00812608	down	negative regulation of DNA biosynthetic process;negative regulation of cell migration;negative regulation of transcription by competitive promoter binding;transcriptional repressor activity, RNA polymerase II core promoter proximal region sequence-specific binding;protein binding;negative regulation of transcription, DNA-templated;DNA binding;nucleus;cytoplasm;transcription factor activity, seque…
COL6A3	collagen type VI alpha 3 chain	Chr2:237324003-237414375	ENSMUSG00000048126	Chr1:90765923-90843971	233.252	0.960705	1.94626	5.20176e-05	0.00845936	up	collagen type VI trimer;extracellular vesicle;endoplasmic reticulum lumen;collagen catabolic process;extracellular matrix organization;muscle organ development;extracellular matrix disassembly;extracellular exosome;protein binding;extracellular matrix;cell adhesion;serine-type endopeptidase inhibitor activity;negative regulation of endopeptidase activity;proteinaceous extracellular matrix;extrace…
ITPKA	inositol-trisphosphate 3-kinase A	Chr15:41493393-41503551	ENSMUSG00000027296	Chr2:119742337-119751263	7113.84	0.177235	1.13071	5.30063e-05	0.00854892	up	inositol-1,4,5-trisphosphate 3-kinase activity;phosphorylation;inositol phosphate metabolic process;small molecule metabolic process;calmodulin binding;cytosol;signal transduction;ATP binding;regulation of synaptic plasticity;inositol metabolic process;protein phosphorylation;dendritic spine;actin cytoskeleton organization;calmodulin-dependent protein kinase activity;Rac GTPase binding;dendritic …
PCDHGA10	protocadherin gamma subfamily A, 10	Chr5:141412987-141512979	ENSMUSG00000102222	Chr18:37746993-37841873	517.624	-0.521451	-1.4354	5.41628e-05	0.00866383	down	cell adhesion;homophilic cell adhesion via plasma membrane adhesion molecules;membrane;plasma membrane;integral component of membrane;calcium ion binding;
MAP1A	microtubule associated protein 1A	Chr15:43510958-43531620	ENSMUSG00000027254	Chr2:121289600-121310832	52401.4	0.117714	1.08501	5.63995e-05	0.00890166	up	positive regulation of defense response to virus by host;mitophagy in response to mitochondrial depolarization;xenophagy;microtubule associated complex;protein binding;structural molecule activity;microtubule cytoskeleton organization;microtubule;actin binding;collagen binding;negative regulation of microtubule depolymerization;
FAM220A	family with sequence similarity 220 member A	Chr7:6329409-6348981	ENSMUSG00000083012	Chr5:143548708-143564531	44.5017	-1.97246	-3.92436	5.65619e-05	0.00890166	down	nucleus;
SEC62	SEC62 homolog, preprotein translocation factor	Chr3:169966635-169998373	ENSMUSG00000027706	Chr3:30792875-30821263	4847.58	-0.254918	-1.19327	5.71794e-05	0.00892685	down	posttranslational protein targeting to membrane;rough endoplasmic reticulum;IRE1-mediated unfolded protein response;cotranslational protein targeting to membrane;aggresome;intermediate filament cytoskeleton;cellular protein metabolic process;endoplasmic reticulum;endoplasmic reticulum membrane;receptor activity;cytosol;endoplasmic reticulum unfolded protein response;protein transporter activity;p…
ARF3	ADP ribosylation factor 3	Chr12:48935723-48957551	ENSMUSG00000051853	Chr15:98736634-98763214	47730.8	0.127161	1.09214	6.01203e-05	0.00931148	up	phosphatidylinositol biosynthetic process;small molecule metabolic process;extracellular exosome;phospholipid metabolic process;perinuclear region of cytoplasm;Golgi membrane;vesicle-mediated transport;GTPase activity;protein transport;small GTPase mediated signal transduction;intracellular;GTP binding;Golgi apparatus;
NSMF	NMDA receptor synaptonuclear signaling and neuronal migration factor	Chr9:137447570-137459334	ENSMUSG00000006476	Chr2:25054355-25062881	29105.6	0.144452	1.10531	6.28124e-05	0.00959343	up	protein binding;nucleoplasm;cellular response to electrical stimulus;cellular response to gonadotropin stimulus;nuclear euchromatin;cortical cytoskeleton;apical dendrite;regulation of neuron apoptotic process;dendrite;nuclear envelope;neuron projection;positive regulation of protein dephosphorylation;nuclear matrix;regulation of dendrite morphogenesis;cellular response to amino acid stimulus;regu…
NEDD4L	neural precursor cell expressed, developmentally down-regulated 4-like, E3 ubiquitin protein ligase	Chr18:58044367-58401540	ENSMUSG00000024589	Chr18:64887705-65217828	6607.32	0.1652	1.12132	6.29238e-05	0.00959343	up	positive regulation of caveolin-mediated endocytosis;negative regulation of sodium ion transmembrane transport;regulation of membrane depolarization;negative regulation of potassium ion transmembrane transport;sodium channel inhibitor activity;ventricular cardiac muscle cell action potential;negative regulation of sodium ion transmembrane transporter activity;positive regulation of dendrite exten…
PCDHGB7	protocadherin gamma subfamily B, 7	Chr5:141417645-141512979	ENSMUSG00000104063	Chr18:37751600-37841873	652.594	0.323459	1.25133	6.46637e-05	0.00978226	up	cell adhesion;homophilic cell adhesion via plasma membrane adhesion molecules;membrane;plasma membrane;integral component of membrane;calcium ion binding;
SYNJ2	synaptojanin 2	Chr6:157981887-158099176	ENSMUSG00000023805	Chr17:5941280-6044290	2878.26	0.199988	1.14869	6.55489e-05	0.0098399	up	phosphatidylinositol-4,5-bisphosphate 5-phosphatase activity;phosphatidylinositol biosynthetic process;small molecule metabolic process;phosphoric ester hydrolase activity;protein binding;phospholipid metabolic process;phosphatidylinositol dephosphorylation;cytosol;membrane;RNA binding;nucleic acid binding;nucleotide binding;metabolic process;hydrolase activity;
EHD2	EH domain containing 2	Chr19:47713343-47743134	ENSMUSG00000074364	Chr7:15946958-15967567	492.727	0.405141	1.32422	6.66047e-05	0.00992206	up	positive regulation of endocytic recycling;positive regulation of myoblast fusion;protein localization to plasma membrane;caveola;blood coagulation;recycling endosome membrane;endosome membrane;extracellular exosome;membrane tubulation;protein binding;extrinsic component of membrane;cytosol;plasma membrane;hydrolase activity;metabolic process;endocytic recycling;GTP binding;nucleic acid binding;n…
AP2A1	adaptor related protein complex 2 subunit alpha 1	Chr19:49766968-49807113	ENSMUSG00000060279	Chr7:44900373-44929496	9777.98	0.127812	1.09264	6.72228e-05	0.00993827	up	binding;negative regulation of hyaluronan biosynthetic process;clathrin adaptor activity;AP-2 adaptor complex;regulation of defense response to virus by virus;clathrin-coated endocytic vesicle membrane;endolysosome membrane;negative regulation of epidermal growth factor receptor signaling pathway;endocytic vesicle membrane;antigen processing and presentation of exogenous peptide antigen via MHC c…
USP22	ubiquitin specific peptidase 22	Chr17:20999593-21043760	ENSMUSG00000042506	Chr11:61151785-61175055	8305.71	0.147862	1.10793	6.8039e-05	0.00998332	up	histone ubiquitination;SAGA-type complex;positive regulation of mitotic cell cycle;H4 histone acetyltransferase activity;histone H4 acetylation;ligand-dependent nuclear receptor transcription coactivator activity;enzyme binding;histone deubiquitination;SAGA complex;embryo development;chromatin organization;protein binding;positive regulation of transcription, DNA-templated;transcription coactivat…
NPY2R	neuropeptide Y receptor Y2	Chr4:155208629-155217078	ENSMUSG00000028004	Chr3:82538383-82548084	1728.36	0.302243	1.23306	7.00904e-05	0.0101207	up	cardiac left ventricle morphogenesis;locomotory behavior;outflow tract morphogenesis;neuropeptide Y receptor activity;calcium channel regulator activity;neuropeptide signaling pathway;feeding behavior;protein binding;cell surface receptor signaling pathway;receptor activity;G-protein coupled receptor activity;plasma membrane;G-protein coupled receptor signaling pathway;integral component of membr…
CAMKV	CaM kinase like vesicle associated	Chr3:49857988-49870222	ENSMUSG00000032936	Chr9:107935674-107949691	26101.7	0.14423	1.10514	7.03191e-05	0.0101207	up	cytoplasmic vesicle membrane;calmodulin binding;plasma membrane;protein phosphorylation;ATP binding;protein kinase activity;
PCDHGA4	protocadherin gamma subfamily A, 4	Chr5:141355025-141512979	ENSMUSG00000103677	Chr18:37685210-37841873	596.062	-0.457417	-1.37308	7.05309e-05	0.0101207	down	cell adhesion;homophilic cell adhesion via plasma membrane adhesion molecules;membrane;plasma membrane;integral component of membrane;calcium ion binding;spermatogenesis;
BCL11B	B cell CLL/lymphoma 11B	Chr14:99169287-99271524	ENSMUSG00000048251	Chr12:107910403-108003602	5590.1	0.161727	1.11863	7.2391e-05	0.0103118	up	transcriptional activator activity, RNA polymerase II core promoter proximal region sequence-specific binding;protein binding;positive regulation of transcription from RNA polymerase II promoter;transcription regulatory region DNA binding;signal transduction;sequence-specific DNA binding;neurogenesis;metal ion binding;nucleus;intracellular;regulation of gene expression;negative regulation of apop…
PPA2	pyrophosphatase (inorganic) 2	Chr4:105369077-105474081	ENSMUSG00000028013	Chr3:133310110-133378235	892.848	0.240148	1.18111	7.61841e-05	0.0107734	up	diphosphate metabolic process;gene expression;extracellular exosome;phosphate-containing compound metabolic process;inorganic diphosphatase activity;mitochondrial matrix;tRNA aminoacylation for protein translation;magnesium ion binding;cytoplasm;protein serine/threonine phosphatase activity;protein dephosphorylation;mitochondrion;
GPR155	G protein-coupled receptor 155	Chr2:174431571-174487094	ENSMUSG00000041762	Chr2:73341506-73386572	2809.06	0.185669	1.13734	7.88085e-05	0.0110259	up	cognition;extracellular exosome;molecular_function;intracellular signal transduction;intracellular;transmembrane transport;integral component of membrane;
E2F2	E2F transcription factor 2	ChrCHR_HSCHR1_4_CTG3:23513894-23538684	ENSMUSG00000018983	Chr4:136172394-136196057	57.7659	1.23731	2.35758	7.90997e-05	0.0110259	up	mitotic cell cycle;core promoter binding;protein binding;transcription initiation from RNA polymerase II promoter;transcription factor complex;transcription factor binding;transcription factor activity, sequence-specific DNA binding;regulation of transcription, DNA-templated;nucleoplasm;DNA binding;nucleus;regulation of cell cycle;intrinsic apoptotic signaling pathway by p53 class mediator;lens f…
TUBA4A	tubulin alpha 4a	Chr2:219249711-219278170	ENSMUSG00000026202	Chr1:75214228-75219865	12909.9	0.16151	1.11846	8.6123e-05	0.0118318	up	'de novo' posttranslational protein folding;platelet degranulation;blood coagulation;G2/M transition of mitotic cell cycle;mitotic cell cycle;cellular protein metabolic process;extracellular exosome;organelle organization;protein binding;cytosol;platelet activation;protein folding;microtubule-based process;microtubule;GTPase activity;structural constituent of cytoskeleton;extracellular region;GTP…
RYR1	ryanodine receptor 1	Chr19:38433699-38587564	ENSMUSG00000030592	Chr7:29003344-29125179	2108.46	0.358184	1.28181	8.63257e-05	0.0118318	up	response to caffeine;calcium-release channel activity;terminal cisterna;skin development;cytosolic calcium ion homeostasis;release of sequestered calcium ion into cytosol by sarcoplasmic reticulum;skeletal muscle fiber development;ossification involved in bone maturation;cellular response to caffeine;junctional sarcoplasmic reticulum membrane;release of sequestered calcium ion into cytosol;outflo…
ACTB	actin beta	Chr7:5527151-5563784	ENSMUSG00000029580	Chr5:142903115-142906754	32670.9	0.11116	1.0801	8.70552e-05	0.0118318	up	dense body;NuA4 histone acetyltransferase complex;nitric-oxide synthase binding;adherens junction organization;cell junction assembly;MLL5-L complex;'de novo' posttranslational protein folding;cytoplasmic ribonucleoprotein granule;Tat protein binding;RNA polymerase II distal enhancer sequence-specific DNA binding;movement of cell or subcellular component;nuclear chromatin;platelet aggregation;sub…
SLC24A3	solute carrier family 24 member 3	Chr20:19212646-19722937	ENSMUSG00000063873	Chr2:145167754-145642166	7426.47	0.188531	1.1396	8.73062e-05	0.0118318	up	sodium ion binding;calcium, potassium:sodium antiporter activity;potassium ion binding;symporter activity;ion transport;potassium ion transport;cellular calcium ion homeostasis;integral component of plasma membrane;calcium channel activity;calcium ion transmembrane transport;sodium ion transmembrane transport;transmembrane transport;plasma membrane;integral component of membrane;calcium ion bindi…
PCDH15	protocadherin related 15	Chr10:53802771-55627942	ENSMUSG00000052613	Chr10:73099342-74649737	669.649	-0.339789	-1.26557	9.34792e-05	0.0124206	down	inner ear development;stereocilium;sensory perception of sound;cell adhesion;homophilic cell adhesion via plasma membrane adhesion molecules;membrane;plasma membrane;integral component of membrane;calcium ion binding;equilibrioception;sensory perception of light stimulus;photoreceptor outer segment;extracellular exosome;synapse;photoreceptor cell maintenance;extracellular space;cytoplasm;protein …
ATP1A3	ATPase Na+/K+ transporting subunit alpha 3	Chr19:41966582-41997497	ENSMUSG00000040907	Chr7:24978167-25005958	83482.8	0.132753	1.09638	9.35603e-05	0.0124206	up	ATP hydrolysis coupled transmembrane transport;establishment or maintenance of transmembrane electrochemical gradient;sodium:potassium-exchanging ATPase activity;sodium ion transport;potassium ion transport;metabolic process;metal ion binding;nucleotide binding;integral component of membrane;ATP binding;response to glycoside;cell communication by electrical coupling involved in cardiac conduction…
DISP2	dispatched RND transporter family member 2	Chr15:40358235-40378639	ENSMUSG00000040035	Chr2:118779719-118811293	17291.1	0.126792	1.09186	0.000100309	0.0132265	up	cellular_component;molecular_function;smoothened signaling pathway;plasma membrane;integral component of membrane;
NCDN	neurochondrin	Chr1:35557473-35567274	ENSMUSG00000028833	Chr4:126743750-126753438	91939.8	0.139473	1.1015	0.000102527	0.0134283	up	binding;neuronal cell body;dendrite;neuron projection development;protein binding;cytosol;membrane;neuron projection;bone resorption;regulation of neuronal synaptic plasticity;
CXCL12	C-X-C motif chemokine ligand 12	Chr10:44370165-44386493	ENSMUSG00000061353	Chr6:117168535-117181367	2408.07	-0.320116	-1.24843	0.000106009	0.0137917	down	CXCR chemokine receptor binding;blood circulation;induction of positive chemotaxis;negative regulation of intrinsic apoptotic signaling pathway in response to DNA damage;chemoattractant activity;positive regulation of calcium ion import;positive chemotaxis;regulation of actin polymerization or depolymerization;positive regulation of T cell migration;negative regulation of leukocyte apoptotic proc…
RPL35	ribosomal protein L35	Chr9:124857880-124861981	ENSMUSG00000062997	Chr2:39001580-39005624	1904.4	-0.234051	-1.17613	0.00010957	0.0140675	down	intracellular;ribosome;translation;structural constituent of ribosome;viral transcription;cytosolic large ribosomal subunit;maturation of LSU-rRNA from tricistronic rRNA transcript (SSU-rRNA, 5.8S rRNA, LSU-rRNA);viral life cycle;viral process;gene expression;cellular protein metabolic process;translational initiation;poly(A) RNA binding;mRNA binding;nuclear-transcribed mRNA catabolic process, no…
C14orf39	chromosome 14 open reading frame 39	Chr14:60396469-60515543	ENSMUSG00000021098	Chr12:72881109-72940774	345.212	0.457478	1.37314	0.000116647	0.0148783	up	regulation of sequence-specific DNA binding transcription factor activity;cellular_component;molecular_function;multicellular organismal development;
LYNX1	Ly6/neurotoxin 1	Chr8:142764334-142778224	ENSMUSG00000022594	Chr15:74747852-74753046	14407.1	0.122155	1.08836	0.000125863	0.0158663	up	dendrite;extracellular exosome;anchored component of membrane;plasma membrane;protein binding;membrane;ion channel inhibitor activity;negative regulation of receptor activity;acetylcholine receptor inhibitor activity;
UMODL1	uromodulin like 1	Chr21:42062959-42143453	ENSMUSG00000054134	Chr17:30954640-31010710	72.5654	0.898321	1.8639	0.00012602	0.0158663	up	protein binding;peptidase inhibitor activity;negative regulation of peptidase activity;extracellular region;integral component of membrane;cytoplasm;calcium ion binding;external side of plasma membrane;extracellular space;single fertilization;regulation of gene expression;regulation of apoptotic process;adipose tissue development;cellular response to gonadotropin-releasing hormone;regulation of o…
FAT1	FAT atypical cadherin 1	Chr4:186587783-186726722	ENSMUSG00000070047	Chr8:44935447-45052257	2338.93	-0.243319	-1.18371	0.000132942	0.0165247	down	establishment or maintenance of cell polarity;cell-cell signaling;anatomical structure morphogenesis;extracellular exosome;protein binding;cell-cell junction;focal adhesion;actin filament organization;single organismal cell-cell adhesion;integral component of plasma membrane;cell migration;perinuclear region of cytoplasm;cell adhesion;homophilic cell adhesion via plasma membrane adhesion molecule…
PRR19	proline rich 19	Chr19:42302098-42310821	ENSMUSG00000058741	Chr7:25301411-25304132	7.3625	2.84523	7.18619	0.000135696	0.0165851	up	protein binding;
EPHB2	EPH receptor B2	Chr1:22710839-22921500	ENSMUSG00000028664	Chr4:136647539-136835988	1263.69	0.217377	1.16262	0.000135961	0.0165851	up	regulation of body fluid levels;corpus callosum development;axonal fasciculation;transmembrane-ephrin receptor activity;urogenital system development;dendritic spine morphogenesis;dendritic spine development;inner ear morphogenesis;commissural neuron axon guidance;palate development;dendrite;axon;protein binding;ephrin receptor activity;positive regulation of synapse assembly;transmembrane recept…
ORAI2	ORAI calcium release-activated calcium modulator 2	Chr7:102433106-102456821	ENSMUSG00000039747	Chr5:136147459-136170713	8076.41	0.171324	1.12609	0.000135978	0.0165851	up	integral component of membrane;store-operated calcium entry;store-operated calcium channel activity;protein binding;calcium ion transmembrane transport;membrane;growth cone;
TDO2	tryptophan 2,3-dioxygenase	ChrCHR_HSCHR4_1_CTG12:155854738-155920406	ENSMUSG00000028011	Chr3:81957090-81976202	218.232	0.549125	1.4632	0.000137309	0.016635	up	tryptophan catabolic process to kynurenine;tryptophan 2,3-dioxygenase activity;oxidation-reduction process;heme binding;tryptophan catabolic process to acetyl-CoA;cellular nitrogen compound metabolic process;small molecule metabolic process;protein binding;tryptophan catabolic process;cytosol;metal ion binding;amino acid binding;oxygen binding;tryptophan metabolic process;tryptophan catabolic pro…
GSTM2	glutathione S-transferase mu 2	Chr1:109668022-109709551	ENSMUSG00000004035	Chr3:107926334-107931817	779.141	0.296202	1.22791	0.000138092	0.016635	up	protein binding;glutathione transferase activity;metabolic process;positive regulation of ryanodine-sensitive calcium-release channel activity;regulation of skeletal muscle contraction by regulation of release of sequestered calcium ion;cellular detoxification of nitrogen compound;xenobiotic catabolic process;nitrobenzene metabolic process;relaxation of cardiac muscle;cellular response to caffein…
CHD4	chromodomain helicase DNA binding protein 4	Chr12:6570083-6607476	ENSMUSG00000063870	Chr6:125095981-125130591	8170.9	0.167811	1.12335	0.000154368	0.0183473	up	hydrolase activity, acting on acid anhydrides, in phosphorus-containing anhydrides;NuRD complex;chromatin organization;protein binding;spindle assembly;ATP-dependent helicase activity;microtubule binding;regulation of transcription, DNA-templated;metabolic process;nucleic acid binding;zinc ion binding;DNA binding;nucleus;ATP binding;RNA polymerase II repressing transcription factor binding;RNA po…
KCNG2	potassium voltage-gated channel modifier subfamily G member 2	Chr18:79863668-79900184	ENSMUSG00000059852	Chr18:80294546-80364254	1105.03	0.363361	1.28642	0.000155127	0.0183473	up	delayed rectifier potassium channel activity;energy reserve metabolic process;regulation of heart contraction;regulation of insulin secretion;small molecule metabolic process;extracellular exosome;protein binding;ion transport;synaptic transmission;potassium ion transport;ion channel activity;regulation of ion transmembrane transport;potassium ion transmembrane transport;protein homooligomerizati…
ADORA1	adenosine A1 receptor	Chr1:203090654-203167405	ENSMUSG00000042429	Chr1:134199223-134235431	11865	0.139466	1.1015	0.000156591	0.0184088	up	cell-cell signaling;apoptotic signaling pathway;protein binding;adenosine receptor signaling pathway;G-protein coupled adenosine receptor activity;integral component of plasma membrane;phagocytosis;G-protein coupled receptor activity;inflammatory response;signal transduction;plasma membrane;G-protein coupled receptor signaling pathway;integral component of membrane;nervous system development;syna…
VSTM5	V-set and transmembrane domain containing 5	Chr11:93818232-93850531	ENSMUSG00000031937	Chr9:15239045-15259416	307.427	0.44074	1.3573	0.000158136	0.0184792	up	protein binding;integral component of membrane;
FAM210B	family with sequence similarity 210 member B	Chr20:56358915-56368663	ENSMUSG00000027495	Chr2:172345565-172355749	1362.51	0.235846	1.1776	0.000159223	0.0184955	up	integral component of membrane;
MAPK8IP2	mitogen-activated protein kinase 8 interacting protein 2	Chr22:50600685-50613981	ENSMUSG00000022619	Chr15:89453913-89464468	12950.8	0.0930395	1.06662	0.000162628	0.0186688	up	nonassociative learning;neuronal postsynaptic density;regulation of synaptic transmission, glutamatergic;behavioral fear response;regulation of N-methyl-D-aspartate selective glutamate receptor activity;regulation of receptor activity;regulation of alpha-amino-3-hydroxy-5-methyl-4-isoxazole propionate selective glutamate receptor activity;MAP-kinase scaffold activity;social behavior;excitatory po…
CAMK2B	calcium/calmodulin dependent protein kinase II beta	Chr7:44217150-44334577	ENSMUSG00000057897	Chr11:5969644-6066362	47333.2	0.124521	1.09015	0.000163765	0.0186893	up	regulation of skeletal muscle adaptation;regulation of dendritic spine development;regulation of synapse structural plasticity;regulation of long-term neuronal synaptic plasticity;positive regulation of neuron projection development;regulation of cellular response to heat;positive regulation of dendritic spine morphogenesis;interferon-gamma-mediated signaling pathway;regulation of calcium ion tra…
TRPM4	transient receptor potential cation channel subfamily M member 4	Chr19:49157741-49211836	ENSMUSG00000038260	Chr7:45302632-45333780	469.061	0.414817	1.33313	0.000175699	0.0199347	up	cardiac conduction;regulation of membrane potential;regulation of T cell cytokine production;vasoconstriction;calcium activated cation channel activity;cation transmembrane transport;integral component of membrane;dendritic cell chemotaxis;protein sumoylation;adaptive immune response;positive regulation of canonical Wnt signaling pathway;ion transport;ion channel activity;calmodulin binding;endop…
ARHGAP39	Rho GTPase activating protein 39	Chr8:144529179-144605816	ENSMUSG00000033697	Chr15:76723985-76818170	6398.53	0.123316	1.08924	0.000177611	0.0199662	up	protein binding;regulation of small GTPase mediated signal transduction;cytosol;signal transduction;cytoskeleton;small GTPase mediated signal transduction;axon guidance;nucleus;
PTPRN	protein tyrosine phosphatase, receptor type N	Chr2:219289623-219309648	ENSMUSG00000026204	Chr1:75247027-75264502	18337.3	0.102562	1.07368	0.000182728	0.0203768	up	dense core granule maturation;insulin secretion involved in cellular response to glucose stimulus;luteinization;transport vesicle membrane;neuronal cell body;axon terminus;spectrin binding;response to reactive oxygen species;insulin secretion;perikaryon;protein binding;synapse;secretory granule;endosome;cell junction;protein dephosphorylation;phosphatase activity;dephosphorylation;Golgi apparatus…
SLIT1	slit guidance ligand 1	Chr10:96998038-97185920	ENSMUSG00000025020	Chr19:41600257-41743665	11794.9	0.165448	1.12151	0.000183975	0.0203993	up	negative regulation of synapse assembly;forebrain morphogenesis;Roundabout signaling pathway;motor neuron axon guidance;Roundabout binding;regulation of axonogenesis;negative chemotaxis;axon extension involved in axon guidance;protein binding;heparin binding;proteinaceous extracellular matrix;axon guidance;extracellular space;calcium ion binding;cell;axonogenesis;neuron projection morphogenesis;o…
IL16	interleukin 16	Chr15:81159575-81314058	ENSMUSG00000001741	Chr7:83642825-83745726	1523.17	0.338154	1.26414	0.000189917	0.0209392	up	protein binding;viral process;immune response;plasma membrane;regulation of transcription, DNA-templated;transcription, DNA-templated;extracellular space;cytoplasm;nucleus;intracellular;cytokine activity;leukocyte chemotaxis;induction of positive chemotaxis;
WDR7	WD repeat domain 7	Chr18:56651343-57036606	ENSMUSG00000040560	Chr18:63708685-63989776	8058.62	0.124253	1.08994	0.000194338	0.0213062	up	protein binding;cytoplasm;hematopoietic progenitor cell differentiation;synaptic vesicle;binding;
DAGLA	diacylglycerol lipase alpha	Chr11:61680433-61747001	ENSMUSG00000035735	Chr19:10245265-10304877	7406.65	0.174244	1.12837	0.000199996	0.021804	up	diacylglycerol catabolic process;neurotransmitter biosynthetic process;arachidonic acid metabolic process;blood coagulation;platelet activation;plasma membrane;hydrolase activity;metal ion binding;integral component of membrane;lipid metabolic process;neurogenesis;neuroblast proliferation;varicosity;endocannabinoid signaling pathway;
BAHD1	bromo adjacent homology domain containing 1	Chr15:40439721-40468242	ENSMUSG00000040007	Chr2:118900377-118924528	2023.39	0.164943	1.12112	0.000208293	0.0225824	up	heterochromatin assembly;chromatin silencing complex;chromatin silencing;transcription regulatory region sequence-specific DNA binding;protein binding;chromatin;negative regulation of transcription, DNA-templated;chromatin binding;transcription, DNA-templated;nucleoplasm;
CAMTA2	calmodulin binding transcription activator 2	Chr17:4967992-4987652	ENSMUSG00000040712	Chr11:70669463-70688105	18798.1	0.119867	1.08664	0.000223249	0.023938	up	DNA binding;nucleus;cardiac muscle hypertrophy in response to stress;transcriptional activator activity, RNA polymerase II core promoter proximal region sequence-specific binding;protein binding;histone deacetylase binding;transcription from RNA polymerase II promoter;positive regulation of transcription from RNA polymerase II promoter;transcription factor binding;sequence-specific DNA binding;ch…
RNF17	ring finger protein 17	Chr13:24764152-24879921	ENSMUSG00000000365	Chr14:56402581-56525032	55.7987	1.48001	2.78951	0.000224669	0.0239586	up	protein binding;multicellular organismal development;zinc ion binding;cytoplasm;nucleus;spermatid development;protein homodimerization activity;
TEAD2	TEA domain transcription factor 2	Chr19:49340595-49362457	ENSMUSG00000030796	Chr7:45215753-45233644	115.317	-0.707704	-1.6332	0.000231394	0.0245416	down	hippo signaling;gene expression;protein binding;transcription initiation from RNA polymerase II promoter;transcription factor activity, sequence-specific DNA binding;regulation of transcription, DNA-templated;nucleoplasm;nucleus;
NUMBL	NUMB like, endocytic adaptor protein	Chr19:40665905-40690972	ENSMUSG00000063160	Chr7:27258433-27282144	5846.39	0.156638	1.11469	0.0002455	0.0258969	up	neuroblast division in subventricular zone;lateral ventricle development;positive regulation of neurogenesis;protein metabolic process;protein binding;cytokine-mediated signaling pathway;nervous system development;cytoplasm;axonogenesis;forebrain development;neuroblast proliferation;adherens junction organization;positive regulation of dendrite morphogenesis;
NIPAL2	NIPA like domain containing 2	Chr8:98189833-98294393	ENSMUSG00000038879	Chr15:34572799-34679212	180.825	-0.564416	-1.47879	0.00025819	0.0270891	down	magnesium ion transmembrane transport;magnesium ion transport;magnesium ion transmembrane transporter activity;integral component of membrane;
MORC1	MORC family CW-type zinc finger 1	Chr3:108958239-109118142	ENSMUSG00000022652	Chr16:48431237-48630900	9.07178	2.66587	6.3461	0.000271619	0.0281683	up	cell differentiation;multicellular organismal development;zinc ion binding;nucleus;spermatogenesis;
TMEM132A	transmembrane protein 132A	Chr11:60924463-60937159	ENSMUSG00000024736	Chr19:10857822-10869940	5062.72	-0.171024	-1.12586	0.000272806	0.0281683	down	extracellular exosome;biological_process;molecular_function;endoplasmic reticulum membrane;Golgi membrane;integral component of membrane;
CORO2B	coronin 2B	Chr15:68578969-68727806	ENSMUSG00000041729	Chr9:62419492-62537044	8539.3	0.146432	1.10683	0.000296458	0.0302899	up	protein binding;actin cytoskeleton organization;actin filament binding;actin cytoskeleton;membrane;actin binding;cytoplasm;
P2RY6	pyrimidinergic receptor P2Y6	Chr11:73264505-73298617	ENSMUSG00000048779	Chr7:100937630-100974649	120.486	0.544678	1.45869	0.000298519	0.0303417	up	phospholipase C-activating G-protein coupled receptor signaling pathway;G-protein coupled purinergic nucleotide receptor activity;G-protein coupled purinergic nucleotide receptor signaling pathway;protein binding;integral component of plasma membrane;G-protein coupled receptor activity;plasma membrane;G-protein coupled receptor signaling pathway;integral component of membrane;cellular response to…
PDLIM2	PDZ and LIM domain 2	Chr8:22578279-22598025	ENSMUSG00000022090	Chr14:70164218-70177681	346.792	0.342771	1.26819	0.000302335	0.0305703	up	protein binding;focal adhesion;actin cytoskeleton;extracellular exosome;zinc ion binding;nucleus;alpha-actinin binding;cortical actin cytoskeleton;stress fiber;filamin binding;muscle alpha-actinin binding;myosin heavy chain binding;
SLC8A2	solute carrier family 8 member A2	Chr19:47428017-47472168	ENSMUSG00000030376	Chr7:16129826-16161063	15844.4	0.147073	1.10732	0.000312146	0.0313997	up	memory;learning;long-term synaptic potentiation;calcium:sodium antiporter activity;blood coagulation;dendritic spine;regulation of short-term neuronal synaptic plasticity;perikaryon;calcium ion transport;ion transport;cell communication;cellular calcium ion homeostasis;basolateral plasma membrane;calmodulin binding;integral component of plasma membrane;calcium ion transmembrane transport;sodium i…
MAST3	microtubule associated serine/threonine kinase 3	Chr19:18097793-18151692	ENSMUSG00000031833	Chr8:70778117-70805054	17248	0.147086	1.10733	0.0003169	0.0316417	up	peptidyl-serine phosphorylation;protein binding;protein serine/threonine kinase activity;intracellular signal transduction;intracellular;magnesium ion binding;protein phosphorylation;ATP binding;protein kinase activity;
PTGFR	prostaglandin F receptor	Chr1:78303884-78539749	ENSMUSG00000028036	Chr3:151796502-151837630	34.9622	-1.57425	-2.97781	0.000317795	0.0316417	down	cellular response to prostaglandin D stimulus;parturition;calcium-mediated signaling using intracellular calcium source;prostaglandin F receptor activity;integral component of plasma membrane;positive regulation of cell proliferation;G-protein coupled receptor activity;plasma membrane;extracellular region;G-protein coupled receptor signaling pathway;integral component of membrane;cytoplasm;negati…
NPTX1	neuronal pentraxin 1	Chr17:80467148-80477843	ENSMUSG00000025582	Chr11:119538719-119547753	25323.4	0.175013	1.12897	0.000322956	0.0319923	up	central nervous system development;synaptic transmission;transport vesicle;transport;metal ion binding;axonogenesis involved in innervation;
NTN5	netrin 5	Chr19:48661407-48673081	ENSMUSG00000070564	Chr7:45684022-45694556	266.334	0.465231	1.38054	0.000342207	0.0337281	up	protein binding;extracellular region;
SLC2A5	solute carrier family 2 member 5	Chr1:9035107-9088478	ENSMUSG00000028976	Chr4:150119283-150144169	164.041	0.594539	1.50999	0.000344721	0.0338052	up	cellular response to fructose stimulus;glucose transport;hexose transport;apical plasma membrane;fructose transport;fructose transmembrane transporter activity;small molecule metabolic process;extracellular exosome;glucose transmembrane transport;glucose transmembrane transporter activity;substrate-specific transmembrane transporter activity;transmembrane transporter activity;carbohydrate metabol…
BOK	BCL2 family apoptosis regulator BOK	Chr2:241558721-241574138	ENSMUSG00000026278	Chr1:93685660-93695764	2326.23	0.246728	1.18651	0.0003529	0.0344342	up	extrinsic apoptotic signaling pathway in absence of ligand;positive regulation of execution phase of apoptosis;intrinsic apoptotic signaling pathway by p53 class mediator;intrinsic apoptotic signaling pathway in response to DNA damage;protein homodimerization activity;cell proliferation;protein binding;mitochondrial outer membrane;endoplasmic reticulum membrane;Golgi membrane;mitochondrial membra…
SHISA6	shisa family member 6	Chr17:11241263-11564063	ENSMUSG00000053930	Chr11:66211725-66525964	7857.02	0.258517	1.19625	0.000356906	0.0346518	up	regulation of short-term neuronal synaptic plasticity;AMPA glutamate receptor complex;synapse;integral component of membrane;
APOL2	apolipoprotein L2	Chr22:36226203-36239954	ENSMUSG00000056656	Chr15:77747798-77757003	184.184	0.575886	1.49059	0.000359339	0.0347154	up	high-density lipoprotein particle binding;maternal process involved in female pregnancy;lipoprotein metabolic process;cholesterol metabolic process;acute-phase response;lipid binding;endoplasmic reticulum membrane;multicellular organismal development;receptor binding;membrane;extracellular region;lipid transport;lipid metabolic process;integral component of membrane;
ADNP	activity dependent neuroprotector homeobox	Chr20:50888919-50931240	ENSMUSG00000051149	Chr2:168180986-168207112	2552.84	0.253855	1.19239	0.000373788	0.0359334	up	protein binding;regulation of transcription, DNA-templated;transcription, DNA-templated;metal ion binding;DNA binding;nucleus;extracellular space;chromatin binding;negative regulation of neuron apoptotic process;cytoplasm;dendrite;response to inorganic substance;axon;neuronal cell body;positive regulation of neuron projection development;peptide binding;positive regulation of peptidyl-tyrosine ph…
C4B	complement C4B (Chido blood group)	ChrCHR_HSCHR6_MHC_SSTO_CTG1:32007416-32028073	ENSMUSG00000073418	Chr17:34728380-34743882	1837.23	0.447709	1.36387	0.000377683	0.0361298	up	detection of molecule of bacterial origin;other organism cell;opsonization;positive regulation of apoptotic cell clearance;regulation of complement activation;complement binding;extracellular exosome;blood microparticle;innate immune response;complement activation, classical pathway;endopeptidase inhibitor activity;protein binding;complement activation;carbohydrate binding;negative regulation of …
CAPN12	calpain 12	ChrCHR_HG26_PATCH:38730192-38744442	ENSMUSG00000054083	Chr7:28881422-28893563	16.626	-1.38319	-2.60844	0.000381527	0.0363195	down	calcium ion binding;calcium-dependent cysteine-type endopeptidase activity;intracellular;proteolysis;calcium-dependent cysteine-type endopeptidase activity;intracellular;proteolysis;calcium ion binding;
RXFP3	relaxin family peptide receptor 3	Chr5:33936386-33938237	ENSMUSG00000060735	Chr15:11033717-11037991	169.66	0.417652	1.33575	0.000385048	0.0364768	up	phospholipase C-activating G-protein coupled receptor signaling pathway;G-protein coupled peptide receptor activity;neuropeptide signaling pathway;positive regulation of cytokinesis;integral component of plasma membrane;G-protein coupled receptor activity;plasma membrane;G-protein coupled receptor signaling pathway;integral component of membrane;phospholipase C-activating G-protein coupled recept…
PRDX5	peroxiredoxin 5	Chr11:64318088-64321811	ENSMUSG00000024953	Chr19:6906697-6910106	4315.16	-0.123005	-1.089	0.000398944	0.0376106	down	reactive nitrogen species metabolic process;peroxynitrite reductase activity;NADPH oxidation;regulation of apoptosis involved in tissue homeostasis;RNA polymerase III regulatory region DNA binding;cellular response to reactive oxygen species;negative regulation of oxidoreductase activity;positive regulation of collagen biosynthetic process;cysteine-type endopeptidase inhibitor activity involved i…
GAA	glucosidase alpha, acid	Chr17:80101556-80119879	ENSMUSG00000025579	Chr11:119267887-119285454	12656.6	0.18267	1.13498	0.000404053	0.0379091	up	carbohydrate binding;catalytic activity;carbohydrate metabolic process;integral component of membrane;vacuolar sequestering;sucrose metabolic process;diaphragm contraction;maltose alpha-glucosidase activity;alpha-1,4-glucosidase activity;maltose metabolic process;glycogen catabolic process;cardiac muscle contraction;lysosomal lumen;lysosomal membrane;glucose metabolic process;small molecule metab…
CAP1	cyclase associated actin cytoskeleton regulatory protein 1	Chr1:40040233-40072649	ENSMUSG00000028656	Chr4:122859047-122886056	8926.93	0.0982011	1.07044	0.000419271	0.0391487	up	activation of adenylate cyclase activity;establishment or maintenance of cell polarity;platelet degranulation;blood coagulation;extracellular exosome;focal adhesion;cytoskeleton organization;platelet activation;signal transduction;actin binding;plasma membrane;axon guidance;cytoplasm;protein binding;actin cytoskeleton organization;cell morphogenesis;receptor-mediated endocytosis;cortical actin cy…
PHYH	phytanoyl-CoA 2-hydroxylase	Chr10:13277796-13302412	ENSMUSG00000026664	Chr2:4919019-4938730	1898.28	-0.146141	-1.10661	0.000431853	0.0401315	down	methyl-branched fatty acid metabolic process;phytanoyl-CoA dioxygenase activity;cofactor binding;isoprenoid metabolic process;fatty acid alpha-oxidation;peroxisomal matrix;small molecule metabolic process;cellular lipid metabolic process;peroxisome;protein binding;L-ascorbic acid binding;metal ion binding;catalytic activity;mitochondrion;
CPLX2	complexin 2	Chr5:175796310-175884020	ENSMUSG00000025867	Chr13:54371349-54383917	53052	0.116833	1.08435	0.00043521	0.0402518	up	positive regulation of synaptic plasticity;synaptobrevin 2-SNAP-25-syntaxin-3-complexin complex;syntaxin binding;neurotransmitter transport;regulation of exocytosis;mast cell degranulation;mast cell granule;cell differentiation;cytosol;vesicle docking involved in exocytosis;nervous system development;SNARE binding;SNARE complex;synapse;dendrite;neuronal cell body;terminal bouton;synaptic vesicle …
CHRM1	cholinergic receptor muscarinic 1	Chr11:62908679-62921807	ENSMUSG00000032773	Chr19:8663789-8683587	8064.54	0.14683	1.10713	0.000447346	0.040979	up	positive regulation of ion transport;regulation of vascular smooth muscle contraction;phospholipase C-activating G-protein coupled acetylcholine receptor signaling pathway;adenylate cyclase-inhibiting G-protein coupled acetylcholine receptor signaling pathway;synaptic transmission, cholinergic;entrainment of circadian clock;phototransduction, visible light;saliva secretion;cognition;cell prolifer…
CPNE6	copine 6	Chr14:24070837-24078100	ENSMUSG00000022212	Chr14:55510445-55517431	20442.7	0.184187	1.13618	0.000447751	0.040979	up	positive regulation of dendrite extension;phosphatidylserine binding;dendrite;glycerophospholipid biosynthetic process;small molecule metabolic process;extracellular exosome;perikaryon;axon;protein binding;synaptic transmission;endosome;phospholipid metabolic process;vesicle-mediated transport;membrane;transporter activity;plasma membrane;nervous system development;lipid metabolic process;calcium…
GRIA1	glutamate ionotropic receptor AMPA type subunit 1	Chr5:153489615-153813869	ENSMUSG00000020524	Chr11:57011387-57330244	33703.6	0.123702	1.08953	0.000449372	0.040979	up	neuron spine;AMPA glutamate receptor activity;neuronal cell body;endoplasmic reticulum-Golgi intermediate compartment membrane;ER to Golgi transport vesicle membrane;PDZ domain binding;endocytic vesicle membrane;post-translational protein modification;glutamate receptor activity;dendrite;dendritic spine membrane;recycling endosome;dendritic spine;postsynaptic density;AMPA glutamate receptor compl…
NEB	nebulin	Chr2:151485336-151734487	ENSMUSG00000026950	Chr2:52136647-52378474	145.29	0.600878	1.51664	0.000458339	0.0416023	up	regulation of actin filament length;somatic muscle development;muscle filament sliding;Z disc;muscle organ development;extracellular exosome;protein binding;actin cytoskeleton;cytosol;structural constituent of muscle;actin binding;contractile fiber;myofibril;
MAPT	microtubule associated protein tau	Chr17:45894382-46028334	ENSMUSG00000018411	Chr11:104231390-104332090	15547	0.1197	1.08651	0.000465391	0.0418169	up	lipoprotein particle binding;tubulin complex;positive regulation of microtubule polymerization;neurofibrillary tangle;cell body;apolipoprotein binding;regulation of microtubule polymerization;generation of neurons;cytoplasmic ribonucleoprotein granule;nuclear periphery;cellular component disassembly involved in execution phase of apoptosis;dendrite;SH3 domain binding;enzyme binding;regulation of …
ISLR2	immunoglobulin superfamily containing leucine rich repeat 2	Chr15:74100311-74138540	ENSMUSG00000051243	Chr9:58196297-58204319	4287.03	0.166674	1.12247	0.000466862	0.0418169	up	cell surface;positive regulation of axon extension;protein binding;plasma membrane;integral component of membrane;
MYO18B	myosin XVIIIB	Chr22:25742144-26031041	ENSMUSG00000072720	Chr5:112688876-112896362	110.499	0.601256	1.51704	0.000468347	0.0418169	up	protein binding;myosin complex;centrosome;motor activity;metabolic process;nucleoplasm;ATP binding;in utero embryonic development;Z disc;filamentous actin;cardiac muscle fiber development;vasculogenesis;sarcomere;unconventional myosin complex;actin binding;nucleus;
DLG4	discs large MAGUK scaffold protein 4	Chr17:7189890-7219702	ENSMUSG00000020886	Chr11:70016942-70047522	28082	0.0913039	1.06533	0.000469275	0.0418169	up	ionotropic glutamate receptor binding;P2Y1 nucleotide receptor binding;beta-1 adrenergic receptor binding;receptor localization to synapse;neuroligin family protein binding;D1 dopamine receptor binding;neuronal postsynaptic density;neuron spine;establishment or maintenance of epithelial cell apical/basal polarity;juxtaparanode region of axon;neuron projection terminus;synaptic vesicle maturation;…
RPS20	ribosomal protein S20	Chr8:56067295-56074581	ENSMUSG00000028234	Chr4:3831334-3835665	2439.26	-0.223393	-1.16748	0.000476102	0.0422324	down	viral transcription;viral life cycle;viral process;gene expression;cellular protein metabolic process;extracellular exosome;translational initiation;cytosolic small ribosomal subunit;poly(A) RNA binding;protein binding;nuclear-transcribed mRNA catabolic process, nonsense-mediated decay;translational termination;SRP-dependent cotranslational protein targeting to membrane;cytosol;intracellular;memb…
MAP6D1	MAP6 domain containing 1	Chr3:183815876-183825594	ENSMUSG00000041205	Chr16:20233303-20241358	2113.4	0.168716	1.12406	0.000483764	0.0426866	up	microtubule cytoskeleton organization;microtubule;microtubule binding;calmodulin binding;cis-Golgi network;negative regulation of microtubule depolymerization;Golgi-associated vesicle;N-terminal peptidyl-L-cysteine N-palmitoylation;
KSR1	kinase suppressor of ras 1	Chr17:27456714-27626438	ENSMUSG00000018334	Chr11:79013440-79146407	6621.14	0.205674	1.15323	0.000485597	0.0426866	up	protein complex;neurotrophin TRK receptor signaling pathway;vascular endothelial growth factor receptor signaling pathway;insulin receptor signaling pathway;epidermal growth factor receptor signaling pathway;activation of MAPKK activity;innate immune response;Fc-epsilon receptor signaling pathway;protein binding;Ras protein signal transduction;MAPK cascade;fibroblast growth factor receptor signal…
GRIN2A	glutamate ionotropic receptor NMDA type subunit 2A	Chr16:9753404-10182754	ENSMUSG00000059003	Chr16:9567898-9995560	14668	0.139764	1.10172	0.000501589	0.0438946	up	response to ethanol;learning or memory;glutamate receptor signaling pathway;NMDA selective glutamate receptor complex;cell surface;neurotrophin TRK receptor signaling pathway;vascular endothelial growth factor receptor signaling pathway;insulin receptor signaling pathway;epidermal growth factor receptor signaling pathway;activation of MAPKK activity;innate immune response;Fc-epsilon receptor sign…
NT5DC2	5'-nucleotidase domain containing 2	Chr3:52524385-52535054	ENSMUSG00000071547	Chr14:31131053-31139124	310.045	0.410788	1.32941	0.000515036	0.0446708	up	5'-nucleotidase activity;dephosphorylation;metal ion binding;
FNBP1L	formin binding protein 1 like	Chr1:93448131-93554661	ENSMUSG00000039735	Chr3:122538719-122619715	2070.56	-0.234535	-1.17653	0.00053231	0.0459648	down	protein binding;endocytosis;membrane invagination;vesicle transport along actin filament;vesicle organization;membrane budding;positive regulation of filopodium assembly;cytoplasmic membrane-bounded vesicle;cell cortex;extracellular exosome;membrane tubulation;clathrin-mediated endocytosis;autophagy;cilium assembly;trans-Golgi network;lipid binding;ARF guanyl-nucleotide exchange factor activity;p…
PRDM16	PR/SET domain 16	Chr1:3069168-3438621	ENSMUSG00000039410	Chr4:154316125-154636873	902.068	0.484642	1.39924	0.000535303	0.0460032	up	protein binding;regulation of transcription, DNA-templated;metal ion binding;nucleic acid binding;regulation of cellular respiration;brown fat cell differentiation;negative regulation of granulocyte differentiation;activating transcription factor binding;transcriptional repressor complex;chromatin organization;negative regulation of transforming growth factor beta receptor signaling pathway;posit…
CHGA	chromogranin A	Chr14:92923080-92935293	ENSMUSG00000021194	Chr12:102554969-102565028	3505.8	0.138619	1.10085	0.000537731	0.0460032	up	positive regulation of dense core granule biogenesis;negative regulation of catecholamine secretion;mast cell cytokine production;defense response to fungus;transport vesicle membrane;killing of cells of other organism;mast cell chemotaxis;mast cell activation;defense response to Gram-positive bacterium;innate immune response;defense response to Gram-negative bacterium;secretory granule;regulatio…
SIPA1L3	signal induced proliferation associated 1 like 3	Chr19:37907228-38208372	ENSMUSG00000030583	Chr7:29320372-29518641	9218.3	0.209561	1.15634	0.000539827	0.0460032	up	protein binding;regulation of small GTPase mediated signal transduction;positive regulation of GTPase activity;GTPase activator activity;extracellular space;cytoskeleton organization;epithelial cell morphogenesis;establishment of epithelial cell polarity;hematopoietic progenitor cell differentiation;eye development;
ACADL	acyl-CoA dehydrogenase long chain	Chr2:210187939-210225491	ENSMUSG00000026003	Chr1:66830839-66863277	991.551	-0.20265	-1.15081	0.000555527	0.0468905	down	regulation of cholesterol metabolic process;negative regulation of fatty acid oxidation;long-chain fatty acid catabolic process;carnitine catabolic process;long-chain-acyl-CoA dehydrogenase activity;cellular lipid catabolic process;carnitine metabolic process, CoA-linked;palmitoyl-CoA oxidase activity;negative regulation of fatty acid biosynthetic process;temperature homeostasis;lipid homeostasis…
CARMIL3	capping protein regulator and myosin 1 linker 3	null	ENSMUSG00000022211	Chr14:55490651-55508272	2758.83	-0.20618	-1.15363	0.000558916	0.0468905	down
STRIP1	striatin interacting protein 1	Chr1:110031577-110074641	ENSMUSG00000014601	Chr3:107612532-107631694	3187.87	0.140423	1.10223	0.000559851	0.0468905	up	regulation of cell morphogenesis;extracellular exosome;molecular_function;protein binding;cortical actin cytoskeleton organization;cytoplasm;nucleus;
SNRPN	small nuclear ribonucleoprotein polypeptide N	Chr15:24823637-24978723	ENSMUSG00000102252	Chr7:59982495-60140219	21961.7	0.120868	1.08739	0.000581452	0.0481382	up	U4 snRNP;U2 snRNP;U5 snRNP;small nuclear ribonucleoprotein complex;U4/U6 x U5 tri-snRNP complex;spliceosomal complex;catalytic step 2 spliceosome;protein binding;U2-type prespliceosome;U1 snRNP;RNA splicing;mRNA splicing, via spliceosome;RNA binding;cytoplasm;response to hormone;
CRACR2A	calcium release activated channel regulator 2A	Chr12:3606633-3764819	ENSMUSG00000061414	Chr6:127561338-127674248	147.74	0.58864	1.50383	0.00058309	0.0481382	up	store-operated calcium entry;positive regulation of calcium ion transport;activation of store-operated calcium channel activity;adaptive immune response;protein binding;nucleocytoplasmic transport;Golgi apparatus;signal transduction;intracellular protein transport;GTPase activity;protein transport;small GTPase mediated signal transduction;intracellular;membrane;GTP binding;nucleolus;cytoplasm;nuc…
CSF1R	colony stimulating factor 1 receptor	Chr5:150053291-150113372	ENSMUSG00000024621	Chr18:61100598-61132149	3140.64	0.207083	1.15435	0.000584614	0.0481382	up	cytokine binding;protein binding;transmembrane receptor protein tyrosine kinase signaling pathway;transmembrane receptor protein tyrosine kinase activity;cytokine-mediated signaling pathway;peptidyl-tyrosine phosphorylation;membrane;integral component of membrane;protein phosphorylation;ATP binding;protein kinase activity;CSF1-CSF1R complex;mammary gland duct morphogenesis;cell-cell junction main…
GHSR	growth hormone secretagogue receptor	Chr3:172445133-172448456	ENSMUSG00000051136	Chr3:27371351-27378010	50	0.825112	1.77167	0.000587887	0.0482043	up	growth hormone secretagogue receptor activity;negative regulation of tumor necrosis factor biosynthetic process;negative regulation of interleukin-6 biosynthetic process;positive regulation of appetite;adult feeding behavior;growth hormone secretion;positive regulation of multicellular organism growth;response to hormone;growth hormone-releasing hormone receptor activity;negative regulation of in…
SMYD5	SMYD family member 5	Chr2:73214222-73227237	ENSMUSG00000033706	Chr6:85431989-85446435	1538.74	0.181488	1.13405	0.000594323	0.0485281	up	biological_process;cellular_component;molecular_function;protein binding;methyltransferase activity;methylation;metal ion binding;
YWHAH	tyrosine 3-monooxygenase/tryptophan 5-monooxygenase activation protein eta	Chr22:31944461-31957603	ENSMUSG00000018965	Chr5:33018816-33027966	30304.1	0.138888	1.10106	0.000601025	0.0487744	up	negative regulation of dendrite morphogenesis;glucocorticoid catabolic process;glucocorticoid receptor binding;intercalated disc;positive regulation of protein insertion into mitochondrial membrane involved in apoptotic signaling pathway;regulation of sodium ion transport;regulation of synaptic plasticity;intrinsic apoptotic signaling pathway;membrane depolarization during action potential;regula…
SLC4A10	solute carrier family 4 member 10	Chr2:161424332-161985282	ENSMUSG00000026904	Chr2:62046462-62326730	8762.99	-0.24856	-1.18802	0.000602338	0.0487744	down	anion transmembrane transporter activity;bicarbonate transport;symporter activity;ion transport;anion transmembrane transport;inorganic anion exchanger activity;sodium ion transport;anion transport;chloride transport;transport;membrane;transmembrane transport;transporter activity;plasma membrane;integral component of membrane;anion:anion antiporter activity;hydrogen ion transmembrane transport;ne…
