# Supplementary material for: Adnp-mutant mice with cognitive inflexibility, CaMKIIα hyperactivity, and synaptic plasticity deficits
Source: Mol Psychiatry. 2023 Jun 26;28(8):3548–62. doi: 10.1038/s41380-023-02129-5 (PMC10618100; doi:10.1038/s41380-023-02129-5)
Supplement: Supplementary file 15 — Supplementary Table [file 41380_2023_2129_MOESM15_ESM.zip › Supplementary Table 4.xlsx]

## Sheet: Juvnile; C5 BP-Up
Supplementary Table 4. GSEA results for the hippocampal transcripts in juvenile and adult Adnp-HT mice.
NAME	SIZE	ES	NES	NOM p-val	FDR q-val	FWER p-val	RANK AT MAX	LEADING EDGE
GO_REGULATION_OF_CELL_CYCLE_G2_M_PHASE_TRANSITION	200	0.159685	2.61498	0	0.11187	0.116	6969	tags=65%, list=49%, signal=124%
GO_TRANSLATIONAL_INITIATION	178	0.166097	2.58724	0	0.0725886	0.149	7854	tags=71%, list=55%, signal=156%
GO_PROTEASOMAL_PROTEIN_CATABOLIC_PROCESS	437	0.102628	2.48097	0	0.105865	0.3	9634	tags=77%, list=67%, signal=230%
GO_NEGATIVE_REGULATION_OF_CELL_CYCLE_G2_M_PHASE_TRANSITION	94	0.215999	2.46928	0.00201207	0.0870547	0.327	6969	tags=70%, list=49%, signal=136%
GO_OXIDATIVE_PHOSPHORYLATION	128	0.18424	2.45415	0	0.0789241	0.365	9786	tags=87%, list=68%, signal=272%
GO_REGULATION_OF_CELL_CYCLE_PHASE_TRANSITION	406	0.0999078	2.39085	0	0.107161	0.512	6710	tags=57%, list=47%, signal=104%
GO_PROTEIN_INSERTION_INTO_MITOCHONDRIAL_MEMBRANE	45	0.297986	2.34544	0.00217865	0.127888	0.636	4330	tags=60%, list=30%, signal=86%
GO_IMMUNE_RESPONSE_REGULATING_CELL_SURFACE_RECEPTOR_SIGNALING_PATHWAY	302	0.113766	2.31383	0	0.138744	0.719	5981	tags=53%, list=42%, signal=89%
GO_PROTON_TRANSMEMBRANE_TRANSPORT	132	0.171917	2.31156	0	0.125077	0.726	9369	tags=83%, list=66%, signal=237%
GO_ESTABLISHMENT_OF_PROTEIN_LOCALIZATION_TO_MEMBRANE	304	0.114436	2.30409	0	0.118684	0.747	4088	tags=40%, list=29%, signal=55%
GO_ANTIGEN_RECEPTOR_MEDIATED_SIGNALING_PATHWAY	193	0.142338	2.29623	0	0.115047	0.77	5547	tags=53%, list=39%, signal=85%
GO_POSITIVE_REGULATION_OF_RELEASE_OF_CYTOCHROME_C_FROM_MITOCHONDRIA	29	0.352666	2.28951	0	0.110936	0.786	2362	tags=52%, list=17%, signal=62%
GO_MITOCHONDRION_ORGANIZATION	479	0.0917994	2.28643	0.00199601	0.104623	0.792	9087	tags=72%, list=64%, signal=192%
GO_GLYCOLYTIC_PROCESS_THROUGH_FRUCTOSE_6_PHOSPHATE	24	0.384389	2.27523	0	0.104834	0.818	5235	tags=75%, list=37%, signal=118%
GO_PROTEIN_LOCALIZATION_TO_MITOCHONDRION	132	0.163973	2.2069	0	0.148582	0.939	8940	tags=79%, list=63%, signal=208%
GO_CELL_CYCLE_G2_M_PHASE_TRANSITION	252	0.1177	2.1549	0	0.200092	0.975	6969	tags=60%, list=49%, signal=116%
GO_ESTABLISHMENT_OF_PROTEIN_LOCALIZATION_TO_MITOCHONDRIAL_MEMBRANE	18	0.419799	2.12373	0	0.233436	0.988	4330	tags=72%, list=30%, signal=103%
GO_PROTEIN_POLYUBIQUITINATION	281	0.109039	2.11759	0.00404858	0.228039	0.989	5746	tags=51%, list=40%, signal=83%
GO_MITOCHONDRIAL_TRANSPORT	232	0.120565	2.10911	0	0.2279	0.99	9087	tags=75%, list=64%, signal=204%
GO_MITOCHONDRIAL_MEMBRANE_ORGANIZATION	120	0.165971	2.10318	0	0.22569	0.992	9083	tags=80%, list=64%, signal=218%
GO_MACROAUTOPHAGY	275	0.11029	2.09874	0.00203666	0.221416	0.992	7810	tags=65%, list=55%, signal=141%
GO_RIBOSOME_BIOGENESIS	260	0.11404	2.0973	0	0.213581	0.993	10330	tags=83%, list=72%, signal=295%
GO_NEGATIVE_REGULATION_OF_CELL_CYCLE_PHASE_TRANSITION	219	0.121825	2.09348	0.00198807	0.209882	0.995	6705	tags=59%, list=47%, signal=109%
GO_NEGATIVE_REGULATION_OF_MICROTUBULE_POLYMERIZATION_OR_DEPOLYMERIZATION	32	0.308995	2.08472	0.00380952	0.211475	0.995	5420	tags=69%, list=38%, signal=110%
GO_PROTEIN_FOLDING	195	0.130455	2.08198	0.00200803	0.206303	0.997	9303	tags=78%, list=65%, signal=220%
GO_REGULATION_OF_TRANSLATIONAL_INITIATION	70	0.209413	2.07796	0.00401606	0.203689	0.997	7844	tags=76%, list=55%, signal=167%
GO_ATP_SYNTHESIS_COUPLED_ELECTRON_TRANSPORT	90	0.184096	2.06823	0.00594059	0.208514	0.997	8344	tags=77%, list=58%, signal=183%
GO_REGULATION_OF_RELEASE_OF_CYTOCHROME_C_FROM_MITOCHONDRIA	44	0.26735	2.05396	0.00201613	0.2195	0.999	2362	tags=43%, list=17%, signal=52%
GO_FC_EPSILON_RECEPTOR_SIGNALING_PATHWAY	108	0.169066	2.04969	0.00574713	0.2175	0.999	6072	tags=59%, list=42%, signal=102%
GO_ANAPHASE_PROMOTING_COMPLEX_DEPENDENT_CATABOLIC_PROCESS	80	0.195231	2.04535	0.00408998	0.215462	0.999	6516	tags=65%, list=46%, signal=119%
GO_POSITIVE_REGULATION_OF_G_PROTEIN_COUPLED_RECEPTOR_SIGNALING_PATHWAY	24	0.348445	2.03014	0.0019802	0.227579	0.999	2174	tags=50%, list=15%, signal=59%
GO_SPERMATID_DIFFERENTIATION	104	0.171895	2.02439	0.00787402	0.228309	0.999	8144	tags=74%, list=57%, signal=171%
GO_SCF_DEPENDENT_PROTEASOMAL_UBIQUITIN_DEPENDENT_PROTEIN_CATABOLIC_PROCESS	87	0.180214	2.02361	0.004158	0.222267	0.999	6969	tags=67%, list=49%, signal=129%
GO_CLATHRIN_DEPENDENT_ENDOCYTOSIS	40	0.271914	2.00318	0.00194553	0.243663	1	8989	tags=90%, list=63%, signal=242%
GO_MITOTIC_SPINDLE_ASSEMBLY	50	0.243201	1.99339	0.00607287	0.249902	1	8543	tags=84%, list=60%, signal=208%
GO_T_CELL_RECEPTOR_SIGNALING_PATHWAY	160	0.139813	1.99272	0	0.244077	1	5528	tags=52%, list=39%, signal=85%
GO_NEGATIVE_REGULATION_OF_LIPID_CATABOLIC_PROCESS	17	0.400732	1.97842	0.00417537	0.257569	1	7732	tags=94%, list=54%, signal=205%
GO_POSITIVE_REGULATION_OF_CAMP_MEDIATED_SIGNALING	18	0.39734	1.97669	0	0.253067	1	2268	tags=56%, list=16%, signal=66%
GO_REGULATION_OF_SENSORY_PERCEPTION	29	0.299333	1.97651	0	0.246983	1	1644	tags=41%, list=11%, signal=47%
GO_GENERATION_OF_PRECURSOR_METABOLITES_AND_ENERGY	439	0.0833503	1.97526	0.00392157	0.242583	1	5357	tags=46%, list=37%, signal=71%
GO_NUCLEOSIDE_TRIPHOSPHATE_BIOSYNTHETIC_PROCESS	68	0.205188	1.97456	0.00576923	0.237842	1	9063	tags=84%, list=63%, signal=228%
GO_INNATE_IMMUNE_RESPONSE_ACTIVATING_CELL_SURFACE_RECEPTOR_SIGNALING_PATHWAY	90	0.176544	1.96833	0.00394477	0.240084	1	6704	tags=64%, list=47%, signal=121%
GO_TRANSLATIONAL_TERMINATION	103	0.163435	1.96198	0.00376648	0.242899	1	10865	tags=92%, list=76%, signal=382%
GO_DNA_CONFORMATION_CHANGE	208	0.116236	1.944	0.00775194	0.264272	1	10733	tags=87%, list=75%, signal=342%
GO_RESPIRATORY_ELECTRON_TRANSPORT_CHAIN	108	0.158206	1.92357	0.00854701	0.289868	1	8344	tags=74%, list=58%, signal=177%
GO_LATE_ENDOSOME_TO_VACUOLE_TRANSPORT	16	0.403466	1.92339	0.00972763	0.283739	1	4066	tags=69%, list=28%, signal=96%
GO_ALPHA_BETA_T_CELL_PROLIFERATION	26	0.319843	1.91826	0.00589391	0.286446	1	2033	tags=46%, list=14%, signal=54%
GO_PROTEIN_CONTAINING_COMPLEX_DISASSEMBLY	305	0.0949519	1.90373	0.00824742	0.30412	1	7295	tags=60%, list=51%, signal=121%
GO_PHAGOSOME_ACIDIFICATION	24	0.322006	1.90211	0.00566038	0.300596	1	6721	tags=79%, list=47%, signal=149%
GO_RIBONUCLEOPROTEIN_COMPLEX_BIOGENESIS	411	0.0815193	1.89834	0.00967118	0.301163	1	7076	tags=57%, list=49%, signal=110%
GO_IMMUNOGLOBULIN_PRODUCTION_INVOLVED_IN_IMMUNOGLOBULIN_MEDIATED_IMMUNE_RESPONSE	38	0.256041	1.89751	0.0100806	0.296819	1	4625	tags=58%, list=32%, signal=85%
GO_ANTIGEN_PROCESSING_AND_PRESENTATION	191	0.116013	1.88387	0.00842105	0.313706	1	6072	tags=54%, list=42%, signal=92%
GO_ACTIVATION_OF_CYSTEINE_TYPE_ENDOPEPTIDASE_ACTIVITY_INVOLVED_IN_APOPTOTIC_PROCESS	68	0.191437	1.88334	0.002	0.308646	1	4213	tags=49%, list=29%, signal=68%
GO_NEGATIVE_REGULATION_OF_MICROTUBULE_DEPOLYMERIZATION	21	0.337053	1.88306	0.0059761	0.303448	1	5399	tags=71%, list=38%, signal=115%
GO_DNA_GEOMETRIC_CHANGE	89	0.171577	1.88125	0.0141129	0.30095	1	10733	tags=92%, list=75%, signal=367%
GO_REGULATION_OF_TRANSCRIPTION_FROM_RNA_POLYMERASE_II_PROMOTER_IN_RESPONSE_TO_HYPOXIA	75	0.184112	1.87398	0.00823045	0.307458	1	9580	tags=85%, list=67%, signal=257%
GO_MITOCHONDRIAL_TRANSLATION	135	0.136392	1.87358	0.0137255	0.302756	1	10881	tags=90%, list=76%, signal=372%
GO_ATP_HYDROLYSIS_COUPLED_TRANSMEMBRANE_TRANSPORT	29	0.288247	1.8579	0.00976562	0.324563	1	4267	tags=59%, list=30%, signal=83%
GO_PROTEIN_TARGETING_TO_MEMBRANE	180	0.117392	1.85616	0.00824742	0.321792	1	5887	tags=53%, list=41%, signal=89%
GO_RELEASE_OF_CYTOCHROME_C_FROM_MITOCHONDRIA	54	0.208312	1.85006	0.0156863	0.32744	1	3386	tags=44%, list=24%, signal=58%
GO_TRANSLATIONAL_ELONGATION	131	0.137633	1.84951	0.0119048	0.322977	1	11145	tags=92%, list=78%, signal=412%
GO_TYPE_I_INTERFERON_PRODUCTION	111	0.151479	1.84658	0.014	0.322715	1	9828	tags=84%, list=69%, signal=266%
GO_PROTEIN_TARGETING_TO_MITOCHONDRION	94	0.163308	1.84618	0.00823045	0.318304	1	8934	tags=79%, list=62%, signal=209%
GO_NEGATIVE_REGULATION_OF_G_PROTEIN_COUPLED_RECEPTOR_SIGNALING_PATHWAY	42	0.240167	1.84005	0.00980392	0.325024	1	1341	tags=33%, list=9%, signal=37%
GO_POSITIVE_REGULATION_OF_CELLULAR_AMIDE_METABOLIC_PROCESS	126	0.142135	1.8399	0.0121212	0.320295	1	7856	tags=69%, list=55%, signal=152%
GO_RNA_CATABOLIC_PROCESS	362	0.0849637	1.83968	0.011976	0.315825	1	6516	tags=54%, list=46%, signal=96%
GO_POSITIVE_REGULATION_OF_ATPASE_ACTIVITY	50	0.22461	1.83743	0.016	0.315068	1	8236	tags=80%, list=58%, signal=188%
GO_REGULATION_OF_INNATE_IMMUNE_RESPONSE	331	0.0889715	1.83641	0.0119048	0.312219	1	9986	tags=79%, list=70%, signal=255%
GO_PROTEIN_INSERTION_INTO_MEMBRANE	58	0.20554	1.83596	0.0133588	0.308407	1	4467	tags=52%, list=31%, signal=75%
GO_CELLULAR_PROTEIN_COMPLEX_DISASSEMBLY	206	0.11263	1.83596	0.016129	0.304001	1	7295	tags=62%, list=51%, signal=125%
GO_MITOCHONDRIAL_ELECTRON_TRANSPORT_NADH_TO_UBIQUINONE	51	0.22137	1.83442	0.0214844	0.302369	1	5255	tags=59%, list=37%, signal=93%
GO_REGULATION_OF_MICROTUBULE_BASED_PROCESS	197	0.11058	1.82996	0.00421941	0.306097	1	7511	tags=63%, list=53%, signal=132%
GO_REGULATION_OF_PRODUCTION_OF_MOLECULAR_MEDIATOR_OF_IMMUNE_RESPONSE	102	0.156155	1.82669	0.0140562	0.30736	1	5351	tags=53%, list=37%, signal=84%
GO_ELECTRON_TRANSPORT_CHAIN	166	0.121344	1.823	0.011811	0.309307	1	10858	tags=88%, list=76%, signal=361%
GO_MITOCHONDRIAL_TRANSLATIONAL_TERMINATION	89	0.162286	1.81685	0.0141129	0.315839	1	10865	tags=92%, list=76%, signal=382%
GO_INTERFERON_ALPHA_PRODUCTION	25	0.305035	1.81406	0.0039604	0.316507	1	9370	tags=96%, list=66%, signal=278%
GO_RIBONUCLEOSIDE_TRIPHOSPHATE_BIOSYNTHETIC_PROCESS	56	0.206069	1.81357	0.0101833	0.313088	1	9063	tags=84%, list=63%, signal=228%
GO_PROTEIN_INSERTION_INTO_MITOCHONDRIAL_MEMBRANE_INVOLVED_IN_APOPTOTIC_SIGNALING_PATHWAY	29	0.28356	1.81355	0.018	0.309164	1	2362	tags=45%, list=17%, signal=54%
GO_POSITIVE_REGULATION_OF_PRODUCTION_OF_MOLECULAR_MEDIATOR_OF_IMMUNE_RESPONSE	70	0.183672	1.80819	0.0198807	0.314029	1	5351	tags=56%, list=37%, signal=89%
GO_ARP2_3_COMPLEX_MEDIATED_ACTIN_NUCLEATION	32	0.268263	1.80686	0.0144928	0.312481	1	9575	tags=94%, list=67%, signal=283%
GO_GERM_CELL_DEVELOPMENT	180	0.116928	1.8041	0.0116732	0.313004	1	7482	tags=64%, list=52%, signal=132%
GO_IMMUNE_RESPONSE_REGULATING_SIGNALING_PATHWAY	434	0.0760611	1.80124	0.00407332	0.313522	1	5895	tags=49%, list=41%, signal=80%
GO_AMMONIUM_TRANSPORT	80	0.169183	1.79562	0.00779727	0.319175	1	1704	tags=29%, list=12%, signal=32%
GO_ATP_BIOSYNTHETIC_PROCESS	40	0.241653	1.78763	0.0260521	0.329658	1	9063	tags=88%, list=63%, signal=238%
GO_PEPTIDYL_THREONINE_DEPHOSPHORYLATION	16	0.371464	1.7827	0.0183673	0.334352	1	8097	tags=94%, list=57%, signal=216%
GO_ENERGY_COUPLED_PROTON_TRANSPORT_DOWN_ELECTROCHEMICAL_GRADIENT	21	0.319666	1.78169	0.0244399	0.332275	1	9051	tags=95%, list=63%, signal=259%
GO_MYELOID_LEUKOCYTE_MEDIATED_IMMUNITY	451	0.0722069	1.77912	0.0278884	0.332879	1	5022	tags=42%, list=35%, signal=63%
GO_CATECHOLAMINE_SECRETION	50	0.212531	1.77687	0.015873	0.332795	1	1546	tags=32%, list=11%, signal=36%
GO_B_CELL_MEDIATED_IMMUNITY	80	0.171328	1.77674	0.0342742	0.329312	1	4354	tags=48%, list=30%, signal=68%
GO_MUSCLE_FILAMENT_SLIDING	32	0.264109	1.77632	0.0306748	0.326463	1	1146	tags=34%, list=8%, signal=37%
GO_ACTIN_NUCLEATION	45	0.226351	1.77174	0.0141988	0.331413	1	7257	tags=73%, list=51%, signal=148%
GO_ENDOSOME_ORGANIZATION	71	0.179657	1.77079	0.0181818	0.329407	1	4088	tags=46%, list=29%, signal=65%
GO_PRODUCTION_OF_MOLECULAR_MEDIATOR_INVOLVED_IN_INFLAMMATORY_RESPONSE	51	0.20834	1.76841	0.013834	0.329945	1	9365	tags=86%, list=66%, signal=249%
GO_MICROTUBULE_DEPOLYMERIZATION	39	0.24031	1.75809	0.0174419	0.344347	1	5737	tags=64%, list=40%, signal=107%
GO_AMINE_METABOLIC_PROCESS	113	0.143831	1.75579	0.0270833	0.344824	1	7068	tags=64%, list=49%, signal=125%
GO_CYTOKINE_PRODUCTION_INVOLVED_IN_INFLAMMATORY_RESPONSE	31	0.264215	1.75251	0.0142857	0.34744	1	7759	tags=81%, list=54%, signal=176%
GO_FC_RECEPTOR_SIGNALING_PATHWAY	167	0.115849	1.74587	0.0335968	0.356319	1	5981	tags=53%, list=42%, signal=91%
GO_SARCOMERE_ORGANIZATION	38	0.240131	1.74373	0.0185185	0.35655	1	3347	tags=47%, list=23%, signal=62%
GO_REGULATION_OF_LYMPHOCYTE_MEDIATED_IMMUNITY	91	0.153351	1.74217	0.0278884	0.355818	1	4733	tags=48%, list=33%, signal=72%
GO_RESPONSE_TO_TYPE_I_INTERFERON	68	0.181746	1.7412	0.0230608	0.35413	1	6243	tags=62%, list=44%, signal=109%
GO_CYTOKINESIS	134	0.131046	1.73906	0.0222672	0.354345	1	4651	tags=46%, list=33%, signal=67%
GO_ANTIGEN_PROCESSING_AND_PRESENTATION_OF_EXOGENOUS_PEPTIDE_ANTIGEN_VIA_MHC_CLASS_I	73	0.172955	1.73898	0.019305	0.351008	1	7135	tags=67%, list=50%, signal=133%
GO_MAMMARY_GLAND_EPITHELIAL_CELL_PROLIFERATION	22	0.309227	1.73531	0.0138614	0.354225	1	6632	tags=77%, list=46%, signal=144%
GO_POSITIVE_REGULATION_OF_TRANSPORTER_ACTIVITY	96	0.151362	1.72928	0.0216963	0.361187	1	2615	tags=33%, list=18%, signal=41%
GO_MITOCHONDRIAL_GENE_EXPRESSION	157	0.119097	1.72601	0.0292969	0.364085	1	10881	tags=88%, list=76%, signal=364%
GO_CLATHRIN_COAT_ASSEMBLY	18	0.33861	1.72423	0.0220441	0.363813	1	4695	tags=67%, list=33%, signal=99%
GO_NEGATIVE_REGULATION_OF_NEUROLOGICAL_SYSTEM_PROCESS	16	0.357983	1.7237	0.0263158	0.361327	1	7396	tags=88%, list=52%, signal=181%
GO_PROTEIN_TARGETING	395	0.0746141	1.71774	0.0237624	0.368762	1	5585	tags=46%, list=39%, signal=74%
GO_DOPAMINE_SECRETION	30	0.258998	1.71727	0.0229167	0.366205	1	1546	tags=37%, list=11%, signal=41%
GO_POSITIVE_REGULATION_OF_DNA_RECOMBINATION	32	0.258448	1.71641	0.0386179	0.364457	1	4354	tags=56%, list=30%, signal=81%
GO_AMINO_ACID_ACTIVATION	48	0.213281	1.71518	0.0307102	0.363512	1	6193	tags=65%, list=43%, signal=114%
GO_NEGATIVE_REGULATION_OF_VIRAL_PROCESS	61	0.184101	1.7085	0.0308008	0.372835	1	8862	tags=80%, list=62%, signal=210%
GO_PROTEIN_K48_LINKED_UBIQUITINATION	50	0.202125	1.70603	0.0234043	0.374087	1	9700	tags=88%, list=68%, signal=273%
GO_POSITIVE_REGULATION_OF_ION_TRANSMEMBRANE_TRANSPORT	129	0.128247	1.70274	0.0218688	0.376869	1	2615	tags=31%, list=18%, signal=38%
GO_REGULATION_OF_VIRAL_LIFE_CYCLE	102	0.145782	1.69786	0.0262626	0.382717	1	8862	tags=76%, list=62%, signal=200%
GO_REGULATION_OF_TYPE_I_INTERFERON_MEDIATED_SIGNALING_PATHWAY	28	0.26588	1.6959	0.0307692	0.383298	1	7438	tags=79%, list=52%, signal=163%
GO_SYNAPSIS	31	0.25887	1.69312	0.0212766	0.38506	1	1379	tags=35%, list=10%, signal=39%
GO_MICROTUBULE_ANCHORING	25	0.283193	1.69126	0.0389344	0.385697	1	5107	tags=64%, list=36%, signal=99%
GO_ENDOCYTIC_RECYCLING	40	0.225968	1.68709	0.0268041	0.390309	1	2496	tags=40%, list=17%, signal=48%
GO_RESPONSE_TO_FUNGUS	20	0.321575	1.68416	0.0368852	0.392428	1	6845	tags=80%, list=48%, signal=153%
GO_MYOFIBRIL_ASSEMBLY	55	0.191096	1.68273	0.0287356	0.39197	1	2996	tags=40%, list=21%, signal=50%
GO_LYMPHOCYTE_MEDIATED_IMMUNITY	158	0.116044	1.67224	0.0329897	0.409351	1	4873	tags=46%, list=34%, signal=68%
GO_POSITIVE_REGULATION_OF_LYMPHOCYTE_MEDIATED_IMMUNITY	62	0.180021	1.67064	0.0220884	0.409425	1	4354	tags=48%, list=30%, signal=69%
GO_MITOTIC_CELL_CYCLE_CHECKPOINT	156	0.115996	1.6617	0.0411765	0.424209	1	7248	tags=62%, list=51%, signal=125%
GO_REGULATION_OF_CELLULAR_PROTEIN_CATABOLIC_PROCESS	227	0.0974016	1.65854	0.0268041	0.427077	1	9083	tags=73%, list=64%, signal=197%
GO_MODULATION_BY_HOST_OF_VIRAL_PROCESS	19	0.313412	1.65681	0.0315789	0.427424	1	9068	tags=95%, list=63%, signal=259%
GO_APOPTOTIC_MITOCHONDRIAL_CHANGES	110	0.135754	1.65638	0.0318471	0.424865	1	2362	tags=30%, list=17%, signal=36%
GO_PHAGOSOME_MATURATION	40	0.222362	1.65529	0.0371134	0.423844	1	3977	tags=50%, list=28%, signal=69%
GO_FERTILIZATION	100	0.139465	1.65093	0.0381526	0.429672	1	5739	tags=54%, list=40%, signal=90%
GO_SIGNAL_RELEASE	390	0.0739415	1.64935	0.0406504	0.429721	1	1720	tags=19%, list=12%, signal=21%
GO_PEPTIDE_SECRETION	452	0.0653387	1.64078	0.0190275	0.444469	1	1941	tags=20%, list=14%, signal=22%
GO_MULTIVESICULAR_BODY_SORTING_PATHWAY	32	0.247318	1.63993	0.036	0.442883	1	4066	tags=53%, list=28%, signal=74%
GO_REGULATION_OF_T_CELL_MEDIATED_IMMUNITY	43	0.208707	1.63887	0.0323232	0.441841	1	4671	tags=53%, list=33%, signal=79%
GO_UBIQUITIN_DEPENDENT_ERAD_PATHWAY	69	0.166553	1.63727	0.0571992	0.442092	1	9232	tags=81%, list=65%, signal=228%
GO_CYTOPLASMIC_TRANSLATION	87	0.150407	1.63711	0.031185	0.439194	1	10186	tags=86%, list=71%, signal=298%
GO_AMINE_TRANSPORT	81	0.152435	1.63544	0.037037	0.439687	1	1715	tags=27%, list=12%, signal=31%
GO_REGULATION_OF_CYTOKINE_PRODUCTION_INVOLVED_IN_IMMUNE_RESPONSE	62	0.174775	1.63467	0.0356394	0.438066	1	5351	tags=55%, list=37%, signal=87%
GO_POSITIVE_REGULATION_OF_CATION_CHANNEL_ACTIVITY	59	0.177612	1.63459	0.0390947	0.435018	1	378	tags=20%, list=3%, signal=21%
GO_RESPONSE_TO_MITOCHONDRIAL_DEPOLARISATION	19	0.314263	1.6339	0.0412574	0.433386	1	7551	tags=84%, list=53%, signal=178%
GO_ENDOSOME_TRANSPORT_VIA_MULTIVESICULAR_BODY_SORTING_PATHWAY	24	0.276158	1.63255	0.0445344	0.433044	1	9758	tags=96%, list=68%, signal=301%
GO_RRNA_METABOLIC_PROCESS	192	0.10253	1.62717	0.0316206	0.441186	1	10913	tags=86%, list=76%, signal=360%
GO_RRNA_CONTAINING_RIBONUCLEOPROTEIN_COMPLEX_EXPORT_FROM_NUCLEUS	16	0.335574	1.62339	0.0338645	0.445739	1	5929	tags=75%, list=41%, signal=128%
GO_BRANCH_ELONGATION_OF_AN_EPITHELIUM	17	0.331009	1.62161	0.0271845	0.446208	1	2841	tags=53%, list=20%, signal=66%
GO_REGULATION_OF_CELLULAR_AMIDE_METABOLIC_PROCESS	357	0.0769779	1.62057	0.0437376	0.44531	1	7856	tags=62%, list=55%, signal=135%
GO_NUCLEAR_ENVELOPE_REASSEMBLY	18	0.321326	1.61915	0.0516899	0.445314	1	5736	tags=72%, list=40%, signal=120%
GO_REGULATION_OF_CELLULAR_AMINO_ACID_METABOLIC_PROCESS	57	0.180831	1.61725	0.0390947	0.446372	1	6704	tags=65%, list=47%, signal=122%
GO_POSITIVE_REGULATION_OF_T_CELL_MEDIATED_IMMUNITY	28	0.252914	1.6167	0.0554455	0.444447	1	4049	tags=54%, list=28%, signal=75%
GO_MEIOSIS_I_CELL_CYCLE_PROCESS	88	0.145929	1.61244	0.0406504	0.450648	1	3774	tags=41%, list=26%, signal=55%
GO_AEROBIC_ELECTRON_TRANSPORT_CHAIN	19	0.312892	1.60989	0.039604	0.453096	1	8323	tags=89%, list=58%, signal=214%
GO_NCRNA_METABOLIC_PROCESS	410	0.069719	1.60917	0.0442656	0.451462	1	10119	tags=78%, list=71%, signal=258%
GO_REGULATION_OF_ANIMAL_ORGAN_FORMATION	23	0.279914	1.60867	0.0498008	0.449509	1	2841	tags=48%, list=20%, signal=60%
GO_REGULATION_OF_MITOCHONDRIAL_MEMBRANE_POTENTIAL	62	0.174954	1.60708	0.0473251	0.449688	1	8346	tags=76%, list=58%, signal=181%
GO_PROTEIN_LOCALIZATION_TO_ENDOPLASMIC_RETICULUM	131	0.123903	1.6044	0.0509165	0.452253	1	5883	tags=53%, list=41%, signal=90%
GO_T_CELL_PROLIFERATION	134	0.11701	1.60378	0.0423387	0.45063	1	2396	tags=28%, list=17%, signal=34%
GO_REGULATION_OF_ADAPTIVE_IMMUNE_RESPONSE	118	0.127538	1.60171	0.0452675	0.452199	1	4733	tags=46%, list=33%, signal=68%
GO_CARBOHYDRATE_PHOSPHORYLATION	24	0.271557	1.60122	0.0406977	0.450242	1	5654	tags=67%, list=40%, signal=110%
GO_NUCLEAR_TRANSCRIBED_MRNA_CATABOLIC_PROCESS	192	0.101856	1.60042	0.0393375	0.449047	1	11816	tags=93%, list=83%, signal=527%
GO_REGULATION_OF_PROTEASOMAL_PROTEIN_CATABOLIC_PROCESS	169	0.109559	1.59759	0.04	0.452276	1	9279	tags=76%, list=65%, signal=213%
GO_REGULATION_OF_DNA_TEMPLATED_TRANSCRIPTION_IN_RESPONSE_TO_STRESS	116	0.129933	1.59757	0.0342742	0.449486	1	9618	tags=80%, list=67%, signal=243%
GO_PHOSPHATIDYLINOSITOL_DEPHOSPHORYLATION	24	0.27471	1.5949	0.043299	0.452302	1	7396	tags=79%, list=52%, signal=164%
GO_CELLULAR_RESPIRATION	180	0.104795	1.59285	0.063786	0.453743	1	10989	tags=87%, list=77%, signal=372%
GO_COTRANSLATIONAL_PROTEIN_TARGETING_TO_MEMBRANE	96	0.14145	1.59212	0.04375	0.452484	1	5883	tags=55%, list=41%, signal=93%
GO_MITOTIC_CYTOKINESIS	65	0.167796	1.59096	0.0387755	0.452307	1	5089	tags=52%, list=36%, signal=81%
GO_NEGATIVE_REGULATION_OF_PHAGOCYTOSIS	17	0.32321	1.58918	0.0610236	0.453357	1	7998	tags=88%, list=56%, signal=200%
GO_VIRAL_RNA_GENOME_REPLICATION	22	0.278504	1.58756	0.0643863	0.45398	1	9020	tags=91%, list=63%, signal=246%
GO_VIRAL_GENOME_REPLICATION	87	0.148137	1.5859	0.0558882	0.454878	1	9068	tags=78%, list=63%, signal=212%
GO_POSITIVE_REGULATION_OF_CALCIUM_ION_TRANSMEMBRANE_TRANSPORTER_ACTIVITY	31	0.23688	1.58519	0.0395257	0.453562	1	2615	tags=42%, list=18%, signal=51%
GO_EXIT_FROM_MITOSIS	29	0.247033	1.58337	0.0429448	0.454928	1	4855	tags=59%, list=34%, signal=89%
GO_PRODUCTION_OF_MOLECULAR_MEDIATOR_OF_IMMUNE_RESPONSE	139	0.115966	1.58011	0.0657371	0.459094	1	5351	tags=49%, list=37%, signal=77%
GO_MACROPHAGE_CYTOKINE_PRODUCTION	15	0.336018	1.57848	0.0552268	0.459661	1	4731	tags=67%, list=33%, signal=100%
GO_POSITIVE_REGULATION_OF_MEIOTIC_CELL_CYCLE	18	0.303272	1.57688	0.0627451	0.460308	1	6788	tags=78%, list=47%, signal=148%
GO_CHROMOSOME_ORGANIZATION_INVOLVED_IN_MEIOTIC_CELL_CYCLE	46	0.196699	1.5754	0.0386847	0.460785	1	1547	tags=30%, list=11%, signal=34%
GO_REGULATION_OF_MICROTUBULE_POLYMERIZATION_OR_DEPOLYMERIZATION	70	0.15842	1.57323	0.0411765	0.462911	1	5506	tags=54%, list=39%, signal=88%
GO_CHROMATIN_ASSEMBLY	83	0.14603	1.5729	0.0449219	0.461044	1	6880	tags=63%, list=48%, signal=120%
GO_CHAPERONE_MEDIATED_PROTEIN_FOLDING	54	0.180983	1.57008	0.0483871	0.464465	1	10129	tags=89%, list=71%, signal=304%
GO_INTERFERON_BETA_PRODUCTION	46	0.196244	1.56924	0.0576923	0.463676	1	6526	tags=65%, list=46%, signal=120%
GO_RESPONSE_TO_ACETYLCHOLINE	27	0.258361	1.56859	0.056	0.462336	1	9020	tags=89%, list=63%, signal=240%
GO_PEPTIDYL_SERINE_DEPHOSPHORYLATION	18	0.307303	1.5683	0.0571992	0.460381	1	5142	tags=67%, list=36%, signal=104%
GO_ANTIGEN_PROCESSING_AND_PRESENTATION_OF_PEPTIDE_ANTIGEN	165	0.106025	1.5679	0.0447154	0.458759	1	7165	tags=61%, list=50%, signal=120%
GO_REGULATION_OF_DNA_TEMPLATED_TRANSCRIPTION_INITIATION	33	0.225251	1.5653	0.0584906	0.461928	1	2418	tags=39%, list=17%, signal=47%
GO_REGULATION_OF_MRNA_CATABOLIC_PROCESS	183	0.0999323	1.55694	0.0451745	0.477385	1	7260	tags=61%, list=51%, signal=122%
GO_POSITIVE_REGULATION_OF_PROTEIN_POLYMERIZATION	118	0.122263	1.55401	0.0526316	0.481423	1	7352	tags=64%, list=51%, signal=130%
GO_ESTABLISHMENT_OF_PROTEIN_LOCALIZATION_TO_ENDOPLASMIC_RETICULUM	108	0.126936	1.55327	0.0366089	0.48048	1	6405	tags=57%, list=45%, signal=103%
GO_POSITIVE_REGULATION_OF_TYPE_I_INTERFERON_PRODUCTION	71	0.158984	1.5532	0.0541586	0.478036	1	7201	tags=66%, list=50%, signal=133%
GO_FOREBRAIN_NEURON_DEVELOPMENT	28	0.247807	1.54592	0.0510806	0.491239	1	5143	tags=61%, list=36%, signal=95%
GO_NEUROTRANSMITTER_TRANSPORT	239	0.0845303	1.5451	0.0758755	0.490429	1	1981	tags=22%, list=14%, signal=25%
GO_CELLULAR_RESPONSE_TO_OXYGEN_LEVELS	204	0.092962	1.54355	0.063745	0.491427	1	6748	tags=56%, list=47%, signal=105%
GO_VIRAL_BUDDING	24	0.264691	1.54346	0.045977	0.489055	1	9326	tags=92%, list=65%, signal=263%
GO_OUTER_DYNEIN_ARM_ASSEMBLY	16	0.316036	1.54226	0.064833	0.489179	1	7995	tags=88%, list=56%, signal=198%
GO_NEGATIVE_REGULATION_OF_TYPE_I_INTERFERON_PRODUCTION	38	0.209928	1.54156	0.0742268	0.48819	1	9797	tags=89%, list=69%, signal=284%
GO_NUCLEOTIDE_EXCISION_REPAIR_DNA_DUPLEX_UNWINDING	21	0.281991	1.54136	0.0496032	0.486031	1	6185	tags=71%, list=43%, signal=126%
GO_POSITIVE_REGULATION_OF_INTERFERON_ALPHA_PRODUCTION	19	0.296391	1.53868	0.0592885	0.489177	1	9311	tags=95%, list=65%, signal=271%
GO_CELLULAR_COMPONENT_ASSEMBLY_INVOLVED_IN_MORPHOGENESIS	90	0.138042	1.53816	0.0715746	0.487664	1	3121	tags=36%, list=22%, signal=45%
GO_MONOAMINE_TRANSPORT	69	0.156855	1.53809	0.0663984	0.485312	1	1704	tags=28%, list=12%, signal=31%
GO_POSITIVE_REGULATION_OF_PROTEIN_ACETYLATION	37	0.21038	1.53623	0.0589354	0.48698	1	3954	tags=49%, list=28%, signal=67%
GO_MYELOID_LEUKOCYTE_CYTOKINE_PRODUCTION	29	0.237851	1.53615	0.0531697	0.484655	1	4986	tags=59%, list=35%, signal=90%
GO_POSITIVE_REGULATION_OF_CHROMOSOME_SEGREGATION	26	0.252736	1.53184	0.0686275	0.491813	1	5190	tags=62%, list=36%, signal=96%
GO_NEGATIVE_REGULATION_OF_CALCIUM_ION_TRANSMEMBRANE_TRANSPORT	34	0.218912	1.53141	0.076	0.490335	1	2343	tags=38%, list=16%, signal=46%
GO_NADH_DEHYDROGENASE_COMPLEX_ASSEMBLY	60	0.166376	1.53022	0.054326	0.490458	1	5255	tags=53%, list=37%, signal=84%
GO_REGULATION_OF_CLATHRIN_DEPENDENT_ENDOCYTOSIS	16	0.319188	1.52924	0.0737864	0.490155	1	7950	tags=88%, list=56%, signal=197%
GO_MITOCHONDRIAL_TRANSMEMBRANE_TRANSPORT	85	0.14161	1.52924	0.0711462	0.487721	1	9087	tags=78%, list=64%, signal=212%
GO_MITOCHONDRIAL_RESPIRATORY_CHAIN_COMPLEX_ASSEMBLY	91	0.13842	1.52892	0.0761905	0.485999	1	4788	tags=47%, list=33%, signal=71%
GO_NEGATIVE_REGULATION_OF_INTERLEUKIN_2_PRODUCTION	17	0.303968	1.52746	0.0742188	0.486921	1	4909	tags=65%, list=34%, signal=98%
GO_EXCRETION	45	0.191513	1.52689	0.0557692	0.485737	1	10295	tags=91%, list=72%, signal=325%
GO_AUTOPHAGOSOME_ORGANIZATION	88	0.138526	1.52648	0.054878	0.484225	1	8103	tags=70%, list=57%, signal=162%
GO_POSITIVE_REGULATION_OF_PEPTIDYL_THREONINE_PHOSPHORYLATION	27	0.243338	1.5259	0.0650407	0.483114	1	5528	tags=63%, list=39%, signal=102%
GO_POSITIVE_REGULATION_OF_SODIUM_ION_TRANSMEMBRANE_TRANSPORT	20	0.281045	1.5234	0.0741525	0.48625	1	2420	tags=45%, list=17%, signal=54%
GO_DNA_REPAIR	477	0.0606108	1.52154	0.045098	0.487957	1	9801	tags=74%, list=69%, signal=229%
GO_PROCESS_UTILIZING_AUTOPHAGIC_MECHANISM	446	0.0633152	1.52051	0.0528455	0.488012	1	6815	tags=54%, list=48%, signal=100%
GO_REGULATION_OF_B_CELL_MEDIATED_IMMUNITY	37	0.209425	1.52016	0.0697674	0.486434	1	4354	tags=51%, list=30%, signal=74%
GO_CYTOPLASMIC_TRANSLATIONAL_INITIATION	29	0.235666	1.51948	0.0789474	0.485552	1	7482	tags=76%, list=52%, signal=159%
GO_RAB_PROTEIN_SIGNAL_TRANSDUCTION	64	0.162214	1.51811	0.0634615	0.486405	1	6402	tags=61%, list=45%, signal=110%
GO_DENDRITIC_CELL_DIFFERENTIATION	29	0.232611	1.51497	0.0508806	0.490654	1	1610	tags=34%, list=11%, signal=39%
GO_G_PROTEIN_COUPLED_ACETYLCHOLINE_RECEPTOR_SIGNALING_PATHWAY	18	0.29917	1.51325	0.0729367	0.49175	1	8435	tags=89%, list=59%, signal=217%
GO_REGULATION_OF_MACROAUTOPHAGY	158	0.103465	1.51235	0.0764706	0.491409	1	4327	tags=41%, list=30%, signal=57%
GO_AUTOPHAGOSOME_MATURATION	34	0.217699	1.50694	0.0819672	0.501068	1	6565	tags=68%, list=46%, signal=125%
GO_NEGATIVE_REGULATION_OF_CATION_CHANNEL_ACTIVITY	33	0.217989	1.50648	0.0662651	0.499756	1	3388	tags=45%, list=24%, signal=59%
GO_POSITIVE_REGULATION_OF_MUSCLE_CONTRACTION	39	0.200508	1.5051	0.0515873	0.500508	1	806	tags=26%, list=6%, signal=27%
GO_AMINE_BIOSYNTHETIC_PROCESS	19	0.288019	1.505	0.0694737	0.498443	1	4916	tags=63%, list=34%, signal=96%
GO_ACTIVATION_OF_INNATE_IMMUNE_RESPONSE	248	0.0837864	1.50389	0.0647059	0.498609	1	12138	tags=93%, list=85%, signal=606%
GO_RESPONSE_TO_INTERFERON_GAMMA	140	0.107141	1.5026	0.0661479	0.499201	1	6243	tags=54%, list=44%, signal=95%
GO_ADAPTIVE_IMMUNE_RESPONSE	260	0.0781836	1.49854	0.0566802	0.505908	1	4675	tags=40%, list=33%, signal=59%
GO_NUCLEAR_TRANSCRIBED_MRNA_CATABOLIC_PROCESS_NONSENSE_MEDIATED_DECAY	117	0.118674	1.49529	0.0617284	0.510805	1	11757	tags=94%, list=82%, signal=525%
GO_ENERGY_DERIVATION_BY_OXIDATION_OF_ORGANIC_COMPOUNDS	254	0.0795185	1.49505	0.0694445	0.509044	1	5355	tags=45%, list=37%, signal=71%
GO_ACTIVATION_OF_IMMUNE_RESPONSE	459	0.062201	1.49454	0.055336	0.507887	1	5897	tags=47%, list=41%, signal=78%
GO_SECOND_MESSENGER_MEDIATED_SIGNALING	335	0.0713628	1.49428	0.0741483	0.506275	1	2374	tags=24%, list=17%, signal=28%
GO_REGULATION_OF_LEUKOCYTE_PROLIFERATION	162	0.101767	1.49395	0.0793651	0.504696	1	2267	tags=26%, list=16%, signal=30%
GO_REGULATION_OF_STEM_CELL_DIFFERENTIATION	101	0.12618	1.49357	0.0748988	0.503376	1	6559	tags=58%, list=46%, signal=107%
GO_POSITIVE_REGULATION_OF_CYTOKINESIS	26	0.247464	1.49348	0.0828283	0.501331	1	2516	tags=42%, list=18%, signal=51%
GO_SPINDLE_ASSEMBLY	95	0.129527	1.49105	0.0564516	0.504555	1	8543	tags=73%, list=60%, signal=179%
GO_POSITIVE_REGULATION_OF_DEFENSE_RESPONSE	363	0.0690054	1.48936	0.0658174	0.506219	1	9986	tags=77%, list=70%, signal=248%
GO_REGULATION_OF_THE_FORCE_OF_HEART_CONTRACTION	24	0.258104	1.48843	0.07431	0.506123	1	2272	tags=42%, list=16%, signal=49%
GO_RESPONSE_TO_LEAD_ION	22	0.263875	1.48794	0.0708502	0.505141	1	8579	tags=86%, list=60%, signal=216%
GO_NIK_NF_KAPPAB_SIGNALING	145	0.108841	1.48579	0.0781563	0.507763	1	9797	tags=79%, list=69%, signal=249%
GO_REGULATION_OF_G_PROTEIN_COUPLED_RECEPTOR_SIGNALING_PATHWAY	122	0.11186	1.48567	0.0823529	0.505867	1	1343	tags=20%, list=9%, signal=22%
GO_GLOBAL_GENOME_NUCLEOTIDE_EXCISION_REPAIR	25	0.247725	1.48496	0.078629	0.505198	1	6185	tags=68%, list=43%, signal=120%
GO_POLARIZED_EPITHELIAL_CELL_DIFFERENTIATION	19	0.279353	1.4845	0.0669371	0.504042	1	7297	tags=79%, list=51%, signal=161%
GO_CARBOHYDRATE_CATABOLIC_PROCESS	158	0.101126	1.48384	0.0763052	0.503363	1	2279	tags=26%, list=16%, signal=31%
GO_NEUROPEPTIDE_SIGNALING_PATHWAY	71	0.148292	1.4757	0.0609756	0.519796	1	2722	tags=34%, list=19%, signal=42%
GO_DICARBOXYLIC_ACID_METABOLIC_PROCESS	52	0.170587	1.47448	0.0892116	0.520304	1	5267	tags=54%, list=37%, signal=85%
GO_HETEROCHROMATIN_ORGANIZATION	15	0.318031	1.47354	0.0887097	0.520359	1	6894	tags=80%, list=48%, signal=154%
GO_VESICLE_MEDIATED_TRANSPORT_IN_SYNAPSE	193	0.091421	1.47302	0.0793319	0.519344	1	5154	tags=45%, list=36%, signal=70%
GO_PIGMENT_GRANULE_ORGANIZATION	24	0.248622	1.47182	0.0629921	0.51997	1	1216	tags=33%, list=9%, signal=36%
GO_REGULATION_OF_ATPASE_ACTIVITY	71	0.151037	1.46958	0.0846457	0.523149	1	3287	tags=38%, list=23%, signal=49%
GO_MAINTENANCE_OF_PROTEIN_LOCALIZATION_IN_ORGANELLE	37	0.203107	1.46954	0.0682261	0.521102	1	9467	tags=86%, list=66%, signal=255%
GO_PROTEIN_TRIMERIZATION	45	0.19005	1.46818	0.0680934	0.521993	1	3009	tags=40%, list=21%, signal=51%
GO_NEGATIVE_REGULATION_OF_INTERLEUKIN_1_PRODUCTION	17	0.301916	1.46595	0.0828283	0.524824	1	9143	tags=94%, list=64%, signal=261%
GO_CYTOSKELETON_DEPENDENT_CYTOKINESIS	77	0.142896	1.46543	0.0737052	0.523906	1	4651	tags=47%, list=33%, signal=69%
GO_POSITIVE_REGULATION_OF_CALCIUM_MEDIATED_SIGNALING	35	0.2046	1.46429	0.0853175	0.524367	1	8518	tags=80%, list=60%, signal=197%
GO_REGULATION_OF_MICROTUBULE_DEPOLYMERIZATION	26	0.23809	1.46377	0.0928854	0.523338	1	5399	tags=62%, list=38%, signal=99%
GO_QUINONE_BIOSYNTHETIC_PROCESS	16	0.306267	1.46245	0.0897704	0.524252	1	9028	tags=94%, list=63%, signal=254%
GO_MOVEMENT_IN_ENVIRONMENT_OF_OTHER_ORGANISM_INVOLVED_IN_SYMBIOTIC_INTERACTION	34	0.211904	1.46092	0.0895833	0.525507	1	8750	tags=82%, list=61%, signal=212%
GO_MEIOTIC_CHROMOSOME_SEGREGATION	64	0.154976	1.45682	0.0808081	0.53277	1	2931	tags=36%, list=21%, signal=45%
GO_HOMOLOGOUS_CHROMOSOME_SEGREGATION	38	0.197655	1.4555	0.0912621	0.533702	1	2824	tags=39%, list=20%, signal=49%
GO_ENDOPLASMIC_RETICULUM_TO_CYTOSOL_TRANSPORT	27	0.228366	1.4552	0.0826613	0.532297	1	9448	tags=89%, list=66%, signal=262%
GO_VESICLE_ORGANIZATION	292	0.0740278	1.45399	0.109312	0.532773	1	4103	tags=36%, list=29%, signal=49%
GO_MUSCLE_CELL_DEVELOPMENT	143	0.105617	1.4533	0.0745968	0.532182	1	2803	tags=30%, list=20%, signal=37%
GO_PROTEIN_DEPOLYMERIZATION	99	0.122632	1.45125	0.072549	0.534921	1	5767	tags=53%, list=40%, signal=87%
GO_PHENOL_CONTAINING_COMPOUND_BIOSYNTHETIC_PROCESS	34	0.209223	1.44792	0.0899796	0.540323	1	5004	tags=56%, list=35%, signal=86%
GO_BINDING_OF_SPERM_TO_ZONA_PELLUCIDA	22	0.256442	1.4465	0.102823	0.541689	1	5436	tags=64%, list=38%, signal=103%
GO_POSITIVE_REGULATION_OF_RESPONSE_TO_DRUG	23	0.246342	1.44547	0.0922131	0.542057	1	6428	tags=70%, list=45%, signal=126%
GO_CELLULAR_PROCESS_INVOLVED_IN_REPRODUCTION_IN_MULTICELLULAR_ORGANISM	246	0.0792477	1.44466	0.0658683	0.542047	1	5743	tags=48%, list=40%, signal=79%
GO_NCRNA_EXPORT_FROM_NUCLEUS	36	0.202135	1.44201	0.0923077	0.546096	1	2279	tags=36%, list=16%, signal=43%
GO_SENSORY_PERCEPTION_OF_MECHANICAL_STIMULUS	132	0.10679	1.44017	0.0955285	0.548401	1	1194	tags=19%, list=8%, signal=20%
GO_REGULATION_OF_UBIQUITIN_PROTEIN_TRANSFERASE_ACTIVITY	45	0.184145	1.43823	0.0927022	0.550793	1	10400	tags=91%, list=73%, signal=333%
GO_CYTOKINE_PRODUCTION_INVOLVED_IN_IMMUNE_RESPONSE	76	0.139529	1.43808	0.0839844	0.549054	1	5351	tags=51%, list=37%, signal=82%
GO_MITOCHONDRION_LOCALIZATION	39	0.194276	1.43603	0.0808679	0.551729	1	7493	tags=72%, list=52%, signal=150%
GO_ERAD_PATHWAY	89	0.132025	1.43512	0.10119	0.551785	1	9528	tags=80%, list=67%, signal=238%
GO_POSITIVE_REGULATION_OF_PROTEIN_CATABOLIC_PROCESS	197	0.0864409	1.43367	0.0749507	0.553152	1	9085	tags=72%, list=64%, signal=195%
GO_DOPAMINE_TRANSPORT	39	0.200026	1.43326	0.0899796	0.552087	1	1546	tags=31%, list=11%, signal=34%
GO_SYNAPTONEMAL_COMPLEX_ORGANIZATION	16	0.296779	1.43284	0.0948617	0.55108	1	4696	tags=63%, list=33%, signal=93%
GO_NEGATIVE_REGULATION_OF_SMALL_GTPASE_MEDIATED_SIGNAL_TRANSDUCTION	52	0.168103	1.4318	0.0877551	0.551541	1	6677	tags=63%, list=47%, signal=119%
GO_ESTABLISHMENT_OF_ORGANELLE_LOCALIZATION	459	0.0573881	1.43079	0.107071	0.551908	1	2849	tags=25%, list=20%, signal=31%
GO_MITOCHONDRIAL_FISSION	31	0.21516	1.42977	0.0918164	0.552166	1	3386	tags=45%, list=24%, signal=59%
GO_REGULATION_OF_T_CELL_MEDIATED_CYTOTOXICITY	20	0.267078	1.42788	0.118217	0.55453	1	4049	tags=55%, list=28%, signal=77%
GO_INNER_MITOCHONDRIAL_MEMBRANE_ORGANIZATION	43	0.181315	1.42724	0.103189	0.55405	1	9051	tags=81%, list=63%, signal=221%
GO_LEUKOCYTE_PROLIFERATION	208	0.0853291	1.42623	0.0857143	0.554498	1	2852	tags=28%, list=20%, signal=35%
GO_REGULATION_OF_APPETITE	18	0.278416	1.42555	0.0940695	0.554168	1	3966	tags=56%, list=28%, signal=77%
GO_CELLULAR_PIGMENTATION	46	0.177275	1.4253	0.0784314	0.552734	1	1513	tags=28%, list=11%, signal=32%
GO_RESPONSE_TO_ELECTRICAL_STIMULUS	36	0.198862	1.42523	0.102041	0.550954	1	10665	tags=94%, list=75%, signal=371%
GO_RESPONSE_TO_IMMOBILIZATION_STRESS	20	0.265761	1.42506	0.0831683	0.549433	1	3353	tags=50%, list=23%, signal=65%
GO_REGULATION_OF_PEPTIDYL_THREONINE_PHOSPHORYLATION	41	0.190324	1.42292	0.0984252	0.552617	1	6003	tags=61%, list=42%, signal=105%
GO_POSITIVE_REGULATION_OF_CYTOKINE_PRODUCTION_INVOLVED_IN_IMMUNE_RESPONSE	41	0.188991	1.4222	0.0940695	0.552317	1	6022	tags=61%, list=42%, signal=105%
GO_RRNA_METHYLATION	21	0.259925	1.42212	0.102083	0.550594	1	6500	tags=71%, list=45%, signal=131%
GO_REGULATION_OF_CELLULAR_AMINE_METABOLIC_PROCESS	74	0.14123	1.42106	0.094162	0.551081	1	5718	tags=54%, list=40%, signal=90%
GO_REGULATION_OF_UBIQUITIN_DEPENDENT_PROTEIN_CATABOLIC_PROCESS	138	0.105853	1.42091	0.109228	0.549476	1	8031	tags=67%, list=56%, signal=151%
GO_POSITIVE_REGULATION_OF_B_CELL_MEDIATED_IMMUNITY	26	0.234257	1.41994	0.0889328	0.54983	1	4354	tags=54%, list=30%, signal=77%
GO_REGULATION_OF_ISOTYPE_SWITCHING	26	0.234257	1.41878	0.104938	0.550552	1	4354	tags=54%, list=30%, signal=77%
GO_NEGATIVE_REGULATION_OF_MITOTIC_CELL_CYCLE	287	0.0724417	1.41512	0.102317	0.557234	1	6705	tags=54%, list=47%, signal=100%
GO_REGULATION_OF_DNA_RECOMBINATION	74	0.138535	1.41269	0.0964567	0.560969	1	4404	tags=45%, list=31%, signal=64%
GO_REGULATION_OF_VESICLE_MEDIATED_TRANSPORT	449	0.0582629	1.41219	0.0706638	0.560227	1	2217	tags=21%, list=16%, signal=24%
GO_LINOLEIC_ACID_METABOLIC_PROCESS	15	0.29623	1.41199	0.100791	0.558695	1	2440	tags=47%, list=17%, signal=56%
GO_CORNIFICATION	41	0.189051	1.41188	0.0995935	0.557081	1	2883	tags=39%, list=20%, signal=49%
GO_GLUCAN_CATABOLIC_PROCESS	20	0.263197	1.41167	0.114688	0.555663	1	1960	tags=40%, list=14%, signal=46%
GO_PROTEIN_TRANSPORT_WITHIN_PLASMA_MEMBRANE	43	0.183281	1.41158	0.112205	0.553989	1	4036	tags=47%, list=28%, signal=65%
GO_IMMUNOGLOBULIN_SECRETION	15	0.296109	1.40977	0.0967118	0.556378	1	6254	tags=73%, list=44%, signal=130%
GO_REGULATION_OF_OXIDATIVE_PHOSPHORYLATION	23	0.247512	1.40744	0.115768	0.559951	1	8276	tags=83%, list=58%, signal=196%
GO_POSITIVE_REGULATION_OF_ANIMAL_ORGAN_MORPHOGENESIS	61	0.15414	1.4058	0.108317	0.561911	1	5070	tags=51%, list=35%, signal=78%
GO_VACUOLE_ORGANIZATION	153	0.0951647	1.40555	0.0848485	0.560606	1	7810	tags=64%, list=55%, signal=140%
GO_NUCLEOBASE_CONTAINING_SMALL_MOLECULE_INTERCONVERSION	29	0.222087	1.4051	0.117647	0.559755	1	3732	tags=48%, list=26%, signal=65%
GO_MULTIVESICULAR_BODY_ORGANIZATION	30	0.219721	1.40423	0.128205	0.559913	1	4489	tags=53%, list=31%, signal=78%
GO_POSITIVE_REGULATION_OF_DNA_REPLICATION	33	0.203264	1.40385	0.124224	0.55895	1	9663	tags=88%, list=68%, signal=271%
GO_RNA_PHOSPHODIESTER_BOND_HYDROLYSIS_EXONUCLEOLYTIC	37	0.196735	1.40362	0.0921569	0.557651	1	10717	tags=95%, list=75%, signal=377%
GO_POSITIVE_REGULATION_OF_INTRACELLULAR_PROTEIN_TRANSPORT	141	0.101167	1.40335	0.103922	0.556416	1	4549	tags=42%, list=32%, signal=61%
GO_STRIATED_MUSCLE_CELL_DIFFERENTIATION	220	0.0814087	1.39952	0.083004	0.563755	1	2752	tags=27%, list=19%, signal=33%
GO_SIGNAL_RELEASE_FROM_SYNAPSE	160	0.093658	1.39905	0.117517	0.563026	1	1981	tags=23%, list=14%, signal=27%
GO_MUSCLE_CELL_DIFFERENTIATION	290	0.0716215	1.39904	0.0893204	0.561229	1	2841	tags=27%, list=20%, signal=33%
GO_RIBOSOMAL_SMALL_SUBUNIT_BIOGENESIS	60	0.15147	1.39902	0.102249	0.559472	1	9756	tags=83%, list=68%, signal=261%
GO_AEROBIC_RESPIRATION	82	0.131645	1.3983	0.111111	0.55932	1	9460	tags=79%, list=66%, signal=233%
GO_RECEPTOR_INTERNALIZATION	96	0.123146	1.39677	0.106339	0.561025	1	2420	tags=29%, list=17%, signal=35%
GO_POSITIVE_REGULATION_OF_SODIUM_ION_TRANSMEMBRANE_TRANSPORTER_ACTIVITY	15	0.299942	1.39467	0.103774	0.56409	1	2387	tags=47%, list=17%, signal=56%
GO_CHAPERONE_COFACTOR_DEPENDENT_PROTEIN_REFOLDING	28	0.220413	1.39422	0.109344	0.563273	1	10129	tags=93%, list=71%, signal=318%
GO_KERATINIZATION	46	0.168372	1.39328	0.0939457	0.563644	1	2883	tags=37%, list=20%, signal=46%
GO_POSITIVE_REGULATION_OF_REPRODUCTIVE_PROCESS	55	0.162099	1.39166	0.107356	0.565619	1	6788	tags=64%, list=47%, signal=121%
GO_REGULATION_OF_MITOTIC_SPINDLE_ASSEMBLY	20	0.259765	1.39141	0.1	0.56438	1	9157	tags=90%, list=64%, signal=250%
GO_REGULATION_OF_PROTEIN_CATABOLIC_PROCESS	343	0.0659259	1.38869	0.0991735	0.568888	1	9624	tags=74%, list=67%, signal=220%
GO_ALCOHOL_CATABOLIC_PROCESS	39	0.185998	1.38573	0.10495	0.574086	1	1746	tags=31%, list=12%, signal=35%
GO_INTERFERON_GAMMA_MEDIATED_SIGNALING_PATHWAY	67	0.146008	1.38444	0.1222	0.575156	1	6243	tags=58%, list=44%, signal=103%
GO_RIBONUCLEOTIDE_CATABOLIC_PROCESS	28	0.21747	1.3838	0.122917	0.574688	1	6597	tags=68%, list=46%, signal=126%
GO_POSITIVE_REGULATION_OF_CALCIUM_ION_TRANSMEMBRANE_TRANSPORT	53	0.157217	1.37912	0.122093	0.583979	1	2615	tags=34%, list=18%, signal=41%
GO_NCRNA_PROCESSING	340	0.0642254	1.37694	0.116732	0.587352	1	10119	tags=77%, list=71%, signal=257%
GO_PROTEIN_MODIFICATION_BY_SMALL_PROTEIN_REMOVAL	257	0.0732764	1.37613	0.102249	0.587458	1	7648	tags=61%, list=53%, signal=128%
GO_AUTOPHAGY_OF_MITOCHONDRION	69	0.143968	1.37486	0.120654	0.588607	1	8103	tags=71%, list=57%, signal=163%
GO_POSITIVE_REGULATION_OF_ACTIN_FILAMENT_POLYMERIZATION	87	0.122437	1.37433	0.106855	0.588035	1	7297	tags=63%, list=51%, signal=128%
GO_NUCLEOSIDE_TRIPHOSPHATE_METABOLIC_PROCESS	56	0.157153	1.3728	0.118217	0.589934	1	7462	tags=68%, list=52%, signal=141%
GO_REGULATION_OF_DEFENSE_RESPONSE_TO_VIRUS_BY_HOST	26	0.227767	1.37074	0.118774	0.593115	1	6646	tags=69%, list=46%, signal=129%
GO_REGULATION_OF_VACUOLE_ORGANIZATION	38	0.181988	1.36858	0.112224	0.59646	1	4176	tags=47%, list=29%, signal=67%
GO_POSITIVE_REGULATION_OF_SECRETION	316	0.0675558	1.36613	0.118908	0.600685	1	1769	tags=19%, list=12%, signal=21%
GO_PHOSPHOLIPID_DEPHOSPHORYLATION	36	0.187845	1.36254	0.12233	0.607566	1	6851	tags=67%, list=48%, signal=128%
GO_CELLULAR_CARBOHYDRATE_CATABOLIC_PROCESS	37	0.187639	1.36132	0.126761	0.608706	1	1960	tags=32%, list=14%, signal=37%
GO_NEURON_DEATH_IN_RESPONSE_TO_OXIDATIVE_STRESS	23	0.236674	1.36111	0.11332	0.607404	1	6566	tags=70%, list=46%, signal=128%
GO_POSITIVE_REGULATION_OF_PROTEIN_TARGETING_TO_MEMBRANE	29	0.213115	1.35853	0.114754	0.611821	1	3860	tags=48%, list=27%, signal=66%
GO_POSITIVE_REGULATION_OF_COLLAGEN_BIOSYNTHETIC_PROCESS	20	0.251835	1.35849	0.109344	0.610081	1	2837	tags=45%, list=20%, signal=56%
GO_RESPONSE_TO_INTERLEUKIN_1	151	0.094904	1.35733	0.132114	0.610971	1	6704	tags=56%, list=47%, signal=105%
GO_REGULATION_OF_RESPONSE_TO_DRUG	76	0.130661	1.35627	0.120792	0.611741	1	1715	tags=25%, list=12%, signal=28%
GO_REGULATION_OF_INTRACELLULAR_PROTEIN_TRANSPORT	218	0.0788464	1.35312	0.139579	0.617863	1	6037	tags=50%, list=42%, signal=85%
GO_PROTEIN_IMPORT_INTO_MITOCHONDRIAL_MATRIX	17	0.271242	1.35292	0.147348	0.616564	1	9581	tags=94%, list=67%, signal=285%
GO_RIBOSOMAL_LARGE_SUBUNIT_BIOGENESIS	64	0.142777	1.35241	0.125	0.616067	1	5115	tags=50%, list=36%, signal=78%
GO_NEGATIVE_REGULATION_OF_VIRAL_GENOME_REPLICATION	33	0.198677	1.35149	0.128205	0.616613	1	8862	tags=82%, list=62%, signal=215%
GO_SPLICEOSOMAL_COMPLEX_ASSEMBLY	52	0.156633	1.35128	0.135246	0.61536	1	8215	tags=73%, list=57%, signal=171%
GO_INTERLEUKIN_17_PRODUCTION	19	0.263527	1.35003	0.133333	0.616665	1	2256	tags=42%, list=16%, signal=50%
GO_POSITIVE_REGULATION_OF_VIRAL_RELEASE_FROM_HOST_CELL	15	0.295428	1.34841	0.137295	0.61875	1	10076	tags=100%, list=70%, signal=338%
GO_REGULATION_OF_TRANSPORTER_ACTIVITY	242	0.0738803	1.34771	0.153846	0.618668	1	2387	tags=24%, list=17%, signal=28%
GO_POSITIVE_REGULATION_OF_CELLULAR_PROTEIN_CATABOLIC_PROCESS	131	0.103312	1.34706	0.145833	0.618462	1	8139	tags=67%, list=57%, signal=155%
GO_VIRAL_BUDDING_VIA_HOST_ESCRT_COMPLEX	20	0.247927	1.34645	0.120858	0.618253	1	9326	tags=90%, list=65%, signal=259%
GO_INTERLEUKIN_1_MEDIATED_SIGNALING_PATHWAY	94	0.119391	1.34507	0.152439	0.619919	1	6516	tags=57%, list=46%, signal=105%
GO_ENDOPLASMIC_RETICULUM_MANNOSE_TRIMMING	15	0.288547	1.34308	0.160825	0.623118	1	6362	tags=73%, list=45%, signal=132%
GO_RNA_SPLICING	392	0.0587556	1.34129	0.138	0.625634	1	9977	tags=76%, list=70%, signal=243%
GO_PROTEIN_AUTOUBIQUITINATION	59	0.146762	1.34109	0.140244	0.624336	1	5421	tags=53%, list=38%, signal=84%
GO_ENERGY_COUPLED_PROTON_TRANSMEMBRANE_TRANSPORT_AGAINST_ELECTROCHEMICAL_GRADIENT	30	0.201879	1.34083	0.129482	0.623194	1	4267	tags=50%, list=30%, signal=71%
GO_REGULATION_OF_HEMATOPOIETIC_PROGENITOR_CELL_DIFFERENTIATION	79	0.127119	1.33859	0.144351	0.627036	1	6516	tags=58%, list=46%, signal=106%
GO_REGULATION_OF_PROTEIN_MODIFICATION_BY_SMALL_PROTEIN_CONJUGATION_OR_REMOVAL	200	0.0811407	1.33786	0.127863	0.626993	1	10435	tags=81%, list=73%, signal=296%
GO_REGULATION_OF_PROTEASOMAL_UBIQUITIN_DEPENDENT_PROTEIN_CATABOLIC_PROCESS	114	0.106732	1.33742	0.146484	0.626307	1	8016	tags=67%, list=56%, signal=151%
GO_MICROTUBULE_POLYMERIZATION_OR_DEPOLYMERIZATION	100	0.114111	1.33717	0.146998	0.625101	1	5813	tags=52%, list=41%, signal=87%
GO_SPERMATID_NUCLEUS_DIFFERENTIATION	15	0.278818	1.33625	0.152918	0.625662	1	7454	tags=80%, list=52%, signal=167%
GO_SOMATIC_RECOMBINATION_OF_IMMUNOGLOBULIN_GENE_SEGMENTS	37	0.190419	1.33574	0.139918	0.625208	1	4625	tags=51%, list=32%, signal=76%
GO_GLYCOLYTIC_PROCESS	93	0.120871	1.33493	0.134694	0.625529	1	2279	tags=28%, list=16%, signal=33%
GO_MRNA_SPLICE_SITE_SELECTION	27	0.210467	1.33265	0.170588	0.629391	1	7056	tags=70%, list=49%, signal=139%
GO_DE_NOVO_PROTEIN_FOLDING	37	0.183778	1.33253	0.153101	0.627965	1	10129	tags=89%, list=71%, signal=305%
GO_GLYCOSYL_COMPOUND_METABOLIC_PROCESS	54	0.155141	1.33241	0.166667	0.626481	1	11556	tags=96%, list=81%, signal=501%
GO_NUCLEOSIDE_PHOSPHATE_METABOLIC_PROCESS	189	0.0824451	1.33187	0.143149	0.626029	1	3450	tags=32%, list=24%, signal=42%
GO_RNA_PHOSPHODIESTER_BOND_HYDROLYSIS	128	0.100363	1.33171	0.135135	0.624724	1	10751	tags=85%, list=75%, signal=340%
GO_REGULATION_OF_T_CELL_CYTOKINE_PRODUCTION	18	0.265093	1.32967	0.162	0.62781	1	3362	tags=50%, list=24%, signal=65%
GO_HAIR_CELL_DIFFERENTIATION	29	0.207663	1.3277	0.141921	0.630891	1	980	tags=28%, list=7%, signal=30%
GO_INTERLEUKIN_1_BETA_SECRETION	29	0.206515	1.3265	0.146694	0.632055	1	6419	tags=66%, list=45%, signal=119%
GO_POSITIVE_REGULATION_OF_MEMBRANE_PERMEABILITY	59	0.145597	1.32542	0.15098	0.633104	1	10526	tags=88%, list=74%, signal=333%
GO_METAPHASE_ANAPHASE_TRANSITION_OF_CELL_CYCLE	54	0.151011	1.32534	0.14553	0.631578	1	6320	tags=59%, list=44%, signal=106%
GO_TOLERANCE_INDUCTION	17	0.262525	1.32496	0.146998	0.630762	1	2137	tags=41%, list=15%, signal=48%
GO_CELLULAR_COMPONENT_DISASSEMBLY	481	0.0519365	1.32456	0.152893	0.630139	1	7336	tags=56%, list=51%, signal=112%
GO_GLUTAMATE_METABOLIC_PROCESS	16	0.270133	1.32435	0.163673	0.628947	1	4183	tags=56%, list=29%, signal=79%
GO_REGULATION_OF_PROTEIN_TARGETING_TO_MEMBRANE	32	0.19912	1.32115	0.141684	0.635063	1	3860	tags=47%, list=27%, signal=64%
GO_REGULATION_OF_PROTEIN_COMPLEX_ASSEMBLY	374	0.0599478	1.32092	0.141717	0.633835	1	6924	tags=54%, list=48%, signal=103%
GO_ORGANELLE_DISASSEMBLY	91	0.11518	1.31776	0.147541	0.639938	1	8103	tags=68%, list=57%, signal=156%
GO_SPERM_EGG_RECOGNITION	29	0.206309	1.31767	0.128049	0.638405	1	5436	tags=59%, list=38%, signal=94%
GO_CARBOHYDRATE_METABOLIC_PROCESS	467	0.0524878	1.3176	0.166344	0.636912	1	2365	tags=22%, list=17%, signal=25%
GO_DNA_PACKAGING	118	0.104283	1.31616	0.140461	0.638797	1	6880	tags=58%, list=48%, signal=112%
GO_PHOSPHOLIPASE_C_ACTIVATING_G_PROTEIN_COUPLED_RECEPTOR_SIGNALING_PATHWAY	77	0.127428	1.31614	0.179752	0.637161	1	2643	tags=31%, list=18%, signal=38%
GO_REGULATION_OF_RESPONSE_TO_BIOTIC_STIMULUS	99	0.113475	1.31569	0.138943	0.636636	1	5897	tags=53%, list=41%, signal=89%
GO_POSITIVE_REGULATION_OF_MITOCHONDRION_ORGANIZATION	109	0.107306	1.31428	0.151874	0.638471	1	10543	tags=84%, list=74%, signal=319%
GO_REGULATION_OF_TRANSLATION_IN_RESPONSE_TO_STRESS	18	0.2543	1.31338	0.126252	0.639035	1	6693	tags=72%, list=47%, signal=136%
GO_REGULATION_OF_RESPONSE_TO_FOOD	17	0.266829	1.31241	0.145315	0.639754	1	9644	tags=94%, list=67%, signal=289%
GO_NEGATIVE_REGULATION_OF_AMINE_TRANSPORT	24	0.226411	1.31048	0.168561	0.642792	1	8681	tags=83%, list=61%, signal=212%
GO_REGULATION_OF_TOLL_LIKE_RECEPTOR_SIGNALING_PATHWAY	57	0.147168	1.30913	0.154959	0.644511	1	2418	tags=32%, list=17%, signal=38%
GO_PROTEIN_TRANSPORT_WITHIN_LIPID_BILAYER	51	0.149519	1.309	0.15102	0.643199	1	4036	tags=43%, list=28%, signal=60%
GO_POSITIVE_REGULATION_OF_ADAPTIVE_IMMUNE_RESPONSE	74	0.128467	1.30887	0.158763	0.641785	1	4354	tags=43%, list=30%, signal=62%
GO_POSITIVE_REGULATION_OF_ANTIGEN_RECEPTOR_MEDIATED_SIGNALING_PATHWAY	20	0.243514	1.30781	0.152263	0.642769	1	5815	tags=65%, list=41%, signal=109%
GO_HORMONE_TRANSPORT	254	0.0710445	1.30533	0.168337	0.647187	1	1703	tags=19%, list=12%, signal=21%
GO_CYCLIC_NUCLEOTIDE_MEDIATED_SIGNALING	163	0.0880157	1.30451	0.155512	0.647478	1	2351	tags=25%, list=16%, signal=30%
GO_REGULATION_OF_TYPE_2_IMMUNE_RESPONSE	20	0.242463	1.30329	0.172222	0.648846	1	2256	tags=40%, list=16%, signal=47%
GO_SECRETORY_GRANULE_ORGANIZATION	28	0.206506	1.30276	0.156371	0.648474	1	7264	tags=71%, list=51%, signal=145%
GO_REGULATION_OF_CALCIUM_ION_TRANSMEMBRANE_TRANSPORTER_ACTIVITY	76	0.127252	1.30176	0.156942	0.649326	1	2704	tags=32%, list=19%, signal=39%
GO_FEEDING_BEHAVIOR	71	0.132374	1.30147	0.162313	0.648403	1	8989	tags=76%, list=63%, signal=204%
GO_NEGATIVE_REGULATION_OF_CYCLIN_DEPENDENT_PROTEIN_KINASE_ACTIVITY	28	0.211352	1.30131	0.167339	0.647155	1	4642	tags=54%, list=32%, signal=79%
GO_NCRNA_CATABOLIC_PROCESS	23	0.223069	1.29997	0.156556	0.648748	1	9868	tags=91%, list=69%, signal=294%
GO_NEGATIVE_REGULATION_OF_METAPHASE_ANAPHASE_TRANSITION_OF_CELL_CYCLE	35	0.186877	1.29852	0.151697	0.650643	1	6320	tags=63%, list=44%, signal=112%
GO_REGULATION_OF_CAMP_MEDIATED_SIGNALING	44	0.167543	1.29849	0.127016	0.649068	1	1835	tags=30%, list=13%, signal=34%
GO_ANTIGEN_PROCESSING_AND_PRESENTATION_OF_PEPTIDE_ANTIGEN_VIA_MHC_CLASS_I	88	0.116592	1.29806	0.160966	0.648514	1	8902	tags=74%, list=62%, signal=195%
GO_CELLULAR_BIOGENIC_AMINE_METABOLIC_PROCESS	41	0.174754	1.29659	0.166337	0.650498	1	7271	tags=68%, list=51%, signal=139%
GO_RNA_CAPPING	32	0.190953	1.29595	0.170254	0.650455	1	8444	tags=78%, list=59%, signal=190%
GO_REGULATION_OF_IMMUNOGLOBULIN_PRODUCTION	46	0.158862	1.2945	0.143145	0.65244	1	5194	tags=52%, list=36%, signal=82%
GO_PROTEASOMAL_UBIQUITIN_INDEPENDENT_PROTEIN_CATABOLIC_PROCESS	23	0.227005	1.29275	0.167677	0.655164	1	6704	tags=70%, list=47%, signal=131%
GO_REGULATION_OF_INTRACELLULAR_TRANSPORT	393	0.0573832	1.29261	0.156788	0.65388	1	6040	tags=48%, list=42%, signal=81%
GO_REGULATION_OF_ANIMAL_ORGAN_MORPHOGENESIS	221	0.075948	1.2917	0.15735	0.654377	1	5981	tags=49%, list=42%, signal=83%
GO_PH_REDUCTION	46	0.155613	1.29138	0.162651	0.653509	1	7105	tags=65%, list=50%, signal=129%
GO_SUBSTANTIA_NIGRA_DEVELOPMENT	38	0.174336	1.29085	0.161165	0.653295	1	7671	tags=71%, list=54%, signal=153%
GO_POSITIVE_REGULATION_OF_MUSCLE_CELL_DIFFERENTIATION	71	0.129349	1.2906	0.157371	0.652258	1	1582	tags=24%, list=11%, signal=27%
GO_ANTIBIOTIC_CATABOLIC_PROCESS	27	0.208468	1.28894	0.160784	0.654753	1	7614	tags=74%, list=53%, signal=158%
GO_CARBOHYDRATE_BIOSYNTHETIC_PROCESS	178	0.0836409	1.28816	0.188119	0.655135	1	2352	tags=25%, list=16%, signal=29%
GO_SINGLE_FERTILIZATION	78	0.124811	1.2875	0.186992	0.655143	1	5739	tags=53%, list=40%, signal=87%
GO_REGULATION_OF_CYTOKINESIS	73	0.129925	1.28741	0.160083	0.653764	1	5397	tags=51%, list=38%, signal=81%
GO_MALE_GENITALIA_DEVELOPMENT	17	0.258949	1.28472	0.186275	0.658901	1	3029	tags=47%, list=21%, signal=60%
GO_POSITIVE_REGULATION_OF_MITOCHONDRIAL_OUTER_MEMBRANE_PERMEABILIZATION_INVOLVED_IN_APOPTOTIC_SIGNALING_PATHWAY	34	0.188098	1.28372	0.171937	0.659673	1	2362	tags=35%, list=17%, signal=42%
GO_REGULATION_OF_EXOCYTOSIS	195	0.0796052	1.28255	0.18107	0.66106	1	1809	tags=21%, list=13%, signal=23%
GO_SYNAPTIC_VESICLE_EXOCYTOSIS	116	0.10358	1.2819	0.181633	0.661123	1	1981	tags=24%, list=14%, signal=28%
GO_POSITIVE_REGULATION_OF_PROTEOLYSIS_INVOLVED_IN_CELLULAR_PROTEIN_CATABOLIC_PROCESS	111	0.105652	1.28118	0.17437	0.661294	1	8031	tags=67%, list=56%, signal=151%
GO_REGULATION_OF_MONOCYTE_CHEMOTAXIS	17	0.259196	1.28048	0.166045	0.661601	1	9753	tags=94%, list=68%, signal=296%
GO_MORPHOGENESIS_OF_AN_EPITHELIAL_BUD	15	0.268151	1.28022	0.161959	0.66061	1	2841	tags=47%, list=20%, signal=58%
GO_SYNAPTIC_VESICLE_LOCALIZATION	158	0.0863066	1.28018	0.158537	0.659112	1	2579	tags=27%, list=18%, signal=32%
GO_POSITIVE_REGULATION_OF_PROTEIN_COMPLEX_ASSEMBLY	216	0.0747528	1.27893	0.182365	0.660712	1	7352	tags=59%, list=51%, signal=119%
GO_POSITIVE_REGULATION_OF_INTERLEUKIN_12_PRODUCTION	22	0.226585	1.27876	0.181287	0.659588	1	6512	tags=68%, list=46%, signal=125%
GO_REGULATION_OF_NUCLEOTIDE_BIOSYNTHETIC_PROCESS	31	0.191398	1.27861	0.179337	0.658372	1	958	tags=26%, list=7%, signal=28%
GO_NUCLEOSIDE_PHOSPHATE_CATABOLIC_PROCESS	65	0.135788	1.27665	0.159923	0.661591	1	3785	tags=40%, list=26%, signal=54%
GO_MYOBLAST_FUSION	27	0.203752	1.27652	0.188931	0.660335	1	1857	tags=33%, list=13%, signal=38%
GO_ADRENERGIC_RECEPTOR_SIGNALING_PATHWAY	22	0.226152	1.27615	0.174419	0.659696	1	7168	tags=73%, list=50%, signal=146%
GO_INTERMEDIATE_FILAMENT_ORGANIZATION	18	0.248004	1.27548	0.181263	0.659865	1	3606	tags=50%, list=25%, signal=67%
GO_SPECIFICATION_OF_ANIMAL_ORGAN_IDENTITY	22	0.229591	1.27508	0.206226	0.659266	1	3220	tags=45%, list=23%, signal=59%
GO_CELL_CYCLE_CHECKPOINT	202	0.0781984	1.27505	0.178431	0.657804	1	7248	tags=58%, list=51%, signal=117%
GO_DETECTION_OF_EXTERNAL_BIOTIC_STIMULUS	15	0.276932	1.27493	0.191837	0.656551	1	8434	tags=87%, list=59%, signal=211%
GO_PROTEIN_K63_LINKED_UBIQUITINATION	44	0.162829	1.27416	0.177143	0.656914	1	9700	tags=84%, list=68%, signal=261%
GO_NOREPINEPHRINE_TRANSPORT	16	0.267997	1.27293	0.176471	0.658517	1	8681	tags=88%, list=61%, signal=223%
GO_GRANULOCYTE_DIFFERENTIATION	27	0.200559	1.2728	0.183333	0.657358	1	3491	tags=44%, list=24%, signal=59%
GO_ANTIGEN_PROCESSING_AND_PRESENTATION_OF_PEPTIDE_OR_POLYSACCHARIDE_ANTIGEN_VIA_MHC_CLASS_II	87	0.117826	1.27202	0.170588	0.657678	1	5062	tags=47%, list=35%, signal=73%
GO_PROTEIN_ACYLATION	215	0.0752411	1.27199	0.178	0.656236	1	3993	tags=35%, list=28%, signal=48%
GO_HEMATOPOIETIC_STEM_CELL_DIFFERENTIATION	74	0.126236	1.27164	0.162325	0.655579	1	6704	tags=59%, list=47%, signal=111%
GO_REGULATION_OF_CYTOPLASMIC_TRANSLATION	26	0.214107	1.27158	0.158996	0.654225	1	10140	tags=92%, list=71%, signal=317%
GO_CELLULAR_AMINO_ACID_METABOLIC_PROCESS	256	0.0689437	1.27133	0.169851	0.653389	1	6905	tags=55%, list=48%, signal=105%
GO_MAINTENANCE_OF_PROTEIN_LOCATION_IN_CELL	68	0.133019	1.27005	0.175197	0.655045	1	7567	tags=66%, list=53%, signal=140%
GO_POSITIVE_REGULATION_OF_DNA_METABOLIC_PROCESS	139	0.0919468	1.26984	0.18543	0.654038	1	4354	tags=40%, list=30%, signal=56%
GO_NAD_BIOSYNTHETIC_PROCESS	22	0.227623	1.26773	0.187747	0.65776	1	7147	tags=73%, list=50%, signal=145%
GO_REGULATION_OF_MICROTUBULE_BASED_MOVEMENT	23	0.218119	1.26704	0.180422	0.657967	1	3723	tags=48%, list=26%, signal=65%
GO_NEGATIVE_REGULATION_OF_CALCIUM_ION_TRANSPORT	47	0.155699	1.26576	0.182879	0.659685	1	2343	tags=32%, list=16%, signal=38%
GO_MITOTIC_DNA_INTEGRITY_CHECKPOINT	101	0.107556	1.26538	0.169422	0.659192	1	7248	tags=61%, list=51%, signal=124%
GO_NUCLEOSIDE_METABOLIC_PROCESS	49	0.151294	1.26476	0.170254	0.65928	1	11556	tags=96%, list=81%, signal=499%
GO_TRANSCRIPTION_INITIATION_FROM_RNA_POLYMERASE_II_PROMOTER	168	0.0862287	1.26471	0.170213	0.657884	1	12396	tags=95%, list=87%, signal=708%
GO_REGULATION_OF_CALCIUM_ION_TRANSMEMBRANE_TRANSPORT	121	0.098043	1.26424	0.189189	0.657551	1	2390	tags=26%, list=17%, signal=31%
GO_PROTEIN_FOLDING_IN_ENDOPLASMIC_RETICULUM	15	0.274761	1.26411	0.182377	0.656378	1	8465	tags=87%, list=59%, signal=212%
GO_REGULATION_OF_VIRAL_GENOME_REPLICATION	63	0.135235	1.26394	0.185714	0.655272	1	10101	tags=84%, list=71%, signal=285%
GO_VESICLE_LOCALIZATION	286	0.06474	1.26211	0.170478	0.658266	1	2641	tags=25%, list=18%, signal=30%
GO_UTERUS_DEVELOPMENT	17	0.249844	1.26018	0.183468	0.661563	1	3159	tags=47%, list=22%, signal=60%
GO_AUDITORY_RECEPTOR_CELL_DEVELOPMENT	16	0.259979	1.25892	0.204819	0.663048	1	4328	tags=56%, list=30%, signal=81%
GO_REGULATION_OF_MONOCYTE_DIFFERENTIATION	16	0.261099	1.25869	0.203822	0.662118	1	4312	tags=56%, list=30%, signal=80%
GO_REGULATION_OF_CELL_MATURATION	19	0.241058	1.25838	0.193483	0.661441	1	10101	tags=95%, list=71%, signal=322%
GO_ORGANOPHOSPHATE_CATABOLIC_PROCESS	117	0.101473	1.2583	0.208417	0.660168	1	6869	tags=58%, list=48%, signal=111%
GO_REGULATION_OF_CYSTEINE_TYPE_ENDOPEPTIDASE_ACTIVITY	188	0.0800889	1.25776	0.202811	0.66004	1	7614	tags=61%, list=53%, signal=129%
GO_REGULATION_OF_METAL_ION_TRANSPORT	314	0.0612977	1.2575	0.191919	0.659213	1	2420	tags=23%, list=17%, signal=27%
GO_PURINE_CONTAINING_COMPOUND_METABOLIC_PROCESS	142	0.0932688	1.2571	0.188571	0.658706	1	3612	tags=35%, list=25%, signal=46%
GO_NEGATIVE_REGULATION_OF_CELLULAR_AMIDE_METABOLIC_PROCESS	136	0.0928838	1.25707	0.181435	0.657341	1	7829	tags=64%, list=55%, signal=140%
GO_REGULATION_OF_CYCLIN_DEPENDENT_PROTEIN_KINASE_ACTIVITY	92	0.113045	1.25683	0.193483	0.656488	1	10980	tags=88%, list=77%, signal=377%
GO_REGULATION_OF_RESPONSE_TO_ENDOPLASMIC_RETICULUM_STRESS	77	0.119212	1.25682	0.187123	0.655081	1	9258	tags=77%, list=65%, signal=216%
GO_POSITIVE_REGULATION_OF_PROTEIN_COMPLEX_DISASSEMBLY	33	0.185498	1.25653	0.183432	0.654396	1	2985	tags=39%, list=21%, signal=50%
GO_NEGATIVE_REGULATION_OF_CHROMOSOME_SEGREGATION	41	0.165	1.2556	0.206061	0.655283	1	6364	tags=61%, list=45%, signal=110%
GO_NEGATIVE_REGULATION_OF_LEUKOCYTE_PROLIFERATION	58	0.135005	1.2555	0.205231	0.654111	1	2267	tags=29%, list=16%, signal=35%
GO_REGULATION_OF_PEPTIDE_SECRETION	355	0.0577595	1.25382	0.178715	0.656721	1	1610	tags=17%, list=11%, signal=19%
GO_POSITIVE_REGULATION_OF_ISOTYPE_SWITCHING	18	0.251241	1.25359	0.198819	0.655864	1	4354	tags=56%, list=30%, signal=80%
GO_RESPONSE_TO_IRON_ION	28	0.196023	1.25204	0.183908	0.658337	1	3329	tags=43%, list=23%, signal=56%
GO_REGULATION_OF_PROTEIN_EXIT_FROM_ENDOPLASMIC_RETICULUM	23	0.222521	1.25155	0.186538	0.658208	1	6768	tags=70%, list=47%, signal=132%
GO_RNA_SPLICING_VIA_TRANSESTERIFICATION_REACTIONS	313	0.0622017	1.25149	0.189922	0.656941	1	9954	tags=76%, list=70%, signal=244%
GO_MITOTIC_METAPHASE_PLATE_CONGRESSION	43	0.160379	1.25119	0.192079	0.656206	1	8352	tags=74%, list=58%, signal=178%
GO_NEGATIVE_REGULATION_OF_REACTIVE_OXYGEN_SPECIES_METABOLIC_PROCESS	24	0.210389	1.25075	0.174349	0.655898	1	10101	tags=92%, list=71%, signal=312%
GO_NEGATIVE_REGULATION_OF_CATABOLIC_PROCESS	256	0.0672343	1.2504	0.177645	0.655431	1	10503	tags=80%, list=73%, signal=296%
GO_PEPTIDYL_CYSTEINE_MODIFICATION	40	0.159301	1.25002	0.180258	0.654962	1	4876	tags=50%, list=34%, signal=76%
GO_FOAM_CELL_DIFFERENTIATION	25	0.210186	1.24999	0.212687	0.653645	1	2146	tags=36%, list=15%, signal=42%
GO_REGULATION_OF_CENTRIOLE_REPLICATION	21	0.226633	1.24871	0.176349	0.655296	1	7656	tags=76%, list=54%, signal=164%
GO_CATECHOLAMINE_BIOSYNTHETIC_PROCESS	15	0.266354	1.24855	0.216433	0.654307	1	7632	tags=80%, list=53%, signal=171%
GO_REGULATION_OF_MEIOTIC_CELL_CYCLE	39	0.167876	1.24756	0.178344	0.655329	1	5670	tags=56%, list=40%, signal=93%
GO_TRANSFERRIN_TRANSPORT	33	0.184196	1.24736	0.218992	0.65442	1	3870	tags=45%, list=27%, signal=62%
GO_POSITIVE_REGULATION_OF_EMBRYONIC_DEVELOPMENT	29	0.196211	1.24729	0.185185	0.653192	1	6566	tags=66%, list=46%, signal=121%
GO_INTRINSIC_APOPTOTIC_SIGNALING_PATHWAY_BY_P53_CLASS_MEDIATOR	71	0.125203	1.24681	0.192385	0.652964	1	9091	tags=76%, list=64%, signal=208%
GO_POSITIVE_REGULATION_OF_NUCLEOBASE_CONTAINING_COMPOUND_METABOLIC_PROCESS	204	0.0746301	1.24596	0.191939	0.65363	1	9389	tags=73%, list=66%, signal=210%
GO_REGULATION_OF_OXIDATIVE_STRESS_INDUCED_CELL_DEATH	54	0.142406	1.24567	0.194059	0.652995	1	8031	tags=70%, list=56%, signal=160%
GO_SYNAPTIC_TRANSMISSION_CHOLINERGIC	24	0.214102	1.24538	0.204082	0.652354	1	8261	tags=79%, list=58%, signal=187%
GO_TRNA_METABOLIC_PROCESS	168	0.0811189	1.24449	0.196393	0.653148	1	1576	tags=19%, list=11%, signal=21%
GO_REGULATION_OF_ACTIN_NUCLEATION	27	0.203313	1.24449	0.184369	0.651806	1	9276	tags=85%, list=65%, signal=242%
GO_EPIDERMAL_CELL_DIFFERENTIATION	146	0.0886945	1.24434	0.207739	0.65085	1	1094	tags=16%, list=8%, signal=18%
GO_REGULATION_OF_PROTEIN_HOMODIMERIZATION_ACTIVITY	20	0.235038	1.24433	0.190926	0.649525	1	2362	tags=40%, list=17%, signal=48%
GO_NEGATIVE_REGULATION_OF_CELLULAR_CATABOLIC_PROCESS	208	0.0740183	1.24424	0.192229	0.64835	1	10503	tags=81%, list=73%, signal=300%
GO_AXONEMAL_DYNEIN_COMPLEX_ASSEMBLY	29	0.194232	1.24339	0.180894	0.648937	1	10045	tags=90%, list=70%, signal=301%
GO_NEURON_CELLULAR_HOMEOSTASIS	29	0.195012	1.24333	0.212766	0.647745	1	8062	tags=76%, list=56%, signal=174%
GO_REGULATION_OF_SYNCYTIUM_FORMATION_BY_PLASMA_MEMBRANE_FUSION	17	0.252024	1.24268	0.205339	0.647976	1	1446	tags=35%, list=10%, signal=39%
GO_MICROTUBULE_CYTOSKELETON_ORGANIZATION	493	0.0486439	1.24122	0.209016	0.650008	1	7447	tags=57%, list=52%, signal=114%
GO_CELLULAR_DETOXIFICATION	78	0.11778	1.24024	0.199187	0.650965	1	4556	tags=44%, list=32%, signal=64%
GO_POLYSACCHARIDE_CATABOLIC_PROCESS	23	0.220042	1.23962	0.195695	0.651104	1	3074	tags=43%, list=22%, signal=55%
GO_FATTY_ACID_TRANSMEMBRANE_TRANSPORT	17	0.247645	1.23838	0.223108	0.652802	1	9077	tags=88%, list=63%, signal=241%
GO_FEMALE_MEIOTIC_NUCLEAR_DIVISION	24	0.213472	1.2376	0.205231	0.653342	1	4696	tags=54%, list=33%, signal=81%
GO_PURINE_CONTAINING_COMPOUND_CATABOLIC_PROCESS	44	0.157745	1.23653	0.208925	0.654671	1	4249	tags=45%, list=30%, signal=64%
GO_BLASTOCYST_GROWTH	18	0.237732	1.23633	0.207865	0.65383	1	8518	tags=83%, list=60%, signal=206%
GO_REGULATION_OF_MICROTUBULE_POLYMERIZATION	44	0.150626	1.23607	0.17484	0.653134	1	5975	tags=57%, list=42%, signal=97%
GO_CALCIUM_ION_REGULATED_EXOCYTOSIS	146	0.0882889	1.23543	0.192678	0.653329	1	1981	tags=23%, list=14%, signal=26%
GO_NEGATIVE_REGULATION_OF_SYSTEMIC_ARTERIAL_BLOOD_PRESSURE	17	0.246808	1.23467	0.185468	0.653832	1	8248	tags=82%, list=58%, signal=194%
GO_REGULATION_OF_PROTEIN_BINDING	190	0.0749401	1.23391	0.209581	0.654365	1	2704	tags=26%, list=19%, signal=32%
GO_NEGATIVE_REGULATION_OF_CYSTEINE_TYPE_ENDOPEPTIDASE_ACTIVITY	73	0.124725	1.23166	0.208748	0.658467	1	8996	tags=75%, list=63%, signal=202%
GO_CHAPERONE_MEDIATED_PROTEIN_COMPLEX_ASSEMBLY	17	0.244378	1.23137	0.213147	0.657785	1	4078	tags=53%, list=29%, signal=74%
GO_CILIARY_BASAL_BODY_PLASMA_MEMBRANE_DOCKING	95	0.108642	1.23135	0.212	0.656527	1	9592	tags=78%, list=67%, signal=235%
GO_NITRIC_OXIDE_SYNTHASE_BIOSYNTHETIC_PROCESS	16	0.258613	1.23126	0.232465	0.655437	1	7028	tags=75%, list=49%, signal=147%
GO_REGULATION_OF_AUTOPHAGOSOME_ASSEMBLY	32	0.176966	1.2295	0.228866	0.658149	1	4176	tags=47%, list=29%, signal=66%
GO_NEGATIVE_REGULATION_OF_CELL_CYCLE_PROCESS	300	0.0624874	1.22889	0.21611	0.658221	1	6606	tags=52%, list=46%, signal=95%
GO_REGULATION_OF_HORMONE_SECRETION	210	0.0742561	1.22888	0.20284	0.656959	1	1608	tags=19%, list=11%, signal=21%
GO_POSITIVE_REGULATION_OF_TOLL_LIKE_RECEPTOR_SIGNALING_PATHWAY	21	0.221303	1.22703	0.213018	0.660216	1	2286	tags=38%, list=16%, signal=45%
GO_MITOCHONDRIAL_OUTER_MEMBRANE_PERMEABILIZATION	52	0.142921	1.22683	0.21281	0.659387	1	2362	tags=31%, list=17%, signal=37%
GO_NEGATIVE_REGULATION_OF_MITOCHONDRION_ORGANIZATION	46	0.154804	1.22677	0.218182	0.658227	1	9292	tags=80%, list=65%, signal=229%
GO_REGULATION_OF_NUCLEASE_ACTIVITY	19	0.232125	1.2262	0.212425	0.658262	1	5714	tags=63%, list=40%, signal=105%
GO_PROTEIN_TRANSMEMBRANE_TRANSPORT	58	0.134257	1.22477	0.193878	0.66037	1	4496	tags=45%, list=31%, signal=65%
GO_ADAPTIVE_IMMUNE_RESPONSE_BASED_ON_SOMATIC_RECOMBINATION_OF_IMMUNE_RECEPTORS_BUILT_FROM_IMMUNOGLOBULIN_SUPERFAMILY_DOMAINS	181	0.0774913	1.22297	0.207585	0.663368	1	4671	tags=40%, list=33%, signal=59%
GO_ATP_HYDROLYSIS_COUPLED_CATION_TRANSMEMBRANE_TRANSPORT	51	0.148291	1.22028	0.220441	0.668497	1	6296	tags=59%, list=44%, signal=105%
GO_REGULATION_OF_ESTABLISHMENT_OF_PROTEIN_LOCALIZATION_TO_MITOCHONDRION	68	0.128599	1.22016	0.213573	0.667473	1	2374	tags=29%, list=17%, signal=35%
GO_REGULATION_OF_CATION_TRANSMEMBRANE_TRANSPORT	287	0.0618647	1.21725	0.212806	0.673154	1	1075	tags=14%, list=8%, signal=14%
GO_POSITIVE_REGULATION_OF_MYELOID_LEUKOCYTE_CYTOKINE_PRODUCTION_INVOLVED_IN_IMMUNE_RESPONSE	18	0.245669	1.21651	0.231733	0.673606	1	6022	tags=67%, list=42%, signal=115%
GO_MITOTIC_CYTOKINETIC_PROCESS	22	0.214306	1.21598	0.234343	0.673524	1	4088	tags=50%, list=29%, signal=70%
GO_TRNA_TRANSPORT	32	0.184678	1.21581	0.20404	0.672629	1	2279	tags=34%, list=16%, signal=41%
GO_MONOCYTE_CHEMOTAXIS	30	0.184766	1.21314	0.216842	0.677779	1	9753	tags=87%, list=68%, signal=272%
GO_IMMUNOGLOBULIN_PRODUCTION	72	0.123344	1.21294	0.219844	0.676952	1	5194	tags=49%, list=36%, signal=76%
GO_REGULATION_OF_CENTROSOME_CYCLE	54	0.137699	1.21089	0.224449	0.680624	1	9157	tags=78%, list=64%, signal=216%
GO_REGULATION_OF_MITOCHONDRION_ORGANIZATION	166	0.0818075	1.21044	0.231801	0.680399	1	2374	tags=25%, list=17%, signal=29%
GO_CYTOKINETIC_PROCESS	37	0.166779	1.21034	0.248963	0.679302	1	9985	tags=86%, list=70%, signal=286%
GO_RECEPTOR_METABOLIC_PROCESS	164	0.0815879	1.20901	0.238095	0.681206	1	2420	tags=25%, list=17%, signal=30%
GO_PROTEIN_DEPHOSPHORYLATION	286	0.0609794	1.20879	0.221996	0.68041	1	5143	tags=42%, list=36%, signal=64%
GO_NEGATIVE_REGULATION_OF_LYMPHOCYTE_MEDIATED_IMMUNITY	22	0.214414	1.20863	0.238835	0.679486	1	2137	tags=36%, list=15%, signal=43%
GO_NEGATIVE_REGULATION_OF_RNA_CATABOLIC_PROCESS	47	0.147846	1.20638	0.219557	0.68362	1	11580	tags=96%, list=81%, signal=502%
GO_POSITIVE_REGULATION_OF_FIBROBLAST_PROLIFERATION	45	0.151716	1.20518	0.215164	0.685314	1	8956	tags=78%, list=63%, signal=208%
GO_POSITIVE_REGULATION_OF_INTERLEUKIN_1_PRODUCTION	29	0.187331	1.20499	0.234375	0.684424	1	2256	tags=34%, list=16%, signal=41%
GO_ACROSOME_REACTION	19	0.238348	1.20403	0.261538	0.685476	1	7130	tags=74%, list=50%, signal=147%
GO_INTRINSIC_APOPTOTIC_SIGNALING_PATHWAY_IN_RESPONSE_TO_DNA_DAMAGE_BY_P53_CLASS_MEDIATOR	43	0.155182	1.20159	0.23617	0.690275	1	9091	tags=79%, list=64%, signal=217%
GO_ENERGY_RESERVE_METABOLIC_PROCESS	72	0.118837	1.20132	0.23622	0.68971	1	3074	tags=33%, list=22%, signal=42%
GO_ORGANIC_CATION_TRANSPORT	27	0.192225	1.19755	0.232323	0.697433	1	1492	tags=30%, list=10%, signal=33%
GO_RENAL_VESICLE_DEVELOPMENT	17	0.237506	1.19742	0.221095	0.696452	1	5858	tags=65%, list=41%, signal=109%
GO_DETECTION_OF_BIOTIC_STIMULUS	18	0.243615	1.19713	0.231237	0.69579	1	8434	tags=83%, list=59%, signal=203%
GO_EXOCYTIC_PROCESS	78	0.114806	1.19673	0.235977	0.695423	1	4415	tags=42%, list=31%, signal=61%
GO_CILIUM_OR_FLAGELLUM_DEPENDENT_CELL_MOTILITY	32	0.178228	1.19547	0.214145	0.697232	1	4158	tags=47%, list=29%, signal=66%
GO_POSITIVE_REGULATION_OF_AMINE_TRANSPORT	30	0.185322	1.19545	0.219149	0.696006	1	1644	tags=30%, list=11%, signal=34%
GO_NEGATIVE_REGULATION_OF_TRANSPORT	389	0.05192	1.19484	0.23374	0.696233	1	2217	tags=21%, list=16%, signal=24%
GO_POSITIVE_REGULATION_OF_INTERLEUKIN_1_SECRETION	18	0.231304	1.19477	0.235178	0.695101	1	2256	tags=39%, list=16%, signal=46%
GO_POSITIVE_REGULATION_OF_NUCLEOTIDE_BIOSYNTHETIC_PROCESS	17	0.233955	1.19384	0.246521	0.696145	1	1704	tags=35%, list=12%, signal=40%
GO_FOREBRAIN_REGIONALIZATION	21	0.219591	1.19329	0.24165	0.696225	1	6395	tags=67%, list=45%, signal=120%
GO_POSITIVE_REGULATION_OF_BEHAVIOR	19	0.224892	1.19284	0.226141	0.696024	1	3560	tags=47%, list=25%, signal=63%
GO_POSITIVE_REGULATION_OF_PROTEIN_LOCALIZATION_TO_MEMBRANE	111	0.0968743	1.19209	0.243615	0.69653	1	2875	tags=30%, list=20%, signal=37%
GO_REGULATION_OF_ANTIGEN_PROCESSING_AND_PRESENTATION	15	0.250328	1.19181	0.231068	0.695933	1	9767	tags=93%, list=68%, signal=294%
GO_REGULATION_OF_UBIQUITIN_PROTEIN_LIGASE_ACTIVITY	19	0.225468	1.19145	0.26078	0.695526	1	11076	tags=100%, list=77%, signal=443%
GO_NEGATIVE_REGULATION_OF_RESPONSE_TO_ENDOPLASMIC_RETICULUM_STRESS	41	0.161034	1.19009	0.227273	0.69748	1	9210	tags=80%, list=64%, signal=226%
GO_NEGATIVE_REGULATION_OF_INNATE_IMMUNE_RESPONSE	36	0.168911	1.18785	0.230143	0.701666	1	3547	tags=42%, list=25%, signal=55%
GO_NEGATIVE_REGULATION_OF_PROTEOLYSIS_INVOLVED_IN_CELLULAR_PROTEIN_CATABOLIC_PROCESS	63	0.129215	1.18737	0.250478	0.701547	1	9279	tags=78%, list=65%, signal=221%
GO_GLUCAN_METABOLIC_PROCESS	61	0.129721	1.18552	0.230616	0.704693	1	3074	tags=34%, list=22%, signal=44%
GO_CELLULAR_RESPONSE_TO_ATP	15	0.254534	1.1845	0.235537	0.705942	1	10660	tags=100%, list=75%, signal=393%
GO_CEREBRAL_CORTEX_NEURON_DIFFERENTIATION	23	0.205106	1.18398	0.241779	0.705921	1	6395	tags=65%, list=45%, signal=118%
GO_POSITIVE_REGULATION_OF_UBIQUITIN_DEPENDENT_PROTEIN_CATABOLIC_PROCESS	87	0.105473	1.1838	0.239175	0.705118	1	8031	tags=67%, list=56%, signal=151%
GO_CYTOKINE_SECRETION_INVOLVED_IN_IMMUNE_RESPONSE	15	0.254651	1.1837	0.224696	0.704067	1	5893	tags=67%, list=41%, signal=113%
GO_REGULATION_OF_SPINDLE_ORGANIZATION	41	0.159624	1.18355	0.267347	0.703186	1	7138	tags=66%, list=50%, signal=131%
GO_REGULATION_OF_NUCLEOCYTOPLASMIC_TRANSPORT	100	0.0978642	1.18331	0.233266	0.702518	1	4757	tags=43%, list=33%, signal=64%
GO_PHOSPHOLIPID_CATABOLIC_PROCESS	33	0.17267	1.1825	0.258403	0.703238	1	11399	tags=97%, list=80%, signal=477%
GO_ATTACHMENT_OF_SPINDLE_MICROTUBULES_TO_KINETOCHORE	29	0.186251	1.18186	0.253138	0.703501	1	8187	tags=76%, list=57%, signal=177%
GO_TYPE_2_IMMUNE_RESPONSE	24	0.200673	1.18079	0.228283	0.704865	1	2496	tags=38%, list=17%, signal=45%
GO_POSTREPLICATION_REPAIR	50	0.138911	1.18077	0.246628	0.703657	1	5454	tags=52%, list=38%, signal=84%
GO_POLYSACCHARIDE_METABOLIC_PROCESS	94	0.104743	1.18067	0.224852	0.702653	1	3074	tags=32%, list=22%, signal=40%
GO_ESTABLISHMENT_OF_PROTEIN_LOCALIZATION_TO_POSTSYNAPTIC_MEMBRANE	18	0.232245	1.17977	0.237425	0.703597	1	3831	tags=50%, list=27%, signal=68%
GO_NAD_METABOLIC_PROCESS	21	0.214601	1.17969	0.25098	0.702523	1	7147	tags=71%, list=50%, signal=143%
GO_INOSITOL_TRISPHOSPHATE_BIOSYNTHETIC_PROCESS	22	0.209848	1.17868	0.267894	0.703636	1	2852	tags=41%, list=20%, signal=51%
GO_MRNA_CIS_SPLICING_VIA_SPLICEOSOME	29	0.179457	1.17835	0.254132	0.703177	1	7298	tags=69%, list=51%, signal=141%
GO_CELL_FATE_COMMITMENT_INVOLVED_IN_FORMATION_OF_PRIMARY_GERM_LAYER	24	0.195908	1.17598	0.25102	0.707644	1	9712	tags=88%, list=68%, signal=272%
GO_MAINTENANCE_OF_LOCATION_IN_CELL	84	0.10786	1.17511	0.271287	0.708546	1	10890	tags=87%, list=76%, signal=363%
GO_REGULATION_OF_MEMBRANE_DEPOLARIZATION	41	0.157157	1.17413	0.279352	0.709657	1	10660	tags=90%, list=75%, signal=354%
GO_POSITIVE_REGULATION_OF_ESTABLISHMENT_OF_PROTEIN_LOCALIZATION_TO_MITOCHONDRION	55	0.138163	1.17311	0.268041	0.710923	1	10248	tags=85%, list=72%, signal=301%
GO_SELECTIVE_AUTOPHAGY	43	0.152807	1.17301	0.263366	0.70992	1	7795	tags=70%, list=55%, signal=153%
GO_CARDIAC_MUSCLE_FIBER_DEVELOPMENT	17	0.235257	1.17252	0.253086	0.70988	1	7572	tags=76%, list=53%, signal=162%
GO_REGULATION_OF_MITOCHONDRIAL_MEMBRANE_PERMEABILITY_INVOLVED_IN_APOPTOTIC_PROCESS	57	0.133487	1.1718	0.237624	0.710416	1	2362	tags=30%, list=17%, signal=36%
GO_PHYSIOLOGICAL_CARDIAC_MUSCLE_HYPERTROPHY	24	0.200673	1.17123	0.254098	0.710613	1	9644	tags=88%, list=67%, signal=268%
GO_POSITIVE_REGULATION_OF_UBIQUITIN_PROTEIN_TRANSFERASE_ACTIVITY	28	0.189825	1.17071	0.28373	0.710652	1	11076	tags=96%, list=77%, signal=427%
GO_RESPONSE_TO_SALT	15	0.251234	1.16967	0.253385	0.71191	1	8801	tags=87%, list=62%, signal=225%
GO_REGULATION_OF_RESPONSE_TO_CYTOKINE_STIMULUS	136	0.0875208	1.16873	0.257606	0.712963	1	3490	tags=33%, list=24%, signal=43%
GO_REGULATION_OF_ANTIGEN_RECEPTOR_MEDIATED_SIGNALING_PATHWAY	51	0.137858	1.16815	0.256513	0.713139	1	5884	tags=55%, list=41%, signal=93%
GO_AXONAL_FASCICULATION	23	0.197823	1.16759	0.270742	0.713314	1	2148	tags=35%, list=15%, signal=41%
GO_RESPONSE_TO_AMINO_ACID	96	0.101338	1.16747	0.247082	0.712376	1	2134	tags=25%, list=15%, signal=29%
GO_PORE_COMPLEX_ASSEMBLY	15	0.250921	1.16707	0.247485	0.712131	1	2134	tags=40%, list=15%, signal=47%
GO_POSITIVE_REGULATION_OF_I_KAPPAB_KINASE_NF_KAPPAB_SIGNALING	151	0.082939	1.16544	0.271676	0.714948	1	7820	tags=63%, list=55%, signal=137%
GO_ERROR_FREE_TRANSLESION_SYNTHESIS	18	0.229825	1.16413	0.271984	0.716916	1	5454	tags=61%, list=38%, signal=99%
GO_PYRUVATE_METABOLIC_PROCESS	21	0.214458	1.16403	0.271825	0.715946	1	4426	tags=52%, list=31%, signal=76%
GO_PROTEIN_CATABOLIC_PROCESS_IN_THE_VACUOLE	15	0.252135	1.16301	0.263804	0.717212	1	6882	tags=73%, list=48%, signal=141%
GO_MATURATION_OF_SSU_RRNA	42	0.151279	1.16249	0.286598	0.717246	1	9756	tags=83%, list=68%, signal=262%
GO_NEGATIVE_REGULATION_OF_PROTEASOMAL_PROTEIN_CATABOLIC_PROCESS	48	0.143014	1.16219	0.245399	0.716754	1	9279	tags=79%, list=65%, signal=225%
GO_FEMALE_GENITALIA_DEVELOPMENT	16	0.238971	1.16171	0.281659	0.716723	1	2841	tags=44%, list=20%, signal=55%
GO_DRUG_TRANSPORT	165	0.0797932	1.16171	0.236791	0.715508	1	1644	tags=19%, list=11%, signal=22%
GO_DNA_SYNTHESIS_INVOLVED_IN_DNA_REPAIR	48	0.139727	1.16105	0.274549	0.715874	1	5454	tags=52%, list=38%, signal=84%
GO_BONE_CELL_DEVELOPMENT	27	0.192365	1.1609	0.255624	0.715051	1	1490	tags=30%, list=10%, signal=33%
GO_NEGATIVE_REGULATION_OF_T_CELL_PROLIFERATION	42	0.151323	1.16089	0.282828	0.713859	1	2267	tags=31%, list=16%, signal=37%
GO_NUCLEOSIDE_MONOPHOSPHATE_METABOLIC_PROCESS	31	0.173284	1.15907	0.259557	0.717054	1	5828	tags=58%, list=41%, signal=98%
GO_CILIUM_MOVEMENT_INVOLVED_IN_CELL_MOTILITY	18	0.228829	1.1588	0.265306	0.71642	1	4674	tags=56%, list=33%, signal=82%
GO_POSITIVE_REGULATION_OF_PHAGOCYTOSIS	47	0.143546	1.15854	0.282869	0.715822	1	2212	tags=30%, list=15%, signal=35%
GO_POSITIVE_REGULATION_OF_TELOMERASE_RNA_LOCALIZATION_TO_CAJAL_BODY	15	0.241902	1.15731	0.272545	0.717533	1	5122	tags=60%, list=36%, signal=93%
GO_PROTEIN_LOCALIZATION_TO_NUCLEUS	219	0.067337	1.15437	0.294466	0.723501	1	5122	tags=42%, list=36%, signal=65%
GO_REGULATION_OF_PROTEIN_EXPORT_FROM_NUCLEUS	38	0.160272	1.15411	0.259414	0.722888	1	10505	tags=89%, list=73%, signal=337%
GO_RESPONSE_TO_ENDOPLASMIC_RETICULUM_STRESS	249	0.0630328	1.15396	0.290019	0.722035	1	10137	tags=77%, list=71%, signal=260%
GO_CILIUM_ORGANIZATION	343	0.0538756	1.15392	0.258873	0.720937	1	6041	tags=48%, list=42%, signal=80%
GO_NEGATIVE_REGULATION_OF_LYASE_ACTIVITY	20	0.220132	1.15387	0.270992	0.719843	1	5434	tags=60%, list=38%, signal=97%
GO_SYNCYTIUM_FORMATION	38	0.159932	1.15357	0.263889	0.719367	1	1857	tags=29%, list=13%, signal=33%
GO_AXONEME_ASSEMBLY	56	0.131772	1.1535	0.257322	0.718344	1	10121	tags=84%, list=71%, signal=286%
GO_MITOCHONDRIAL_DEPOLARIZATION	22	0.209134	1.15263	0.270492	0.719218	1	10660	tags=95%, list=75%, signal=375%
GO_PROTEIN_SUMOYLATION	67	0.117591	1.15261	0.259109	0.718088	1	3020	tags=33%, list=21%, signal=41%
GO_INOSITOL_PHOSPHATE_CATABOLIC_PROCESS	16	0.232843	1.15171	0.275934	0.719041	1	7396	tags=75%, list=52%, signal=155%
GO_REGULATION_OF_MORPHOGENESIS_OF_AN_EPITHELIUM	166	0.0764246	1.1517	0.258755	0.717877	1	5981	tags=49%, list=42%, signal=84%
GO_PROTEIN_REFOLDING	31	0.17174	1.15115	0.260618	0.718054	1	8617	tags=77%, list=60%, signal=194%
GO_RETROGRADE_AXONAL_TRANSPORT	15	0.24291	1.14998	0.263692	0.719703	1	10826	tags=100%, list=76%, signal=412%
GO_REGULATION_OF_COLLAGEN_BIOSYNTHETIC_PROCESS	29	0.181161	1.14981	0.27521	0.718915	1	2837	tags=38%, list=20%, signal=47%
GO_NUCLEOTIDE_EXCISION_REPAIR_PREINCISION_COMPLEX_STABILIZATION	20	0.217596	1.14973	0.279762	0.717903	1	6185	tags=65%, list=43%, signal=114%
GO_PURINE_NUCLEOSIDE_METABOLIC_PROCESS	35	0.164473	1.14963	0.264706	0.716967	1	11541	tags=97%, list=81%, signal=503%
GO_POSITIVE_REGULATION_OF_STRIATED_MUSCLE_CELL_DIFFERENTIATION	43	0.145521	1.14947	0.307087	0.716167	1	1582	tags=26%, list=11%, signal=29%
GO_PURINE_NUCLEOSIDE_BIOSYNTHETIC_PROCESS	20	0.216755	1.14942	0.283333	0.715151	1	9771	tags=90%, list=68%, signal=284%
GO_EXTRACELLULAR_VESICLE_BIOGENESIS	20	0.216671	1.14751	0.2846	0.718557	1	6913	tags=70%, list=48%, signal=135%
GO_INTERMEDIATE_FILAMENT_BASED_PROCESS	38	0.155765	1.14712	0.290837	0.718309	1	8312	tags=74%, list=58%, signal=176%
GO_POSITIVE_REGULATION_OF_ESTABLISHMENT_OF_PROTEIN_LOCALIZATION	360	0.0515037	1.14702	0.296	0.717432	1	2339	tags=21%, list=16%, signal=25%
GO_DETOXIFICATION	82	0.108692	1.14638	0.275	0.717698	1	4556	tags=43%, list=32%, signal=62%
GO_DNA_REPLICATION_INITIATION	36	0.161937	1.14612	0.280164	0.717178	1	5632	tags=56%, list=39%, signal=91%
GO_REGULATION_OF_PROTEIN_ACETYLATION	65	0.12314	1.1457	0.281124	0.716991	1	3965	tags=40%, list=28%, signal=55%
GO_POSITIVE_REGULATION_OF_RNA_METABOLIC_PROCESS	63	0.121627	1.14567	0.286307	0.715886	1	9387	tags=78%, list=66%, signal=226%
GO_POSITIVE_REGULATION_OF_DNA_BINDING_TRANSCRIPTION_FACTOR_ACTIVITY	228	0.0660364	1.14547	0.262195	0.715212	1	2644	tags=25%, list=18%, signal=30%
GO_REGULATION_OF_INTRINSIC_APOPTOTIC_SIGNALING_PATHWAY_IN_RESPONSE_TO_DNA_DAMAGE_BY_P53_CLASS_MEDIATOR	17	0.233111	1.14536	0.286239	0.71437	1	2557	tags=41%, list=18%, signal=50%
GO_REGULATION_OF_PROTEIN_DEPHOSPHORYLATION	120	0.0886945	1.14421	0.286299	0.715967	1	1720	tags=21%, list=12%, signal=23%
GO_NEGATIVE_REGULATION_OF_ESTABLISHMENT_OF_PROTEIN_LOCALIZATION	142	0.0794799	1.14337	0.258727	0.716849	1	9143	tags=72%, list=64%, signal=197%
GO_LONG_CHAIN_FATTY_ACID_BIOSYNTHETIC_PROCESS	16	0.235259	1.14256	0.301619	0.717688	1	6468	tags=69%, list=45%, signal=125%
GO_REGULATION_OF_RESPONSE_TO_OXIDATIVE_STRESS	71	0.114791	1.14172	0.275862	0.71862	1	8031	tags=68%, list=56%, signal=154%
GO_NUCLEOBASE_CONTAINING_SMALL_MOLECULE_METABOLIC_PROCESS	307	0.058125	1.1417	0.28169	0.717505	1	3796	tags=32%, list=27%, signal=43%
GO_NEGATIVE_REGULATION_OF_TRANSPORTER_ACTIVITY	65	0.120478	1.14133	0.277551	0.7173	1	3563	tags=37%, list=25%, signal=49%
GO_POSITIVE_REGULATION_OF_ACTIN_NUCLEATION	17	0.233708	1.14054	0.276986	0.718086	1	9276	tags=88%, list=65%, signal=251%
GO_POSITIVE_REGULATION_OF_CYSTEINE_TYPE_ENDOPEPTIDASE_ACTIVITY	117	0.0918977	1.14037	0.258064	0.717354	1	2606	tags=27%, list=18%, signal=33%
GO_RESPONSE_TO_CAMP	82	0.10692	1.13978	0.273834	0.717672	1	7545	tags=63%, list=53%, signal=134%
GO_TRNA_5_END_PROCESSING	15	0.238779	1.13936	0.303158	0.717499	1	10885	tags=100%, list=76%, signal=419%
GO_FOLIC_ACID_METABOLIC_PROCESS	17	0.229733	1.13894	0.286624	0.71744	1	5969	tags=65%, list=42%, signal=111%
GO_NEGATIVE_REGULATION_OF_SPROUTING_ANGIOGENESIS	23	0.198267	1.13857	0.285124	0.717134	1	10222	tags=91%, list=72%, signal=320%
GO_NEUROTRANSMITTER_RECEPTOR_INTERNALIZATION	23	0.19619	1.13846	0.272	0.716273	1	4036	tags=48%, list=28%, signal=67%
GO_AMINE_CATABOLIC_PROCESS	15	0.242401	1.1377	0.292308	0.71693	1	7021	tags=73%, list=49%, signal=144%
GO_REGULATION_OF_TRANSCRIPTION_INITIATION_FROM_RNA_POLYMERASE_II_PROMOTER	25	0.191126	1.13634	0.283262	0.719133	1	2418	tags=36%, list=17%, signal=43%
GO_POSITIVE_REGULATION_OF_IMMUNOGLOBULIN_PRODUCTION	30	0.170302	1.13623	0.279843	0.718282	1	5194	tags=53%, list=36%, signal=84%
GO_REGULATION_OF_SYMBIOSIS_ENCOMPASSING_MUTUALISM_THROUGH_PARASITISM	168	0.0758575	1.13575	0.261702	0.718293	1	9394	tags=73%, list=66%, signal=211%
GO_REGULATION_OF_SYNAPTIC_VESICLE_TRANSPORT	82	0.105705	1.13557	0.29505	0.717606	1	1809	tags=23%, list=13%, signal=26%
GO_GENITALIA_DEVELOPMENT	38	0.156891	1.13552	0.296296	0.716599	1	3029	tags=37%, list=21%, signal=47%
GO_RESPONSE_TO_NITRIC_OXIDE	15	0.244087	1.13518	0.299197	0.7163	1	7950	tags=80%, list=56%, signal=180%
GO_ESTABLISHMENT_OF_MITOCHONDRION_LOCALIZATION	22	0.203383	1.13413	0.309665	0.717732	1	7493	tags=73%, list=52%, signal=153%
GO_REGULATION_OF_MITOCHONDRIAL_FISSION	21	0.202459	1.1327	0.285156	0.720003	1	2555	tags=38%, list=18%, signal=46%
GO_POSITIVE_REGULATION_OF_PROTEIN_DEPOLYMERIZATION	19	0.212465	1.13199	0.27668	0.720483	1	2985	tags=42%, list=21%, signal=53%
GO_POLYOL_CATABOLIC_PROCESS	22	0.200613	1.13177	0.287755	0.719963	1	2334	tags=36%, list=16%, signal=43%
GO_RESPONSE_TO_GAMMA_RADIATION	52	0.134119	1.13154	0.279923	0.719409	1	7436	tags=65%, list=52%, signal=136%
GO_VACUOLAR_TRANSPORT	129	0.0848637	1.13146	0.271605	0.718463	1	4227	tags=38%, list=30%, signal=53%
GO_CELLULAR_CARBOHYDRATE_METABOLIC_PROCESS	218	0.0657692	1.129	0.301181	0.723361	1	2352	tags=23%, list=16%, signal=27%
GO_AXIS_ELONGATION	27	0.186332	1.12868	0.293033	0.72302	1	3694	tags=44%, list=26%, signal=60%
GO_NEGATIVE_REGULATION_OF_PROTEIN_POLYMERIZATION	63	0.11974	1.12855	0.277778	0.722221	1	3287	tags=35%, list=23%, signal=45%
GO_MICROTUBULE_ORGANIZING_CENTER_ORGANIZATION	126	0.0851184	1.128	0.281124	0.722424	1	8437	tags=67%, list=59%, signal=163%
GO_REGULATION_OF_RECEPTOR_RECYCLING	23	0.202087	1.12764	0.295547	0.722155	1	844	tags=26%, list=6%, signal=28%
GO_DEFENSE_RESPONSE_TO_GRAM_POSITIVE_BACTERIUM	35	0.160269	1.12754	0.285992	0.721305	1	6291	tags=60%, list=44%, signal=107%
GO_RNA_STABILIZATION	40	0.14697	1.12691	0.279352	0.721646	1	11485	tags=95%, list=80%, signal=482%
GO_POSITIVE_REGULATION_OF_APOPTOTIC_SIGNALING_PATHWAY	157	0.07824	1.12607	0.3	0.722467	1	2444	tags=25%, list=17%, signal=30%
GO_REGULATION_OF_RESPONSE_TO_EXTRACELLULAR_STIMULUS	23	0.195215	1.12584	0.276803	0.721921	1	9644	tags=87%, list=67%, signal=267%
GO_CARDIAC_CELL_DEVELOPMENT	72	0.113048	1.12563	0.283757	0.72136	1	1965	tags=25%, list=14%, signal=29%
GO_VESICLE_FUSION_TO_PLASMA_MEMBRANE	23	0.195766	1.12515	0.291837	0.721385	1	8393	tags=78%, list=59%, signal=189%
GO_POSITIVE_REGULATION_OF_MACROAUTOPHAGY	62	0.122406	1.1251	0.32	0.720423	1	6327	tags=56%, list=44%, signal=101%
GO_OOCYTE_MATURATION	20	0.210815	1.12293	0.311245	0.724544	1	5567	tags=60%, list=39%, signal=98%
GO_NUCLEOTIDE_EXCISION_REPAIR_PREINCISION_COMPLEX_ASSEMBLY	28	0.174777	1.12195	0.310811	0.725822	1	6185	tags=61%, list=43%, signal=107%
GO_REGULATION_OF_MESONEPHROS_DEVELOPMENT	19	0.215278	1.12192	0.324219	0.724827	1	1440	tags=32%, list=10%, signal=35%
GO_POSITIVE_REGULATION_OF_CYTOSKELETON_ORGANIZATION	204	0.0689558	1.12141	0.301229	0.724981	1	7717	tags=61%, list=54%, signal=130%
GO_REGULATION_OF_LEUKOCYTE_MEDIATED_IMMUNITY	134	0.0816954	1.12105	0.284569	0.724794	1	2256	tags=24%, list=16%, signal=28%
GO_NEGATIVE_REGULATION_OF_MULTI_ORGANISM_PROCESS	113	0.0910001	1.12065	0.290061	0.72471	1	9715	tags=77%, list=68%, signal=238%
GO_SUPEROXIDE_ANION_GENERATION	24	0.190676	1.12034	0.309426	0.724447	1	10978	tags=96%, list=77%, signal=412%
GO_POSITIVE_REGULATION_OF_PEPTIDYL_LYSINE_ACETYLATION	29	0.171974	1.12019	0.317829	0.723708	1	3954	tags=45%, list=28%, signal=62%
GO_REGULATION_OF_CALCIUM_MEDIATED_SIGNALING	81	0.108886	1.12018	0.311538	0.722643	1	3746	tags=37%, list=26%, signal=50%
GO_CARDIAC_MUSCLE_TISSUE_MORPHOGENESIS	53	0.130467	1.11996	0.293233	0.722085	1	2996	tags=34%, list=21%, signal=43%
GO_POSITIVE_REGULATION_OF_MITOTIC_SISTER_CHROMATID_SEGREGATION	15	0.241197	1.11975	0.286008	0.721493	1	4179	tags=53%, list=29%, signal=75%
GO_GOLGI_TO_PLASMA_MEMBRANE_TRANSPORT	57	0.126506	1.11925	0.314402	0.721738	1	9484	tags=79%, list=66%, signal=234%
GO_VIRION_ASSEMBLY	37	0.157916	1.11769	0.312757	0.724317	1	9725	tags=84%, list=68%, signal=261%
GO_MATURATION_OF_SSU_RRNA_FROM_TRICISTRONIC_RRNA_TRANSCRIPT_SSU_RRNA_5_8S_RRNA_LSU_RRNA_	32	0.168817	1.11715	0.291417	0.72451	1	10100	tags=88%, list=71%, signal=297%
GO_RESPONSE_TO_MINERALOCORTICOID	28	0.178742	1.11635	0.278351	0.725409	1	10213	tags=89%, list=71%, signal=312%
GO_POSITIVE_REGULATION_OF_ENDOTHELIAL_CELL_MIGRATION	94	0.0997537	1.11483	0.32197	0.727957	1	1624	tags=21%, list=11%, signal=24%
GO_POSITIVE_REGULATION_OF_TRANSLATIONAL_INITIATION	23	0.195215	1.11481	0.293458	0.726934	1	9644	tags=87%, list=67%, signal=267%
GO_CALCINEURIN_MEDIATED_SIGNALING	37	0.156938	1.11473	0.323353	0.726042	1	1625	tags=27%, list=11%, signal=30%
GO_POSITIVE_REGULATION_OF_PLASMA_MEMBRANE_BOUNDED_CELL_PROJECTION_ASSEMBLY	91	0.0994403	1.11431	0.308163	0.726037	1	5813	tags=51%, list=41%, signal=85%
GO_AXON_ENSHEATHMENT_IN_CENTRAL_NERVOUS_SYSTEM	20	0.211222	1.11425	0.30426	0.725091	1	6276	tags=65%, list=44%, signal=116%
GO_CELL_PROLIFERATION_IN_FOREBRAIN	24	0.192171	1.1138	0.317121	0.725163	1	10361	tags=92%, list=72%, signal=332%
GO_INOSITOL_PHOSPHATE_METABOLIC_PROCESS	44	0.143323	1.11227	0.320866	0.727705	1	2830	tags=34%, list=20%, signal=42%
GO_POSITIVE_REGULATION_OF_LAMELLIPODIUM_ASSEMBLY	20	0.209821	1.11202	0.296813	0.72727	1	9870	tags=90%, list=69%, signal=290%
GO_NUCLEIC_ACID_PHOSPHODIESTER_BOND_HYDROLYSIS	254	0.060531	1.11173	0.318182	0.726913	1	10462	tags=79%, list=73%, signal=290%
GO_REGULATION_OF_RESPONSE_TO_INTERFERON_GAMMA	21	0.203673	1.11146	0.296593	0.726452	1	7303	tags=71%, list=51%, signal=146%
GO_ORGANIC_HYDROXY_COMPOUND_CATABOLIC_PROCESS	51	0.133175	1.11103	0.297571	0.726409	1	1746	tags=25%, list=12%, signal=29%
GO_PHOTORECEPTOR_CELL_MAINTENANCE	29	0.171626	1.11075	0.310606	0.726015	1	3466	tags=41%, list=24%, signal=55%
GO_RESPONSE_TO_TOPOLOGICALLY_INCORRECT_PROTEIN	177	0.0701595	1.11045	0.297468	0.725697	1	9266	tags=72%, list=65%, signal=201%
GO_MEMBRANE_DOCKING	175	0.0735221	1.11023	0.30566	0.725176	1	8437	tags=66%, list=59%, signal=160%
GO_CHEMOKINE_PRODUCTION	64	0.116516	1.11012	0.330693	0.724391	1	10403	tags=84%, list=73%, signal=308%
GO_REGULATION_OF_CELLULAR_RESPONSE_TO_VASCULAR_ENDOTHELIAL_GROWTH_FACTOR_STIMULUS	16	0.224055	1.10885	0.322981	0.726279	1	4841	tags=56%, list=34%, signal=85%
GO_CALCIUM_MEDIATED_SIGNALING	164	0.0755386	1.1087	0.34004	0.725566	1	2767	tags=27%, list=19%, signal=33%
GO_INTRACELLULAR_PROTEIN_TRANSMEMBRANE_TRANSPORT	50	0.130198	1.10833	0.322068	0.7254	1	9581	tags=80%, list=67%, signal=242%
GO_REGULATION_OF_MACROPHAGE_DERIVED_FOAM_CELL_DIFFERENTIATION	20	0.200098	1.10776	0.32449	0.725733	1	2146	tags=35%, list=15%, signal=41%
GO_COLLAGEN_BIOSYNTHETIC_PROCESS	37	0.156633	1.10678	0.325	0.726962	1	4334	tags=46%, list=30%, signal=66%
GO_NUCLEAR_ENVELOPE_ORGANIZATION	50	0.133388	1.10675	0.307229	0.725997	1	11537	tags=94%, list=81%, signal=485%
GO_POSITIVE_REGULATION_OF_NIK_NF_KAPPAB_SIGNALING	61	0.12193	1.10553	0.325153	0.727775	1	9747	tags=80%, list=68%, signal=251%
GO_CELL_CYCLE_G1_S_PHASE_TRANSITION	237	0.0628646	1.10532	0.316306	0.727225	1	11119	tags=84%, list=78%, signal=372%
GO_NUCLEOTIDE_EXCISION_REPAIR	103	0.0934099	1.10292	0.336016	0.731859	1	7001	tags=58%, list=49%, signal=113%
GO_ESTABLISHMENT_OR_MAINTENANCE_OF_MONOPOLAR_CELL_POLARITY	21	0.200314	1.10259	0.322134	0.73162	1	10074	tags=90%, list=70%, signal=306%
GO_RESPONSE_TO_BRONCHODILATOR	44	0.139993	1.10178	0.340187	0.732451	1	8076	tags=70%, list=56%, signal=161%
GO_T_CELL_ACTIVATION	344	0.0523139	1.10169	0.320076	0.731632	1	6334	tags=49%, list=44%, signal=87%
GO_AXONAL_TRANSPORT	53	0.127805	1.10014	0.338521	0.734208	1	11126	tags=91%, list=78%, signal=407%
GO_NEGATIVE_REGULATION_OF_PEPTIDYL_THREONINE_PHOSPHORYLATION	17	0.227352	1.1	0.34375	0.733495	1	6003	tags=65%, list=42%, signal=111%
GO_ATP_METABOLIC_PROCESS	43	0.143229	1.09974	0.323591	0.733075	1	3277	tags=37%, list=23%, signal=48%
GO_REGULATION_OF_PROTEIN_OLIGOMERIZATION	34	0.160092	1.09917	0.312757	0.733312	1	8648	tags=76%, list=60%, signal=193%
GO_PATTERN_RECOGNITION_RECEPTOR_SIGNALING_PATHWAY	153	0.0757214	1.0978	0.330645	0.735561	1	11075	tags=85%, list=77%, signal=373%
GO_POSITIVE_REGULATION_OF_DNA_TEMPLATED_TRANSCRIPTION_INITIATION	23	0.189945	1.09762	0.335893	0.734972	1	2882	tags=39%, list=20%, signal=49%
GO_SPINDLE_ORGANIZATION	154	0.074909	1.09748	0.32	0.734298	1	11936	tags=91%, list=83%, signal=545%
GO_REGULATION_OF_NEUROTRANSMITTER_SECRETION	100	0.094049	1.09656	0.330677	0.735379	1	1809	tags=22%, list=13%, signal=25%
GO_CYTOPLASMIC_PATTERN_RECOGNITION_RECEPTOR_SIGNALING_PATHWAY_IN_RESPONSE_TO_VIRUS	23	0.192924	1.09639	0.32549	0.734761	1	7812	tags=74%, list=55%, signal=163%
GO_ENDOMEMBRANE_SYSTEM_ORGANIZATION	371	0.0504065	1.09573	0.32998	0.73534	1	11204	tags=83%, list=78%, signal=375%
GO_POSTSYNAPTIC_NEUROTRANSMITTER_RECEPTOR_INTERNALIZATION	16	0.232108	1.09573	0.31677	0.734314	1	4726	tags=56%, list=33%, signal=84%
GO_REGULATION_OF_NUCLEAR_TRANSCRIBED_MRNA_CATABOLIC_PROCESS_DEADENYLATION_DEPENDENT_DECAY	18	0.215709	1.09512	0.341948	0.734715	1	7244	tags=72%, list=51%, signal=146%
GO_PTERIDINE_CONTAINING_COMPOUND_METABOLIC_PROCESS	24	0.191821	1.0951	0.332661	0.733727	1	8579	tags=79%, list=60%, signal=198%
GO_REGULATION_OF_ARP2_3_COMPLEX_MEDIATED_ACTIN_NUCLEATION	16	0.233999	1.09486	0.32996	0.73326	1	8273	tags=81%, list=58%, signal=193%
GO_MITOCHONDRIAL_CALCIUM_ION_HOMEOSTASIS	21	0.199309	1.0946	0.341365	0.732863	1	5323	tags=57%, list=37%, signal=91%
GO_ORGANIC_HYDROXY_COMPOUND_TRANSPORT	181	0.0694606	1.09444	0.32696	0.732198	1	1704	tags=19%, list=12%, signal=21%
GO_CHEMOKINE_SECRETION	16	0.22528	1.09426	0.324376	0.731608	1	9291	tags=88%, list=65%, signal=250%
GO_MAINTENANCE_OF_PROTEIN_LOCATION_IN_NUCLEUS	21	0.200784	1.09413	0.341513	0.73088	1	8025	tags=76%, list=56%, signal=173%
GO_SYNAPTIC_VESICLE_PRIMING	17	0.214556	1.09268	0.319192	0.73328	1	1981	tags=35%, list=14%, signal=41%
GO_REGULATION_OF_PROTEIN_IMPORT	54	0.126512	1.09238	0.352459	0.732944	1	4551	tags=44%, list=32%, signal=65%
GO_POSITIVE_REGULATION_OF_CHEMOKINE_PRODUCTION	42	0.141274	1.09095	0.326489	0.735232	1	10239	tags=86%, list=72%, signal=301%
GO_POSITIVE_REGULATION_OF_T_CELL_PROLIFERATION	66	0.114611	1.0904	0.3286	0.73551	1	2267	tags=27%, list=16%, signal=32%
GO_POSITIVE_REGULATION_OF_LEUKOCYTE_MEDIATED_IMMUNITY	84	0.100723	1.08941	0.329243	0.736758	1	4354	tags=40%, list=30%, signal=58%
GO_MUSCLE_ORGAN_MORPHOGENESIS	65	0.113956	1.08884	0.333333	0.737061	1	2996	tags=32%, list=21%, signal=41%
GO_REGULATION_OF_CHROMOSOME_SEPARATION	58	0.12424	1.08858	0.310345	0.736664	1	6364	tags=57%, list=45%, signal=102%
GO_NEGATIVE_REGULATION_OF_PROTEIN_SERINE_THREONINE_KINASE_ACTIVITY	116	0.087289	1.08855	0.360324	0.735728	1	2212	tags=24%, list=15%, signal=28%
GO_B_CELL_HOMEOSTASIS	27	0.177878	1.08851	0.330769	0.734803	1	7521	tags=70%, list=53%, signal=148%
GO_REGULATION_OF_B_CELL_RECEPTOR_SIGNALING_PATHWAY	21	0.196487	1.08754	0.342437	0.736031	1	3321	tags=43%, list=23%, signal=56%
GO_POSITIVE_REGULATION_OF_MUSCLE_CELL_APOPTOTIC_PROCESS	22	0.192219	1.08654	0.337864	0.737418	1	1804	tags=32%, list=13%, signal=36%
GO_REGULATION_OF_IMMUNE_EFFECTOR_PROCESS	276	0.0569921	1.08645	0.348606	0.736613	1	2256	tags=21%, list=16%, signal=25%
GO_REGULATION_OF_PH	83	0.0991744	1.08636	0.325	0.735798	1	6857	tags=58%, list=48%, signal=110%
GO_VIRAL_GENE_EXPRESSION	179	0.0694531	1.0858	0.327161	0.736035	1	5887	tags=48%, list=41%, signal=81%
GO_CALCIUM_MEDIATED_SIGNALING_USING_INTRACELLULAR_CALCIUM_SOURCE	16	0.223564	1.08567	0.353183	0.73538	1	1274	tags=31%, list=9%, signal=34%
GO_POSITIVE_T_CELL_SELECTION	23	0.189485	1.08538	0.331337	0.735018	1	2267	tags=35%, list=16%, signal=41%
GO_TUMOR_NECROSIS_FACTOR_SUPERFAMILY_CYTOKINE_PRODUCTION	115	0.0848153	1.08372	0.346899	0.737782	1	2277	tags=24%, list=16%, signal=29%
GO_G_PROTEIN_COUPLED_RECEPTOR_SIGNALING_PATHWAY_COUPLED_TO_CYCLIC_NUCLEOTIDE_SECOND_MESSENGER	182	0.0704359	1.08322	0.323643	0.737883	1	1597	tags=18%, list=11%, signal=20%
GO_POSITIVE_REGULATION_OF_LEUKOCYTE_PROLIFERATION	100	0.0919977	1.08318	0.350294	0.73697	1	2267	tags=25%, list=16%, signal=30%
GO_PROTEIN_HOMOTETRAMERIZATION	70	0.109829	1.08298	0.348077	0.736416	1	8648	tags=71%, list=60%, signal=180%
GO_STEROL_BIOSYNTHETIC_PROCESS	64	0.116744	1.08232	0.325956	0.736985	1	9953	tags=81%, list=70%, signal=266%
GO_REGULATION_OF_EPITHELIAL_CELL_DIFFERENTIATION_INVOLVED_IN_KIDNEY_DEVELOPMENT	15	0.229793	1.0815	0.330629	0.737808	1	6248	tags=67%, list=44%, signal=118%
GO_POSITIVE_REGULATION_OF_MITOCHONDRIAL_TRANSLATION	17	0.218672	1.08143	0.34236	0.736971	1	5286	tags=59%, list=37%, signal=93%
GO_MITOTIC_SPINDLE_ORGANIZATION	99	0.0949617	1.08016	0.341564	0.738792	1	11936	tags=93%, list=83%, signal=559%
GO_PROTEIN_LOCALIZATION_TO_MICROTUBULE_ORGANIZING_CENTER	31	0.164662	1.08015	0.333333	0.737853	1	5951	tags=58%, list=42%, signal=99%
GO_B_CELL_RECEPTOR_SIGNALING_PATHWAY	46	0.13409	1.0798	0.343434	0.737714	1	5547	tags=52%, list=39%, signal=85%
GO_EPITHELIAL_TUBE_BRANCHING_INVOLVED_IN_LUNG_MORPHOGENESIS	25	0.179917	1.07969	0.347548	0.736978	1	6009	tags=60%, list=42%, signal=103%
GO_POSITIVE_REGULATION_OF_FILOPODIUM_ASSEMBLY	27	0.172874	1.07894	0.331967	0.737673	1	4945	tags=52%, list=35%, signal=79%
GO_KETONE_BIOSYNTHETIC_PROCESS	35	0.152656	1.07797	0.351085	0.738923	1	2315	tags=31%, list=16%, signal=37%
GO_NEGATIVE_REGULATION_OF_PROTEOLYSIS	228	0.0615644	1.07787	0.357002	0.738142	1	9416	tags=72%, list=66%, signal=207%
GO_ENDOSOMAL_TRANSPORT	200	0.0662628	1.07746	0.344622	0.738085	1	2496	tags=24%, list=17%, signal=29%
GO_MITOCHONDRIAL_FUSION	21	0.201504	1.07686	0.356275	0.738489	1	10057	tags=90%, list=70%, signal=305%
GO_CELLULAR_RESPONSE_TO_VIRUS	42	0.137766	1.07629	0.338115	0.738763	1	3141	tags=36%, list=22%, signal=46%
GO_LYMPHOID_PROGENITOR_CELL_DIFFERENTIATION	18	0.215763	1.07585	0.344	0.738812	1	6449	tags=67%, list=45%, signal=121%
GO_GUANOSINE_CONTAINING_COMPOUND_METABOLIC_PROCESS	24	0.186612	1.0758	0.352342	0.737925	1	7462	tags=71%, list=52%, signal=148%
GO_RESPONSE_TO_METAL_ION	312	0.0530827	1.07547	0.361004	0.737741	1	1731	tags=17%, list=12%, signal=19%
GO_NEGATIVE_REGULATION_OF_CELLULAR_PROTEIN_CATABOLIC_PROCESS	75	0.106153	1.07543	0.35084	0.736859	1	7067	tags=60%, list=49%, signal=118%
GO_POSITIVE_REGULATION_OF_INTERLEUKIN_8_PRODUCTION	32	0.16149	1.07466	0.373196	0.737698	1	9311	tags=81%, list=65%, signal=232%
GO_CARDIAC_VENTRICLE_DEVELOPMENT	104	0.0873949	1.07459	0.314394	0.736883	1	3020	tags=30%, list=21%, signal=38%
GO_REGULATION_OF_PROTEIN_LOCALIZATION_TO_NUCLEUS	103	0.0900047	1.07445	0.333333	0.736228	1	4551	tags=41%, list=32%, signal=59%
GO_PROTEIN_ACETYLATION	175	0.0700501	1.07444	0.350101	0.735283	1	3993	tags=35%, list=28%, signal=48%
GO_MONONUCLEAR_CELL_DIFFERENTIATION	30	0.165349	1.07407	0.365269	0.735177	1	2882	tags=37%, list=20%, signal=46%
GO_DNA_DEPENDENT_DNA_REPLICATION_MAINTENANCE_OF_FIDELITY	39	0.142951	1.07274	0.350097	0.737237	1	9691	tags=82%, list=68%, signal=254%
GO_MEIOTIC_CELL_CYCLE_PROCESS	141	0.0766128	1.07186	0.343158	0.738352	1	4491	tags=39%, list=31%, signal=56%
GO_NEGATIVE_REGULATION_OF_PROTEIN_COMPLEX_ASSEMBLY	111	0.0878965	1.07168	0.341463	0.737807	1	5707	tags=49%, list=40%, signal=80%
GO_CRISTAE_FORMATION	30	0.167167	1.07164	0.343949	0.73694	1	9051	tags=80%, list=63%, signal=218%
GO_BLOOD_VESSEL_REMODELING	35	0.15262	1.0701	0.376471	0.739584	1	7217	tags=66%, list=50%, signal=132%
GO_SENSORY_PERCEPTION_OF_PAIN	78	0.103446	1.06961	0.353319	0.739752	1	1644	tags=22%, list=11%, signal=24%
GO_DEPHOSPHORYLATION	425	0.0452229	1.06909	0.363636	0.740014	1	2130	tags=19%, list=15%, signal=22%
GO_RNA_PHOSPHODIESTER_BOND_HYDROLYSIS_ENDONUCLEOLYTIC	66	0.110032	1.06876	0.387352	0.739767	1	11213	tags=89%, list=78%, signal=413%
GO_REGULATION_OF_MEMBRANE_PERMEABILITY	74	0.102006	1.06851	0.34236	0.739392	1	10526	tags=84%, list=74%, signal=316%
GO_POSITIVE_REGULATION_OF_NATURAL_KILLER_CELL_MEDIATED_IMMUNITY	16	0.219468	1.06833	0.353846	0.738868	1	5800	tags=63%, list=41%, signal=105%
GO_MESENCHYMAL_TO_EPITHELIAL_TRANSITION	15	0.2209	1.06793	0.349421	0.738883	1	6375	tags=67%, list=45%, signal=120%
GO_B_CELL_ACTIVATION_INVOLVED_IN_IMMUNE_RESPONSE	54	0.121755	1.06741	0.353061	0.739107	1	4354	tags=43%, list=30%, signal=61%
GO_NEGATIVE_REGULATION_OF_NEUROTRANSMITTER_TRANSPORT	21	0.192568	1.06658	0.340292	0.740037	1	6100	tags=62%, list=43%, signal=108%
GO_DNA_TEMPLATED_TRANSCRIPTION_INITIATION	212	0.0613529	1.06637	0.365805	0.739553	1	12824	tags=96%, list=90%, signal=916%
GO_REGULATION_OF_TRANSLATIONAL_FIDELITY	18	0.203973	1.06622	0.344609	0.73899	1	9000	tags=83%, list=63%, signal=225%
GO_ENDOPLASMIC_RETICULUM_TUBULAR_NETWORK_ORGANIZATION	16	0.225315	1.06621	0.348697	0.738062	1	10184	tags=94%, list=71%, signal=326%
GO_MYELOID_DENDRITIC_CELL_ACTIVATION	16	0.220448	1.06593	0.366197	0.737739	1	2212	tags=38%, list=15%, signal=44%
GO_CELL_DIFFERENTIATION_INVOLVED_IN_EMBRYONIC_PLACENTA_DEVELOPMENT	22	0.19083	1.06497	0.373016	0.738987	1	8322	tags=77%, list=58%, signal=185%
GO_ORGANOPHOSPHATE_METABOLIC_PROCESS	460	0.0432457	1.06455	0.363821	0.738997	1	7481	tags=57%, list=52%, signal=115%
GO_NEURAL_NUCLEUS_DEVELOPMENT	53	0.124184	1.06395	0.386905	0.739417	1	7671	tags=66%, list=54%, signal=142%
GO_REGULATION_OF_MITOCHONDRIAL_OUTER_MEMBRANE_PERMEABILIZATION_INVOLVED_IN_APOPTOTIC_SIGNALING_PATHWAY	43	0.137448	1.06377	0.358527	0.738849	1	2362	tags=30%, list=17%, signal=36%
GO_REGULATION_OF_EXIT_FROM_MITOSIS	17	0.216212	1.06353	0.349892	0.738469	1	7003	tags=71%, list=49%, signal=138%
GO_PROTEIN_COMPLEX_OLIGOMERIZATION	454	0.0434148	1.06279	0.360161	0.739227	1	3838	tags=31%, list=27%, signal=41%
GO_CYTOPLASMIC_SEQUESTERING_OF_PROTEIN	23	0.187734	1.06157	0.367347	0.74113	1	2292	tags=35%, list=16%, signal=41%
GO_CENTRIOLE_ASSEMBLY	37	0.149438	1.05901	0.378205	0.7461	1	7914	tags=70%, list=55%, signal=157%
GO_POSITIVE_REGULATION_OF_NATURAL_KILLER_CELL_ACTIVATION	18	0.207335	1.05844	0.373196	0.746448	1	1804	tags=33%, list=13%, signal=38%
GO_ORGANELLE_FISSION	391	0.0478495	1.05838	0.368098	0.74562	1	7414	tags=57%, list=52%, signal=114%
GO_REGULATION_OF_PROTEIN_POLYUBIQUITINATION	19	0.206748	1.05832	0.375734	0.744814	1	9086	tags=84%, list=64%, signal=231%
GO_NEGATIVE_REGULATION_OF_RESPONSE_TO_BIOTIC_STIMULUS	32	0.157074	1.05811	0.391389	0.744291	1	5800	tags=56%, list=41%, signal=94%
GO_RNA_SPLICING_VIA_ENDONUCLEOLYTIC_CLEAVAGE_AND_LIGATION	15	0.227561	1.05777	0.402439	0.744097	1	8186	tags=80%, list=57%, signal=187%
GO_POSITIVE_REGULATION_OF_MYELOID_LEUKOCYTE_DIFFERENTIATION	41	0.137727	1.05709	0.365306	0.74477	1	4312	tags=44%, list=30%, signal=63%
GO_MITOTIC_RECOMBINATION	23	0.184249	1.05706	0.37428	0.743903	1	4828	tags=52%, list=34%, signal=79%
GO_NATURAL_KILLER_CELL_MEDIATED_IMMUNITY	32	0.157074	1.0565	0.389961	0.74419	1	5800	tags=56%, list=41%, signal=94%
GO_PROTEIN_IMPORT	160	0.071661	1.05601	0.368209	0.744356	1	4347	tags=38%, list=30%, signal=53%
GO_DNA_REPLICATION_CHECKPOINT	15	0.228518	1.05541	0.368526	0.744828	1	3407	tags=47%, list=24%, signal=61%
GO_T_CELL_MEDIATED_IMMUNITY	68	0.110995	1.05516	0.40481	0.744493	1	2204	tags=26%, list=15%, signal=31%
GO_NEGATIVE_REGULATION_OF_RELEASE_OF_CYTOCHROME_C_FROM_MITOCHONDRIA	16	0.216842	1.05458	0.378099	0.744825	1	8518	tags=81%, list=60%, signal=201%
GO_RESPONSE_TO_TUMOR_CELL	15	0.225867	1.05394	0.369168	0.745362	1	5351	tags=60%, list=37%, signal=96%
GO_POSITIVE_REGULATION_OF_INTERFERON_BETA_PRODUCTION	29	0.164462	1.05379	0.358763	0.74479	1	6526	tags=62%, list=46%, signal=114%
GO_B_CELL_APOPTOTIC_PROCESS	21	0.189419	1.05244	0.38343	0.746947	1	8868	tags=81%, list=62%, signal=213%
GO_POSITIVE_REGULATION_OF_MORPHOGENESIS_OF_AN_EPITHELIUM	27	0.172861	1.05236	0.37232	0.746206	1	10240	tags=89%, list=72%, signal=313%
GO_NEGATIVE_REGULATION_OF_CALCIUM_MEDIATED_SIGNALING	25	0.176658	1.05198	0.387295	0.746164	1	4340	tags=48%, list=30%, signal=69%
GO_NEGATIVE_REGULATION_OF_ION_TRANSPORT	118	0.0828235	1.05197	0.382413	0.745255	1	2217	tags=24%, list=16%, signal=28%
GO_RESPONSE_TO_ORGANOPHOSPHORUS	111	0.085436	1.0514	0.380117	0.745575	1	7545	tags=61%, list=53%, signal=129%
GO_REGULATION_OF_SIGNALING_RECEPTOR_ACTIVITY	347	0.0495184	1.05032	0.372294	0.747086	1	1739	tags=17%, list=12%, signal=19%
GO_NEGATIVE_REGULATION_OF_PROTEIN_LOCALIZATION_TO_MEMBRANE	27	0.16829	1.04973	0.390873	0.747473	1	2363	tags=33%, list=17%, signal=40%
GO_REGULATION_OF_NEUROTRANSMITTER_TRANSPORT	128	0.0780412	1.04918	0.378947	0.747819	1	2579	tags=26%, list=18%, signal=31%
GO_PROTEIN_POLYMERIZATION	242	0.0582387	1.04905	0.383673	0.747186	1	7510	tags=58%, list=53%, signal=121%
GO_RESPONSE_TO_INORGANIC_SUBSTANCE	468	0.0419705	1.04902	0.365503	0.746329	1	1282	tags=13%, list=9%, signal=14%
GO_FOREBRAIN_NEURON_DIFFERENTIATION	48	0.128018	1.04798	0.374737	0.747716	1	3536	tags=38%, list=25%, signal=50%
GO_NEGATIVE_REGULATION_OF_DNA_RECOMBINATION	25	0.172804	1.04726	0.392079	0.748421	1	4395	tags=48%, list=31%, signal=69%
GO_CELLULAR_RESPONSE_TO_GLUCAGON_STIMULUS	20	0.195727	1.04707	0.367677	0.74789	1	3638	tags=45%, list=25%, signal=60%
GO_ESTABLISHMENT_OR_MAINTENANCE_OF_CYTOSKELETON_POLARITY	15	0.227491	1.04698	0.376984	0.74719	1	8187	tags=80%, list=57%, signal=187%
GO_DENDRITE_EXTENSION	30	0.159176	1.04662	0.400826	0.747092	1	2017	tags=30%, list=14%, signal=35%
GO_POSITIVE_REGULATION_OF_SMOOTH_MUSCLE_CONTRACTION	27	0.166087	1.04604	0.395699	0.74746	1	806	tags=22%, list=6%, signal=24%
GO_PROTEIN_K63_LINKED_DEUBIQUITINATION	29	0.162166	1.04523	0.392079	0.748414	1	3108	tags=38%, list=22%, signal=48%
GO_CELLULAR_RESPONSE_TO_INTERFERON_BETA	16	0.217192	1.04501	0.388193	0.748006	1	1365	tags=31%, list=10%, signal=35%
GO_POSITIVE_REGULATION_OF_PROTEIN_OLIGOMERIZATION	20	0.189773	1.0439	0.358268	0.749621	1	3723	tags=45%, list=26%, signal=61%
GO_NEGATIVE_REGULATION_OF_VIRAL_RELEASE_FROM_HOST_CELL	15	0.22434	1.04368	0.37232	0.749154	1	8232	tags=80%, list=58%, signal=188%
GO_POLYOL_METABOLIC_PROCESS	61	0.113934	1.04332	0.397313	0.749066	1	2830	tags=31%, list=20%, signal=39%
GO_POSITIVE_REGULATION_OF_DOUBLE_STRAND_BREAK_REPAIR	27	0.170382	1.0427	0.402439	0.749631	1	6569	tags=63%, list=46%, signal=116%
GO_SOMATIC_DIVERSIFICATION_OF_IMMUNE_RECEPTORS_VIA_GERMLINE_RECOMBINATION_WITHIN_A_SINGLE_LOCUS	44	0.131363	1.04261	0.391481	0.748931	1	4625	tags=45%, list=32%, signal=67%
GO_INOSITOL_PHOSPHATE_MEDIATED_SIGNALING	46	0.13287	1.04219	0.344398	0.748927	1	1835	tags=26%, list=13%, signal=30%
GO_TRANSCRIPTION_COUPLED_NUCLEOTIDE_EXCISION_REPAIR	71	0.105528	1.04173	0.385246	0.749036	1	7156	tags=61%, list=50%, signal=121%
GO_INTERLEUKIN_1_PRODUCTION	60	0.11463	1.04113	0.387967	0.749485	1	10757	tags=87%, list=75%, signal=349%
GO_REGULATION_OF_TRANSLATIONAL_ELONGATION	17	0.200228	1.04097	0.39499	0.748894	1	10595	tags=94%, list=74%, signal=363%
GO_GLYCOPROTEIN_CATABOLIC_PROCESS	17	0.207751	1.04007	0.388446	0.750072	1	4601	tags=53%, list=32%, signal=78%
GO_CELL_REDOX_HOMEOSTASIS	68	0.106273	1.0396	0.405242	0.750202	1	11942	tags=94%, list=84%, signal=569%
GO_NUCLEOSIDE_CATABOLIC_PROCESS	22	0.183563	1.03767	0.381443	0.753723	1	3877	tags=45%, list=27%, signal=62%
GO_REGULATION_OF_B_CELL_PROLIFERATION	48	0.124368	1.03564	0.393574	0.757463	1	1801	tags=25%, list=13%, signal=29%
GO_NEGATIVE_REGULATION_OF_CELLULAR_PROTEIN_LOCALIZATION	101	0.0875772	1.03473	0.394059	0.758459	1	2436	tags=26%, list=17%, signal=31%
GO_REGULATION_OF_ENDOPLASMIC_RETICULUM_UNFOLDED_PROTEIN_RESPONSE	24	0.17762	1.03364	0.402062	0.760052	1	9973	tags=88%, list=70%, signal=289%
GO_INNER_EAR_AUDITORY_RECEPTOR_CELL_DIFFERENTIATION	25	0.17168	1.03293	0.37931	0.760745	1	980	tags=24%, list=7%, signal=26%
GO_LYMPHANGIOGENESIS	16	0.215056	1.03245	0.396341	0.760826	1	7650	tags=75%, list=54%, signal=161%
GO_CLEAVAGE_INVOLVED_IN_RRNA_PROCESSING	21	0.187354	1.03161	0.42	0.761798	1	10259	tags=90%, list=72%, signal=320%
GO_REGULATION_OF_B_CELL_ACTIVATION	94	0.0933357	1.03127	0.397706	0.761663	1	3236	tags=32%, list=23%, signal=41%
GO_REGULATION_OF_PROTEIN_SUMOYLATION	19	0.190796	1.03122	0.394366	0.760878	1	11571	tags=100%, list=81%, signal=524%
GO_RIBOSE_PHOSPHATE_BIOSYNTHETIC_PROCESS	170	0.0701043	1.03097	0.410714	0.760514	1	9100	tags=71%, list=64%, signal=192%
GO_REGULATION_OF_LAMELLIPODIUM_ASSEMBLY	32	0.153621	1.03056	0.398821	0.760562	1	9870	tags=84%, list=69%, signal=272%
GO_ADENYLATE_CYCLASE_ACTIVATING_G_PROTEIN_COUPLED_RECEPTOR_SIGNALING_PATHWAY	99	0.0886174	1.03036	0.412371	0.760123	1	2351	tags=25%, list=16%, signal=30%
GO_MACROPHAGE_DIFFERENTIATION	36	0.143112	1.02947	0.392308	0.761199	1	4312	tags=44%, list=30%, signal=63%
GO_NUCLEOSIDE_PHOSPHATE_BIOSYNTHETIC_PROCESS	244	0.0569838	1.02913	0.409543	0.761054	1	9100	tags=69%, list=64%, signal=187%
GO_RNA_5_END_PROCESSING	20	0.188792	1.02813	0.416842	0.762346	1	10885	tags=95%, list=76%, signal=398%
GO_SUBSTRATE_DEPENDENT_CELL_MIGRATION	28	0.162231	1.02807	0.389899	0.761581	1	2790	tags=36%, list=20%, signal=44%
GO_PEPTIDYL_L_CYSTEINE_S_PALMITOYLATION	19	0.196735	1.02707	0.412916	0.76298	1	3962	tags=47%, list=28%, signal=65%
GO_REGULATION_OF_PROTEIN_STABILITY	247	0.0552701	1.026	0.416136	0.764475	1	5184	tags=42%, list=36%, signal=64%
GO_RESPONSE_TO_PURINE_CONTAINING_COMPOUND	127	0.078405	1.02505	0.389764	0.765672	1	8006	tags=64%, list=56%, signal=144%
GO_POSITIVE_REGULATION_OF_DEFENSE_RESPONSE_TO_VIRUS_BY_HOST	18	0.199452	1.02338	0.389864	0.768575	1	3505	tags=44%, list=25%, signal=59%
GO_REGULATION_OF_NUCLEOBASE_CONTAINING_COMPOUND_METABOLIC_PROCESS	442	0.0421729	1.0229	0.39749	0.768751	1	9409	tags=70%, list=66%, signal=198%
GO_RRNA_TRANSCRIPTION	25	0.168624	1.02231	0.41683	0.769202	1	6742	tags=64%, list=47%, signal=121%
GO_CELL_ADHESION_MEDIATED_BY_INTEGRIN	59	0.112057	1.02203	0.406504	0.768969	1	1069	tags=19%, list=7%, signal=20%
GO_MRNA_MODIFICATION	19	0.199014	1.02159	0.390244	0.769056	1	8444	tags=79%, list=59%, signal=193%
GO_REGULATION_OF_DNA_BINDING_TRANSCRIPTION_FACTOR_ACTIVITY	359	0.0467482	1.02132	0.431772	0.768795	1	3250	tags=27%, list=23%, signal=34%
GO_RESPONSE_TO_INTERLEUKIN_12	42	0.134933	1.02103	0.392931	0.768542	1	9989	tags=83%, list=70%, signal=276%
GO_REGULATION_OF_RNA_METABOLIC_PROCESS	200	0.0616912	1.01938	0.401623	0.771442	1	9494	tags=73%, list=66%, signal=213%
GO_REGULATION_OF_DNA_METABOLIC_PROCESS	238	0.0585898	1.01892	0.420842	0.771559	1	5122	tags=42%, list=36%, signal=64%
GO_POSITIVE_REGULATION_OF_LAMELLIPODIUM_ORGANIZATION	27	0.161684	1.01861	0.398406	0.771329	1	9870	tags=85%, list=69%, signal=275%
GO_REGULATION_OF_NATURAL_KILLER_CELL_MEDIATED_IMMUNITY	22	0.185417	1.01789	0.427711	0.772046	1	5800	tags=59%, list=41%, signal=99%
GO_NUCLEOBASE_CONTAINING_SMALL_MOLECULE_BIOSYNTHETIC_PROCESS	93	0.0905988	1.01757	0.436326	0.771836	1	3785	tags=35%, list=26%, signal=48%
GO_ACYLGLYCEROL_HOMEOSTASIS	20	0.186032	1.01725	0.419355	0.7717	1	1632	tags=30%, list=11%, signal=34%
GO_RESPONSE_TO_CALCIUM_ION	136	0.0736291	1.0165	0.403509	0.772442	1	3056	tags=29%, list=21%, signal=36%
GO_MYD88_DEPENDENT_TOLL_LIKE_RECEPTOR_SIGNALING_PATHWAY	32	0.152587	1.01614	0.414258	0.772382	1	4077	tags=44%, list=29%, signal=61%
GO_PYRIMIDINE_CONTAINING_COMPOUND_CATABOLIC_PROCESS	29	0.156143	1.01321	0.428016	0.778183	1	2208	tags=31%, list=15%, signal=37%
GO_MITOTIC_SISTER_CHROMATID_SEGREGATION	136	0.0735045	1.01229	0.409002	0.779308	1	5055	tags=43%, list=35%, signal=65%
GO_PHOTOTRANSDUCTION	39	0.136865	1.01145	0.439759	0.780276	1	5379	tags=51%, list=38%, signal=82%
GO_POSITIVE_REGULATION_OF_PROTEIN_AUTOPHOSPHORYLATION	25	0.167038	1.01134	0.421053	0.77963	1	9052	tags=80%, list=63%, signal=218%
GO_RESPONSE_TO_PROSTAGLANDIN	23	0.174248	1.01128	0.439922	0.778876	1	7457	tags=70%, list=52%, signal=145%
GO_NEGATIVE_REGULATION_OF_INTRINSIC_APOPTOTIC_SIGNALING_PATHWAY_BY_P53_CLASS_MEDIATOR	20	0.188946	1.0109	0.412451	0.778813	1	3020	tags=40%, list=21%, signal=51%
GO_T_CELL_SELECTION	33	0.144719	1.01083	0.414226	0.778075	1	2267	tags=30%, list=16%, signal=36%
GO_REGULATION_OF_REGULATED_SECRETORY_PATHWAY	147	0.0714043	1.01033	0.410853	0.778301	1	1809	tags=20%, list=13%, signal=22%
GO_RESPONSE_TO_FOOD	25	0.165625	1.00976	0.430279	0.778615	1	9644	tags=84%, list=67%, signal=258%
GO_LIPOPROTEIN_METABOLIC_PROCESS	17	0.202939	1.00968	0.407692	0.777893	1	465	tags=24%, list=3%, signal=24%
GO_NUCLEOBASE_BIOSYNTHETIC_PROCESS	19	0.190734	1.00958	0.42515	0.777235	1	1038	tags=26%, list=7%, signal=28%
GO_REGULATION_OF_INTRINSIC_APOPTOTIC_SIGNALING_PATHWAY	139	0.0732449	1.00922	0.409901	0.777133	1	10584	tags=81%, list=74%, signal=310%
GO_PULMONARY_VALVE_MORPHOGENESIS	15	0.21731	1.00862	0.437736	0.777623	1	2614	tags=40%, list=18%, signal=49%
GO_HEMATOPOIETIC_PROGENITOR_CELL_DIFFERENTIATION	149	0.0715806	1.00771	0.428016	0.778804	1	6758	tags=54%, list=47%, signal=102%
GO_CELLULAR_RESPONSE_TO_CADMIUM_ION	26	0.164573	1.00634	0.44668	0.780987	1	10297	tags=88%, list=72%, signal=316%
GO_PROSTANOID_BIOSYNTHETIC_PROCESS	20	0.186481	1.00529	0.435644	0.782413	1	3770	tags=45%, list=26%, signal=61%
GO_RIBONUCLEOPROTEIN_COMPLEX_SUBUNIT_ORGANIZATION	229	0.0560831	1.00525	0.443089	0.781622	1	7076	tags=55%, list=49%, signal=107%
GO_POSITIVE_REGULATION_OF_PROTEIN_MODIFICATION_BY_SMALL_PROTEIN_CONJUGATION_OR_REMOVAL	116	0.0810077	1.00461	0.433962	0.782157	1	10435	tags=81%, list=73%, signal=298%
GO_COPPER_ION_HOMEOSTASIS	17	0.202786	1.00444	0.418891	0.781635	1	2990	tags=41%, list=21%, signal=52%
GO_NEGATIVE_REGULATION_OF_UBIQUITIN_PROTEIN_TRANSFERASE_ACTIVITY	15	0.214336	1.0042	0.435547	0.781303	1	10281	tags=93%, list=72%, signal=332%
GO_REGULATION_OF_PHAGOCYTOSIS	66	0.103254	1.00414	0.432596	0.780574	1	2212	tags=26%, list=15%, signal=30%
GO_POSITIVE_REGULATION_OF_CATABOLIC_PROCESS	379	0.0442907	1.00403	0.436735	0.779955	1	8096	tags=61%, list=57%, signal=137%
GO_UBIQUITIN_DEPENDENT_PROTEIN_CATABOLIC_PROCESS_VIA_THE_MULTIVESICULAR_BODY_SORTING_PATHWAY	21	0.183304	1.00395	0.456863	0.779254	1	6913	tags=67%, list=48%, signal=129%
GO_ORGANELLE_MEMBRANE_FUSION	89	0.0920768	1.00368	0.442589	0.778964	1	3831	tags=36%, list=27%, signal=49%
GO_NEGATIVE_REGULATION_OF_PEPTIDASE_ACTIVITY	149	0.0717168	1.00363	0.417939	0.778199	1	8675	tags=68%, list=61%, signal=171%
GO_POSITIVE_REGULATION_OF_PROTEIN_EXPORT_FROM_NUCLEUS	20	0.182768	1.00331	0.439364	0.778011	1	10971	tags=95%, list=77%, signal=408%
GO_REGULATION_OF_MUSCLE_CONTRACTION	135	0.0740469	1.00306	0.449187	0.777725	1	2445	tags=24%, list=17%, signal=29%
GO_ACTIN_MEDIATED_CELL_CONTRACTION	103	0.0854318	1.00296	0.458586	0.777047	1	1146	tags=17%, list=8%, signal=18%
GO_DENDRITIC_CELL_MIGRATION	18	0.194658	1.0029	0.438134	0.776334	1	1985	tags=33%, list=14%, signal=39%
GO_CYTOLYSIS	16	0.21173	1.00283	0.444672	0.775627	1	6804	tags=69%, list=48%, signal=131%
GO_FATTY_ACID_BIOSYNTHETIC_PROCESS	112	0.0816212	1.00182	0.424797	0.777056	1	7521	tags=61%, list=53%, signal=127%
GO_POSITIVE_REGULATION_OF_MYOTUBE_DIFFERENTIATION	21	0.184769	1.00182	0.445808	0.776202	1	1446	tags=29%, list=10%, signal=32%
GO_REGULATION_OF_ESTABLISHMENT_OF_PLANAR_POLARITY	108	0.0821821	1.00064	0.435388	0.777945	1	5981	tags=50%, list=42%, signal=85%
GO_PROXIMAL_DISTAL_PATTERN_FORMATION	23	0.175022	1.00062	0.457806	0.777123	1	3095	tags=39%, list=22%, signal=50%
GO_PROTEIN_DEMANNOSYLATION	19	0.186738	0.99919	0.449219	0.77939	1	6362	tags=63%, list=45%, signal=114%
GO_T_CELL_MEDIATED_CYTOTOXICITY	29	0.156423	0.99884	0.449331	0.779272	1	2204	tags=31%, list=15%, signal=37%
GO_POSITIVE_REGULATION_OF_EPIDERMIS_DEVELOPMENT	29	0.15404	0.998733	0.440313	0.778619	1	2238	tags=31%, list=16%, signal=37%
GO_DNA_DEPENDENT_DNA_REPLICATION	137	0.0739093	0.99858	0.454545	0.778083	1	8031	tags=64%, list=56%, signal=144%
GO_MITOCHONDRIAL_CALCIUM_ION_TRANSMEMBRANE_TRANSPORT	23	0.176661	0.997791	0.42562	0.778968	1	6801	tags=65%, list=48%, signal=124%
GO_POSITIVE_REGULATION_OF_MICROTUBULE_POLYMERIZATION_OR_DEPOLYMERIZATION	30	0.152647	0.997653	0.459082	0.778429	1	7352	tags=67%, list=51%, signal=137%
GO_NEGATIVE_REGULATION_OF_ADENYLATE_CYCLASE_ACTIVITY	16	0.204587	0.997044	0.441955	0.778927	1	3332	tags=44%, list=23%, signal=57%
GO_N_TERMINAL_PROTEIN_AMINO_ACID_ACETYLATION	15	0.209066	0.996991	0.464706	0.778176	1	6544	tags=67%, list=46%, signal=123%
GO_INTERLEUKIN_1_SECRETION	32	0.144998	0.99677	0.451056	0.77783	1	6419	tags=59%, list=45%, signal=108%
GO_NEGATIVE_REGULATION_OF_INTRINSIC_APOPTOTIC_SIGNALING_PATHWAY_IN_RESPONSE_TO_DNA_DAMAGE	30	0.154727	0.996295	0.43301	0.777996	1	2557	tags=33%, list=18%, signal=41%
GO_NUCLEUS_ORGANIZATION	114	0.0795511	0.995376	0.44294	0.779182	1	5768	tags=48%, list=40%, signal=80%
GO_T_CELL_CYTOKINE_PRODUCTION	25	0.165048	0.994867	0.411765	0.779439	1	3362	tags=40%, list=24%, signal=52%
GO_PIGMENTATION	86	0.0916927	0.994569	0.45935	0.779228	1	1522	tags=20%, list=11%, signal=22%
GO_NUCLEAR_CHROMOSOME_SEGREGATION	215	0.058581	0.994092	0.442804	0.779466	1	5092	tags=41%, list=36%, signal=63%
GO_NEGATIVE_REGULATION_OF_RESPONSE_TO_CYTOKINE_STIMULUS	40	0.131173	0.993106	0.44186	0.780802	1	3490	tags=38%, list=24%, signal=49%
GO_POSITIVE_REGULATION_OF_MACROPHAGE_ACTIVATION	22	0.177354	0.99267	0.448065	0.780851	1	9814	tags=86%, list=69%, signal=275%
GO_TRICARBOXYLIC_ACID_CYCLE	33	0.146996	0.992435	0.449393	0.780574	1	5267	tags=52%, list=37%, signal=81%
GO_NUCLEOTIDE_PHOSPHORYLATION	20	0.189479	0.992105	0.447154	0.780478	1	11590	tags=100%, list=81%, signal=528%
GO_NEGATIVE_REGULATION_OF_BLOOD_VESSEL_ENDOTHELIAL_CELL_MIGRATION	29	0.151647	0.991914	0.441634	0.780055	1	4244	tags=45%, list=30%, signal=64%
GO_PROTEIN_K48_LINKED_DEUBIQUITINATION	28	0.161781	0.991657	0.461694	0.779765	1	3307	tags=39%, list=23%, signal=51%
GO_NEGATIVE_REGULATION_OF_OXIDATIVE_STRESS_INDUCED_NEURON_DEATH	16	0.203186	0.991567	0.442913	0.779106	1	5139	tags=56%, list=36%, signal=88%
GO_REGULATION_OF_CATION_CHANNEL_ACTIVITY	154	0.0696002	0.989648	0.460474	0.782574	1	1057	tags=14%, list=7%, signal=15%
GO_REGULATION_OF_PROTEIN_AUTOPHOSPHORYLATION	44	0.12307	0.989304	0.476673	0.782452	1	1819	tags=25%, list=13%, signal=29%
GO_SYNAPTIC_VESICLE_CYCLE	182	0.0632433	0.987929	0.427646	0.784666	1	4055	tags=35%, list=28%, signal=48%
GO_INTRINSIC_APOPTOTIC_SIGNALING_PATHWAY_IN_RESPONSE_TO_ENDOPLASMIC_RETICULUM_STRESS	53	0.115673	0.987538	0.453125	0.784697	1	12108	tags=96%, list=85%, signal=626%
GO_PURINE_CONTAINING_COMPOUND_BIOSYNTHETIC_PROCESS	177	0.0647551	0.986935	0.448544	0.785185	1	9100	tags=70%, list=64%, signal=190%
GO_TUMOR_NECROSIS_FACTOR_SECRETION	17	0.201213	0.986821	0.442308	0.78456	1	9740	tags=88%, list=68%, signal=277%
GO_GLYCEROPHOSPHOLIPID_CATABOLIC_PROCESS	20	0.179952	0.986444	0.465483	0.784499	1	8152	tags=75%, list=57%, signal=174%
GO_REGULATION_OF_GASTRULATION	28	0.153901	0.986418	0.461847	0.783706	1	7504	tags=68%, list=52%, signal=143%
GO_NEGATIVE_REGULATION_OF_B_CELL_ACTIVATION	28	0.154532	0.986416	0.479042	0.782865	1	3921	tags=43%, list=27%, signal=59%
GO_LOW_DENSITY_LIPOPROTEIN_PARTICLE_CLEARANCE	28	0.156524	0.986335	0.446465	0.782215	1	10530	tags=89%, list=74%, signal=338%
GO_REGULATION_OF_LIPID_CATABOLIC_PROCESS	41	0.130588	0.984595	0.456212	0.785167	1	9644	tags=80%, list=67%, signal=247%
GO_POSITIVE_REGULATION_OF_CYTOKINE_BIOSYNTHETIC_PROCESS	47	0.120662	0.984113	0.44902	0.785401	1	11359	tags=91%, list=79%, signal=444%
GO_REGULATION_OF_ERAD_PATHWAY	29	0.151493	0.983886	0.480412	0.785056	1	7204	tags=66%, list=50%, signal=132%
GO_NEGATIVE_REGULATION_OF_NUCLEAR_DIVISION	52	0.115185	0.983035	0.4371	0.786043	1	6606	tags=58%, list=46%, signal=107%
GO_NUCLEOSIDE_DIPHOSPHATE_METABOLIC_PROCESS	28	0.160039	0.982657	0.461248	0.786015	1	11501	tags=96%, list=80%, signal=492%
GO_HOMOLOGOUS_RECOMBINATION	41	0.129859	0.982591	0.476	0.785303	1	1286	tags=22%, list=9%, signal=24%
GO_NEGATIVE_REGULATION_OF_RECEPTOR_MEDIATED_ENDOCYTOSIS	20	0.180807	0.982578	0.449902	0.784493	1	3851	tags=45%, list=27%, signal=62%
GO_NEGATIVE_REGULATION_OF_SUPRAMOLECULAR_FIBER_ORGANIZATION	117	0.0800148	0.980321	0.455645	0.788523	1	5707	tags=48%, list=40%, signal=79%
GO_REGULATION_OF_DEFENSE_RESPONSE_TO_VIRUS	54	0.110341	0.979584	0.493617	0.789243	1	6105	tags=54%, list=43%, signal=93%
GO_CELLULAR_RESPONSE_TO_MECHANICAL_STIMULUS	66	0.102879	0.979492	0.465347	0.788609	1	4600	tags=42%, list=32%, signal=62%
GO_RESPONSE_TO_CARBOHYDRATE	192	0.0615753	0.978165	0.47495	0.790556	1	992	tags=13%, list=7%, signal=14%
GO_CENTRAL_NERVOUS_SYSTEM_NEURON_DEVELOPMENT	75	0.0980728	0.977809	0.468303	0.790491	1	5657	tags=49%, list=40%, signal=81%
GO_NEGATIVE_REGULATION_OF_RESPONSE_TO_OXIDATIVE_STRESS	40	0.13165	0.977022	0.470103	0.791316	1	7772	tags=68%, list=54%, signal=147%
GO_CELLULAR_RESPONSE_TO_INORGANIC_SUBSTANCE	180	0.0629735	0.976253	0.495833	0.792075	1	1731	tags=18%, list=12%, signal=21%
GO_SYNAPTIC_VESICLE_CYTOSKELETAL_TRANSPORT	18	0.192892	0.976011	0.489837	0.791745	1	1216	tags=28%, list=9%, signal=30%
GO_RETINA_HOMEOSTASIS	43	0.125544	0.975971	0.477528	0.79099	1	4194	tags=42%, list=29%, signal=59%
GO_GLUTATHIONE_DERIVATIVE_BIOSYNTHETIC_PROCESS	18	0.192939	0.975682	0.465164	0.790764	1	3598	tags=44%, list=25%, signal=59%
GO_POSITIVE_REGULATION_OF_CELL_DIVISION	60	0.107722	0.97455	0.467742	0.792402	1	2516	tags=28%, list=18%, signal=34%
GO_RRNA_MODIFICATION	30	0.14925	0.974387	0.454918	0.791911	1	7877	tags=70%, list=55%, signal=156%
GO_REGULATION_OF_INTRINSIC_APOPTOTIC_SIGNALING_PATHWAY_BY_P53_CLASS_MEDIATOR	26	0.159587	0.974317	0.494024	0.791239	1	3770	tags=42%, list=26%, signal=57%
GO_REGULATION_OF_DEFENSE_RESPONSE_TO_VIRUS_BY_VIRUS	26	0.158617	0.974016	0.492	0.791047	1	3234	tags=38%, list=23%, signal=50%
GO_POSITIVE_REGULATION_OF_PROTEIN_TARGETING_TO_MITOCHONDRION	30	0.150068	0.973613	0.457305	0.791111	1	10248	tags=87%, list=72%, signal=305%
GO_BETA_CATENIN_DESTRUCTION_COMPLEX_DISASSEMBLY	19	0.187409	0.970082	0.473684	0.797965	1	5600	tags=58%, list=39%, signal=95%
GO_RNA_DESTABILIZATION	29	0.149465	0.969968	0.472763	0.797391	1	6247	tags=59%, list=44%, signal=104%
GO_RESPONSE_TO_LEUKEMIA_INHIBITORY_FACTOR	92	0.0888788	0.969893	0.468504	0.796728	1	5263	tags=46%, list=37%, signal=72%
GO_ICOSANOID_BIOSYNTHETIC_PROCESS	29	0.150318	0.968693	0.512195	0.798533	1	3770	tags=41%, list=26%, signal=56%
GO_I_KAPPAB_KINASE_NF_KAPPAB_SIGNALING	221	0.0566503	0.968313	0.471774	0.798467	1	8452	tags=65%, list=59%, signal=156%
GO_DNA_REPLICATION	253	0.0541629	0.967976	0.470942	0.798391	1	9805	tags=74%, list=69%, signal=231%
GO_REGULATION_OF_MUSCLE_ADAPTATION	74	0.0961035	0.967795	0.467043	0.79796	1	9644	tags=77%, list=67%, signal=235%
GO_NEGATIVE_REGULATION_OF_PROTEIN_BINDING	86	0.0881315	0.967136	0.476483	0.798596	1	2570	tags=27%, list=18%, signal=32%
GO_RESPONSE_TO_INTERLEUKIN_4	27	0.155701	0.966939	0.482906	0.798219	1	6249	tags=59%, list=44%, signal=105%
GO_ADAPTATION_OF_SIGNALING_PATHWAY	18	0.190511	0.966224	0.471338	0.79896	1	1250	tags=28%, list=9%, signal=30%
GO_MAINTENANCE_OF_PROTEIN_LOCATION	97	0.083026	0.965274	0.465726	0.800229	1	7663	tags=62%, list=54%, signal=132%
GO_REGULATION_OF_CELL_GROWTH_INVOLVED_IN_CARDIAC_MUSCLE_CELL_DEVELOPMENT	16	0.20056	0.964948	0.506098	0.800149	1	9644	tags=88%, list=67%, signal=269%
GO_POSITIVE_REGULATION_OF_IMMUNE_EFFECTOR_PROCESS	151	0.0680075	0.96445	0.476289	0.800364	1	2256	tags=23%, list=16%, signal=26%
GO_REGULATION_OF_PROTEIN_DEPOLYMERIZATION	75	0.0956501	0.964142	0.489837	0.800208	1	4929	tags=44%, list=34%, signal=67%
GO_POSITIVE_REGULATION_OF_GRANULOCYTE_CHEMOTAXIS	17	0.192413	0.963871	0.478431	0.799959	1	4820	tags=53%, list=34%, signal=80%
GO_CHROMOSOME_SEGREGATION	263	0.0515388	0.963083	0.489837	0.800899	1	5092	tags=41%, list=36%, signal=62%
GO_REGULATION_OF_FEEDING_BEHAVIOR	20	0.175581	0.96301	0.473477	0.800224	1	9644	tags=85%, list=67%, signal=261%
GO_TOLL_LIKE_RECEPTOR_SIGNALING_PATHWAY	115	0.0765764	0.961957	0.485876	0.801669	1	11593	tags=89%, list=81%, signal=465%
GO_CELLULAR_RESPONSE_TO_TOXIC_SUBSTANCE	189	0.0605001	0.961824	0.483871	0.801134	1	12080	tags=90%, list=84%, signal=576%
GO_RESPONSE_TO_CADMIUM_ION	49	0.116794	0.960732	0.493097	0.802695	1	10297	tags=84%, list=72%, signal=298%
GO_REGULATION_OF_PROTEIN_POLYMERIZATION	188	0.0609297	0.960646	0.487078	0.802076	1	7352	tags=57%, list=51%, signal=117%
GO_MIDBRAIN_DEVELOPMENT	73	0.0945141	0.959368	0.492424	0.804036	1	7859	tags=64%, list=55%, signal=142%
GO_INTERLEUKIN_1_BETA_PRODUCTION	52	0.113278	0.958947	0.5	0.804132	1	10757	tags=87%, list=75%, signal=348%
GO_POSITIVE_REGULATION_OF_MUSCLE_HYPERTROPHY	27	0.155315	0.958665	0.495256	0.803949	1	6784	tags=63%, list=47%, signal=120%
GO_EATING_BEHAVIOR	22	0.17008	0.958199	0.503093	0.804128	1	2120	tags=32%, list=15%, signal=37%
GO_PROTEIN_PALMITOYLATION	31	0.144319	0.956819	0.492901	0.806306	1	8547	tags=74%, list=60%, signal=184%
GO_DNA_DAMAGE_RESPONSE_DETECTION_OF_DNA_DAMAGE	37	0.133327	0.956667	0.478615	0.805822	1	10462	tags=86%, list=73%, signal=322%
GO_POSITIVE_REGULATION_OF_CHROMOSOME_ORGANIZATION	153	0.0682954	0.956188	0.481766	0.806053	1	5200	tags=43%, list=36%, signal=67%
GO_REGULATION_OF_CALCINEURIN_MEDIATED_SIGNALING	29	0.146013	0.954585	0.496994	0.808776	1	9747	tags=83%, list=68%, signal=260%
GO_DNA_INTEGRITY_CHECKPOINT	148	0.0673002	0.954518	0.507099	0.808097	1	6871	tags=55%, list=48%, signal=104%
GO_REGULATION_OF_ERBB_SIGNALING_PATHWAY	77	0.0927532	0.954409	0.478516	0.807486	1	4807	tags=43%, list=34%, signal=64%
GO_POSITIVE_REGULATION_OF_SODIUM_ION_TRANSPORT	32	0.143473	0.954341	0.449692	0.806791	1	2420	tags=31%, list=17%, signal=38%
GO_REGULATION_OF_CELLULAR_RESPIRATION	27	0.155434	0.953825	0.514677	0.807107	1	958	tags=22%, list=7%, signal=24%
GO_PROTEIN_TRANSMEMBRANE_IMPORT_INTO_INTRACELLULAR_ORGANELLE	32	0.142562	0.953302	0.516064	0.807454	1	9581	tags=81%, list=67%, signal=246%
GO_POSITIVE_REGULATION_OF_INTRINSIC_APOPTOTIC_SIGNALING_PATHWAY	46	0.11928	0.952028	0.508911	0.809418	1	10109	tags=83%, list=71%, signal=281%
GO_INTERSTRAND_CROSS_LINK_REPAIR	51	0.113149	0.951327	0.52495	0.81016	1	10721	tags=86%, list=75%, signal=344%
GO_REGULATION_OF_ENDOTHELIAL_CELL_MIGRATION	144	0.0682942	0.951049	0.518962	0.809955	1	1713	tags=19%, list=12%, signal=21%
GO_REGULATION_OF_POSITIVE_CHEMOTAXIS	22	0.170106	0.950572	0.484127	0.810186	1	820	tags=23%, list=6%, signal=24%
GO_SOMATIC_STEM_CELL_POPULATION_MAINTENANCE	61	0.101539	0.949749	0.506931	0.811102	1	2069	tags=25%, list=14%, signal=29%
GO_NEGATIVE_REGULATION_OF_TRANSLATIONAL_INITIATION	18	0.187958	0.949595	0.5	0.810635	1	6846	tags=67%, list=48%, signal=128%
GO_RESPONSE_TO_BACTERIUM	374	0.0438044	0.949116	0.523629	0.810885	1	2256	tags=20%, list=16%, signal=23%
GO_INTERFERON_GAMMA_PRODUCTION	66	0.101357	0.949052	0.511765	0.810219	1	9387	tags=76%, list=66%, signal=220%
GO_REGULATION_OF_MORPHOGENESIS_OF_A_BRANCHING_STRUCTURE	46	0.117666	0.948903	0.49697	0.809724	1	10132	tags=83%, list=71%, signal=283%
GO_NEGATIVE_REGULATION_OF_ADAPTIVE_IMMUNE_RESPONSE	31	0.141076	0.948666	0.49692	0.809459	1	2137	tags=29%, list=15%, signal=34%
GO_REGULATION_OF_PHOSPHOPROTEIN_PHOSPHATASE_ACTIVITY	100	0.0801775	0.948175	0.5	0.809691	1	1720	tags=20%, list=12%, signal=23%
GO_MULTICELLULAR_ORGANISM_AGING	28	0.150216	0.947633	0.490946	0.810036	1	7046	tags=64%, list=49%, signal=127%
GO_MISMATCH_REPAIR	32	0.143438	0.946934	0.514463	0.810732	1	10462	tags=88%, list=73%, signal=326%
GO_MORPHOGENESIS_OF_A_POLARIZED_EPITHELIUM	137	0.0693181	0.946424	0.492032	0.811052	1	6009	tags=49%, list=42%, signal=84%
GO_NECROTIC_CELL_DEATH	44	0.119071	0.945934	0.492784	0.811261	1	9024	tags=75%, list=63%, signal=203%
GO_NEGATIVE_REGULATION_OF_VIRAL_TRANSCRIPTION	18	0.18746	0.945711	0.513944	0.810969	1	2882	tags=39%, list=20%, signal=49%
GO_COFACTOR_CATABOLIC_PROCESS	42	0.123758	0.945525	0.520388	0.810578	1	958	tags=19%, list=7%, signal=20%
GO_REGULATORY_T_CELL_DIFFERENTIATION	22	0.168889	0.945089	0.526316	0.810676	1	2137	tags=32%, list=15%, signal=37%
GO_POSITIVE_REGULATION_OF_OXIDOREDUCTASE_ACTIVITY	43	0.122099	0.944957	0.492843	0.810154	1	9895	tags=81%, list=69%, signal=264%
GO_REGULATION_OF_METANEPHROS_DEVELOPMENT	19	0.182155	0.942863	0.512821	0.813823	1	5675	tags=58%, list=40%, signal=96%
GO_MULTI_ORGANISM_CELLULAR_PROCESS	36	0.131269	0.942066	0.529661	0.814759	1	8452	tags=72%, list=59%, signal=176%
GO_ESTABLISHMENT_OF_PIGMENT_GRANULE_LOCALIZATION	20	0.174993	0.941653	0.512295	0.814856	1	11082	tags=95%, list=78%, signal=422%
GO_POSITIVE_REGULATION_OF_CELLULAR_PROTEIN_LOCALIZATION	296	0.0475792	0.941592	0.510288	0.814178	1	4549	tags=36%, list=32%, signal=52%
GO_MYELIN_ASSEMBLY	19	0.181414	0.941396	0.522505	0.813839	1	6438	tags=63%, list=45%, signal=115%
GO_MICROTUBULE_BUNDLE_FORMATION	83	0.0876594	0.940411	0.530097	0.815136	1	10121	tags=80%, list=71%, signal=271%
GO_TELOMERASE_RNA_LOCALIZATION	19	0.173997	0.940013	0.503891	0.815189	1	10306	tags=89%, list=72%, signal=320%
GO_MICROTUBULE_CYTOSKELETON_ORGANIZATION_INVOLVED_IN_MITOSIS	120	0.0742476	0.939839	0.524	0.814764	1	8358	tags=66%, list=58%, signal=157%
GO_PLATELET_MORPHOGENESIS	17	0.186337	0.938821	0.515991	0.816197	1	1543	tags=29%, list=11%, signal=33%
GO_PROTEIN_LOCALIZATION_TO_MICROTUBULE	16	0.199195	0.938672	0.50101	0.815703	1	10557	tags=94%, list=74%, signal=358%
GO_MYELOID_CELL_DEVELOPMENT	52	0.10973	0.935542	0.515151	0.821569	1	2010	tags=25%, list=14%, signal=29%
GO_ACTIN_FILAMENT_POLYMERIZATION	156	0.0633845	0.934633	0.526316	0.822746	1	7717	tags=60%, list=54%, signal=130%
GO_MONOVALENT_INORGANIC_CATION_TRANSPORT	430	0.0398951	0.934306	0.521552	0.822644	1	2438	tags=21%, list=17%, signal=24%
GO_REGULATION_OF_STRIATED_MUSCLE_CONTRACTION	77	0.0891235	0.933073	0.508671	0.824489	1	2445	tags=26%, list=17%, signal=31%
GO_REGULATION_OF_FATTY_ACID_BIOSYNTHETIC_PROCESS	34	0.132858	0.932742	0.511628	0.82441	1	7775	tags=68%, list=54%, signal=148%
GO_POSITIVE_REGULATION_OF_RESPONSE_TO_ENDOPLASMIC_RETICULUM_STRESS	35	0.131215	0.932075	0.513458	0.824963	1	9973	tags=83%, list=70%, signal=273%
GO_ORGANELLE_FUSION	111	0.0748767	0.931814	0.543788	0.824711	1	3831	tags=34%, list=27%, signal=46%
GO_NEGATIVE_REGULATION_OF_IMMUNE_EFFECTOR_PROCESS	84	0.0890662	0.931119	0.556936	0.825413	1	2137	tags=24%, list=15%, signal=28%
GO_PROTEIN_LOCALIZATION_TO_KINETOCHORE	16	0.192437	0.930997	0.530655	0.824859	1	6186	tags=63%, list=43%, signal=110%
GO_REGULATION_OF_VESICLE_FUSION	27	0.144706	0.930797	0.530992	0.824483	1	3229	tags=37%, list=23%, signal=48%
GO_REGULATION_OF_NEUROTRANSMITTER_UPTAKE	16	0.191912	0.930717	0.541494	0.823852	1	7087	tags=69%, list=50%, signal=136%
GO_DETECTION_OF_LIGHT_STIMULUS	48	0.113899	0.930079	0.53668	0.824355	1	5822	tags=52%, list=41%, signal=88%
GO_RESPONSE_TO_UV	122	0.0709102	0.929895	0.504892	0.82392	1	6845	tags=55%, list=48%, signal=104%
GO_POSITIVE_REGULATION_OF_POTASSIUM_ION_TRANSMEMBRANE_TRANSPORTER_ACTIVITY	23	0.161162	0.928922	0.538307	0.825179	1	185	tags=17%, list=1%, signal=18%
GO_PYRIMIDINE_CONTAINING_COMPOUND_METABOLIC_PROCESS	23	0.159706	0.928192	0.554672	0.825921	1	7043	tags=65%, list=49%, signal=128%
GO_REGULATION_OF_CELLULAR_KETONE_METABOLIC_PROCESS	121	0.0716387	0.92663	0.500982	0.828447	1	5718	tags=47%, list=40%, signal=78%
GO_REGULATION_OF_DOUBLE_STRAND_BREAK_REPAIR_VIA_NONHOMOLOGOUS_END_JOINING	15	0.195743	0.926443	0.536399	0.828045	1	2922	tags=40%, list=20%, signal=50%
GO_RESPONSE_TO_HEAT	156	0.0634353	0.92594	0.528265	0.828303	1	11107	tags=84%, list=78%, signal=372%
GO_NEGATIVE_REGULATION_OF_ACTIN_FILAMENT_POLYMERIZATION	50	0.110392	0.925445	0.522293	0.828609	1	3287	tags=34%, list=23%, signal=44%
GO_RNA_LOCALIZATION	212	0.0559353	0.923088	0.525714	0.8328	1	5550	tags=44%, list=39%, signal=71%
GO_REGULATION_OF_REPRODUCTIVE_PROCESS	110	0.0744524	0.923033	0.537285	0.8321	1	5441	tags=45%, list=38%, signal=73%
GO_SKELETAL_MUSCLE_CONTRACTION	35	0.13174	0.922802	0.538	0.831814	1	571	tags=17%, list=4%, signal=18%
GO_MITOTIC_G2_M_TRANSITION_CHECKPOINT	27	0.149218	0.922528	0.546332	0.831586	1	6871	tags=63%, list=48%, signal=121%
GO_HUMORAL_IMMUNE_RESPONSE	97	0.079986	0.921988	0.549515	0.831939	1	1074	tags=15%, list=8%, signal=17%
GO_PYRIDINE_CONTAINING_COMPOUND_BIOSYNTHETIC_PROCESS	28	0.143138	0.921593	0.527163	0.832023	1	7147	tags=64%, list=50%, signal=128%
GO_MORPHOGENESIS_OF_AN_EPITHELIAL_FOLD	22	0.165094	0.921407	0.564257	0.831627	1	2841	tags=36%, list=20%, signal=45%
GO_HEART_FORMATION	19	0.173573	0.921241	0.543158	0.831166	1	1283	tags=26%, list=9%, signal=29%
GO_ANIMAL_ORGAN_FORMATION	44	0.119754	0.920217	0.532091	0.832491	1	2841	tags=32%, list=20%, signal=40%
GO_PROTEIN_DNA_COMPLEX_SUBUNIT_ORGANIZATION	196	0.0570299	0.919226	0.520792	0.833757	1	6197	tags=49%, list=43%, signal=85%
GO_SODIUM_ION_TRANSPORT	173	0.0598818	0.918827	0.543788	0.833808	1	1715	tags=18%, list=12%, signal=20%
GO_REGULATION_OF_TRANSCRIPTION_INVOLVED_IN_G1_S_TRANSITION_OF_MITOTIC_CELL_CYCLE	27	0.148945	0.917355	0.566075	0.836193	1	3698	tags=41%, list=26%, signal=55%
GO_AXO_DENDRITIC_TRANSPORT	64	0.0983523	0.917136	0.545988	0.83585	1	11555	tags=91%, list=81%, signal=471%
GO_COENZYME_BIOSYNTHETIC_PROCESS	129	0.0705581	0.916496	0.524211	0.836458	1	9195	tags=71%, list=64%, signal=198%
GO_POSITIVE_REGULATION_OF_MESONEPHROS_DEVELOPMENT	16	0.193102	0.91644	0.564356	0.835772	1	8857	tags=81%, list=62%, signal=213%
GO_INNER_EAR_MORPHOGENESIS	75	0.0890214	0.915951	0.558886	0.836042	1	1211	tags=17%, list=8%, signal=19%
GO_REGULATION_OF_ODONTOGENESIS	19	0.17222	0.915841	0.553846	0.835474	1	4312	tags=47%, list=30%, signal=68%
GO_POSITIVE_REGULATION_OF_NF_KAPPAB_TRANSCRIPTION_FACTOR_ACTIVITY	132	0.0684214	0.915694	0.55123	0.834986	1	3362	tags=30%, list=24%, signal=39%
GO_REGULATION_OF_RNA_SPLICING	121	0.0732578	0.915504	0.544534	0.834595	1	10421	tags=80%, list=73%, signal=293%
GO_GAMETE_GENERATION	480	0.0364095	0.914523	0.552846	0.835846	1	13375	tags=97%, list=94%, signal=1456%
GO_NUCLEOBASE_CONTAINING_SMALL_MOLECULE_CATABOLIC_PROCESS	38	0.123801	0.914141	0.54262	0.835864	1	3877	tags=39%, list=27%, signal=54%
GO_RNA_METHYLATION	70	0.0923802	0.913397	0.52686	0.836637	1	8692	tags=70%, list=61%, signal=178%
GO_DETECTION_OF_STIMULUS	181	0.0578469	0.912863	0.534161	0.836961	1	6291	tags=50%, list=44%, signal=88%
GO_DNA_TEMPLATED_TRANSCRIPTION_TERMINATION	70	0.0919182	0.912068	0.587368	0.837842	1	11762	tags=91%, list=82%, signal=513%
GO_MAST_CELL_MEDIATED_IMMUNITY	41	0.118377	0.912033	0.546559	0.837127	1	1101	tags=20%, list=8%, signal=21%
GO_POSITIVE_REGULATION_OF_INFLAMMATORY_RESPONSE	93	0.0809597	0.911605	0.560729	0.837251	1	9917	tags=77%, list=69%, signal=251%
GO_STRESS_GRANULE_ASSEMBLY	16	0.189146	0.911497	0.54918	0.836694	1	8020	tags=75%, list=56%, signal=171%
GO_RAC_PROTEIN_SIGNAL_TRANSDUCTION	33	0.136443	0.911069	0.558185	0.836798	1	8450	tags=73%, list=59%, signal=177%
GO_NEGATIVE_REGULATION_OF_SMOOTH_MUSCLE_CELL_DIFFERENTIATION	15	0.190323	0.910953	0.560976	0.83626	1	11577	tags=100%, list=81%, signal=525%
GO_ACTIVATION_OF_NF_KAPPAB_INDUCING_KINASE_ACTIVITY	15	0.195262	0.909578	0.54906	0.838367	1	4835	tags=53%, list=34%, signal=81%
GO_VESICLE_TARGETING	87	0.0830257	0.909384	0.568182	0.837974	1	12458	tags=95%, list=87%, signal=738%
GO_NEGATIVE_REGULATION_OF_ENDOTHELIAL_CELL_PROLIFERATION	30	0.142175	0.908915	0.559838	0.838141	1	1783	tags=27%, list=12%, signal=30%
GO_REGULATION_OF_RHODOPSIN_MEDIATED_SIGNALING_PATHWAY	18	0.174799	0.908349	0.564054	0.838544	1	3857	tags=44%, list=27%, signal=61%
GO_MODIFICATION_OF_POSTSYNAPTIC_STRUCTURE	15	0.192377	0.907366	0.562624	0.839785	1	2017	tags=33%, list=14%, signal=39%
GO_PIGMENT_CELL_DIFFERENTIATION	33	0.131353	0.907139	0.582645	0.839485	1	1158	tags=21%, list=8%, signal=23%
GO_RESPONSE_TO_TEMPERATURE_STIMULUS	213	0.0537011	0.906912	0.554672	0.839189	1	4545	tags=37%, list=32%, signal=54%
GO_REGULATION_OF_PROTEIN_TARGETING	74	0.0935114	0.905774	0.552239	0.840817	1	10840	tags=85%, list=76%, signal=350%
GO_POSITIVE_REGULATION_OF_VIRAL_LIFE_CYCLE	50	0.108129	0.905654	0.587853	0.840286	1	11325	tags=90%, list=79%, signal=432%
GO_MEIOTIC_CELL_CYCLE	187	0.0585195	0.905452	0.551859	0.839937	1	13240	tags=98%, list=93%, signal=1315%
GO_VESICLE_MEDIATED_TRANSPORT_TO_THE_PLASMA_MEMBRANE	86	0.0836817	0.905412	0.57515	0.839237	1	9615	tags=76%, list=67%, signal=229%
GO_NEGATIVE_REGULATION_OF_NIK_NF_KAPPAB_SIGNALING	18	0.177989	0.904789	0.567729	0.839715	1	2223	tags=33%, list=16%, signal=39%
GO_REGULATION_OF_DNA_REPLICATION	94	0.0775782	0.904586	0.579151	0.839354	1	7414	tags=60%, list=52%, signal=123%
GO_POSITIVE_REGULATION_OF_PROTEOLYSIS	298	0.045133	0.904248	0.59519	0.839272	1	3349	tags=28%, list=23%, signal=36%
GO_REGULATION_OF_ACTION_POTENTIAL	46	0.111872	0.903907	0.578218	0.839184	1	2445	tags=28%, list=17%, signal=34%
GO_POSITIVE_REGULATION_OF_PROTEIN_MATURATION	19	0.17639	0.902914	0.569416	0.840473	1	8767	tags=79%, list=61%, signal=204%
GO_CELLULAR_RESPONSE_TO_CALCIUM_ION	76	0.0871012	0.902686	0.56998	0.840161	1	1582	tags=20%, list=11%, signal=22%
GO_PROTEIN_HETEROOLIGOMERIZATION	94	0.0807497	0.902217	0.568317	0.84035	1	11019	tags=85%, list=77%, signal=369%
GO_NEUROMUSCULAR_PROCESS	89	0.0812402	0.902214	0.566191	0.839579	1	933	tags=15%, list=7%, signal=16%
GO_POSITIVE_REGULATION_OF_STRESS_ACTIVATED_PROTEIN_KINASE_SIGNALING_CASCADE	137	0.0650393	0.901768	0.57935	0.839711	1	10661	tags=81%, list=75%, signal=316%
GO_NEGATIVE_REGULATION_OF_LEUKOCYTE_CELL_CELL_ADHESION	87	0.0819531	0.901656	0.571125	0.839165	1	1628	tags=20%, list=11%, signal=22%
GO_REGULATION_OF_SPINDLE_ASSEMBLY	27	0.145425	0.90164	0.551102	0.83843	1	10102	tags=85%, list=71%, signal=290%
GO_MALE_GAMETE_GENERATION	373	0.0402114	0.900515	0.595285	0.840024	1	8446	tags=63%, list=59%, signal=150%
GO_NCRNA_3_END_PROCESSING	31	0.13431	0.899693	0.558994	0.840936	1	3617	tags=39%, list=25%, signal=52%
GO_PURINERGIC_NUCLEOTIDE_RECEPTOR_SIGNALING_PATHWAY	15	0.1929	0.899367	0.547475	0.840851	1	8681	tags=80%, list=61%, signal=203%
GO_REGULATION_OF_DENDRITE_EXTENSION	20	0.169529	0.899192	0.559072	0.840413	1	4012	tags=45%, list=28%, signal=62%
GO_TUMOR_NECROSIS_FACTOR_MEDIATED_SIGNALING_PATHWAY	136	0.0663759	0.898891	0.545631	0.840266	1	7889	tags=62%, list=55%, signal=137%
GO_MICROTUBULE_BASED_MOVEMENT	257	0.0491793	0.896694	0.587879	0.844054	1	6095	tags=47%, list=43%, signal=81%
GO_LYSOSOME_LOCALIZATION	60	0.0991618	0.896388	0.567669	0.843941	1	11692	tags=92%, list=82%, signal=501%
GO_PROTEIN_CONTAINING_COMPLEX_REMODELING	15	0.187284	0.896279	0.569697	0.843382	1	5902	tags=60%, list=41%, signal=102%
GO_REGULATION_OF_PROTEIN_COMPLEX_DISASSEMBLY	100	0.0783178	0.895995	0.568228	0.843195	1	3176	tags=30%, list=22%, signal=38%
GO_REGULATION_OF_MITOCHONDRIAL_TRANSLATION	25	0.150439	0.89593	0.567194	0.842546	1	5286	tags=52%, list=37%, signal=82%
GO_RECEPTOR_RECYCLING	31	0.134733	0.895842	0.600858	0.841962	1	844	tags=19%, list=6%, signal=21%
GO_RESPONSE_TO_PROSTAGLANDIN_E	17	0.184417	0.895063	0.562372	0.842862	1	7457	tags=71%, list=52%, signal=147%
GO_REGULATION_OF_GRANULOCYTE_CHEMOTAXIS	32	0.131818	0.893612	0.582677	0.844997	1	4820	tags=47%, list=34%, signal=71%
GO_RNA_3_END_PROCESSING	129	0.0675311	0.892016	0.572254	0.847492	1	12895	tags=97%, list=90%, signal=980%
GO_STORE_OPERATED_CALCIUM_ENTRY	17	0.18396	0.891811	0.540084	0.84715	1	736	tags=24%, list=5%, signal=25%
GO_REGULATION_OF_PROTEIN_HOMOOLIGOMERIZATION	18	0.173001	0.89171	0.583004	0.8466	1	8648	tags=78%, list=60%, signal=197%
GO_NEGATIVE_REGULATION_OF_MAP_KINASE_ACTIVITY	64	0.0942682	0.89109	0.589212	0.847151	1	2008	tags=23%, list=14%, signal=27%
GO_METAPHASE_PLATE_CONGRESSION	55	0.102142	0.890394	0.582988	0.847786	1	7122	tags=60%, list=50%, signal=119%
GO_POSITIVE_REGULATION_OF_SUPRAMOLECULAR_FIBER_ORGANIZATION	183	0.0564801	0.890104	0.569296	0.847581	1	7717	tags=60%, list=54%, signal=128%
GO_PEPTIDYL_TYROSINE_DEPHOSPHORYLATION	92	0.0801122	0.889953	0.604289	0.84711	1	7563	tags=61%, list=53%, signal=128%
GO_POSITIVE_REGULATION_OF_INTERLEUKIN_10_PRODUCTION	21	0.161111	0.889282	0.594286	0.84777	1	3826	tags=43%, list=27%, signal=58%
GO_REGULATION_OF_MULTI_ORGANISM_PROCESS	295	0.0457376	0.889148	0.600386	0.847292	1	7597	tags=58%, list=53%, signal=120%
GO_EAR_MORPHOGENESIS	90	0.0824065	0.888242	0.589691	0.848356	1	1211	tags=17%, list=8%, signal=18%
GO_REGULATION_OF_BEHAVIOR	51	0.104803	0.888056	0.607843	0.847993	1	9158	tags=75%, list=64%, signal=207%
GO_RESPONSE_TO_INTERFERON_BETA	24	0.154709	0.887655	0.60479	0.848045	1	1365	tags=25%, list=10%, signal=28%
GO_MITOTIC_NUCLEAR_DIVISION	253	0.0473073	0.887121	0.581673	0.848349	1	7302	tags=56%, list=51%, signal=112%
GO_TRANSCYTOSIS	15	0.189086	0.885923	0.578	0.850118	1	2064	tags=33%, list=14%, signal=39%
GO_KILLING_OF_CELLS_OF_OTHER_ORGANISM	15	0.185211	0.885581	0.625514	0.850086	1	11650	tags=100%, list=81%, signal=540%
GO_REGULATION_OF_MEIOTIC_NUCLEAR_DIVISION	24	0.150364	0.884631	0.592827	0.851202	1	6788	tags=63%, list=47%, signal=119%
GO_ISOPRENOID_BIOSYNTHETIC_PROCESS	17	0.177859	0.884198	0.594118	0.851337	1	2505	tags=35%, list=18%, signal=43%
GO_HYDROGEN_PEROXIDE_CATABOLIC_PROCESS	19	0.169994	0.883646	0.589041	0.851719	1	11868	tags=100%, list=83%, signal=588%
GO_ACID_SECRETION	91	0.0797877	0.883306	0.593186	0.851665	1	1065	tags=15%, list=7%, signal=17%
GO_REGULATION_OF_T_CELL_ACTIVATION	235	0.0506982	0.882895	0.592079	0.851741	1	2267	tags=21%, list=16%, signal=24%
GO_ENDODERM_DEVELOPMENT	59	0.0977698	0.882767	0.592132	0.851246	1	10480	tags=83%, list=73%, signal=310%
GO_INTRINSIC_APOPTOTIC_SIGNALING_PATHWAY	255	0.0471823	0.881818	0.588	0.85237	1	10493	tags=78%, list=73%, signal=288%
GO_REGULATION_OF_ORGANELLE_ASSEMBLY	172	0.0576555	0.881813	0.609603	0.851618	1	7995	tags=62%, list=56%, signal=138%
GO_C_TERMINAL_PROTEIN_AMINO_ACID_MODIFICATION	15	0.191854	0.881601	0.564612	0.851287	1	9649	tags=87%, list=67%, signal=266%
GO_NUCLEAR_EXPORT	185	0.056041	0.880506	0.586777	0.852682	1	12886	tags=96%, list=90%, signal=958%
GO_LENS_MORPHOGENESIS_IN_CAMERA_TYPE_EYE	20	0.162749	0.880026	0.614458	0.85291	1	3394	tags=40%, list=24%, signal=52%
GO_POSITIVE_REGULATION_OF_RESPONSE_TO_CYTOKINE_STIMULUS	46	0.110435	0.879394	0.615385	0.853368	1	7438	tags=63%, list=52%, signal=131%
GO_MEMBRANE_FUSION	125	0.0674832	0.879128	0.620553	0.853155	1	2245	tags=22%, list=16%, signal=26%
GO_ANTIBIOTIC_METABOLIC_PROCESS	55	0.100368	0.878752	0.623529	0.853164	1	909	tags=16%, list=6%, signal=17%
GO_RESPONSE_TO_VIRUS	232	0.0487697	0.877559	0.591876	0.854848	1	2579	tags=23%, list=18%, signal=27%
GO_POSITIVE_REGULATION_OF_NEURON_DEATH	79	0.0841594	0.876851	0.599174	0.855553	1	10746	tags=84%, list=75%, signal=335%
GO_REGULATION_OF_SMOOTH_MUSCLE_CELL_DIFFERENTIATION	31	0.134089	0.87658	0.608787	0.855367	1	3159	tags=35%, list=22%, signal=45%
GO_MAST_CELL_ACTIVATION	49	0.106956	0.876289	0.620482	0.855152	1	1101	tags=18%, list=8%, signal=20%
GO_PROTEIN_HYDROXYLATION	26	0.147593	0.875221	0.609901	0.856477	1	11639	tags=96%, list=81%, signal=516%
GO_DOPAMINE_RECEPTOR_SIGNALING_PATHWAY	36	0.122487	0.875148	0.594175	0.855862	1	7783	tags=67%, list=54%, signal=146%
GO_RECEPTOR_MEDIATED_ENDOCYTOSIS	242	0.0491528	0.874662	0.647541	0.856076	1	2321	tags=21%, list=16%, signal=25%
GO_NEGATIVE_REGULATION_OF_PROTEIN_COMPLEX_DISASSEMBLY	63	0.0932017	0.874288	0.60381	0.856087	1	5707	tags=49%, list=40%, signal=82%
GO_POSITIVE_REGULATION_OF_G1_S_TRANSITION_OF_MITOTIC_CELL_CYCLE	35	0.12574	0.874128	0.595142	0.855658	1	10868	tags=89%, list=76%, signal=368%
GO_MITOTIC_G2_DNA_DAMAGE_CHECKPOINT	18	0.172814	0.874081	0.589595	0.854987	1	6268	tags=61%, list=44%, signal=109%
GO_REGULATION_OF_NEUTROPHIL_MIGRATION	25	0.143023	0.873078	0.592742	0.856284	1	4820	tags=48%, list=34%, signal=72%
GO_POSITIVE_REGULATION_OF_INTRACELLULAR_TRANSPORT	191	0.0541808	0.872131	0.607803	0.85741	1	4549	tags=37%, list=32%, signal=54%
GO_CYTOKINE_METABOLIC_PROCESS	85	0.0808032	0.871207	0.604508	0.858496	1	8942	tags=71%, list=63%, signal=187%
GO_POSITIVE_REGULATION_OF_EXTRINSIC_APOPTOTIC_SIGNALING_PATHWAY	48	0.104646	0.870139	0.634888	0.859928	1	3869	tags=38%, list=27%, signal=51%
GO_RNA_INTERFERENCE	15	0.189576	0.869347	0.620763	0.860707	1	2057	tags=33%, list=14%, signal=39%
GO_MUSCLE_FIBER_DEVELOPMENT	55	0.0998359	0.868506	0.636183	0.861612	1	2996	tags=31%, list=21%, signal=39%
GO_RESPONSE_TO_LEPTIN	19	0.166444	0.868425	0.587992	0.86104	1	8909	tags=79%, list=62%, signal=209%
GO_REACTIVE_OXYGEN_SPECIES_METABOLIC_PROCESS	131	0.0646707	0.866866	0.631902	0.863451	1	3339	tags=30%, list=23%, signal=38%
GO_HISTONE_UBIQUITINATION	44	0.109095	0.866764	0.624204	0.862917	1	6242	tags=55%, list=44%, signal=97%
GO_TELOMERE_MAINTENANCE_VIA_TELOMERE_LENGTHENING	76	0.0838182	0.866734	0.643701	0.862217	1	9341	tags=74%, list=65%, signal=211%
GO_NUCLEOTIDE_EXCISION_REPAIR_DNA_INCISION	38	0.120243	0.866054	0.634249	0.862782	1	6185	tags=55%, list=43%, signal=97%
GO_PROTEIN_EXIT_FROM_ENDOPLASMIC_RETICULUM	40	0.114366	0.865998	0.644401	0.862135	1	9448	tags=78%, list=66%, signal=228%
GO_NEGATIVE_REGULATION_OF_SIGNAL_TRANSDUCTION_BY_P53_CLASS_MEDIATOR	28	0.13742	0.865193	0.614035	0.862968	1	3144	tags=36%, list=22%, signal=46%
GO_LEUKOCYTE_MEDIATED_CYTOTOXICITY	62	0.0946326	0.86426	0.623482	0.864148	1	5800	tags=50%, list=41%, signal=84%
GO_ENDODERM_FORMATION	40	0.117186	0.863313	0.6294	0.86524	1	10480	tags=85%, list=73%, signal=318%
GO_PLASMA_LIPOPROTEIN_PARTICLE_CLEARANCE	42	0.112369	0.862658	0.617336	0.865796	1	10651	tags=86%, list=75%, signal=335%
GO_HISTONE_H2A_ACETYLATION	15	0.180188	0.860925	0.648594	0.868326	1	1238	tags=27%, list=9%, signal=29%
GO_PEPTIDYL_GLUTAMIC_ACID_MODIFICATION	25	0.142605	0.860477	0.620553	0.868478	1	8257	tags=72%, list=58%, signal=170%
GO_NUCLEOTIDE_EXCISION_REPAIR_DNA_DAMAGE_RECOGNITION	23	0.151789	0.859845	0.620253	0.868999	1	7156	tags=65%, list=50%, signal=130%
GO_REGULATION_OF_ER_TO_GOLGI_VESICLE_MEDIATED_TRANSPORT	16	0.178326	0.859246	0.64881	0.869476	1	9068	tags=81%, list=63%, signal=222%
GO_CARDIAC_ATRIUM_DEVELOPMENT	24	0.14553	0.858443	0.643145	0.870297	1	5070	tags=50%, list=35%, signal=77%
GO_PROTEIN_KINASE_C_ACTIVATING_G_PROTEIN_COUPLED_RECEPTOR_SIGNALING_PATHWAY	23	0.150381	0.857317	0.643287	0.871853	1	1582	tags=26%, list=11%, signal=29%
GO_DRUG_CATABOLIC_PROCESS	64	0.0927488	0.856437	0.619149	0.872774	1	7614	tags=63%, list=53%, signal=133%
GO_NEGATIVE_REGULATION_OF_INTRACELLULAR_TRANSPORT	58	0.0960349	0.855746	0.643725	0.87339	1	7998	tags=66%, list=56%, signal=148%
GO_MULTICELLULAR_ORGANISMAL_MOVEMENT	46	0.109016	0.854314	0.652672	0.875441	1	621	tags=15%, list=4%, signal=16%
GO_REGULATION_OF_LONG_TERM_NEURONAL_SYNAPTIC_PLASTICITY	26	0.143065	0.85403	0.607646	0.87525	1	6755	tags=62%, list=47%, signal=116%
GO_POSITIVE_REGULATION_OF_ALCOHOL_BIOSYNTHETIC_PROCESS	18	0.169025	0.853883	0.639175	0.874818	1	2351	tags=33%, list=16%, signal=40%
GO_SNARE_COMPLEX_ASSEMBLY	16	0.174615	0.853799	0.620042	0.874232	1	3760	tags=44%, list=26%, signal=59%
GO_INOSITOL_PHOSPHATE_BIOSYNTHETIC_PROCESS	38	0.116533	0.853665	0.61811	0.873772	1	2852	tags=32%, list=20%, signal=39%
GO_UNSATURATED_FATTY_ACID_METABOLIC_PROCESS	52	0.101052	0.852522	0.647059	0.875292	1	4333	tags=40%, list=30%, signal=58%
GO_RIG_I_SIGNALING_PATHWAY	17	0.173628	0.85195	0.626719	0.875593	1	8452	tags=76%, list=59%, signal=187%
GO_APOPTOTIC_PROCESS_INVOLVED_IN_MORPHOGENESIS	18	0.165888	0.851402	0.640301	0.875869	1	3190	tags=39%, list=22%, signal=50%
GO_REGULATION_OF_PRODUCTION_OF_SMALL_RNA_INVOLVED_IN_GENE_SILENCING_BY_RNA	19	0.160619	0.851335	0.629032	0.875246	1	10497	tags=89%, list=73%, signal=336%
GO_POSITIVE_REGULATION_OF_TUMOR_NECROSIS_FACTOR_SUPERFAMILY_CYTOKINE_PRODUCTION	65	0.0886807	0.851076	0.622407	0.875028	1	2256	tags=25%, list=16%, signal=29%
GO_REGULATION_OF_PROTEIN_LOCALIZATION_TO_CELL_SURFACE	36	0.121482	0.850667	0.643002	0.875062	1	10180	tags=83%, list=71%, signal=289%
GO_VIRAL_LIFE_CYCLE	262	0.0464847	0.849801	0.627409	0.876002	1	10587	tags=79%, list=74%, signal=298%
GO_POSITIVE_REGULATION_OF_PEPTIDASE_ACTIVITY	154	0.0585316	0.848227	0.648148	0.878218	1	2606	tags=24%, list=18%, signal=29%
GO_SODIUM_ION_TRANSMEMBRANE_TRANSPORT	112	0.0679992	0.847848	0.653101	0.878238	1	1715	tags=19%, list=12%, signal=21%
GO_POSITIVE_REGULATION_OF_EPITHELIAL_CELL_MIGRATION	131	0.0642509	0.847604	0.652908	0.877961	1	1708	tags=18%, list=12%, signal=21%
GO_MALE_MEIOSIS_I	19	0.159683	0.847432	0.628283	0.877571	1	4491	tags=47%, list=31%, signal=69%
GO_CHROMOSOME_SEPARATION	80	0.0806064	0.847042	0.641393	0.877617	1	5465	tags=46%, list=38%, signal=74%
GO_POSITIVE_REGULATION_OF_DENDRITIC_SPINE_DEVELOPMENT	39	0.117071	0.845848	0.655512	0.879217	1	1629	tags=23%, list=11%, signal=26%
GO_NUCLEOTIDE_BINDING_DOMAIN_LEUCINE_RICH_REPEAT_CONTAINING_RECEPTOR_SIGNALING_PATHWAY	35	0.120028	0.845492	0.637236	0.879129	1	10541	tags=86%, list=74%, signal=326%
GO_SPERM_MOTILITY	49	0.101906	0.844596	0.637827	0.880066	1	4674	tags=43%, list=33%, signal=63%
GO_RESPONSE_TO_INTERFERON_ALPHA	17	0.172825	0.844446	0.649402	0.879618	1	895	tags=24%, list=6%, signal=25%
GO_NEGATIVE_REGULATION_OF_PEPTIDYL_SERINE_PHOSPHORYLATION	24	0.146371	0.843686	0.639839	0.880309	1	6845	tags=63%, list=48%, signal=120%
GO_POSITIVE_REGULATION_OF_AMYLOID_PRECURSOR_PROTEIN_CATABOLIC_PROCESS	15	0.17946	0.842197	0.624	0.88237	1	9826	tags=87%, list=69%, signal=277%
GO_ANTIMICROBIAL_HUMORAL_RESPONSE	29	0.135096	0.841778	0.657787	0.882426	1	6452	tags=59%, list=45%, signal=107%
GO_FATTY_ACID_TRANSPORT	72	0.0850675	0.84152	0.666667	0.88219	1	9511	tags=75%, list=67%, signal=223%
GO_POSITIVE_REGULATION_OF_RESPONSE_TO_BIOTIC_STIMULUS	33	0.123938	0.841425	0.667954	0.881618	1	9928	tags=82%, list=69%, signal=267%
GO_RNA_POLYMERASE_II_PREINITIATION_COMPLEX_ASSEMBLY	26	0.138736	0.841309	0.642718	0.881099	1	2418	tags=31%, list=17%, signal=37%
GO_CELLULAR_RESPONSE_TO_EXTERNAL_STIMULUS	291	0.0430435	0.840897	0.654244	0.881147	1	3965	tags=32%, list=28%, signal=43%
GO_CHROMOSOME_CONDENSATION	27	0.139113	0.840508	0.653697	0.881139	1	12310	tags=100%, list=86%, signal=718%
GO_POSITIVE_REGULATION_OF_DENDRITIC_SPINE_MORPHOGENESIS	18	0.162099	0.840468	0.683794	0.88047	1	6421	tags=61%, list=45%, signal=111%
GO_NEGATIVE_REGULATION_OF_CELL_CYCLE_ARREST	20	0.156486	0.840433	0.651639	0.879793	1	8487	tags=75%, list=59%, signal=184%
GO_POSITIVE_CHEMOTAXIS	47	0.103904	0.840286	0.65251	0.879353	1	1256	tags=19%, list=9%, signal=21%
GO_MITOCHONDRION_MORPHOGENESIS	20	0.155478	0.840178	0.630901	0.878808	1	6357	tags=60%, list=44%, signal=108%
GO_G1_DNA_DAMAGE_CHECKPOINT	62	0.0901	0.839873	0.662602	0.878684	1	7248	tags=60%, list=51%, signal=121%
GO_VESICLE_MEDIATED_TRANSPORT_BETWEEN_ENDOSOMAL_COMPARTMENTS	40	0.113131	0.839789	0.660819	0.878105	1	6249	tags=55%, list=44%, signal=97%
GO_UNSATURATED_FATTY_ACID_BIOSYNTHETIC_PROCESS	34	0.118856	0.839695	0.659229	0.877549	1	3770	tags=38%, list=26%, signal=52%
GO_REGULATION_OF_CENTROSOME_DUPLICATION	40	0.109708	0.83812	0.650505	0.879837	1	9157	tags=75%, list=64%, signal=208%
GO_NEGATIVE_REGULATION_OF_NUCLEOCYTOPLASMIC_TRANSPORT	20	0.1551	0.837362	0.670732	0.880553	1	7792	tags=70%, list=55%, signal=154%
GO_REGULATION_OF_PROTEIN_TARGETING_TO_MITOCHONDRION	41	0.112678	0.837164	0.66603	0.880204	1	10248	tags=83%, list=72%, signal=292%
GO_PULMONARY_VALVE_DEVELOPMENT	18	0.166169	0.836501	0.643564	0.880724	1	3186	tags=39%, list=22%, signal=50%
GO_REGULATION_OF_DOUBLE_STRAND_BREAK_REPAIR	61	0.0903303	0.835804	0.677551	0.881301	1	3166	tags=31%, list=22%, signal=40%
GO_SENSORY_PERCEPTION_OF_LIGHT_STIMULUS	145	0.0596239	0.835719	0.661479	0.880726	1	5761	tags=46%, list=40%, signal=77%
GO_RESPONSE_TO_CORTICOSTEROID	133	0.0614829	0.835318	0.686508	0.880764	1	10737	tags=81%, list=75%, signal=323%
GO_MIDBODY_ABSCISSION	16	0.176681	0.834403	0.64881	0.881792	1	9985	tags=88%, list=70%, signal=290%
GO_REGULATION_OF_MICROGLIAL_CELL_ACTIVATION	15	0.176309	0.833936	0.642308	0.88192	1	9871	tags=87%, list=69%, signal=280%
GO_B_CELL_PROLIFERATION	58	0.0917748	0.833367	0.672619	0.882258	1	3129	tags=31%, list=22%, signal=40%
GO_CELLULAR_KETONE_METABOLIC_PROCESS	159	0.0573761	0.832813	0.669307	0.882573	1	3144	tags=28%, list=22%, signal=35%
GO_SMOOTH_MUSCLE_CELL_DIFFERENTIATION	51	0.0985843	0.832774	0.688	0.881904	1	3360	tags=33%, list=24%, signal=43%
GO_POSITIVE_REGULATION_OF_NEURAL_PRECURSOR_CELL_PROLIFERATION	48	0.104424	0.832682	0.652352	0.881359	1	5957	tags=52%, list=42%, signal=89%
GO_REGULATION_OF_AUTOPHAGY	289	0.0427224	0.832	0.679035	0.881898	1	7810	tags=59%, list=55%, signal=127%
GO_NEGATIVE_REGULATION_OF_PRODUCTION_OF_MOLECULAR_MEDIATOR_OF_IMMUNE_RESPONSE	22	0.147579	0.831071	0.665354	0.88284	1	10239	tags=86%, list=72%, signal=304%
GO_RESPONSE_TO_AMINO_ACID_STARVATION	47	0.101826	0.830424	0.668	0.883333	1	5544	tags=49%, list=39%, signal=80%
GO_RESPONSE_TO_AXON_INJURY	64	0.0877249	0.82959	0.663462	0.884179	1	10366	tags=81%, list=73%, signal=294%
GO_POSITIVE_REGULATION_OF_INTERFERON_GAMMA_PRODUCTION	38	0.1154	0.829526	0.675248	0.883573	1	11521	tags=92%, list=81%, signal=473%
GO_REGULATION_OF_DNA_REPAIR	102	0.0703446	0.82933	0.683438	0.88318	1	6569	tags=53%, list=46%, signal=97%
GO_REGULATION_OF_CALCIUM_ION_TRANSPORT	192	0.0517761	0.828644	0.67284	0.883703	1	2396	tags=22%, list=17%, signal=26%
GO_NEGATIVE_REGULATION_OF_INTRACELLULAR_PROTEIN_TRANSPORT	38	0.113078	0.827697	0.660079	0.884741	1	7792	tags=66%, list=55%, signal=144%
GO_ENDOPLASMIC_RETICULUM_TO_GOLGI_VESICLE_MEDIATED_TRANSPORT	183	0.0527196	0.826734	0.691715	0.885884	1	10973	tags=82%, list=77%, signal=348%
GO_RNA_EXPORT_FROM_NUCLEUS	129	0.0622497	0.826694	0.685654	0.885233	1	12859	tags=96%, list=90%, signal=948%
GO_REGULATION_OF_STRIATED_MUSCLE_CELL_DIFFERENTIATION	76	0.0786142	0.825658	0.690678	0.886451	1	2267	tags=24%, list=16%, signal=28%
GO_REGULATION_OF_RECEPTOR_INTERNALIZATION	48	0.101827	0.824565	0.678643	0.887727	1	2420	tags=27%, list=17%, signal=32%
GO_PROTEIN_DEGLYCOSYLATION	27	0.136385	0.824341	0.698113	0.887423	1	10231	tags=85%, list=72%, signal=299%
GO_RESPONSE_TO_MOLECULE_OF_BACTERIAL_ORIGIN	243	0.0453659	0.823491	0.679061	0.888212	1	3362	tags=28%, list=24%, signal=36%
GO_MITOCHONDRIAL_RNA_METABOLIC_PROCESS	21	0.147828	0.822977	0.677543	0.888441	1	11504	tags=95%, list=80%, signal=487%
GO_CELLULAR_DEFENSE_RESPONSE	34	0.116814	0.822224	0.653923	0.889108	1	12629	tags=100%, list=88%, signal=856%
GO_NEGATIVE_REGULATION_OF_INTRINSIC_APOPTOTIC_SIGNALING_PATHWAY	88	0.0732174	0.821988	0.693837	0.888798	1	10493	tags=81%, list=73%, signal=301%
GO_REGULATION_OF_CELL_CYCLE_G1_S_PHASE_TRANSITION	150	0.057474	0.820862	0.688259	0.890188	1	11004	tags=83%, list=77%, signal=355%
GO_CILIUM_MOVEMENT	57	0.0935385	0.820373	0.68472	0.890372	1	9201	tags=74%, list=64%, signal=206%
GO_IMPORT_INTO_NUCLEUS	132	0.0612179	0.820317	0.68	0.88974	1	9529	tags=73%, list=67%, signal=216%
GO_NEGATIVE_REGULATION_OF_DNA_REPAIR	22	0.146828	0.820144	0.675565	0.889319	1	5701	tags=55%, list=40%, signal=91%
GO_POSITIVE_REGULATION_OF_AUTOPHAGY_OF_MITOCHONDRION	19	0.155038	0.818599	0.707071	0.891395	1	7567	tags=68%, list=53%, signal=145%
GO_HEXOSE_CATABOLIC_PROCESS	29	0.126777	0.818196	0.68323	0.891404	1	2134	tags=28%, list=15%, signal=32%
GO_PURINE_NUCLEOSIDE_MONOPHOSPHATE_METABOLIC_PROCESS	21	0.150683	0.817609	0.700611	0.89177	1	12144	tags=100%, list=85%, signal=663%
GO_LIPOPROTEIN_BIOSYNTHETIC_PROCESS	88	0.0746954	0.81582	0.681909	0.894366	1	10472	tags=81%, list=73%, signal=300%
GO_REGULATION_OF_FIBROBLAST_GROWTH_FACTOR_RECEPTOR_SIGNALING_PATHWAY	24	0.136514	0.814672	0.685771	0.895732	1	4603	tags=46%, list=32%, signal=67%
GO_POSITIVE_REGULATION_OF_BLOOD_PRESSURE	28	0.130021	0.814365	0.697341	0.895557	1	9887	tags=82%, list=69%, signal=266%
GO_RESPONSE_TO_ACID_CHEMICAL	279	0.0420779	0.814259	0.694045	0.895033	1	1715	tags=16%, list=12%, signal=18%
GO_NEGATIVE_REGULATION_OF_EPITHELIAL_CELL_MIGRATION	58	0.0912153	0.814175	0.696078	0.894451	1	2644	tags=28%, list=18%, signal=34%
GO_CELLULAR_RESPONSE_TO_LEPTIN_STIMULUS	15	0.176934	0.813436	0.692964	0.895106	1	8909	tags=80%, list=62%, signal=212%
GO_NEGATIVE_REGULATION_OF_RESPONSE_TO_DRUG	25	0.13652	0.812902	0.670125	0.895376	1	7772	tags=68%, list=54%, signal=149%
GO_NEGATIVE_REGULATION_OF_CHONDROCYTE_DIFFERENTIATION	18	0.159305	0.811932	0.695076	0.896413	1	3284	tags=39%, list=23%, signal=50%
GO_VENTRICULAR_CARDIAC_MUSCLE_TISSUE_DEVELOPMENT	45	0.101792	0.811674	0.6875	0.896184	1	2996	tags=31%, list=21%, signal=39%
GO_PHOSPHATIDYLINOSITOL_BIOSYNTHETIC_PROCESS	111	0.0654638	0.811595	0.70935	0.895631	1	6154	tags=50%, list=43%, signal=86%
GO_POSITIVE_REGULATION_OF_BINDING	160	0.054004	0.811591	0.687117	0.89492	1	3167	tags=28%, list=22%, signal=35%
GO_REGULATION_OF_CILIUM_ASSEMBLY	47	0.0991469	0.811458	0.678423	0.894437	1	5278	tags=47%, list=37%, signal=74%
GO_NEGATIVE_REGULATION_OF_VASCULATURE_DEVELOPMENT	101	0.0697052	0.811325	0.6917	0.89397	1	11607	tags=88%, list=81%, signal=465%
GO_RESPONSE_TO_NUTRIENT	177	0.0532652	0.810762	0.682261	0.894237	1	1670	tags=17%, list=12%, signal=19%
GO_CELL_KILLING	74	0.0811286	0.810501	0.705534	0.893977	1	12948	tags=99%, list=91%, signal=1041%
GO_MODIFICATION_OF_SYNAPTIC_STRUCTURE	21	0.15118	0.809536	0.695906	0.895046	1	3287	tags=38%, list=23%, signal=49%
GO_REGULATION_OF_MYOTUBE_DIFFERENTIATION	38	0.109601	0.80906	0.691667	0.895192	1	1446	tags=21%, list=10%, signal=23%
GO_POSITIVE_REGULATION_OF_EXOCYTOSIS	75	0.0775051	0.808743	0.673428	0.895022	1	1756	tags=20%, list=12%, signal=23%
GO_DNA_RECOMBINATION	223	0.0461651	0.808253	0.718426	0.895253	1	9286	tags=70%, list=65%, signal=195%
GO_CARDIAC_MUSCLE_CELL_DIFFERENTIATION	96	0.0712911	0.808066	0.693252	0.894905	1	1965	tags=21%, list=14%, signal=24%
GO_CARDIOCYTE_DIFFERENTIATION	120	0.0630079	0.807569	0.716698	0.895088	1	1965	tags=20%, list=14%, signal=23%
GO_REGULATION_OF_PRESYNAPTIC_CYTOSOLIC_CALCIUM_ION_CONCENTRATION	15	0.169507	0.807349	0.700197	0.894771	1	8062	tags=73%, list=56%, signal=168%
GO_CELLULAR_RESPONSE_TO_AMINO_ACID_STIMULUS	59	0.0891375	0.806496	0.694818	0.895588	1	1153	tags=17%, list=8%, signal=18%
GO_REGULATION_OF_MYELINATION	34	0.115412	0.804848	0.721311	0.897921	1	5501	tags=50%, list=38%, signal=81%
GO_POSITIVE_REGULATION_OF_NEURON_APOPTOTIC_PROCESS	46	0.0981968	0.804607	0.72956	0.897631	1	11031	tags=87%, list=77%, signal=380%
GO_NOTOCHORD_DEVELOPMENT	17	0.159539	0.804135	0.701826	0.897751	1	11176	tags=94%, list=78%, signal=431%
GO_OOCYTE_DIFFERENTIATION	38	0.110815	0.802803	0.721116	0.899383	1	5567	tags=50%, list=39%, signal=82%
GO_CELLULAR_CARBOHYDRATE_BIOSYNTHETIC_PROCESS	73	0.0787014	0.802637	0.75048	0.898956	1	2013	tags=22%, list=14%, signal=25%
GO_RESPONSE_TO_COLD	45	0.100901	0.802511	0.725252	0.898446	1	11904	tags=93%, list=83%, signal=556%
GO_PROSTATE_GLAND_MORPHOGENESIS	23	0.14484	0.802492	0.710579	0.897772	1	10363	tags=87%, list=72%, signal=316%
GO_LYTIC_VACUOLE_ORGANIZATION	60	0.0877447	0.802142	0.694779	0.897692	1	11378	tags=88%, list=80%, signal=431%
GO_HAIR_FOLLICLE_MATURATION	15	0.171711	0.800532	0.698347	0.899854	1	406	tags=20%, list=3%, signal=21%
GO_RESPONSE_TO_MORPHINE	30	0.124431	0.800381	0.708571	0.899417	1	7278	tags=63%, list=51%, signal=129%
GO_REGULATION_OF_NEUROLOGICAL_SYSTEM_PROCESS	115	0.06578	0.799646	0.692308	0.900018	1	2174	tags=22%, list=15%, signal=25%
GO_PROTEIN_ACTIVATION_CASCADE	17	0.158674	0.796451	0.733463	0.904828	1	1938	tags=29%, list=14%, signal=34%
GO_REGULATION_OF_PROTEIN_DEACETYLATION	36	0.111929	0.795748	0.732932	0.905359	1	2374	tags=28%, list=17%, signal=33%
GO_REGULATION_OF_OXIDATIVE_STRESS_INDUCED_INTRINSIC_APOPTOTIC_SIGNALING_PATHWAY	23	0.138394	0.79569	0.734	0.904748	1	10455	tags=87%, list=73%, signal=323%
GO_NEUROTRANSMITTER_CATABOLIC_PROCESS	17	0.158806	0.792682	0.708087	0.909333	1	3618	tags=41%, list=25%, signal=55%
GO_REGULATION_OF_LYASE_ACTIVITY	37	0.110802	0.791921	0.718812	0.909981	1	3442	tags=35%, list=24%, signal=46%
GO_POSITIVE_REGULATION_OF_PEPTIDYL_SERINE_PHOSPHORYLATION	75	0.0768976	0.790582	0.734531	0.911603	1	4052	tags=36%, list=28%, signal=50%
GO_DNA_DOUBLE_STRAND_BREAK_PROCESSING	24	0.135697	0.790568	0.694882	0.910911	1	2232	tags=29%, list=16%, signal=35%
GO_REGULATION_OF_PROTEIN_MATURATION	46	0.0976293	0.790418	0.735967	0.910453	1	12593	tags=98%, list=88%, signal=819%
GO_REGULATION_OF_LIPOPOLYSACCHARIDE_MEDIATED_SIGNALING_PATHWAY	18	0.153842	0.790357	0.743802	0.909836	1	3362	tags=39%, list=24%, signal=51%
GO_TERMINATION_OF_RNA_POLYMERASE_II_TRANSCRIPTION	34	0.109085	0.790284	0.743028	0.909258	1	1807	tags=24%, list=13%, signal=27%
GO_CELL_DEATH_IN_RESPONSE_TO_OXIDATIVE_STRESS	72	0.0774434	0.789596	0.732777	0.909735	1	8031	tags=64%, list=56%, signal=145%
GO_RESPONSE_TO_FIBROBLAST_GROWTH_FACTOR	117	0.0619305	0.788938	0.731006	0.910233	1	10240	tags=78%, list=72%, signal=272%
GO_REGULATION_OF_CELLULAR_PROTEIN_LOCALIZATION	481	0.031311	0.788646	0.738964	0.910031	1	5481	tags=41%, list=38%, signal=65%
GO_NEGATIVE_REGULATION_OF_CYTOKINE_BIOSYNTHETIC_PROCESS	24	0.137495	0.788585	0.711111	0.909417	1	4589	tags=46%, list=32%, signal=67%
GO_NEGATIVE_REGULATION_OF_I_KAPPAB_KINASE_NF_KAPPAB_SIGNALING	37	0.108821	0.788309	0.733871	0.909165	1	4243	tags=41%, list=30%, signal=58%
GO_T_CELL_MIGRATION	42	0.102404	0.788214	0.744597	0.908633	1	922	tags=17%, list=6%, signal=18%
GO_GLUCOSE_METABOLIC_PROCESS	96	0.0688967	0.787655	0.73428	0.90889	1	12721	tags=96%, list=89%, signal=864%
GO_ESTABLISHMENT_OF_EPITHELIAL_CELL_POLARITY	29	0.12245	0.787244	0.704142	0.908898	1	12548	tags=100%, list=88%, signal=816%
GO_DEVELOPMENTAL_INDUCTION	24	0.134763	0.785538	0.75098	0.911196	1	2841	tags=33%, list=20%, signal=42%
GO_TELOMERE_MAINTENANCE_VIA_SEMI_CONSERVATIVE_REPLICATION	28	0.125506	0.785475	0.719536	0.910596	1	10462	tags=86%, list=73%, signal=319%
GO_CYTOPLASMIC_PATTERN_RECOGNITION_RECEPTOR_SIGNALING_PATHWAY	57	0.0895945	0.785428	0.730097	0.909976	1	10762	tags=84%, list=75%, signal=339%
GO_SECRETION_BY_TISSUE	26	0.126441	0.785294	0.726214	0.909514	1	4243	tags=42%, list=30%, signal=60%
GO_CHROMOSOME_LOCALIZATION	71	0.0796089	0.785244	0.733068	0.90889	1	7122	tags=58%, list=50%, signal=115%
GO_N_GLYCAN_PROCESSING	15	0.169307	0.785105	0.743083	0.908431	1	9971	tags=87%, list=70%, signal=286%
GO_REGULATION_OF_NIK_NF_KAPPAB_SIGNALING	86	0.0708738	0.784682	0.715726	0.908459	1	9797	tags=76%, list=69%, signal=239%
GO_GOLGI_TO_PLASMA_MEMBRANE_PROTEIN_TRANSPORT	35	0.11197	0.783797	0.747968	0.909252	1	9839	tags=80%, list=69%, signal=256%
GO_CYTOPLASMIC_SEQUESTERING_OF_TRANSCRIPTION_FACTOR	16	0.16187	0.783249	0.727788	0.909466	1	2155	tags=31%, list=15%, signal=37%
GO_LYMPHOCYTE_MIGRATION	61	0.0832328	0.783117	0.735812	0.909	1	5845	tags=49%, list=41%, signal=83%
GO_XENOBIOTIC_METABOLIC_PROCESS	62	0.0837975	0.783025	0.752941	0.90845	1	3879	tags=35%, list=27%, signal=48%
GO_SIGNAL_TRANSDUCTION_INVOLVED_IN_CELL_CYCLE_CHECKPOINT	69	0.0801548	0.782944	0.703704	0.907892	1	10254	tags=80%, list=72%, signal=281%
GO_MODULATION_BY_SYMBIONT_OF_HOST_CELLULAR_PROCESS	23	0.139107	0.782412	0.72479	0.908082	1	7337	tags=65%, list=51%, signal=134%
GO_POSITIVE_REGULATION_OF_CILIUM_ASSEMBLY	20	0.143514	0.782106	0.728421	0.907922	1	5813	tags=55%, list=41%, signal=93%
GO_NEGATIVE_REGULATION_OF_HEART_CONTRACTION	21	0.146423	0.781903	0.73494	0.907586	1	8801	tags=76%, list=62%, signal=198%
GO_CARDIAC_VENTRICLE_MORPHOGENESIS	57	0.0889613	0.781743	0.749004	0.907151	1	2996	tags=30%, list=21%, signal=38%
GO_POSITIVE_REGULATION_OF_DNA_REPAIR	58	0.0854512	0.780104	0.733205	0.909189	1	10860	tags=84%, list=76%, signal=350%
GO_REGULATION_OF_ENDOCYTOSIS	177	0.0505786	0.779261	0.742455	0.909883	1	9704	tags=73%, list=68%, signal=224%
GO_NEGATIVE_REGULATION_OF_TRANSFERASE_ACTIVITY	239	0.0444815	0.778846	0.763213	0.909854	1	6432	tags=49%, list=45%, signal=88%
GO_REGULATION_OF_ENDOCRINE_PROCESS	36	0.10702	0.778561	0.740964	0.909603	1	2444	tags=28%, list=17%, signal=33%
GO_PIGMENT_METABOLIC_PROCESS	58	0.0840805	0.776639	0.76	0.912124	1	11126	tags=86%, list=78%, signal=387%
GO_LEUKOCYTE_ACTIVATION_INVOLVED_IN_INFLAMMATORY_RESPONSE	27	0.124507	0.774961	0.751029	0.91427	1	9871	tags=81%, list=69%, signal=263%
GO_RENAL_FILTRATION	16	0.16271	0.774291	0.743381	0.914733	1	9291	tags=81%, list=65%, signal=232%
GO_METANEPHRIC_NEPHRON_MORPHOGENESIS	22	0.135829	0.774215	0.720978	0.914159	1	5858	tags=55%, list=41%, signal=92%
GO_POSITIVE_REGULATION_OF_CYTOSOLIC_CALCIUM_ION_CONCENTRATION_INVOLVED_IN_PHOSPHOLIPASE_C_ACTIVATING_G_PROTEIN_COUPLED_SIGNALING_PATHWAY	24	0.132614	0.773304	0.733728	0.91501	1	2276	tags=29%, list=16%, signal=35%
GO_ONE_CARBON_METABOLIC_PROCESS	21	0.139815	0.773023	0.746362	0.914786	1	4130	tags=43%, list=29%, signal=60%
GO_REGULATION_OF_OLIGODENDROCYTE_DIFFERENTIATION	30	0.119188	0.772832	0.721774	0.914421	1	3064	tags=33%, list=21%, signal=42%
GO_RESPONSE_TO_FOLLICLE_STIMULATING_HORMONE	15	0.161539	0.771086	0.75	0.916658	1	11035	tags=93%, list=77%, signal=409%
GO_VASCULAR_SMOOTH_MUSCLE_CELL_DIFFERENTIATION	23	0.132095	0.771074	0.733059	0.915973	1	1843	tags=26%, list=13%, signal=30%
GO_NEPHRIC_DUCT_DEVELOPMENT	15	0.16539	0.770998	0.762575	0.915397	1	10980	tags=93%, list=77%, signal=402%
GO_PHASIC_SMOOTH_MUSCLE_CONTRACTION	15	0.166146	0.770923	0.72	0.914824	1	8110	tags=73%, list=57%, signal=169%
GO_PHOTORECEPTOR_CELL_DEVELOPMENT	35	0.10853	0.77003	0.736221	0.915576	1	902	tags=17%, list=6%, signal=18%
GO_ARACHIDONIC_ACID_METABOLIC_PROCESS	30	0.116351	0.769872	0.743137	0.915141	1	3581	tags=37%, list=25%, signal=49%
GO_NEGATIVE_REGULATION_OF_DEFENSE_RESPONSE_TO_VIRUS	20	0.144424	0.769522	0.754098	0.915001	1	5800	tags=55%, list=41%, signal=92%
GO_VESICLE_DOCKING_INVOLVED_IN_EXOCYTOSIS	44	0.0973133	0.768939	0.732558	0.915251	1	9659	tags=77%, list=68%, signal=238%
GO_DEFENSE_RESPONSE_TO_VIRUS	167	0.0510285	0.768268	0.757396	0.915648	1	2531	tags=23%, list=18%, signal=27%
GO_INFLAMMATORY_RESPONSE_TO_ANTIGENIC_STIMULUS	34	0.110277	0.767076	0.768293	0.916923	1	1790	tags=24%, list=13%, signal=27%
GO_PROTEIN_LOCALIZATION_TO_CHROMOSOME_CENTROMERIC_REGION	21	0.138854	0.764783	0.755789	0.920058	1	6186	tags=57%, list=43%, signal=101%
GO_RIBOSOMAL_LARGE_SUBUNIT_ASSEMBLY	27	0.123853	0.764754	0.770701	0.919412	1	5115	tags=48%, list=36%, signal=75%
GO_POSITIVE_REGULATION_OF_LEUKOCYTE_APOPTOTIC_PROCESS	18	0.150636	0.764317	0.771536	0.919422	1	4202	tags=44%, list=29%, signal=63%
GO_REGULATION_OF_PROTEIN_SERINE_THREONINE_KINASE_ACTIVITY	441	0.0328192	0.763679	0.776151	0.919755	1	2008	tags=17%, list=14%, signal=19%
GO_NEGATIVE_REGULATION_OF_UBIQUITIN_DEPENDENT_PROTEIN_CATABOLIC_PROCESS	44	0.096803	0.762238	0.773092	0.921409	1	7067	tags=59%, list=49%, signal=116%
GO_NEGATIVE_REGULATION_OF_ANION_TRANSPORT	24	0.129835	0.762195	0.770526	0.920787	1	8868	tags=75%, list=62%, signal=197%
GO_TERMINATION_OF_RNA_POLYMERASE_I_TRANSCRIPTION	29	0.11825	0.761978	0.775391	0.920483	1	11622	tags=93%, list=81%, signal=497%
GO_PIGMENT_BIOSYNTHETIC_PROCESS	50	0.0921746	0.761294	0.759443	0.920936	1	8979	tags=72%, list=63%, signal=193%
GO_NEGATIVE_REGULATION_OF_ERK1_AND_ERK2_CASCADE	59	0.0831171	0.761279	0.766734	0.920274	1	10204	tags=80%, list=71%, signal=277%
GO_PIGMENT_GRANULE_LOCALIZATION	22	0.134045	0.759564	0.767442	0.922372	1	11082	tags=91%, list=78%, signal=404%
GO_LYMPHOCYTE_HOMEOSTASIS	52	0.0879507	0.757414	0.780632	0.925062	1	3145	tags=31%, list=22%, signal=39%
GO_RESPONSE_TO_OXIDATIVE_STRESS	383	0.032861	0.754671	0.794355	0.928748	1	11001	tags=80%, list=77%, signal=338%
GO_REGULATION_OF_RESPONSE_TO_REACTIVE_OXYGEN_SPECIES	30	0.112309	0.753735	0.774757	0.929595	1	1256	tags=20%, list=9%, signal=22%
GO_RESPONSE_TO_CORTICOSTERONE	19	0.143809	0.753319	0.778926	0.929591	1	10737	tags=89%, list=75%, signal=359%
GO_CELLULAR_RESPONSE_TO_STARVATION	136	0.0551844	0.752974	0.792079	0.929415	1	4053	tags=34%, list=28%, signal=47%
GO_REGULATION_OF_DEVELOPMENTAL_PIGMENTATION	15	0.163658	0.752737	0.769723	0.929117	1	521	tags=20%, list=4%, signal=21%
GO_SEX_DETERMINATION	15	0.159723	0.752223	0.772455	0.929232	1	12014	tags=100%, list=84%, signal=626%
GO_LIPOPOLYSACCHARIDE_MEDIATED_SIGNALING_PATHWAY	45	0.095435	0.752118	0.770297	0.928717	1	8805	tags=71%, list=62%, signal=185%
GO_PURINERGIC_RECEPTOR_SIGNALING_PATHWAY	25	0.12495	0.751744	0.796154	0.928651	1	11940	tags=96%, list=84%, signal=582%
GO_ACTIVIN_RECEPTOR_SIGNALING_PATHWAY	32	0.113958	0.751132	0.76673	0.928937	1	2841	tags=31%, list=20%, signal=39%
GO_REGULATION_OF_POTASSIUM_ION_TRANSPORT	88	0.0667294	0.750783	0.78882	0.928824	1	2300	tags=23%, list=16%, signal=27%
GO_VESICLE_DOCKING	63	0.0798725	0.750527	0.778	0.92856	1	7939	tags=63%, list=56%, signal=142%
GO_DETECTION_OF_VISIBLE_LIGHT	38	0.102472	0.749917	0.793388	0.92881	1	419	tags=13%, list=3%, signal=14%
GO_PROTEIN_LIPID_COMPLEX_SUBUNIT_ORGANIZATION	32	0.109051	0.74928	0.783038	0.929137	1	6485	tags=56%, list=45%, signal=103%
GO_SISTER_CHROMATID_SEGREGATION	161	0.0506315	0.749134	0.762279	0.928666	1	5055	tags=40%, list=35%, signal=62%
GO_REGULATION_OF_CYTOSKELETON_ORGANIZATION	471	0.0301446	0.748412	0.79572	0.92913	1	7656	tags=56%, list=54%, signal=118%
GO_HISTONE_H2A_UBIQUITINATION	24	0.128176	0.748362	0.79249	0.928521	1	11870	tags=96%, list=83%, signal=564%
GO_POSITIVE_REGULATION_OF_MONOOXYGENASE_ACTIVITY	21	0.136562	0.747823	0.761719	0.928701	1	8261	tags=71%, list=58%, signal=169%
GO_FATTY_ACID_DERIVATIVE_TRANSPORT	30	0.113996	0.747302	0.770992	0.928842	1	2185	tags=27%, list=15%, signal=31%
GO_REGULATION_OF_MUSCLE_CELL_DIFFERENTIATION	126	0.0564338	0.747196	0.805882	0.928326	1	1582	tags=17%, list=11%, signal=19%
GO_REGULATION_OF_PEPTIDASE_ACTIVITY	301	0.037549	0.746942	0.777551	0.928026	1	9020	tags=67%, list=63%, signal=177%
GO_REGULATION_OF_CELL_FATE_COMMITMENT	17	0.151745	0.746223	0.783784	0.928466	1	1196	tags=24%, list=8%, signal=26%
GO_CELLULAR_RESPONSE_TO_PROSTAGLANDIN_STIMULUS	18	0.147904	0.746182	0.78355	0.927831	1	11389	tags=94%, list=80%, signal=464%
GO_PROTEIN_K11_LINKED_UBIQUITINATION	28	0.118257	0.746009	0.785859	0.927395	1	11076	tags=89%, list=77%, signal=396%
GO_INTERLEUKIN_8_PRODUCTION	51	0.0902718	0.745368	0.770624	0.92771	1	9365	tags=75%, list=66%, signal=215%
GO_TRANSPORT_OF_VIRUS	54	0.085337	0.744923	0.812749	0.92775	1	2490	tags=26%, list=17%, signal=31%
GO_NEUROTRANSMITTER_BIOSYNTHETIC_PROCESS	72	0.0757171	0.744678	0.778884	0.927473	1	9644	tags=75%, list=67%, signal=229%
GO_NEGATIVE_REGULATION_OF_PROTEIN_LOCALIZATION_TO_NUCLEUS	25	0.12437	0.744646	0.808594	0.926842	1	2227	tags=28%, list=16%, signal=33%
GO_ORGANIC_HYDROXY_COMPOUND_METABOLIC_PROCESS	371	0.03359	0.742141	0.792453	0.930094	1	379	tags=6%, list=3%, signal=6%
GO_POSITIVE_REGULATION_OF_ACUTE_INFLAMMATORY_RESPONSE	19	0.143529	0.741688	0.793774	0.930115	1	10741	tags=89%, list=75%, signal=359%
GO_REGULATION_OF_AMYLOID_PRECURSOR_PROTEIN_CATABOLIC_PROCESS	28	0.119218	0.741557	0.77459	0.929627	1	9020	tags=75%, list=63%, signal=203%
GO_REGULATION_OF_FATTY_ACID_BETA_OXIDATION	17	0.149042	0.74022	0.779381	0.930976	1	9644	tags=82%, list=67%, signal=253%
GO_DEFENSE_RESPONSE_TO_OTHER_ORGANISM	271	0.0387024	0.73954	0.775348	0.93132	1	9954	tags=73%, list=70%, signal=237%
GO_RESPONSE_TO_EXTRACELLULAR_STIMULUS	431	0.0305709	0.738627	0.822176	0.932031	1	4053	tags=31%, list=28%, signal=42%
GO_ADULT_LOCOMOTORY_BEHAVIOR	64	0.078652	0.737908	0.805169	0.932424	1	890	tags=14%, list=6%, signal=15%
GO_REGULATION_OF_REACTIVE_OXYGEN_SPECIES_METABOLIC_PROCESS	86	0.0668298	0.737771	0.8	0.931947	1	2374	tags=23%, list=17%, signal=28%
GO_NEGATIVE_REGULATION_OF_IMMUNE_RESPONSE	104	0.0624404	0.737715	0.830612	0.93133	1	2137	tags=21%, list=15%, signal=25%
GO_REGULATION_OF_SMALL_MOLECULE_METABOLIC_PROCESS	287	0.0364131	0.736755	0.80597	0.932143	1	10049	tags=74%, list=70%, signal=244%
GO_REGULATION_OF_NATURAL_KILLER_CELL_ACTIVATION	24	0.126215	0.736489	0.812	0.931874	1	1176	tags=21%, list=8%, signal=23%
GO_NEGATIVE_REGULATION_OF_CAMP_MEDIATED_SIGNALING	23	0.130304	0.735849	0.783203	0.932191	1	1247	tags=22%, list=9%, signal=24%
GO_POSITIVE_REGULATION_OF_CELL_KILLING	36	0.103561	0.735023	0.758763	0.932754	1	4876	tags=44%, list=34%, signal=67%
GO_TELOMERE_ORGANIZATION	141	0.0529147	0.733563	0.791165	0.934301	1	9389	tags=71%, list=66%, signal=205%
GO_RELAXATION_OF_CARDIAC_MUSCLE	16	0.152136	0.731978	0.786517	0.936094	1	2294	tags=31%, list=16%, signal=37%
GO_TETRAPYRROLE_METABOLIC_PROCESS	20	0.139283	0.731363	0.793878	0.93635	1	7303	tags=65%, list=51%, signal=133%
GO_NEGATIVE_REGULATION_OF_ION_TRANSMEMBRANE_TRANSPORT	77	0.0701823	0.730856	0.805556	0.936425	1	2343	tags=23%, list=16%, signal=28%
GO_POSITIVE_REGULATION_OF_DNA_BINDING	49	0.0869427	0.730745	0.811651	0.935922	1	8680	tags=69%, list=61%, signal=176%
GO_CELL_CELL_ADHESION_MEDIATED_BY_CADHERIN	35	0.103239	0.73049	0.796964	0.935614	1	569	tags=14%, list=4%, signal=15%
GO_GLIAL_CELL_MIGRATION	44	0.0930013	0.72998	0.798039	0.935687	1	623	tags=14%, list=4%, signal=14%
GO_DRUG_METABOLIC_PROCESS	246	0.040607	0.729385	0.827381	0.935882	1	1230	tags=13%, list=9%, signal=14%
GO_AGING	265	0.0392764	0.729299	0.790224	0.935336	1	4465	tags=35%, list=31%, signal=50%
GO_DEOXYRIBONUCLEOTIDE_BIOSYNTHETIC_PROCESS	15	0.158948	0.728601	0.791667	0.935725	1	11072	tags=93%, list=77%, signal=413%
GO_POSITIVE_REGULATION_OF_GLYCOPROTEIN_BIOSYNTHETIC_PROCESS	17	0.147596	0.727717	0.823647	0.936344	1	4619	tags=47%, list=32%, signal=69%
GO_CELLULAR_RESPONSE_TO_GLUCOSE_STARVATION	40	0.0954265	0.727303	0.804574	0.936264	1	9718	tags=78%, list=68%, signal=241%
GO_TRANSCRIPTION_ELONGATION_FROM_RNA_POLYMERASE_I_PROMOTER	28	0.115774	0.726909	0.8	0.93617	1	11622	tags=93%, list=81%, signal=495%
GO_T_CELL_HOMEOSTASIS	30	0.11351	0.726756	0.801217	0.935728	1	3145	tags=33%, list=22%, signal=43%
GO_PROTEIN_HOMOOLIGOMERIZATION	286	0.0372446	0.725647	0.816047	0.936683	1	3776	tags=30%, list=26%, signal=40%
GO_RESPONSE_TO_SALT_STRESS	15	0.1502	0.724866	0.818557	0.937179	1	12150	tags=100%, list=85%, signal=665%
GO_REGULATION_OF_LIPOPROTEIN_LIPASE_ACTIVITY	15	0.152599	0.724195	0.822355	0.937465	1	1632	tags=27%, list=11%, signal=30%
GO_REGULATION_OF_CALCIUM_ION_DEPENDENT_EXOCYTOSIS	108	0.0590222	0.724193	0.810101	0.936792	1	1809	tags=19%, list=13%, signal=21%
GO_TOXIN_TRANSPORT	35	0.103605	0.724033	0.80791	0.936355	1	7916	tags=66%, list=55%, signal=147%
GO_GLIAL_CELL_ACTIVATION	34	0.103822	0.722932	0.837728	0.937225	1	9871	tags=79%, list=69%, signal=256%
GO_PHOSPHATE_ION_TRANSPORT	20	0.133945	0.721484	0.816733	0.938634	1	11668	tags=95%, list=82%, signal=516%
GO_POSITIVE_REGULATION_OF_RELEASE_OF_SEQUESTERED_CALCIUM_ION_INTO_CYTOSOL	31	0.107568	0.718393	0.812632	0.94236	1	2615	tags=29%, list=18%, signal=35%
GO_GOLGI_VESICLE_TRANSPORT	326	0.0336132	0.718163	0.85259	0.942022	1	9484	tags=70%, list=66%, signal=202%
GO_LYMPHOCYTE_COSTIMULATION	41	0.0934597	0.71735	0.828866	0.942531	1	11568	tags=90%, list=81%, signal=472%
GO_T_CELL_DIFFERENTIATION_INVOLVED_IN_IMMUNE_RESPONSE	48	0.086749	0.716714	0.824242	0.942751	1	5911	tags=50%, list=41%, signal=85%
GO_FIBROBLAST_PROLIFERATION	75	0.0711652	0.716666	0.828685	0.94214	1	2418	tags=24%, list=17%, signal=29%
GO_NEGATIVE_REGULATION_OF_ORGANELLE_ORGANIZATION	328	0.0352059	0.71572	0.822034	0.942767	1	4999	tags=38%, list=35%, signal=58%
GO_LYMPHOCYTE_ACTIVATION_INVOLVED_IN_IMMUNE_RESPONSE	115	0.0568562	0.715707	0.84114	0.942113	1	5657	tags=45%, list=40%, signal=74%
GO_PHOTORECEPTOR_CELL_DIFFERENTIATION	50	0.0860143	0.714674	0.792706	0.942857	1	1061	tags=16%, list=7%, signal=17%
GO_ACTIN_POLYMERIZATION_OR_DEPOLYMERIZATION	183	0.0454094	0.714529	0.794297	0.942403	1	7717	tags=58%, list=54%, signal=125%
GO_REGULATION_OF_APOPTOTIC_SIGNALING_PATHWAY	351	0.0334131	0.71442	0.848485	0.941883	1	10978	tags=80%, list=77%, signal=336%
GO_NEGATIVE_REGULATION_OF_PROTEASOMAL_UBIQUITIN_DEPENDENT_PROTEIN_CATABOLIC_PROCESS	31	0.108198	0.7144	0.826087	0.941238	1	2606	tags=29%, list=18%, signal=35%
GO_NON_CANONICAL_WNT_SIGNALING_PATHWAY	144	0.0518772	0.713815	0.827519	0.941402	1	7902	tags=60%, list=55%, signal=134%
GO_REGULATION_OF_LAMELLIPODIUM_ORGANIZATION	42	0.0955221	0.713547	0.820513	0.941057	1	9870	tags=79%, list=69%, signal=253%
GO_NEGATIVE_REGULATION_OF_POTASSIUM_ION_TRANSPORT	25	0.120947	0.713034	0.836032	0.941141	1	1704	tags=24%, list=12%, signal=27%
GO_SEROTONIN_RECEPTOR_SIGNALING_PATHWAY	19	0.135499	0.712201	0.809816	0.941653	1	2579	tags=32%, list=18%, signal=38%
GO_T_CELL_DIFFERENTIATION	187	0.0451534	0.71109	0.822394	0.94258	1	2267	tags=20%, list=16%, signal=24%
GO_POSITIVE_REGULATION_OF_ENDOTHELIAL_CELL_APOPTOTIC_PROCESS	16	0.147129	0.710549	0.834661	0.942676	1	1472	tags=25%, list=10%, signal=28%
GO_CERAMIDE_METABOLIC_PROCESS	21	0.127993	0.710104	0.822612	0.942655	1	3618	tags=38%, list=25%, signal=51%
GO_MORPHOGENESIS_OF_EMBRYONIC_EPITHELIUM	134	0.0524527	0.709746	0.842105	0.942466	1	3737	tags=31%, list=26%, signal=42%
GO_METANEPHRIC_NEPHRON_DEVELOPMENT	33	0.10556	0.707757	0.837209	0.944581	1	5858	tags=52%, list=41%, signal=87%
GO_REGULATION_OF_CELLULAR_COMPONENT_SIZE	333	0.0345342	0.707732	0.849699	0.943947	1	1878	tags=17%, list=13%, signal=19%
GO_NEGATIVE_REGULATION_OF_BLOOD_CIRCULATION	29	0.108662	0.707485	0.875984	0.943615	1	8801	tags=72%, list=62%, signal=188%
GO_MONOSACCHARIDE_CATABOLIC_PROCESS	34	0.103191	0.70665	0.859406	0.944083	1	2732	tags=29%, list=19%, signal=36%
GO_PROTEIN_LOCALIZATION_TO_CYTOSKELETON	54	0.0805598	0.706444	0.85	0.943712	1	10765	tags=83%, list=75%, signal=336%
GO_HETEROTYPIC_CELL_CELL_ADHESION	42	0.0949842	0.705919	0.823529	0.943748	1	347	tags=12%, list=2%, signal=12%
GO_NEGATIVE_REGULATION_OF_AUTOPHAGY	70	0.070561	0.705507	0.848101	0.943651	1	10432	tags=80%, list=73%, signal=295%
GO_LEUKOCYTE_ADHESION_TO_VASCULAR_ENDOTHELIAL_CELL	25	0.117892	0.705157	0.829787	0.94347	1	7466	tags=64%, list=52%, signal=134%
GO_GENE_SILENCING_BY_RNA	143	0.0512447	0.703756	0.831915	0.944735	1	5472	tags=43%, list=38%, signal=70%
GO_POSITIVE_REGULATION_OF_ERAD_PATHWAY	15	0.148897	0.703236	0.826172	0.944757	1	3591	tags=40%, list=25%, signal=53%
GO_MUCOPOLYSACCHARIDE_METABOLIC_PROCESS	17	0.13967	0.702845	0.825911	0.944596	1	7255	tags=65%, list=51%, signal=131%
GO_SIGNAL_TRANSDUCTION_BY_P53_CLASS_MEDIATOR	247	0.0373805	0.702405	0.846774	0.944531	1	12265	tags=89%, list=86%, signal=619%
GO_RESPONSE_TO_MAGNESIUM_ION	17	0.141792	0.701021	0.840909	0.945738	1	3020	tags=35%, list=21%, signal=45%
GO_NEGATIVE_REGULATION_OF_OXIDATIVE_STRESS_INDUCED_INTRINSIC_APOPTOTIC_SIGNALING_PATHWAY	16	0.143767	0.700971	0.849287	0.945137	1	10455	tags=88%, list=73%, signal=325%
GO_REGULATION_OF_MUSCLE_HYPERTROPHY	52	0.0833873	0.699663	0.838207	0.94628	1	6784	tags=56%, list=47%, signal=106%
GO_REGULATION_OF_EXCITATORY_SYNAPSE_ASSEMBLY	15	0.147422	0.698976	0.852336	0.94651	1	2659	tags=33%, list=19%, signal=41%
GO_VACUOLAR_ACIDIFICATION	21	0.126035	0.698974	0.867446	0.945851	1	6369	tags=57%, list=45%, signal=103%
GO_NEGATIVE_REGULATION_OF_CELL_DIVISION	15	0.151077	0.698182	0.819277	0.946219	1	5466	tags=53%, list=38%, signal=86%
GO_REGULATION_OF_MAST_CELL_ACTIVATION	33	0.104976	0.697938	0.849505	0.945865	1	1101	tags=18%, list=8%, signal=20%
GO_POSITIVE_REGULATION_OF_LIPID_STORAGE	18	0.135531	0.697881	0.847222	0.945277	1	2035	tags=28%, list=14%, signal=32%
GO_T_HELPER_1_CELL_DIFFERENTIATION	15	0.146736	0.697308	0.85214	0.945352	1	5528	tags=53%, list=39%, signal=87%
GO_MYD88_INDEPENDENT_TOLL_LIKE_RECEPTOR_SIGNALING_PATHWAY	30	0.106575	0.697167	0.869654	0.944882	1	11345	tags=90%, list=79%, signal=435%
GO_ECTODERM_DEVELOPMENT	19	0.133955	0.694754	0.853282	0.947306	1	7868	tags=68%, list=55%, signal=152%
GO_NEGATIVE_REGULATION_OF_HORMONE_SECRETION	54	0.0781439	0.694073	0.877756	0.94753	1	1004	tags=15%, list=7%, signal=16%
GO_REGULATION_OF_LYMPHOCYTE_ACTIVATION	317	0.0336925	0.692981	0.869396	0.948279	1	1828	tags=16%, list=13%, signal=18%
GO_T_CELL_LINEAGE_COMMITMENT	16	0.142997	0.691438	0.841889	0.949612	1	10466	tags=88%, list=73%, signal=326%
GO_PRESYNAPTIC_ENDOCYTOSIS	51	0.0827645	0.690049	0.852941	0.950813	1	8631	tags=69%, list=60%, signal=173%
GO_POSITIVE_REGULATION_OF_CELL_CYCLE_PHASE_TRANSITION	85	0.0611978	0.68961	0.89662	0.950727	1	12248	tags=92%, list=86%, signal=637%
GO_CELLULAR_RESPONSE_TO_HEAT	119	0.0544485	0.689574	0.858607	0.950108	1	4513	tags=37%, list=32%, signal=54%
GO_RIBOSOME_ASSEMBLY	56	0.0784711	0.689319	0.866126	0.949779	1	5519	tags=46%, list=39%, signal=75%
GO_SODIUM_ION_HOMEOSTASIS	34	0.0975855	0.688612	0.869023	0.950002	1	9119	tags=74%, list=64%, signal=203%
GO_REGULATION_OF_CHROMATIN_BINDING	20	0.128579	0.688529	0.854508	0.949445	1	3167	tags=35%, list=22%, signal=45%
GO_NEGATIVE_REGULATION_OF_T_CELL_DIFFERENTIATION	31	0.106116	0.687995	0.827723	0.949484	1	6325	tags=55%, list=44%, signal=98%
GO_POSITIVE_REGULATION_OF_CANONICAL_WNT_SIGNALING_PATHWAY	135	0.0502831	0.687931	0.864198	0.948914	1	3311	tags=28%, list=23%, signal=36%
GO_REGULATION_OF_TELOMERASE_ACTIVITY	48	0.0837661	0.686757	0.870707	0.949762	1	8634	tags=69%, list=60%, signal=173%
GO_REGULATION_OF_MYOBLAST_DIFFERENTIATION	40	0.0946829	0.686239	0.856	0.94981	1	6512	tags=55%, list=46%, signal=101%
GO_REGULATION_OF_SYSTEMIC_ARTERIAL_BLOOD_PRESSURE_BY_RENIN_ANGIOTENSIN	16	0.143908	0.685858	0.835317	0.949669	1	1518	tags=25%, list=11%, signal=28%
GO_METANEPHROS_MORPHOGENESIS	29	0.107625	0.684591	0.862069	0.950556	1	5858	tags=52%, list=41%, signal=87%
GO_ICOSANOID_METABOLIC_PROCESS	55	0.0789602	0.684397	0.860835	0.950139	1	4333	tags=38%, list=30%, signal=55%
GO_HISTONE_EXCHANGE	41	0.0898957	0.683377	0.872255	0.950747	1	1507	tags=20%, list=11%, signal=22%
GO_NEGATIVE_REGULATION_OF_CARTILAGE_DEVELOPMENT	23	0.118232	0.683148	0.875248	0.950376	1	3284	tags=35%, list=23%, signal=45%
GO_NEGATIVE_REGULATION_OF_INSULIN_SECRETION	33	0.100937	0.683099	0.841889	0.949784	1	8090	tags=67%, list=57%, signal=153%
GO_POSITIVE_REGULATION_OF_COAGULATION	20	0.126044	0.682552	0.854545	0.949788	1	3918	tags=40%, list=27%, signal=55%
GO_PHOSPHATIDYLCHOLINE_ACYL_CHAIN_REMODELING	19	0.130991	0.682514	0.862	0.949179	1	10920	tags=89%, list=76%, signal=378%
GO_AMINO_SUGAR_METABOLIC_PROCESS	20	0.126968	0.682027	0.874486	0.949123	1	6764	tags=60%, list=47%, signal=114%
GO_DEVELOPMENTAL_PIGMENTATION	41	0.0899179	0.68141	0.880808	0.949216	1	1158	tags=17%, list=8%, signal=19%
GO_RESPONSE_TO_HEPATOCYTE_GROWTH_FACTOR	18	0.13529	0.680941	0.855102	0.949136	1	450	tags=17%, list=3%, signal=17%
GO_REGULATION_OF_AUTOPHAGY_OF_MITOCHONDRION	38	0.0925981	0.677753	0.865731	0.952327	1	8084	tags=66%, list=57%, signal=151%
GO_POSITIVE_REGULATION_OF_NEUTROPHIL_MIGRATION	20	0.124124	0.676876	0.88755	0.952767	1	1801	tags=25%, list=13%, signal=29%
GO_POSITIVE_REGULATION_OF_WNT_SIGNALING_PATHWAY	164	0.045843	0.676458	0.873418	0.952639	1	3361	tags=28%, list=24%, signal=36%
GO_REGULATION_OF_INTRINSIC_APOPTOTIC_SIGNALING_PATHWAY_IN_RESPONSE_TO_DNA_DAMAGE	37	0.0926887	0.675531	0.884837	0.953115	1	1382	tags=19%, list=10%, signal=21%
GO_G2_DNA_DAMAGE_CHECKPOINT	27	0.110114	0.673703	0.865854	0.954568	1	6370	tags=56%, list=45%, signal=100%
GO_SPINDLE_LOCALIZATION	40	0.0906846	0.673626	0.88668	0.954005	1	6569	tags=55%, list=46%, signal=101%
GO_CELLULAR_RESPONSE_TO_ALKALOID	32	0.100918	0.6718	0.891616	0.95543	1	1240	tags=19%, list=9%, signal=20%
GO_RIBONUCLEOPROTEIN_COMPLEX_DISASSEMBLY	15	0.140975	0.670933	0.89391	0.955802	1	1798	tags=27%, list=13%, signal=30%
GO_FC_RECEPTOR_MEDIATED_STIMULATORY_SIGNALING_PATHWAY	79	0.0632689	0.669706	0.862423	0.956527	1	11043	tags=84%, list=77%, signal=365%
GO_POST_GOLGI_VESICLE_MEDIATED_TRANSPORT	97	0.0592317	0.669636	0.875984	0.955958	1	8443	tags=65%, list=59%, signal=158%
GO_RETINOL_METABOLIC_PROCESS	19	0.127784	0.668357	0.858672	0.956787	1	4194	tags=42%, list=29%, signal=60%
GO_PROTEIN_TETRAMERIZATION	119	0.0512174	0.66604	0.896078	0.958725	1	3838	tags=32%, list=27%, signal=43%
GO_ERROR_PRONE_TRANSLESION_SYNTHESIS	20	0.126268	0.665881	0.878613	0.958265	1	6774	tags=60%, list=47%, signal=114%
GO_POSITIVE_REGULATION_OF_PROTEIN_LOCALIZATION_TO_NUCLEUS	68	0.0684442	0.664718	0.865306	0.958909	1	5122	tags=43%, list=36%, signal=66%
GO_POSITIVE_REGULATION_OF_HEART_CONTRACTION	32	0.0994286	0.664487	0.883475	0.958538	1	1708	tags=22%, list=12%, signal=25%
GO_RECEPTOR_CATABOLIC_PROCESS	32	0.10176	0.663093	0.890625	0.959494	1	10163	tags=81%, list=71%, signal=280%
GO_3_UTR_MEDIATED_MRNA_STABILIZATION	15	0.141657	0.662642	0.883495	0.959331	1	12272	tags=100%, list=86%, signal=706%
GO_REGULATION_OF_VIRAL_INDUCED_CYTOPLASMIC_PATTERN_RECOGNITION_RECEPTOR_SIGNALING_PATHWAY	18	0.131103	0.662587	0.88843	0.958751	1	8452	tags=72%, list=59%, signal=176%
GO_PROTEIN_STABILIZATION	154	0.046889	0.659153	0.897275	0.961902	1	9176	tags=69%, list=64%, signal=190%
GO_EXECUTION_PHASE_OF_APOPTOSIS	64	0.0697899	0.658939	0.910891	0.96148	1	12855	tags=97%, list=90%, signal=957%
GO_REGULATION_OF_CHROMATIN_SILENCING	22	0.11876	0.658182	0.874263	0.961664	1	11950	tags=95%, list=84%, signal=581%
GO_REGULATION_OF_B_CELL_APOPTOTIC_PROCESS	15	0.140653	0.65779	0.878669	0.96146	1	7521	tags=67%, list=53%, signal=141%
GO_HEME_BIOSYNTHETIC_PROCESS	21	0.125391	0.657682	0.89172	0.960922	1	9782	tags=81%, list=68%, signal=256%
GO_STRIATUM_DEVELOPMENT	19	0.126844	0.657186	0.865462	0.960839	1	3455	tags=37%, list=24%, signal=49%
GO_PEROXISOMAL_MEMBRANE_TRANSPORT	18	0.129858	0.656811	0.890151	0.960574	1	2116	tags=28%, list=15%, signal=33%
GO_REGULATION_OF_CELL_KILLING	50	0.0793205	0.656742	0.907115	0.959998	1	13165	tags=100%, list=92%, signal=1260%
GO_POSITIVE_REGULATION_OF_CELL_CYCLE_G2_M_PHASE_TRANSITION	28	0.1049	0.656392	0.873181	0.959731	1	7182	tags=61%, list=50%, signal=122%
GO_POSITIVE_REGULATION_OF_NITRIC_OXIDE_BIOSYNTHETIC_PROCESS	31	0.0997456	0.655636	0.880903	0.959869	1	9644	tags=77%, list=67%, signal=237%
GO_CELLULAR_RESPONSE_TO_REACTIVE_NITROGEN_SPECIES	16	0.131478	0.655224	0.907372	0.959667	1	7950	tags=69%, list=56%, signal=155%
GO_CHOLESTEROL_STORAGE	16	0.135049	0.653867	0.865145	0.960441	1	11473	tags=94%, list=80%, signal=474%
GO_BASE_EXCISION_REPAIR	39	0.0888723	0.653439	0.885981	0.96025	1	10462	tags=82%, list=73%, signal=305%
GO_FIBROBLAST_GROWTH_FACTOR_RECEPTOR_SIGNALING_PATHWAY	89	0.0592958	0.652369	0.919231	0.96075	1	10240	tags=78%, list=72%, signal=272%
GO_MATURATION_OF_5_8S_RRNA	27	0.104835	0.651664	0.892157	0.960848	1	1680	tags=22%, list=12%, signal=25%
GO_RESPONSE_TO_ARSENIC_CONTAINING_SUBSTANCE	28	0.105351	0.650902	0.880716	0.960998	1	10239	tags=82%, list=72%, signal=289%
GO_NEGATIVE_REGULATION_OF_ERBB_SIGNALING_PATHWAY	44	0.0826997	0.650779	0.898077	0.960488	1	3694	tags=34%, list=26%, signal=46%
GO_ORGANIC_HYDROXY_COMPOUND_BIOSYNTHETIC_PROCESS	205	0.0396624	0.649952	0.920477	0.960725	1	2648	tags=22%, list=19%, signal=27%
GO_OVULATION	18	0.125267	0.648815	0.9	0.961255	1	3770	tags=39%, list=26%, signal=53%
GO_PYRIDINE_CONTAINING_COMPOUND_METABOLIC_PROCESS	35	0.0915845	0.647656	0.887574	0.96185	1	12172	tags=94%, list=85%, signal=633%
GO_REGULATION_OF_SYNAPTIC_VESICLE_CYCLE	112	0.0513758	0.644837	0.902534	0.964017	1	802	tags=11%, list=6%, signal=11%
GO_POSITIVE_REGULATION_OF_TELOMERASE_ACTIVITY	36	0.0906577	0.64135	0.916667	0.966866	1	8634	tags=69%, list=60%, signal=175%
GO_LABYRINTHINE_LAYER_MORPHOGENESIS	17	0.127748	0.639231	0.913215	0.968286	1	10789	tags=88%, list=75%, signal=359%
GO_LEUKOCYTE_CELL_CELL_ADHESION	249	0.0347302	0.637255	0.924099	0.9696	1	2267	tags=19%, list=16%, signal=23%
GO_REGULATION_OF_VOLTAGE_GATED_CALCIUM_CHANNEL_ACTIVITY	32	0.0950645	0.636564	0.915289	0.969636	1	2217	tags=25%, list=16%, signal=30%
GO_NEGATIVE_REGULATION_OF_MYOBLAST_DIFFERENTIATION	20	0.118605	0.636211	0.917548	0.969355	1	11887	tags=95%, list=83%, signal=563%
GO_POSITIVE_REGULATION_OF_CELL_ADHESION_MEDIATED_BY_INTEGRIN	16	0.130602	0.633618	0.918812	0.971235	1	1708	tags=25%, list=12%, signal=28%
GO_MELANIN_BIOSYNTHETIC_PROCESS	17	0.127534	0.632379	0.889597	0.971786	1	11633	tags=94%, list=81%, signal=505%
GO_ASPARTATE_FAMILY_AMINO_ACID_CATABOLIC_PROCESS	20	0.113281	0.629886	0.906746	0.973405	1	1241	tags=20%, list=9%, signal=22%
GO_PROTEIN_KINASE_C_SIGNALING	22	0.111487	0.628707	0.917323	0.973887	1	11404	tags=91%, list=80%, signal=449%
GO_MITOPHAGY	20	0.121911	0.628375	0.918327	0.973528	1	7551	tags=65%, list=53%, signal=138%
GO_CELLULAR_COMPONENT_DISASSEMBLY_INVOLVED_IN_EXECUTION_PHASE_OF_APOPTOSIS	31	0.0957634	0.627392	0.924335	0.973753	1	7395	tags=61%, list=52%, signal=127%
GO_REGULATION_OF_CELL_ADHESION_MEDIATED_BY_INTEGRIN	40	0.0833333	0.625482	0.908023	0.974851	1	5959	tags=50%, list=42%, signal=85%
GO_INCLUSION_BODY_ASSEMBLY	20	0.119922	0.6251	0.910569	0.974571	1	9009	tags=75%, list=63%, signal=203%
GO_REGULATION_OF_MACROPHAGE_DIFFERENTIATION	19	0.119519	0.625044	0.929961	0.973974	1	4312	tags=42%, list=30%, signal=60%
GO_POSITIVE_REGULATION_OF_CARDIOCYTE_DIFFERENTIATION	22	0.112035	0.624561	0.927419	0.973765	1	12046	tags=95%, list=84%, signal=606%
GO_N_TERMINAL_PROTEIN_AMINO_ACID_MODIFICATION	27	0.101326	0.624237	0.910973	0.973424	1	3848	tags=37%, list=27%, signal=51%
GO_RESPONSE_TO_MISFOLDED_PROTEIN	22	0.111818	0.62357	0.928994	0.973396	1	8800	tags=73%, list=62%, signal=189%
GO_INTRINSIC_APOPTOTIC_SIGNALING_PATHWAY_IN_RESPONSE_TO_DNA_DAMAGE	98	0.0538118	0.623435	0.941685	0.972875	1	7550	tags=58%, list=53%, signal=122%
GO_POSITIVE_REGULATION_OF_GLIOGENESIS	61	0.0684194	0.622267	0.922756	0.973283	1	10040	tags=77%, list=70%, signal=258%
GO_INTERLEUKIN_12_PRODUCTION	35	0.0874894	0.619258	0.937247	0.975302	1	6512	tags=54%, list=46%, signal=99%
GO_REGULATION_OF_KIDNEY_DEVELOPMENT	46	0.0758627	0.617193	0.93279	0.976432	1	1715	tags=20%, list=12%, signal=22%
GO_POSITIVE_REGULATION_OF_TRANSCRIPTION_INITIATION_FROM_RNA_POLYMERASE_II_PROMOTER	17	0.125058	0.616838	0.931393	0.976099	1	2418	tags=29%, list=17%, signal=35%
GO_CELLULAR_RESPONSE_TO_LIPOPROTEIN_PARTICLE_STIMULUS	28	0.0963395	0.616426	0.949393	0.975809	1	9857	tags=79%, list=69%, signal=253%
GO_POSITIVE_REGULATION_OF_CARDIAC_MUSCLE_CELL_DIFFERENTIATION	17	0.124712	0.615355	0.931947	0.976061	1	1582	tags=24%, list=11%, signal=26%
GO_ACUTE_INFLAMMATORY_RESPONSE_TO_ANTIGENIC_STIMULUS	17	0.126162	0.613828	0.933868	0.976693	1	5766	tags=53%, list=40%, signal=89%
GO_REGULATION_OF_ACTIVIN_RECEPTOR_SIGNALING_PATHWAY	22	0.111022	0.613071	0.937247	0.976673	1	10111	tags=82%, list=71%, signal=279%
GO_LYMPH_VESSEL_MORPHOGENESIS	19	0.116363	0.610534	0.93159	0.978128	1	9624	tags=79%, list=67%, signal=241%
GO_POSITIVE_REGULATION_OF_PROTEIN_BINDING	85	0.0563176	0.608214	0.924303	0.979408	1	3067	tags=27%, list=21%, signal=34%
GO_RESPONSE_TO_CATECHOLAMINE	33	0.0884446	0.607935	0.945419	0.978996	1	1770	tags=21%, list=12%, signal=24%
GO_LYMPHOCYTE_ACTIVATION	496	0.0241082	0.607723	0.924843	0.978533	1	1828	tags=15%, list=13%, signal=17%
GO_RESPONSE_TO_MECHANICAL_STIMULUS	179	0.0380005	0.605201	0.953307	0.979887	1	980	tags=11%, list=7%, signal=11%
GO_THYMOCYTE_APOPTOTIC_PROCESS	17	0.123909	0.604895	0.942387	0.97949	1	8321	tags=71%, list=58%, signal=169%
GO_POSITIVE_REGULATION_OF_NITRIC_OXIDE_SYNTHASE_ACTIVITY	19	0.113554	0.604816	0.936475	0.97891	1	5902	tags=53%, list=41%, signal=90%
GO_NATURAL_KILLER_CELL_ACTIVATION	43	0.0777103	0.604743	0.928295	0.978329	1	12190	tags=93%, list=85%, signal=630%
GO_DNA_CATABOLIC_PROCESS_ENDONUCLEOLYTIC	28	0.0949278	0.604136	0.936128	0.978154	1	12430	tags=96%, list=87%, signal=737%
GO_POSITIVE_REGULATION_OF_TELOMERE_MAINTENANCE	49	0.073386	0.603677	0.932099	0.977849	1	704	tags=12%, list=5%, signal=13%
GO_RECOMBINATIONAL_REPAIR	110	0.0491919	0.602813	0.942913	0.977891	1	3460	tags=29%, list=24%, signal=38%
GO_REGULATION_OF_DOUBLE_STRAND_BREAK_REPAIR_VIA_HOMOLOGOUS_RECOMBINATION	36	0.0842372	0.598755	0.938614	0.980295	1	3166	tags=31%, list=22%, signal=39%
GO_CELLULAR_RESPONSE_TO_DSRNA	18	0.120442	0.596367	0.938776	0.981389	1	7810	tags=67%, list=55%, signal=147%
GO_RESPONSE_TO_NERVE_GROWTH_FACTOR	50	0.0724133	0.595717	0.940678	0.981223	1	7545	tags=60%, list=53%, signal=127%
GO_SUBPALLIUM_DEVELOPMENT	23	0.106251	0.595383	0.93865	0.980841	1	3455	tags=35%, list=24%, signal=46%
GO_POSITIVE_REGULATION_OF_SIGNALING_RECEPTOR_ACTIVITY	34	0.0854265	0.594447	0.94892	0.980892	1	8031	tags=65%, list=56%, signal=147%
GO_RESPONSE_TO_AUDITORY_STIMULUS	19	0.114015	0.593993	0.95171	0.980594	1	5143	tags=47%, list=36%, signal=74%
GO_POSITIVE_REGULATION_OF_KIDNEY_DEVELOPMENT	32	0.0868971	0.593556	0.937751	0.980263	1	1440	tags=19%, list=10%, signal=21%
GO_NEGATIVE_REGULATION_OF_CELLULAR_RESPONSE_TO_DRUG	15	0.126275	0.592342	0.943089	0.980464	1	2961	tags=33%, list=21%, signal=42%
GO_NEGATIVE_REGULATION_OF_CYTOKINE_PRODUCTION	196	0.036561	0.591721	0.948665	0.980273	1	10789	tags=79%, list=75%, signal=318%
GO_CHROMATIN_ASSEMBLY_OR_DISASSEMBLY	106	0.0500911	0.588182	0.964775	0.982086	1	12775	tags=94%, list=89%, signal=880%
GO_REGULATION_OF_RESPONSE_TO_DNA_DAMAGE_STIMULUS	186	0.0375727	0.583887	0.942346	0.98434	1	3235	tags=26%, list=23%, signal=34%
GO_PYRIMIDINE_CONTAINING_COMPOUND_BIOSYNTHETIC_PROCESS	51	0.0682964	0.581178	0.980306	0.985485	1	708	tags=12%, list=5%, signal=12%
GO_INTERLEUKIN_2_BIOSYNTHETIC_PROCESS	17	0.114335	0.581134	0.953722	0.984875	1	4253	tags=41%, list=30%, signal=59%
GO_NEGATIVE_REGULATION_OF_DNA_DEPENDENT_DNA_REPLICATION	23	0.105416	0.574658	0.947368	0.988252	1	9061	tags=74%, list=63%, signal=202%
GO_GLYCOSYL_COMPOUND_CATABOLIC_PROCESS	31	0.0867022	0.574179	0.957854	0.987895	1	1068	tags=16%, list=7%, signal=17%
GO_POSITIVE_REGULATION_OF_ERBB_SIGNALING_PATHWAY	26	0.0941351	0.573683	0.946	0.987567	1	4704	tags=42%, list=33%, signal=63%
GO_MICROTUBULE_POLYMERIZATION	67	0.0598735	0.571679	0.967433	0.988103	1	5975	tags=48%, list=42%, signal=82%
GO_CELL_DEATH_IN_RESPONSE_TO_HYDROGEN_PEROXIDE	25	0.0964501	0.571392	0.961693	0.987627	1	7772	tags=64%, list=54%, signal=140%
GO_G_PROTEIN_COUPLED_PURINERGIC_RECEPTOR_SIGNALING_PATHWAY	18	0.11136	0.568908	0.96701	0.988447	1	12705	tags=100%, list=89%, signal=897%
GO_RNA_DEPENDENT_DNA_BIOSYNTHETIC_PROCESS	68	0.0598034	0.568687	0.949393	0.987935	1	4404	tags=37%, list=31%, signal=53%
GO_REGULATION_OF_CELL_DIVISION	134	0.0418821	0.567184	0.967413	0.988134	1	5487	tags=43%, list=38%, signal=68%
GO_APOPTOTIC_DNA_FRAGMENTATION	21	0.10185	0.562248	0.968932	0.990278	1	7395	tags=62%, list=52%, signal=128%
GO_NUCLEOTIDE_EXCISION_REPAIR_DNA_GAP_FILLING	23	0.0968414	0.561173	0.968128	0.99022	1	5454	tags=48%, list=38%, signal=77%
GO_PROTEIN_DESTABILIZATION	40	0.0739197	0.557811	0.974206	0.991344	1	8595	tags=68%, list=60%, signal=169%
GO_TRANSLESION_SYNTHESIS	40	0.0746212	0.556172	0.964657	0.991555	1	12159	tags=93%, list=85%, signal=617%
GO_POSITIVE_REGULATION_OF_TRANSFORMING_GROWTH_FACTOR_BETA_PRODUCTION	16	0.116947	0.556121	0.973333	0.99095	1	3690	tags=38%, list=26%, signal=50%
GO_REGULATION_OF_PEPTIDYL_SERINE_PHOSPHORYLATION	105	0.045754	0.553978	0.980658	0.991357	1	7655	tags=58%, list=54%, signal=124%
GO_CELL_MATURATION	133	0.0403763	0.553103	0.981557	0.991187	1	10391	tags=77%, list=73%, signal=278%
GO_REGULATION_OF_HIGH_VOLTAGE_GATED_CALCIUM_CHANNEL_ACTIVITY	15	0.119338	0.552812	0.973843	0.990691	1	2107	tags=27%, list=15%, signal=31%
GO_NEUROTRANSMITTER_METABOLIC_PROCESS	105	0.04635	0.552301	0.969199	0.99031	1	8055	tags=61%, list=56%, signal=139%
GO_EPIBOLY	29	0.0859809	0.549049	0.978992	0.991194	1	3209	tags=31%, list=22%, signal=40%
GO_ORGANISM_EMERGENCE_FROM_PROTECTIVE_STRUCTURE	26	0.089165	0.549022	0.966667	0.990576	1	926	tags=15%, list=6%, signal=16%
GO_REGULATION_OF_MESENCHYMAL_CELL_PROLIFERATION	32	0.0825154	0.548273	0.97286	0.990304	1	2396	tags=25%, list=17%, signal=30%
GO_NEGATIVE_REGULATION_OF_ADHERENS_JUNCTION_ORGANIZATION	19	0.104791	0.546804	0.968354	0.990342	1	2265	tags=26%, list=16%, signal=31%
GO_DOUBLE_STRAND_BREAK_REPAIR	197	0.0337497	0.544415	0.973434	0.99078	1	3587	tags=28%, list=25%, signal=37%
GO_CELLULAR_RESPONSE_TO_REACTIVE_OXYGEN_SPECIES	139	0.0393983	0.54331	0.977226	0.990626	1	7772	tags=58%, list=54%, signal=126%
GO_TELENCEPHALON_GLIAL_CELL_MIGRATION	21	0.0993545	0.541398	0.974468	0.990754	1	623	tags=14%, list=4%, signal=15%
GO_RESPONSE_TO_AMINE	41	0.069362	0.539763	0.985477	0.990811	1	8076	tags=63%, list=56%, signal=145%
GO_NEGATIVE_REGULATION_OF_PEPTIDE_SECRETION	98	0.0475793	0.539722	0.980989	0.990201	1	1074	tags=12%, list=8%, signal=13%
GO_CELLULAR_RESPONSE_TO_ARSENIC_CONTAINING_SUBSTANCE	17	0.107373	0.533842	0.976562	0.991955	1	10239	tags=82%, list=72%, signal=290%
GO_POSITIVE_REGULATION_OF_TRANSCRIPTION_REGULATORY_REGION_DNA_BINDING	19	0.102336	0.531931	0.976608	0.992066	1	7567	tags=63%, list=53%, signal=134%
GO_MORPHOGENESIS_OF_AN_ENDOTHELIUM	15	0.112807	0.530628	0.983968	0.991935	1	12684	tags=100%, list=89%, signal=886%
GO_PROTEIN_LIPID_COMPLEX_ASSEMBLY	22	0.0919027	0.517335	0.984252	0.99577	1	6485	tags=55%, list=45%, signal=100%
GO_LAMELLIPODIUM_MORPHOGENESIS	15	0.108984	0.513116	0.984526	0.996425	1	4161	tags=40%, list=29%, signal=56%
GO_CELLULAR_RESPONSE_TO_PH	17	0.102985	0.511863	0.985944	0.996148	1	5256	tags=47%, list=37%, signal=74%
GO_REGULATION_OF_EPIDERMAL_GROWTH_FACTOR_ACTIVATED_RECEPTOR_ACTIVITY	23	0.090484	0.509469	0.983015	0.996184	1	8031	tags=65%, list=56%, signal=149%
GO_PHOSPHATIDYLINOSITOL_METABOLIC_PROCESS	91	0.0454112	0.507538	0.985887	0.996075	1	4224	tags=34%, list=30%, signal=48%
GO_PROTEIN_QUALITY_CONTROL_FOR_MISFOLDED_OR_INCOMPLETELY_SYNTHESIZED_PROTEINS	25	0.082545	0.49689	0.98994	0.99811	1	13117	tags=100%, list=92%, signal=1210%
GO_T_HELPER_1_TYPE_IMMUNE_RESPONSE	32	0.074979	0.496338	0.990421	0.997611	1	1610	tags=19%, list=11%, signal=21%
GO_CENTROSOME_DUPLICATION	62	0.0531803	0.492283	0.991952	0.997823	1	9157	tags=69%, list=64%, signal=192%
GO_COENZYME_METABOLIC_PROCESS	220	0.0281549	0.479447	0.989733	0.999663	1	9220	tags=67%, list=64%, signal=187%
GO_DEFENSE_RESPONSE_TO_GRAM_NEGATIVE_BACTERIUM	31	0.071662	0.47892	0.986513	0.999127	1	5433	tags=45%, list=38%, signal=73%
GO_GLUTATHIONE_METABOLIC_PROCESS	33	0.0689812	0.478538	0.99006	0.998568	1	8979	tags=70%, list=63%, signal=187%
GO_CEREBRAL_CORTEX_CELL_MIGRATION	42	0.0617103	0.475354	0.995902	0.99844	1	5927	tags=48%, list=41%, signal=81%
GO_DNA_BIOSYNTHETIC_PROCESS	172	0.0317668	0.472363	0.995984	0.998249	1	5036	tags=38%, list=35%, signal=59%
GO_POSITIVE_REGULATION_OF_OSTEOCLAST_DIFFERENTIATION	15	0.0984105	0.471641	0.996032	0.997738	1	4312	tags=40%, list=30%, signal=57%
GO_REGULATION_OF_PLASMA_LIPOPROTEIN_PARTICLE_LEVELS	64	0.0496241	0.469171	0.998117	0.99746	1	2420	tags=22%, list=17%, signal=26%
GO_EYE_PHOTORECEPTOR_CELL_DEVELOPMENT	26	0.074713	0.454883	0.997988	0.9985	1	5531	tags=46%, list=39%, signal=75%
GO_CELL_DIFFERENTIATION_IN_HINDBRAIN	18	0.083594	0.431262	1	0.999694	1	11513	tags=89%, list=81%, signal=456%
GO_POSITIVE_REGULATION_OF_MAST_CELL_ACTIVATION	15	0.0859324	0.407755	1	1	1	1631	tags=20%, list=11%, signal=23%
GO_POSITIVE_REGULATION_OF_TELOMERE_MAINTENANCE_VIA_TELOMERE_LENGTHENING	37	0.0549866	0.390158	1	0.999707	1	5397	tags=43%, list=38%, signal=69%

## Sheet: Juvnile; C5 BP-Down
Supplementary Table 4. GSEA results for the hippocampal transcripts in juvenile and adult Adnp-HT mice.
NAME	SIZE	ES	NES	NOM p-val	FDR q-val	FWER p-val	RANK AT MAX	LEADING EDGE
GO_UROGENITAL_SYSTEM_DEVELOPMENT	289	-0.145389	-2.85599	0	0.0157699	0.014	4791	tags=48%, list=34%, signal=70%
GO_HEART_DEVELOPMENT	476	-0.113178	-2.81676	0	0.0107047	0.019	4804	tags=45%, list=34%, signal=65%
GO_RENAL_SYSTEM_DEVELOPMENT	259	-0.149278	-2.80291	0	0.0082703	0.022	4750	tags=48%, list=33%, signal=70%
GO_HISTONE_METHYLATION	118	-0.219466	-2.75109	0	0.00957736	0.033	6097	tags=64%, list=43%, signal=111%
GO_AMINOGLYCAN_CATABOLIC_PROCESS	56	-0.313393	-2.72399	0	0.0105855	0.046	6005	tags=73%, list=42%, signal=126%
GO_SKELETAL_SYSTEM_MORPHOGENESIS	181	-0.170493	-2.6986	0	0.011055	0.058	4703	tags=50%, list=33%, signal=73%
GO_HOMOPHILIC_CELL_ADHESION_VIA_PLASMA_MEMBRANE_ADHESION_MOLECULES	149	-0.178986	-2.65247	0	0.0134781	0.083	827	tags=23%, list=6%, signal=25%
GO_HORMONE_MEDIATED_SIGNALING_PATHWAY	188	-0.163975	-2.63396	0	0.0131865	0.092	7269	tags=67%, list=51%, signal=135%
GO_REGULATION_OF_OSSIFICATION	159	-0.173156	-2.60209	0	0.0146076	0.114	5825	tags=58%, list=41%, signal=97%
GO_STEROID_HORMONE_MEDIATED_SIGNALING_PATHWAY	155	-0.177817	-2.58356	0	0.0166311	0.141	5234	tags=54%, list=37%, signal=85%
GO_SENSORY_ORGAN_DEVELOPMENT	438	-0.10429	-2.54904	0	0.0217704	0.2	3419	tags=34%, list=24%, signal=43%
GO_BLOOD_VESSEL_MORPHOGENESIS	493	-0.0984866	-2.54831	0	0.020142	0.202	7080	tags=59%, list=50%, signal=113%
GO_PEPTIDYL_LYSINE_METHYLATION	105	-0.203654	-2.48139	0	0.0316616	0.311	6097	tags=63%, list=43%, signal=109%
GO_CELL_CELL_ADHESION_VIA_PLASMA_MEMBRANE_ADHESION_MOLECULES	226	-0.143639	-2.46371	0	0.0333297	0.343	5128	tags=50%, list=36%, signal=77%
GO_SKELETAL_SYSTEM_DEVELOPMENT	406	-0.106932	-2.44665	0	0.0356853	0.387	4713	tags=43%, list=33%, signal=63%
GO_PROTEIN_METHYLATION	151	-0.169164	-2.40875	0	0.0435778	0.46	6413	tags=62%, list=45%, signal=111%
GO_SPINAL_CORD_DEVELOPMENT	79	-0.233184	-2.40334	0	0.0423376	0.473	5372	tags=61%, list=38%, signal=97%
GO_AMYLOID_BETA_CLEARANCE	30	-0.365891	-2.36577	0.00203666	0.0523654	0.567	6218	tags=80%, list=43%, signal=141%
GO_SYNAPSE_ORGANIZATION	378	-0.105741	-2.36256	0	0.0507962	0.571	7001	tags=59%, list=49%, signal=113%
GO_CAMERA_TYPE_EYE_DEVELOPMENT	255	-0.123907	-2.36055	0.00412371	0.0490461	0.575	3419	tags=36%, list=24%, signal=47%
GO_EXTRACELLULAR_STRUCTURE_ORGANIZATION	345	-0.10982	-2.33548	0.00199601	0.0555544	0.648	5389	tags=48%, list=38%, signal=76%
GO_POSITIVE_REGULATION_OF_ENDOTHELIAL_CELL_PROLIFERATION	81	-0.220411	-2.32716	0.00204499	0.0561968	0.671	7281	tags=73%, list=51%, signal=148%
GO_STRIATED_MUSCLE_CELL_PROLIFERATION	54	-0.265163	-2.32103	0	0.0552217	0.684	4961	tags=61%, list=35%, signal=93%
GO_COMPLEMENT_ACTIVATION	39	-0.312147	-2.31062	0	0.0572392	0.711	2882	tags=51%, list=20%, signal=64%
GO_NEGATIVE_REGULATION_OF_MUSCLE_CELL_APOPTOTIC_PROCESS	29	-0.359936	-2.29946	0.00201207	0.0600511	0.741	6204	tags=79%, list=43%, signal=140%
GO_REGULATION_OF_STEM_CELL_POPULATION_MAINTENANCE	23	-0.404373	-2.29921	0	0.0577414	0.741	4796	tags=74%, list=34%, signal=111%
GO_COLUMNAR_CUBOIDAL_EPITHELIAL_CELL_DIFFERENTIATION	84	-0.206482	-2.24774	0	0.079067	0.859	5576	tags=60%, list=39%, signal=97%
GO_GLAND_DEVELOPMENT	353	-0.100601	-2.24495	0	0.0777262	0.864	7751	tags=64%, list=54%, signal=136%
GO_CONNECTIVE_TISSUE_DEVELOPMENT	216	-0.129035	-2.2247	0	0.0875193	0.901	5266	tags=50%, list=37%, signal=77%
GO_RETINA_VASCULATURE_DEVELOPMENT_IN_CAMERA_TYPE_EYE	17	-0.445916	-2.20997	0.00378072	0.0929286	0.925	4566	tags=76%, list=32%, signal=112%
GO_SYNAPTIC_MEMBRANE_ADHESION	27	-0.352938	-2.2071	0.00197628	0.091957	0.933	7143	tags=85%, list=50%, signal=170%
GO_NEGATIVE_REGULATION_OF_LOCOMOTION	273	-0.117793	-2.20389	0	0.0911335	0.936	7042	tags=61%, list=49%, signal=118%
GO_COVALENT_CHROMATIN_MODIFICATION	409	-0.0966246	-2.20188	0	0.0895699	0.937	6314	tags=54%, list=44%, signal=93%
GO_POSITIVE_REGULATION_OF_EPITHELIAL_CELL_PROLIFERATION	155	-0.14857	-2.1918	0	0.0934218	0.948	7400	tags=66%, list=52%, signal=136%
GO_TAXIS	490	-0.0846949	-2.19119	0.00404858	0.091266	0.95	5863	tags=49%, list=41%, signal=81%
GO_NOTCH_SIGNALING_PATHWAY	171	-0.142416	-2.18637	0.00198413	0.0915398	0.952	6266	tags=58%, list=44%, signal=102%
GO_ROOF_OF_MOUTH_DEVELOPMENT	78	-0.20307	-2.17725	0.00919118	0.094571	0.958	5728	tags=60%, list=40%, signal=100%
GO_REGULATION_OF_SYNAPTIC_TRANSMISSION_GLUTAMATERGIC	61	-0.237706	-2.17068	0	0.0962173	0.961	2945	tags=44%, list=21%, signal=56%
GO_RESPONSE_TO_TRANSFORMING_GROWTH_FACTOR_BETA	223	-0.123023	-2.16331	0	0.0983588	0.968	5001	tags=47%, list=35%, signal=71%
GO_ENTRY_INTO_OTHER_ORGANISM_INVOLVED_IN_SYMBIOTIC_INTERACTION	110	-0.176529	-2.16076	0.00587084	0.0973888	0.968	7374	tags=69%, list=52%, signal=142%
GO_CARDIAC_MUSCLE_CELL_PROLIFERATION	42	-0.272899	-2.14723	0	0.102885	0.978	4961	tags=62%, list=35%, signal=95%
GO_NEGATIVE_REGULATION_OF_STRIATED_MUSCLE_CELL_APOPTOTIC_PROCESS	18	-0.414601	-2.14073	0.00191939	0.104935	0.982	3612	tags=67%, list=25%, signal=89%
GO_HISTONE_H3_K4_METHYLATION	45	-0.267375	-2.13777	0.00201207	0.104222	0.984	6039	tags=69%, list=42%, signal=119%
GO_NEGATIVE_REGULATION_OF_CELL_MOTILITY	228	-0.123489	-2.1375	0	0.10211	0.985	7042	tags=61%, list=49%, signal=119%
GO_CELLULAR_RESPONSE_TO_STEROID_HORMONE_STIMULUS	215	-0.124193	-2.13079	0.00988142	0.104273	0.988	5234	tags=49%, list=37%, signal=76%
GO_ODONTOGENESIS_OF_DENTIN_CONTAINING_TOOTH	70	-0.213802	-2.11687	0.00628931	0.111521	0.994	3699	tags=47%, list=26%, signal=63%
GO_BASEMENT_MEMBRANE_ORGANIZATION	20	-0.385906	-2.11678	0.00589391	0.109172	0.994	4499	tags=70%, list=31%, signal=102%
GO_REPRODUCTIVE_SYSTEM_DEVELOPMENT	352	-0.0965534	-2.11314	0.00403226	0.109428	0.995	5031	tags=45%, list=35%, signal=67%
GO_ODONTOGENESIS	98	-0.182253	-2.10637	0	0.112033	0.997	4999	tags=53%, list=35%, signal=81%
GO_REGULATION_OF_OSTEOBLAST_DIFFERENTIATION	100	-0.1839	-2.10377	0.00198807	0.111861	0.998	5825	tags=59%, list=41%, signal=99%
GO_RETINA_DEVELOPMENT_IN_CAMERA_TYPE_EYE	119	-0.166104	-2.10108	0	0.111152	0.998	3773	tags=43%, list=26%, signal=58%
GO_RETINA_MORPHOGENESIS_IN_CAMERA_TYPE_EYE	38	-0.289551	-2.09823	0.0020202	0.111004	0.998	3773	tags=55%, list=26%, signal=75%
GO_NEURON_PROJECTION_GUIDANCE	244	-0.118718	-2.09401	0	0.111966	0.998	5305	tags=49%, list=37%, signal=76%
GO_TRABECULA_FORMATION	24	-0.359235	-2.086	0.00823045	0.116186	1	7383	tags=88%, list=52%, signal=181%
GO_REGULATION_OF_GENE_EXPRESSION_BY_GENETIC_IMPRINTING	15	-0.442117	-2.08287	0	0.116266	1	6077	tags=87%, list=43%, signal=151%
GO_BONE_MORPHOGENESIS	92	-0.183145	-2.07881	0.0021097	0.117429	1	4703	tags=51%, list=33%, signal=76%
GO_SENSORY_SYSTEM_DEVELOPMENT	301	-0.103291	-2.06037	0.00384615	0.129394	1	2830	tags=30%, list=20%, signal=36%
GO_REGULATION_OF_MEGAKARYOCYTE_DIFFERENTIATION	49	-0.246449	-2.05473	0.00571429	0.132091	1	5826	tags=65%, list=41%, signal=110%
GO_TRABECULA_MORPHOGENESIS	46	-0.265907	-2.04625	0.00394477	0.13676	1	7400	tags=78%, list=52%, signal=162%
GO_NEGATIVE_REGULATION_OF_SMOOTHENED_SIGNALING_PATHWAY	27	-0.332796	-2.03583	0.008	0.143932	1	4783	tags=67%, list=33%, signal=100%
GO_PHOSPHATIDIC_ACID_BIOSYNTHETIC_PROCESS	33	-0.293567	-2.0341	0.00967118	0.143071	1	8377	tags=88%, list=59%, signal=212%
GO_GLAND_MORPHOGENESIS	98	-0.173035	-2.03273	0.0100806	0.141615	1	4984	tags=52%, list=35%, signal=79%
GO_OSTEOBLAST_DIFFERENTIATION	184	-0.128676	-2.03011	0.00396825	0.141116	1	5877	tags=54%, list=41%, signal=90%
GO_RESPONSE_TO_STEROL	25	-0.336004	-2.02961	0.00195312	0.13935	1	5499	tags=72%, list=38%, signal=117%
GO_BONE_DEVELOPMENT	177	-0.128734	-2.02284	0.00206186	0.14288	1	7391	tags=64%, list=52%, signal=132%
GO_STRIATED_MUSCLE_CELL_APOPTOTIC_PROCESS	29	-0.323133	-2.02089	0.00990099	0.142097	1	7715	tags=86%, list=54%, signal=187%
GO_CARTILAGE_DEVELOPMENT	163	-0.135613	-2.0208	0.00614754	0.140025	1	4750	tags=47%, list=33%, signal=69%
GO_EPITHELIAL_CELL_DIFFERENTIATION	474	-0.0807806	-2.02055	0.00573614	0.138297	1	5007	tags=43%, list=35%, signal=64%
GO_INTRACELLULAR_RECEPTOR_SIGNALING_PATHWAY	241	-0.113038	-2.01731	0.00402414	0.139376	1	5234	tags=48%, list=37%, signal=74%
GO_LIPID_CATABOLIC_PROCESS	245	-0.109243	-2.01625	0	0.138107	1	8269	tags=69%, list=58%, signal=160%
GO_REGULATION_OF_HISTONE_METHYLATION	53	-0.233202	-2.0154	0.0040404	0.136779	1	6390	tags=68%, list=45%, signal=122%
GO_APPENDAGE_MORPHOGENESIS	122	-0.154602	-2.01414	0	0.135957	1	7770	tags=70%, list=54%, signal=151%
GO_PERIPHERAL_NERVOUS_SYSTEM_DEVELOPMENT	65	-0.209524	-2.01233	0.00764818	0.135389	1	8676	tags=82%, list=61%, signal=206%
GO_POSITIVE_REGULATION_OF_VASCULATURE_DEVELOPMENT	158	-0.139455	-2.01071	0.00209205	0.134808	1	6987	tags=63%, list=49%, signal=121%
GO_NEUROTRANSMITTER_RECEPTOR_LOCALIZATION_TO_POSTSYNAPTIC_SPECIALIZATION_MEMBRANE	21	-0.371449	-2.00808	0.00612245	0.135046	1	4910	tags=71%, list=34%, signal=109%
GO_PATTERN_SPECIFICATION_PROCESS	327	-0.0970666	-2.00393	0.00392157	0.136422	1	5028	tags=45%, list=35%, signal=67%
GO_BIOMINERAL_TISSUE_DEVELOPMENT	120	-0.152224	-2.00368	0.00389864	0.134942	1	5825	tags=56%, list=41%, signal=93%
GO_REGULATION_OF_TRANSMEMBRANE_TRANSPORT	463	-0.0810173	-2.00306	0.00201613	0.133747	1	8483	tags=67%, list=59%, signal=160%
GO_POSITIVE_REGULATION_OF_CARDIAC_MUSCLE_CELL_PROLIFERATION	21	-0.367876	-2.00016	0.00568182	0.134217	1	4961	tags=71%, list=35%, signal=109%
GO_VENTRICULAR_CARDIAC_MUSCLE_CELL_MEMBRANE_REPOLARIZATION	22	-0.349173	-1.9888	0.00409836	0.142198	1	5414	tags=73%, list=38%, signal=117%
GO_SYNAPTIC_TRANSMISSION_GLUTAMATERGIC	83	-0.181411	-1.98356	0.00214133	0.14508	1	4140	tags=47%, list=29%, signal=66%
GO_POTASSIUM_ION_IMPORT_ACROSS_PLASMA_MEMBRANE	37	-0.277962	-1.98336	0.003861	0.143489	1	5697	tags=68%, list=40%, signal=112%
GO_CARDIAC_MUSCLE_CELL_ACTION_POTENTIAL	63	-0.209588	-1.97839	0.00385356	0.146161	1	5414	tags=59%, list=38%, signal=94%
GO_IRON_ION_TRANSMEMBRANE_TRANSPORT	16	-0.412535	-1.97666	0.00409836	0.146071	1	3045	tags=63%, list=21%, signal=79%
GO_BRANCHING_MORPHOGENESIS_OF_AN_EPITHELIAL_TUBE	127	-0.148048	-1.97561	0.00770713	0.145357	1	5783	tags=55%, list=40%, signal=92%
GO_MUSCLE_CELL_APOPTOTIC_PROCESS	55	-0.226175	-1.971	0.00402414	0.147498	1	4058	tags=51%, list=28%, signal=71%
GO_NEGATIVE_REGULATION_OF_INFLAMMATORY_RESPONSE	102	-0.165346	-1.9693	0.00980392	0.146979	1	8306	tags=75%, list=58%, signal=177%
GO_CAMERA_TYPE_EYE_MORPHOGENESIS	94	-0.17341	-1.95973	0.00617284	0.153083	1	6055	tags=60%, list=42%, signal=103%
GO_ENDOCRINE_SYSTEM_DEVELOPMENT	90	-0.176071	-1.9569	0.00389864	0.153879	1	8460	tags=77%, list=59%, signal=187%
GO_MEGAKARYOCYTE_DIFFERENTIATION	64	-0.205971	-1.95596	0.00982318	0.153183	1	2654	tags=39%, list=19%, signal=48%
GO_REGULATION_OF_EPITHELIAL_TO_MESENCHYMAL_TRANSITION	73	-0.196144	-1.95479	0.0103306	0.152662	1	4653	tags=52%, list=33%, signal=77%
GO_MULTICELLULAR_ORGANISMAL_HOMEOSTASIS	375	-0.0850029	-1.95205	0.00785855	0.153595	1	5756	tags=49%, list=40%, signal=79%
GO_STEM_CELL_PROLIFERATION	105	-0.161599	-1.95127	0.00396825	0.1525	1	9553	tags=83%, list=67%, signal=248%
GO_SCHWANN_CELL_DEVELOPMENT	29	-0.301199	-1.95022	0	0.151931	1	7042	tags=79%, list=49%, signal=156%
GO_MEMBRANE_BIOGENESIS	32	-0.280619	-1.94643	0.0123967	0.154052	1	7167	tags=78%, list=50%, signal=156%
GO_POSTSYNAPSE_ORGANIZATION	154	-0.130672	-1.94461	0.0105042	0.15402	1	6972	tags=62%, list=49%, signal=119%
GO_CARDIAC_CONDUCTION	130	-0.144523	-1.94262	0.00601202	0.154486	1	4002	tags=42%, list=28%, signal=58%
GO_VITAMIN_BIOSYNTHETIC_PROCESS	15	-0.415783	-1.94248	0.00582524	0.152989	1	5500	tags=80%, list=38%, signal=130%
GO_REGULATION_OF_NEURON_PROJECTION_DEVELOPMENT	452	-0.0794364	-1.94219	0.00200803	0.151737	1	2159	tags=23%, list=15%, signal=26%
GO_SULFUR_COMPOUND_CATABOLIC_PROCESS	40	-0.25665	-1.93732	0.00609756	0.155066	1	5992	tags=68%, list=42%, signal=116%
GO_POSITIVE_REGULATION_OF_HEMOPOIESIS	152	-0.134943	-1.93553	0.0102249	0.155121	1	4582	tags=45%, list=32%, signal=66%
GO_MESENCHYME_DEVELOPMENT	220	-0.113537	-1.93371	0.00584795	0.155206	1	5031	tags=46%, list=35%, signal=70%
GO_DENDRITE_DEVELOPMENT	211	-0.114024	-1.93082	0.00809717	0.156458	1	3612	tags=36%, list=25%, signal=48%
GO_REGULATION_OF_SMOOTHENED_SIGNALING_PATHWAY	72	-0.189187	-1.92929	0.00823045	0.156493	1	4458	tags=50%, list=31%, signal=72%
GO_EMBRYONIC_MORPHOGENESIS	460	-0.0770856	-1.92422	0.00970874	0.159871	1	4715	tags=40%, list=33%, signal=58%
GO_ACTOMYOSIN_STRUCTURE_ORGANIZATION	169	-0.127016	-1.92416	0.0104822	0.158384	1	2690	tags=31%, list=19%, signal=38%
GO_EPITHELIAL_TO_MESENCHYMAL_TRANSITION	116	-0.15864	-1.92156	0.00776699	0.159235	1	4653	tags=48%, list=33%, signal=71%
GO_HEART_MORPHOGENESIS	213	-0.111706	-1.92102	0.00579151	0.15823	1	4804	tags=45%, list=34%, signal=66%
GO_CARDIAC_SEPTUM_MORPHOGENESIS	63	-0.205237	-1.91759	0.012474	0.159838	1	5249	tags=57%, list=37%, signal=90%
GO_REGULATION_OF_BONE_REMODELING	35	-0.266771	-1.91266	0.01417	0.163156	1	6408	tags=71%, list=45%, signal=129%
GO_MEMBRANE_LIPID_METABOLIC_PROCESS	187	-0.116942	-1.91076	0.0124481	0.163344	1	9742	tags=80%, list=68%, signal=247%
GO_POSITIVE_REGULATION_OF_REGULATED_SECRETORY_PATHWAY	45	-0.244504	-1.90601	0.00965251	0.166401	1	7318	tags=76%, list=51%, signal=154%
GO_NEGATIVE_REGULATION_OF_CELL_DEVELOPMENT	289	-0.0957391	-1.90585	0.00431965	0.165089	1	7663	tags=63%, list=54%, signal=133%
GO_OSSIFICATION	328	-0.0903878	-1.90558	0.00984252	0.163789	1	8458	tags=68%, list=59%, signal=163%
GO_INORGANIC_ION_IMPORT_ACROSS_PLASMA_MEMBRANE	69	-0.196719	-1.90469	0.00381679	0.163166	1	5697	tags=59%, list=40%, signal=98%
GO_NEGATIVE_REGULATION_OF_OSSIFICATION	58	-0.213431	-1.90458	0.00414938	0.161818	1	6575	tags=67%, list=46%, signal=124%
GO_EPITHELIAL_CELL_PROLIFERATION	308	-0.0974351	-1.90284	0.00398406	0.161924	1	1980	tags=23%, list=14%, signal=27%
GO_MESONEPHROS_DEVELOPMENT	87	-0.174619	-1.90173	0.00198413	0.161553	1	4750	tags=51%, list=33%, signal=75%
GO_G0_TO_G1_TRANSITION	40	-0.252666	-1.89945	0.0147368	0.162227	1	7121	tags=75%, list=50%, signal=149%
GO_NEGATIVE_REGULATION_OF_NERVOUS_SYSTEM_DEVELOPMENT	273	-0.100268	-1.89611	0.0174757	0.163961	1	5036	tags=45%, list=35%, signal=68%
GO_NEGATIVE_REGULATION_OF_EPITHELIAL_CELL_APOPTOTIC_PROCESS	31	-0.291403	-1.891	0.0077821	0.167325	1	6912	tags=77%, list=48%, signal=150%
GO_DETERMINATION_OF_HEART_LEFT_RIGHT_ASYMMETRY	49	-0.225514	-1.89081	0.00801603	0.166231	1	5249	tags=59%, list=37%, signal=93%
GO_POSITIVE_REGULATION_OF_LIPID_BIOSYNTHETIC_PROCESS	58	-0.20756	-1.88954	0.0187617	0.166095	1	7891	tags=76%, list=55%, signal=169%
GO_POSITIVE_REGULATION_OF_LOCOMOTION	460	-0.0777449	-1.88698	0.0102041	0.166904	1	7534	tags=60%, list=53%, signal=123%
GO_GLUTAMINE_FAMILY_AMINO_ACID_METABOLIC_PROCESS	57	-0.216352	-1.88415	0.00609756	0.168307	1	5197	tags=58%, list=36%, signal=91%
GO_GENETIC_IMPRINTING	21	-0.337386	-1.88359	0.00809717	0.16748	1	6077	tags=76%, list=43%, signal=132%
GO_NEPHRON_DEVELOPMENT	124	-0.145198	-1.87638	0.0177515	0.173228	1	5783	tags=55%, list=40%, signal=91%
GO_MULTICELLULAR_ORGANISMAL_SIGNALING	181	-0.119434	-1.87539	0.00574713	0.172684	1	4002	tags=40%, list=28%, signal=55%
GO_REGULATION_OF_CELL_MORPHOGENESIS	438	-0.0765432	-1.87056	0.0102669	0.175321	1	7198	tags=58%, list=50%, signal=113%
GO_REGULATION_OF_RESPIRATORY_GASEOUS_EXCHANGE	18	-0.359349	-1.8653	0.0078125	0.178997	1	8372	tags=94%, list=59%, signal=228%
GO_REGULATION_OF_ION_TRANSMEMBRANE_TRANSPORT	400	-0.0814666	-1.86495	0.012	0.177982	1	8483	tags=67%, list=59%, signal=161%
GO_COLLAGEN_METABOLIC_PROCESS	16	-0.385154	-1.86299	0.0119522	0.178353	1	5223	tags=75%, list=37%, signal=118%
GO_AXON_EXTENSION	112	-0.151786	-1.86194	0.0100402	0.177943	1	7166	tags=65%, list=50%, signal=130%
GO_DENDRITE_MORPHOGENESIS	134	-0.137623	-1.85961	0.00394477	0.179158	1	3493	tags=38%, list=24%, signal=50%
GO_PLACENTA_DEVELOPMENT	126	-0.139609	-1.85856	0.008	0.178947	1	10163	tags=85%, list=71%, signal=291%
GO_MESENCHYMAL_CELL_DIFFERENTIATION	181	-0.119624	-1.85757	0.0159363	0.178588	1	5500	tags=50%, list=38%, signal=81%
GO_CELL_FATE_COMMITMENT	185	-0.116381	-1.85732	0.00806452	0.177507	1	7400	tags=63%, list=52%, signal=129%
GO_REGULATION_OF_LIPID_BIOSYNTHETIC_PROCESS	150	-0.129738	-1.856	0.00784314	0.177341	1	9126	tags=77%, list=64%, signal=210%
GO_AMEBOIDAL_TYPE_CELL_MIGRATION	344	-0.0853474	-1.85293	0.0040404	0.179233	1	7579	tags=61%, list=53%, signal=127%
GO_NEUTRAL_LIPID_METABOLIC_PROCESS	86	-0.168497	-1.85252	0.0137795	0.178267	1	8578	tags=77%, list=60%, signal=191%
GO_REGULATION_OF_DEVELOPMENTAL_GROWTH	280	-0.097142	-1.85238	0.0169851	0.177123	1	7166	tags=60%, list=50%, signal=117%
GO_REGULATION_OF_AXONOGENESIS	177	-0.121788	-1.85224	0.0141988	0.175955	1	7166	tags=62%, list=50%, signal=123%
GO_COPPER_ION_TRANSPORT	17	-0.363714	-1.85059	0.00601202	0.176316	1	2376	tags=53%, list=17%, signal=63%
GO_MEMBRANE_REPOLARIZATION	40	-0.247054	-1.8462	0.010395	0.179548	1	5414	tags=63%, list=38%, signal=100%
GO_RESPONSE_TO_ESTRADIOL	106	-0.149841	-1.84605	0.0138067	0.178412	1	2730	tags=34%, list=19%, signal=42%
GO_HIPPO_SIGNALING	36	-0.265389	-1.84579	0.00589391	0.177367	1	4953	tags=61%, list=35%, signal=93%
GO_POSITIVE_REGULATION_OF_LIPID_METABOLIC_PROCESS	105	-0.15399	-1.84553	0.0095057	0.176458	1	7891	tags=70%, list=55%, signal=156%
GO_ASTROCYTE_DIFFERENTIATION	68	-0.191565	-1.84514	0.00422833	0.175703	1	6736	tags=66%, list=47%, signal=125%
GO_NEGATIVE_REGULATION_OF_INTRACELLULAR_STEROID_HORMONE_RECEPTOR_SIGNALING_PATHWAY	29	-0.281291	-1.8428	0.012	0.176659	1	7819	tags=83%, list=55%, signal=182%
GO_GAMMA_AMINOBUTYRIC_ACID_SIGNALING_PATHWAY	23	-0.321489	-1.84073	0.0202429	0.177448	1	5979	tags=74%, list=42%, signal=127%
GO_KIDNEY_EPITHELIUM_DEVELOPMENT	122	-0.145977	-1.83986	0.00581395	0.177084	1	5783	tags=55%, list=40%, signal=91%
GO_POSITIVE_REGULATION_OF_BLOOD_VESSEL_DIAMETER	51	-0.218523	-1.83945	0.0131332	0.176268	1	8381	tags=80%, list=59%, signal=194%
GO_POSITIVE_REGULATION_OF_OSTEOBLAST_DIFFERENTIATION	54	-0.207992	-1.83464	0.0113422	0.179949	1	4981	tags=56%, list=35%, signal=85%
GO_REGULATION_OF_MYELOID_CELL_DIFFERENTIATION	184	-0.117849	-1.8344	0.0182927	0.179057	1	5719	tags=52%, list=40%, signal=85%
GO_MALE_SEX_DIFFERENTIATION	127	-0.140708	-1.83293	0.0092081	0.179288	1	5887	tags=55%, list=41%, signal=93%
GO_EPITHELIAL_TUBE_MORPHOGENESIS	275	-0.0975892	-1.83251	0.0183673	0.178493	1	4715	tags=43%, list=33%, signal=62%
GO_ACYLGLYCEROL_METABOLIC_PROCESS	47	-0.224726	-1.83163	0.00998004	0.178114	1	7749	tags=77%, list=54%, signal=167%
GO_TORC1_SIGNALING	34	-0.258127	-1.82697	0.0184805	0.181532	1	4729	tags=59%, list=33%, signal=88%
GO_REGULATION_OF_HEART_RATE_BY_CARDIAC_CONDUCTION	34	-0.257847	-1.82652	0.0140845	0.180841	1	4733	tags=59%, list=33%, signal=88%
GO_DIGESTIVE_SYSTEM_DEVELOPMENT	113	-0.147343	-1.82526	0.0172745	0.180834	1	5249	tags=51%, list=37%, signal=80%
GO_REGULATION_OF_LIPID_LOCALIZATION	104	-0.152253	-1.82475	0.0194175	0.180283	1	7600	tags=68%, list=53%, signal=145%
GO_POSTSYNAPTIC_SPECIALIZATION_ORGANIZATION	34	-0.267263	-1.82372	0.0204082	0.180047	1	7542	tags=79%, list=53%, signal=168%
GO_EMBRYONIC_SKELETAL_SYSTEM_MORPHOGENESIS	61	-0.198782	-1.82258	0.0119522	0.180082	1	2796	tags=39%, list=20%, signal=49%
GO_GLOMERULUS_DEVELOPMENT	55	-0.208288	-1.82222	0.00956023	0.179355	1	6912	tags=69%, list=48%, signal=133%
GO_RESPONSE_TO_STEROID_HORMONE	322	-0.0862058	-1.82004	0.0163265	0.180559	1	5234	tags=45%, list=37%, signal=69%
GO_CELLULAR_RESPONSE_TO_LIPID	482	-0.074374	-1.81874	0.0199203	0.180674	1	5825	tags=48%, list=41%, signal=78%
GO_POSTSYNAPTIC_MEMBRANE_ORGANIZATION	35	-0.261685	-1.81669	0.027027	0.181746	1	6889	tags=74%, list=48%, signal=143%
GO_POTASSIUM_ION_TRANSPORT	200	-0.109143	-1.81652	0.0115163	0.180811	1	3895	tags=38%, list=27%, signal=51%
GO_SYNAPSE_ASSEMBLY	159	-0.120698	-1.80602	0.0178571	0.189605	1	5128	tags=48%, list=36%, signal=74%
GO_AXON_DEVELOPMENT	464	-0.0734142	-1.80416	0.0184805	0.190318	1	2159	tags=22%, list=15%, signal=25%
GO_NEGATIVE_REGULATION_OF_T_CELL_APOPTOTIC_PROCESS	16	-0.380077	-1.80373	0.0258449	0.189711	1	4402	tags=69%, list=31%, signal=99%
GO_GLIAL_CELL_PROLIFERATION	39	-0.244387	-1.80325	0.0282258	0.189163	1	6414	tags=69%, list=45%, signal=125%
GO_GLUTAMATE_RECEPTOR_SIGNALING_PATHWAY	94	-0.156801	-1.80305	0.0133333	0.188265	1	2945	tags=36%, list=21%, signal=45%
GO_ENDOTHELIAL_CELL_APOPTOTIC_PROCESS	44	-0.232816	-1.80044	0.00986193	0.189826	1	7080	tags=73%, list=50%, signal=144%
GO_MEMBRANE_LIPID_BIOSYNTHETIC_PROCESS	135	-0.136469	-1.79834	0.0178926	0.191057	1	5693	tags=53%, list=40%, signal=88%
GO_CARDIAC_MUSCLE_CELL_CONTRACTION	63	-0.193645	-1.79758	0.0144033	0.19077	1	5414	tags=57%, list=38%, signal=92%
GO_ENDOTHELIAL_CELL_PROLIFERATION	119	-0.138982	-1.79678	0.011976	0.190679	1	7281	tags=65%, list=51%, signal=131%
GO_EMBRYONIC_ORGAN_MORPHOGENESIS	218	-0.107679	-1.79454	0.0138614	0.191989	1	4715	tags=44%, list=33%, signal=64%
GO_POSITIVE_REGULATION_OF_SYNAPTIC_TRANSMISSION_GLUTAMATERGIC	29	-0.27739	-1.79138	0.0155945	0.194173	1	2945	tags=48%, list=21%, signal=61%
GO_NEGATIVE_REGULATION_OF_SODIUM_ION_TRANSPORT	17	-0.358676	-1.78584	0.0138067	0.198985	1	1607	tags=47%, list=11%, signal=53%
GO_PROTEIN_LOCALIZATION_TO_CELL_PERIPHERY	293	-0.0905389	-1.78133	0.0181087	0.202741	1	6979	tags=58%, list=49%, signal=110%
GO_POSITIVE_REGULATION_OF_PRI_MIRNA_TRANSCRIPTION_BY_RNA_POLYMERASE_II	27	-0.286236	-1.77966	0.0102881	0.203253	1	1741	tags=41%, list=12%, signal=46%
GO_EMBRYONIC_SKELETAL_SYSTEM_DEVELOPMENT	84	-0.164241	-1.77494	0.0358566	0.207434	1	4985	tags=51%, list=35%, signal=78%
GO_LIPID_LOCALIZATION	296	-0.0902567	-1.77345	0.0128205	0.207886	1	7769	tags=63%, list=54%, signal=136%
GO_MEMBRANE_PROTEIN_ECTODOMAIN_PROTEOLYSIS	37	-0.246333	-1.76481	0.0387755	0.216549	1	6148	tags=68%, list=43%, signal=118%
GO_BRANCHED_CHAIN_AMINO_ACID_CATABOLIC_PROCESS	19	-0.335766	-1.76379	0.0236686	0.216655	1	7246	tags=84%, list=51%, signal=171%
GO_CHONDROCYTE_DIFFERENTIATION	101	-0.148654	-1.76106	0.00779727	0.218581	1	4685	tags=48%, list=33%, signal=70%
GO_CELLULAR_AMINO_ACID_BIOSYNTHETIC_PROCESS	57	-0.201247	-1.75863	0.0237624	0.220312	1	2904	tags=40%, list=20%, signal=50%
GO_APPENDAGE_DEVELOPMENT	144	-0.124713	-1.75687	0.028	0.221122	1	7866	tags=67%, list=55%, signal=148%
GO_INTRACELLULAR_STEROID_HORMONE_RECEPTOR_SIGNALING_PATHWAY	111	-0.142194	-1.75637	0.0160643	0.220712	1	4810	tags=48%, list=34%, signal=71%
GO_PEPTIDYL_LYSINE_TRIMETHYLATION	37	-0.245613	-1.75625	0.0209524	0.21968	1	3840	tags=51%, list=27%, signal=70%
GO_NEGATIVE_REGULATION_OF_OSTEOBLAST_DIFFERENTIATION	37	-0.245097	-1.75617	0.0224299	0.2186	1	6552	tags=70%, list=46%, signal=129%
GO_DEVELOPMENT_OF_PRIMARY_SEXUAL_CHARACTERISTICS	176	-0.114119	-1.75588	0.0311891	0.217812	1	4238	tags=41%, list=30%, signal=57%
GO_CARDIAC_MUSCLE_CELL_ACTION_POTENTIAL_INVOLVED_IN_CONTRACTION	47	-0.217823	-1.75257	0.0216963	0.220196	1	5414	tags=60%, list=38%, signal=96%
GO_PEPTIDE_CATABOLIC_PROCESS	20	-0.331031	-1.75129	0.0277778	0.220477	1	3138	tags=55%, list=22%, signal=70%
GO_EMBRYONIC_ORGAN_DEVELOPMENT	338	-0.0856293	-1.74922	0.0177866	0.22187	1	6842	tags=56%, list=48%, signal=105%
GO_NEURAL_RETINA_DEVELOPMENT	50	-0.209841	-1.7469	0.0268041	0.223375	1	2730	tags=40%, list=19%, signal=49%
GO_INTERLEUKIN_4_PRODUCTION	24	-0.293395	-1.74686	0.01002	0.222276	1	5940	tags=71%, list=42%, signal=121%
GO_MEMBRANE_LIPID_CATABOLIC_PROCESS	28	-0.271397	-1.74501	0.0119284	0.223221	1	8893	tags=89%, list=62%, signal=236%
GO_POSITIVE_REGULATION_OF_ERYTHROCYTE_DIFFERENTIATION	25	-0.284829	-1.74125	0.0207469	0.226385	1	7373	tags=80%, list=52%, signal=165%
GO_TRANSMEMBRANE_RECEPTOR_PROTEIN_SERINE_THREONINE_KINASE_SIGNALING_PATHWAY	287	-0.0892915	-1.74023	0.0167015	0.226308	1	7517	tags=61%, list=53%, signal=127%
GO_REGULATION_OF_CIRCADIAN_RHYTHM	89	-0.155952	-1.73536	0.0203666	0.230701	1	6620	tags=62%, list=46%, signal=114%
GO_LIPOSACCHARIDE_METABOLIC_PROCESS	47	-0.213768	-1.73344	0.0258449	0.231577	1	9426	tags=87%, list=66%, signal=255%
GO_SENSORY_PERCEPTION_OF_SMELL	28	-0.27397	-1.73104	0.0242424	0.233309	1	3240	tags=50%, list=23%, signal=65%
GO_EPITHELIAL_CELL_APOPTOTIC_PROCESS	82	-0.163274	-1.72996	0.0208333	0.23339	1	7269	tags=67%, list=51%, signal=136%
GO_CELLULAR_RESPONSE_TO_STEROL	18	-0.338065	-1.72778	0.0101626	0.234891	1	5499	tags=72%, list=38%, signal=117%
GO_MUSCLE_CELL_PROLIFERATION	164	-0.117816	-1.72608	0.0268714	0.23586	1	4961	tags=46%, list=35%, signal=70%
GO_GLOMERULAR_EPITHELIAL_CELL_DIFFERENTIATION	15	-0.367169	-1.72603	0.0156863	0.234796	1	2382	tags=53%, list=17%, signal=64%
GO_NEGATIVE_REGULATION_OF_LEUKOCYTE_APOPTOTIC_PROCESS	39	-0.236044	-1.72377	0.03125	0.236547	1	3967	tags=51%, list=28%, signal=71%
GO_GLIOGENESIS	256	-0.0951255	-1.72295	0.0228571	0.236444	1	7042	tags=59%, list=49%, signal=113%
GO_POSITIVE_REGULATION_OF_NEURON_DIFFERENTIATION	322	-0.084303	-1.72175	0.0221328	0.236687	1	5083	tags=44%, list=36%, signal=66%
GO_ACTIVATION_OF_PROTEIN_KINASE_B_ACTIVITY	29	-0.260548	-1.72105	0.0259481	0.236419	1	7129	tags=76%, list=50%, signal=151%
GO_CELLULAR_RESPONSE_TO_ORGANIC_CYCLIC_COMPOUND	461	-0.070052	-1.72098	0.0212766	0.235362	1	5234	tags=43%, list=37%, signal=66%
GO_MULTICELLULAR_ORGANISM_GROWTH	132	-0.127784	-1.72044	0.027027	0.234856	1	6747	tags=60%, list=47%, signal=112%
GO_NEGATIVE_REGULATION_OF_VASCULAR_SMOOTH_MUSCLE_CELL_PROLIFERATION	16	-0.352836	-1.71892	0.0254403	0.235602	1	4791	tags=69%, list=34%, signal=103%
GO_REGULATION_OF_CARDIAC_MUSCLE_CELL_MEMBRANE_REPOLARIZATION	22	-0.303648	-1.71549	0.0243446	0.23866	1	5414	tags=68%, list=38%, signal=110%
GO_REGULATION_OF_VASCULATURE_DEVELOPMENT	270	-0.0898981	-1.71362	0.0242915	0.239869	1	7000	tags=58%, list=49%, signal=111%
GO_REGULATION_OF_CELL_MORPHOGENESIS_INVOLVED_IN_DIFFERENTIATION	281	-0.0890706	-1.71021	0.0301205	0.242726	1	7198	tags=59%, list=50%, signal=117%
GO_MICROVILLUS_ORGANIZATION	22	-0.303018	-1.70816	0.0239044	0.244142	1	5423	tags=68%, list=38%, signal=110%
GO_NEGATIVE_REGULATION_OF_GLIOGENESIS	35	-0.246366	-1.7075	0.0374753	0.243865	1	6699	tags=71%, list=47%, signal=134%
GO_METENCEPHALON_DEVELOPMENT	102	-0.14574	-1.70705	0.0250522	0.243358	1	5641	tags=54%, list=39%, signal=88%
GO_REGULATION_OF_POSTSYNAPTIC_MEMBRANE_POTENTIAL	127	-0.131949	-1.70672	0.026749	0.242737	1	8375	tags=72%, list=59%, signal=171%
GO_SMOOTHENED_SIGNALING_PATHWAY	122	-0.132138	-1.7048	0.0240964	0.244198	1	4573	tags=45%, list=32%, signal=66%
GO_HINDBRAIN_DEVELOPMENT	135	-0.125185	-1.70275	0.0397727	0.245466	1	5641	tags=52%, list=39%, signal=85%
GO_NEGATIVE_REGULATION_OF_RESPONSE_TO_EXTERNAL_STIMULUS	259	-0.0898722	-1.70003	0.0270833	0.247578	1	7019	tags=58%, list=49%, signal=112%
GO_REGULATION_OF_INTRACELLULAR_STEROID_HORMONE_RECEPTOR_SIGNALING_PATHWAY	65	-0.177016	-1.69853	0.0333333	0.248533	1	7819	tags=72%, list=55%, signal=159%
GO_PRI_MIRNA_TRANSCRIPTION_BY_RNA_POLYMERASE_II	41	-0.226599	-1.69758	0.0290698	0.248629	1	7580	tags=76%, list=53%, signal=160%
GO_TRANSFORMING_GROWTH_FACTOR_BETA_RECEPTOR_SIGNALING_PATHWAY	173	-0.11406	-1.69668	0.0325866	0.248559	1	5001	tags=46%, list=35%, signal=70%
GO_ACTIVATION_OF_GTPASE_ACTIVITY	75	-0.163087	-1.69554	0.0268714	0.249054	1	9881	tags=85%, list=69%, signal=275%
GO_MYELOID_CELL_DIFFERENTIATION	317	-0.0833856	-1.69507	0.0328542	0.248549	1	6051	tags=50%, list=42%, signal=86%
GO_CELLULAR_MODIFIED_AMINO_ACID_METABOLIC_PROCESS	27	-0.274179	-1.69446	0.0357895	0.24817	1	2972	tags=48%, list=21%, signal=61%
GO_MEMORY	111	-0.136897	-1.69361	0.0221328	0.248011	1	3726	tags=40%, list=26%, signal=53%
GO_NEURON_PROJECTION_EXTENSION	153	-0.113866	-1.69269	0.0362173	0.248149	1	5305	tags=48%, list=37%, signal=76%
GO_POSITIVE_REGULATION_OF_RECEPTOR_MEDIATED_ENDOCYTOSIS	45	-0.212383	-1.6919	0.0220441	0.248097	1	6505	tags=67%, list=46%, signal=122%
GO_ANOIKIS	29	-0.275961	-1.69172	0.0219124	0.247319	1	8388	tags=86%, list=59%, signal=208%
GO_REGULATION_OF_TRANSMEMBRANE_RECEPTOR_PROTEIN_SERINE_THREONINE_KINASE_SIGNALING_PATHWAY	196	-0.103438	-1.69039	0.0357143	0.247903	1	7514	tags=63%, list=53%, signal=130%
GO_REGULATION_OF_FAT_CELL_DIFFERENTIATION	108	-0.137967	-1.68653	0.0243902	0.251884	1	5721	tags=54%, list=40%, signal=89%
GO_GLYCOSYLATION	226	-0.0972011	-1.68565	0.032	0.251897	1	6920	tags=58%, list=48%, signal=111%
GO_ENDOCHONDRAL_BONE_MORPHOGENESIS	63	-0.179826	-1.68362	0.0223577	0.253361	1	4703	tags=51%, list=33%, signal=75%
GO_FEMALE_SEX_DIFFERENTIATION	101	-0.143217	-1.6816	0.040568	0.25492	1	4196	tags=44%, list=29%, signal=61%
GO_DEVELOPMENTAL_GROWTH_INVOLVED_IN_MORPHOGENESIS	213	-0.09996	-1.68135	0.0286885	0.254171	1	5305	tags=47%, list=37%, signal=74%
GO_CELLULAR_RESPONSE_TO_ESTRADIOL_STIMULUS	27	-0.268858	-1.6804	0.0341365	0.254414	1	930	tags=33%, list=7%, signal=36%
GO_AORTIC_VALVE_DEVELOPMENT	24	-0.282488	-1.67413	0.0200803	0.261505	1	5500	tags=67%, list=38%, signal=108%
GO_CELL_FATE_SPECIFICATION	53	-0.193348	-1.67025	0.0333333	0.265346	1	9655	tags=87%, list=68%, signal=266%
GO_MACROMOLECULE_METHYLATION	253	-0.0909932	-1.66974	0.038	0.264967	1	6521	tags=55%, list=46%, signal=99%
GO_HOMOTYPIC_CELL_CELL_ADHESION	67	-0.175244	-1.66918	0.0242915	0.264566	1	5829	tags=58%, list=41%, signal=98%
GO_NEGATIVE_REGULATION_OF_NEURON_DIFFERENTIATION	203	-0.101954	-1.66915	0.0355731	0.263536	1	7015	tags=59%, list=49%, signal=114%
GO_CELL_RECOGNITION	108	-0.136477	-1.66624	0.0306122	0.266347	1	2830	tags=33%, list=20%, signal=41%
GO_ENTRAINMENT_OF_CIRCADIAN_CLOCK_BY_PHOTOPERIOD	19	-0.319317	-1.66565	0.0343434	0.2661	1	5976	tags=74%, list=42%, signal=126%
GO_CARDIAC_MUSCLE_CELL_MEMBRANE_REPOLARIZATION	32	-0.246915	-1.66553	0.0239521	0.265197	1	5414	tags=63%, list=38%, signal=100%
GO_DEVELOPMENT_OF_PRIMARY_FEMALE_SEXUAL_CHARACTERISTICS	87	-0.155785	-1.66513	0.0421687	0.264666	1	4196	tags=45%, list=29%, signal=63%
GO_GLOMERULAR_EPITHELIUM_DEVELOPMENT	18	-0.33387	-1.6641	0.0181818	0.264931	1	2382	tags=50%, list=17%, signal=60%
GO_NEGATIVE_REGULATION_OF_GROWTH	210	-0.0991169	-1.66405	0.0373444	0.263928	1	5004	tags=45%, list=35%, signal=68%
GO_NEGATIVE_REGULATION_OF_DEPHOSPHORYLATION	94	-0.146202	-1.66291	0.0368932	0.264434	1	7506	tags=67%, list=53%, signal=140%
GO_NEGATIVE_REGULATION_OF_PLATELET_ACTIVATION	16	-0.343172	-1.6629	0.0373444	0.263419	1	6716	tags=81%, list=47%, signal=153%
GO_SPHINGOLIPID_BIOSYNTHETIC_PROCESS	96	-0.144484	-1.66222	0.0257937	0.263304	1	5693	tags=54%, list=40%, signal=89%
GO_ACTIN_FILAMENT_BUNDLE_ORGANIZATION	142	-0.118047	-1.66156	0.0425101	0.263094	1	3666	tags=37%, list=26%, signal=50%
GO_GLANDULAR_EPITHELIAL_CELL_DIFFERENTIATION	37	-0.232253	-1.6605	0.036	0.263347	1	5576	tags=62%, list=39%, signal=102%
GO_NEGATIVE_REGULATION_OF_GLIAL_CELL_PROLIFERATION	15	-0.351782	-1.65873	0.0331384	0.26456	1	6414	tags=80%, list=45%, signal=145%
GO_SENSORY_PERCEPTION_OF_TEMPERATURE_STIMULUS	17	-0.331919	-1.65677	0.0342742	0.266117	1	2830	tags=53%, list=20%, signal=66%
GO_FOREBRAIN_DEVELOPMENT	335	-0.0788583	-1.65486	0.0392562	0.267551	1	5728	tags=48%, list=40%, signal=78%
GO_CELL_COMMUNICATION_INVOLVED_IN_CARDIAC_CONDUCTION	52	-0.196968	-1.65462	0.030426	0.266878	1	2144	tags=35%, list=15%, signal=41%
GO_REGULATION_OF_PROTEIN_LOCALIZATION_TO_CELL_PERIPHERY	103	-0.134575	-1.64719	0.0434783	0.275792	1	4198	tags=43%, list=29%, signal=60%
GO_CONTRACTILE_ACTIN_FILAMENT_BUNDLE_ASSEMBLY	89	-0.148963	-1.64655	0.0383065	0.275633	1	5113	tags=51%, list=36%, signal=78%
GO_CELL_GROWTH	414	-0.0714772	-1.64628	0.0333333	0.274942	1	5328	tags=44%, list=37%, signal=68%
GO_IN_UTERO_EMBRYONIC_DEVELOPMENT	306	-0.0811999	-1.64468	0.0362473	0.276074	1	10171	tags=79%, list=71%, signal=268%
GO_NEURON_PROJECTION_EXTENSION_INVOLVED_IN_NEURON_PROJECTION_GUIDANCE	36	-0.231526	-1.64414	0.0382409	0.275858	1	5833	tags=64%, list=41%, signal=108%
GO_CELL_DIFFERENTIATION_IN_SPINAL_CORD	33	-0.237563	-1.64251	0.030888	0.27709	1	9609	tags=91%, list=67%, signal=277%
GO_REGULATION_OF_RHO_PROTEIN_SIGNAL_TRANSDUCTION	123	-0.124066	-1.63653	0.048	0.284084	1	6611	tags=59%, list=46%, signal=108%
GO_AORTA_MORPHOGENESIS	26	-0.268923	-1.63583	0.0260708	0.283953	1	4961	tags=62%, list=35%, signal=94%
GO_NEGATIVE_REGULATION_OF_CELLULAR_RESPONSE_TO_TRANSFORMING_GROWTH_FACTOR_BETA_STIMULUS	70	-0.166753	-1.63532	0.0425963	0.283626	1	4981	tags=51%, list=35%, signal=79%
GO_EMBRYONIC_DIGIT_MORPHOGENESIS	53	-0.193652	-1.63521	0.0372671	0.282736	1	3177	tags=42%, list=22%, signal=53%
GO_CARBOHYDRATE_DERIVATIVE_CATABOLIC_PROCESS	155	-0.114214	-1.6335	0.0314465	0.284177	1	4381	tags=42%, list=31%, signal=60%
GO_REGIONALIZATION	247	-0.0896477	-1.6334	0.0388548	0.283234	1	4240	tags=38%, list=30%, signal=54%
GO_REGULATION_OF_EPITHELIAL_CELL_DIFFERENTIATION	108	-0.135412	-1.63285	0.0427699	0.2829	1	6022	tags=56%, list=42%, signal=95%
GO_RECEPTOR_CLUSTERING	51	-0.194593	-1.63219	0.0536398	0.28273	1	7040	tags=69%, list=49%, signal=135%
GO_COCHLEA_DEVELOPMENT	42	-0.210544	-1.63058	0.0371901	0.283749	1	2446	tags=38%, list=17%, signal=46%
GO_CELLULAR_LIPID_CATABOLIC_PROCESS	169	-0.10934	-1.63041	0.0447761	0.282975	1	8269	tags=69%, list=58%, signal=161%
GO_CIRCADIAN_REGULATION_OF_GENE_EXPRESSION	52	-0.192896	-1.63034	0.0423892	0.282038	1	5776	tags=60%, list=40%, signal=100%
GO_C21_STEROID_HORMONE_METABOLIC_PROCESS	25	-0.271888	-1.62966	0.0433071	0.281962	1	6414	tags=72%, list=45%, signal=130%
GO_REGULATION_OF_LIPID_TRANSPORT	80	-0.158308	-1.62932	0.0379747	0.2815	1	7579	tags=69%, list=53%, signal=146%
GO_NEGATIVE_REGULATION_OF_TRANSMEMBRANE_RECEPTOR_PROTEIN_SERINE_THREONINE_KINASE_SIGNALING_PATHWAY	101	-0.138815	-1.62767	0.0363289	0.28282	1	7514	tags=66%, list=53%, signal=139%
GO_POSTSYNAPTIC_SPECIALIZATION_ASSEMBLY	22	-0.29114	-1.62617	0.0357143	0.283948	1	7542	tags=82%, list=53%, signal=173%
GO_REGULATION_OF_DENDRITE_DEVELOPMENT	135	-0.11983	-1.62494	0.0338266	0.284724	1	3493	tags=36%, list=24%, signal=48%
GO_PHOTOPERIODISM	21	-0.296773	-1.62478	0.028463	0.283951	1	5976	tags=71%, list=42%, signal=123%
GO_MICROVILLUS_ASSEMBLY	16	-0.330042	-1.62085	0.0323232	0.28836	1	4223	tags=63%, list=30%, signal=89%
GO_PEPTIDYL_LYSINE_MODIFICATION	340	-0.0783277	-1.61778	0.026465	0.291575	1	6182	tags=51%, list=43%, signal=88%
GO_MOLTING_CYCLE_PROCESS	75	-0.160006	-1.61734	0.0313152	0.291208	1	6875	tags=64%, list=48%, signal=123%
GO_REGULATION_OF_PEPTIDYL_TYROSINE_PHOSPHORYLATION	198	-0.0987259	-1.61695	0.0363636	0.290676	1	7129	tags=60%, list=50%, signal=117%
GO_POSITIVE_REGULATION_OF_DEVELOPMENTAL_GROWTH	145	-0.117291	-1.61561	0.0609244	0.291483	1	7116	tags=61%, list=50%, signal=121%
GO_NEGATIVE_REGULATION_OF_PROTEIN_KINASE_B_SIGNALING	40	-0.212388	-1.61503	0.0455487	0.291312	1	8410	tags=80%, list=59%, signal=194%
GO_STEROID_CATABOLIC_PROCESS	16	-0.341772	-1.61288	0.0504032	0.293311	1	6736	tags=81%, list=47%, signal=153%
GO_REGULATION_OF_MULTICELLULAR_ORGANISM_GROWTH	60	-0.17887	-1.6125	0.0442656	0.292836	1	6747	tags=65%, list=47%, signal=123%
GO_POSITIVE_REGULATION_OF_ADHERENS_JUNCTION_ORGANIZATION	30	-0.250437	-1.61143	0.0448343	0.293352	1	6912	tags=73%, list=48%, signal=142%
GO_SENSORY_PERCEPTION	376	-0.0732636	-1.60939	0.0603622	0.29532	1	2251	tags=23%, list=16%, signal=26%
GO_IRON_ION_HOMEOSTASIS	72	-0.163441	-1.60888	0.0390144	0.295014	1	7604	tags=69%, list=53%, signal=148%
GO_POSITIVE_REGULATION_OF_HEART_GROWTH	31	-0.248375	-1.60817	0.0466102	0.295106	1	5220	tags=61%, list=37%, signal=96%
GO_APOPTOTIC_CELL_CLEARANCE	35	-0.230996	-1.60738	0.0442308	0.295204	1	4059	tags=51%, list=28%, signal=72%
GO_ACTIN_CYTOSKELETON_REORGANIZATION	95	-0.140498	-1.60669	0.0447154	0.295196	1	5530	tags=53%, list=39%, signal=85%
GO_VISUAL_BEHAVIOR	49	-0.194741	-1.60281	0.042471	0.299837	1	9772	tags=88%, list=68%, signal=276%
GO_CELL_MATRIX_ADHESION	194	-0.0976728	-1.60276	0.0395257	0.29892	1	5919	tags=51%, list=41%, signal=86%
GO_REGULATION_OF_MUSCLE_ORGAN_DEVELOPMENT	112	-0.129895	-1.60164	0.042065	0.299533	1	4796	tags=46%, list=34%, signal=69%
GO_CRANIAL_NERVE_MORPHOGENESIS	17	-0.320219	-1.60116	0.042735	0.299205	1	3838	tags=59%, list=27%, signal=80%
GO_REGULATION_OF_HUMORAL_IMMUNE_RESPONSE	38	-0.220113	-1.60075	0.0378486	0.298787	1	2882	tags=42%, list=20%, signal=53%
GO_POSITIVE_REGULATION_OF_OSSIFICATION	73	-0.157193	-1.60002	0.0677618	0.298888	1	5207	tags=52%, list=36%, signal=81%
GO_REGULATION_OF_MEMBRANE_PROTEIN_ECTODOMAIN_PROTEOLYSIS	18	-0.309661	-1.59821	0.0457143	0.300369	1	7493	tags=83%, list=52%, signal=175%
GO_MOLTING_CYCLE	86	-0.147963	-1.5979	0.0410678	0.299852	1	6875	tags=63%, list=48%, signal=120%
GO_PEPTIDYL_TYROSINE_MODIFICATION	298	-0.0785616	-1.59763	0.0452756	0.299239	1	6577	tags=54%, list=46%, signal=97%
GO_POSITIVE_REGULATION_OF_VASCULAR_ENDOTHELIAL_GROWTH_FACTOR_PRODUCTION	21	-0.288226	-1.59747	0.0417457	0.298511	1	6098	tags=71%, list=43%, signal=124%
GO_PHENOL_CONTAINING_COMPOUND_METABOLIC_PROCESS	44	-0.207046	-1.59706	0.0410156	0.298079	1	4848	tags=55%, list=34%, signal=82%
GO_ATP_DEPENDENT_CHROMATIN_REMODELING	64	-0.166473	-1.59676	0.0434783	0.297514	1	6120	tags=59%, list=43%, signal=103%
GO_EPITHELIAL_CELL_DEVELOPMENT	180	-0.102202	-1.59518	0.0424242	0.29869	1	6024	tags=52%, list=42%, signal=89%
GO_NERVE_DEVELOPMENT	58	-0.17944	-1.5943	0.0464217	0.29904	1	6566	tags=64%, list=46%, signal=118%
GO_REGULATION_OF_CARBOHYDRATE_BIOSYNTHETIC_PROCESS	80	-0.150134	-1.59156	0.0335968	0.301868	1	8410	tags=74%, list=59%, signal=178%
GO_POSITIVE_REGULATION_OF_INTERLEUKIN_4_PRODUCTION	16	-0.334944	-1.59133	0.0392562	0.30122	1	5940	tags=75%, list=42%, signal=128%
GO_LIVER_MORPHOGENESIS	15	-0.336358	-1.59091	0.055666	0.30083	1	2822	tags=53%, list=20%, signal=66%
GO_REGULATION_OF_INTRACELLULAR_ESTROGEN_RECEPTOR_SIGNALING_PATHWAY	33	-0.229927	-1.59025	0.0491159	0.300838	1	5819	tags=64%, list=41%, signal=107%
GO_POSITIVE_REGULATION_OF_CREB_TRANSCRIPTION_FACTOR_ACTIVITY	17	-0.3259	-1.58985	0.0538922	0.300431	1	2075	tags=47%, list=15%, signal=55%
GO_LEFT_RIGHT_PATTERN_FORMATION	17	-0.316289	-1.58788	0.0514851	0.302202	1	5576	tags=71%, list=39%, signal=116%
GO_MACROPHAGE_CHEMOTAXIS	24	-0.274197	-1.58671	0.0547945	0.302959	1	4427	tags=58%, list=31%, signal=84%
GO_POSITIVE_REGULATION_OF_LYMPHOCYTE_DIFFERENTIATION	81	-0.153448	-1.58594	0.0564202	0.303038	1	4703	tags=48%, list=33%, signal=71%
GO_IMPORT_ACROSS_PLASMA_MEMBRANE	97	-0.13859	-1.58509	0.0487329	0.303261	1	5697	tags=54%, list=40%, signal=89%
GO_STRIATED_MUSCLE_ADAPTATION	40	-0.214759	-1.58509	0.0469388	0.302333	1	7304	tags=73%, list=51%, signal=148%
GO_REGULATION_OF_T_CELL_APOPTOTIC_PROCESS	26	-0.257609	-1.58505	0.0510806	0.301441	1	6772	tags=73%, list=47%, signal=139%
GO_DOPAMINE_METABOLIC_PROCESS	23	-0.270084	-1.58446	0.034	0.30138	1	4848	tags=61%, list=34%, signal=92%
GO_BRANCHING_INVOLVED_IN_BLOOD_VESSEL_MORPHOGENESIS	25	-0.264052	-1.58388	0.0337302	0.301359	1	5954	tags=68%, list=42%, signal=116%
GO_INTRACELLULAR_ESTROGEN_RECEPTOR_SIGNALING_PATHWAY	47	-0.199251	-1.58338	0.0419048	0.301132	1	8112	tags=77%, list=57%, signal=176%
GO_EYE_MORPHOGENESIS	124	-0.126005	-1.58241	0.0479167	0.301565	1	6055	tags=55%, list=42%, signal=94%
GO_REGULATION_OF_GLIAL_CELL_PROLIFERATION	27	-0.255599	-1.58166	0.0442656	0.301693	1	6414	tags=70%, list=45%, signal=127%
GO_HISTONE_H3_ACETYLATION	54	-0.180343	-1.5811	0.0385356	0.301532	1	6169	tags=61%, list=43%, signal=107%
GO_RESPONSE_TO_ESTROGEN	63	-0.170839	-1.58022	0.0411523	0.301846	1	10277	tags=89%, list=72%, signal=315%
GO_POSITIVE_REGULATION_OF_LEUKOCYTE_DEGRANULATION	18	-0.304392	-1.57938	0.0341365	0.302048	1	6774	tags=78%, list=47%, signal=148%
GO_POSTSYNAPTIC_DENSITY_ASSEMBLY	18	-0.306229	-1.57713	0.0533333	0.304198	1	7542	tags=83%, list=53%, signal=176%
GO_PROTEIN_LOCALIZATION_TO_POSTSYNAPTIC_MEMBRANE	42	-0.204838	-1.57649	0.0504854	0.304167	1	4910	tags=55%, list=34%, signal=83%
GO_REGULATION_OF_TRANS_SYNAPTIC_SIGNALING	401	-0.0691195	-1.5749	0.0485437	0.305478	1	7882	tags=62%, list=55%, signal=134%
GO_REGULATION_OF_MEMBRANE_REPOLARIZATION	29	-0.242544	-1.57428	0.0464217	0.305375	1	5414	tags=62%, list=38%, signal=100%
GO_MECHANORECEPTOR_DIFFERENTIATION	48	-0.194016	-1.57339	0.0590631	0.305746	1	5576	tags=58%, list=39%, signal=95%
GO_CANONICAL_WNT_SIGNALING_PATHWAY	298	-0.0794054	-1.57195	0.0524109	0.306828	1	6901	tags=56%, list=48%, signal=106%
GO_REGULATION_OF_CARBOHYDRATE_METABOLIC_PROCESS	167	-0.1071	-1.56854	0.0485232	0.310883	1	6021	tags=53%, list=42%, signal=90%
GO_CIRCADIAN_RHYTHM	168	-0.103698	-1.56852	0.0455487	0.310032	1	6620	tags=57%, list=46%, signal=104%
GO_GLIAL_CELL_DIFFERENTIATION	194	-0.096422	-1.56646	0.039924	0.312299	1	7042	tags=59%, list=49%, signal=114%
GO_CIRCULATORY_SYSTEM_PROCESS	434	-0.0648313	-1.56636	0.0549898	0.311544	1	3121	tags=28%, list=22%, signal=35%
GO_REGULATION_OF_CELLULAR_RESPONSE_TO_GROWTH_FACTOR_STIMULUS	235	-0.0904696	-1.56626	0.0487329	0.310819	1	6759	tags=56%, list=47%, signal=105%
GO_CELL_CELL_JUNCTION_ORGANIZATION	140	-0.115707	-1.56277	0.0631164	0.315065	1	7247	tags=62%, list=51%, signal=125%
GO_CALCIUM_ION_REGULATED_EXOCYTOSIS_OF_NEUROTRANSMITTER	15	-0.329725	-1.56242	0.0527383	0.314693	1	6729	tags=80%, list=47%, signal=151%
GO_RESPONSE_TO_PEPTIDE_HORMONE	356	-0.0721535	-1.56033	0.0545809	0.316788	1	4055	tags=35%, list=28%, signal=48%
GO_NEGATIVE_REGULATION_OF_LYMPHOCYTE_APOPTOTIC_PROCESS	25	-0.252593	-1.55971	0.057732	0.31691	1	4402	tags=56%, list=31%, signal=81%
GO_BONE_MATURATION	17	-0.31575	-1.55896	0.0527383	0.317184	1	1379	tags=41%, list=10%, signal=46%
GO_FAT_CELL_DIFFERENTIATION	187	-0.0979111	-1.55824	0.0569106	0.31734	1	5500	tags=48%, list=38%, signal=77%
GO_REGULATION_OF_BODY_FLUID_LEVELS	375	-0.0699875	-1.55811	0.0502008	0.316623	1	4402	tags=38%, list=31%, signal=53%
GO_EMBRYONIC_HEART_TUBE_DEVELOPMENT	59	-0.176004	-1.55575	0.0661323	0.319061	1	5249	tags=54%, list=37%, signal=85%
GO_POSITIVE_REGULATION_OF_EPITHELIAL_TO_MESENCHYMAL_TRANSITION	42	-0.206408	-1.5557	0.0471513	0.3182	1	5228	tags=57%, list=37%, signal=90%
GO_POSITIVE_REGULATION_OF_PEPTIDYL_TYROSINE_PHOSPHORYLATION	143	-0.1109	-1.55508	0.0453608	0.318181	1	7129	tags=61%, list=50%, signal=120%
GO_REGULATION_OF_SYNAPTIC_PLASTICITY	177	-0.102286	-1.55414	0.0554455	0.318669	1	3726	tags=36%, list=26%, signal=48%
GO_REGULATION_OF_GLUCONEOGENESIS	34	-0.222038	-1.55358	0.0441767	0.318579	1	8187	tags=79%, list=57%, signal=185%
GO_HISTONE_H3_K9_MODIFICATION	42	-0.197796	-1.55188	0.05	0.320122	1	4670	tags=52%, list=33%, signal=78%
GO_CELLULAR_RESPONSE_TO_VITAMIN_D	19	-0.301176	-1.54898	0.056338	0.323458	1	6235	tags=74%, list=44%, signal=131%
GO_MICROTUBULE_ORGANIZING_CENTER_LOCALIZATION	26	-0.257021	-1.54818	0.0626223	0.323766	1	4581	tags=58%, list=32%, signal=85%
GO_MEMBRANE_REPOLARIZATION_DURING_ACTION_POTENTIAL	22	-0.273491	-1.54668	0.0486381	0.325098	1	3895	tags=55%, list=27%, signal=75%
GO_MEMBRANE_DEPOLARIZATION_DURING_CARDIAC_MUSCLE_CELL_ACTION_POTENTIAL	22	-0.273122	-1.54385	0.0572519	0.328481	1	8449	tags=86%, list=59%, signal=211%
GO_POSITIVE_REGULATION_OF_NERVOUS_SYSTEM_DEVELOPMENT	477	-0.063043	-1.5438	0.0798319	0.32764	1	6083	tags=49%, list=43%, signal=82%
GO_REGULATION_OF_RECEPTOR_BIOSYNTHETIC_PROCESS	17	-0.308306	-1.54125	0.0601202	0.330405	1	5690	tags=71%, list=40%, signal=117%
GO_ALPHA_AMINO_ACID_BIOSYNTHETIC_PROCESS	52	-0.182214	-1.54083	0.0628803	0.330157	1	2904	tags=38%, list=20%, signal=48%
GO_NEGATIVE_REGULATION_OF_LIPID_STORAGE	15	-0.332171	-1.53925	0.054	0.3314	1	5741	tags=73%, list=40%, signal=122%
GO_EMBRYO_IMPLANTATION	40	-0.206355	-1.53766	0.0600375	0.33288	1	8496	tags=80%, list=59%, signal=197%
GO_MEMBRANE_DEPOLARIZATION_DURING_ACTION_POTENTIAL	33	-0.227773	-1.53739	0.065764	0.332425	1	8449	tags=82%, list=59%, signal=200%
GO_NEGATIVE_REGULATION_OF_ACTIN_FILAMENT_BUNDLE_ASSEMBLY	22	-0.275619	-1.53656	0.0554493	0.332859	1	2565	tags=45%, list=18%, signal=55%
GO_REGULATION_OF_HORMONE_LEVELS	375	-0.0673291	-1.5365	0.0559006	0.332056	1	6612	tags=53%, list=46%, signal=96%
GO_REGULATION_OF_SYNAPSE_STRUCTURE_OR_ACTIVITY	214	-0.0895436	-1.53595	0.061753	0.331945	1	8627	tags=69%, list=60%, signal=172%
GO_ERYTHROCYTE_HOMEOSTASIS	99	-0.133283	-1.53573	0.0457256	0.331377	1	6051	tags=56%, list=42%, signal=96%
GO_NEUROEPITHELIAL_CELL_DIFFERENTIATION	44	-0.20156	-1.53505	0.0447154	0.331539	1	5576	tags=59%, list=39%, signal=97%
GO_REGULATION_OF_HORMONE_BIOSYNTHETIC_PROCESS	21	-0.276684	-1.53482	0.0520833	0.330974	1	5582	tags=67%, list=39%, signal=109%
GO_POSITIVE_REGULATION_OF_SYNAPTIC_TRANSMISSION	157	-0.104814	-1.53381	0.0650407	0.33163	1	7989	tags=66%, list=56%, signal=149%
GO_ESTABLISHMENT_OR_MAINTENANCE_OF_CELL_POLARITY	194	-0.0950037	-1.53375	0.0584551	0.33084	1	7062	tags=59%, list=49%, signal=115%
GO_RECEPTOR_BIOSYNTHETIC_PROCESS	19	-0.286648	-1.53042	0.0737705	0.334997	1	5690	tags=68%, list=40%, signal=114%
GO_LIMBIC_SYSTEM_DEVELOPMENT	99	-0.1302	-1.52897	0.0503876	0.336235	1	7250	tags=64%, list=51%, signal=128%
GO_POSITIVE_REGULATION_OF_LEUKOCYTE_DIFFERENTIATION	121	-0.118581	-1.5283	0.0487805	0.336465	1	4582	tags=44%, list=32%, signal=64%
GO_POSITIVE_REGULATION_OF_HISTONE_METHYLATION	31	-0.231012	-1.52727	0.0660194	0.337117	1	6390	tags=68%, list=45%, signal=122%
GO_POSITIVE_REGULATION_OF_PHOSPHATASE_ACTIVITY	29	-0.236949	-1.52673	0.074	0.337045	1	3029	tags=45%, list=21%, signal=57%
GO_ACTION_POTENTIAL	116	-0.121368	-1.5266	0.0619835	0.336339	1	5428	tags=50%, list=38%, signal=80%
GO_RESPONSE_TO_HYPEROXIA	18	-0.296431	-1.52605	0.0696799	0.336255	1	4505	tags=61%, list=32%, signal=89%
GO_PALLIUM_DEVELOPMENT	158	-0.102914	-1.52512	0.0747475	0.336699	1	5694	tags=50%, list=40%, signal=82%
GO_SCHWANN_CELL_DIFFERENTIATION	37	-0.210733	-1.52373	0.0630435	0.337897	1	7042	tags=70%, list=49%, signal=138%
GO_PLASMA_MEMBRANE_ORGANIZATION	82	-0.145919	-1.52251	0.0726141	0.338891	1	7167	tags=65%, list=50%, signal=129%
GO_REGULATION_OF_PHOSPHATIDYLINOSITOL_3_KINASE_SIGNALING	99	-0.12893	-1.521	0.046371	0.340352	1	5824	tags=54%, list=41%, signal=90%
GO_TELENCEPHALON_DEVELOPMENT	231	-0.0856306	-1.52012	0.0525253	0.340799	1	5728	tags=48%, list=40%, signal=80%
GO_GLYCOLIPID_BIOSYNTHETIC_PROCESS	64	-0.159702	-1.51981	0.0572519	0.340391	1	9567	tags=83%, list=67%, signal=249%
GO_REGULATION_OF_HAIR_CYCLE	20	-0.286453	-1.51913	0.0626263	0.340565	1	5204	tags=65%, list=36%, signal=102%
GO_B_CELL_DIFFERENTIATION	94	-0.133062	-1.51851	0.0558767	0.340708	1	4803	tags=47%, list=34%, signal=70%
GO_SERTOLI_CELL_DIFFERENTIATION	16	-0.319118	-1.51831	0.0661157	0.340117	1	6166	tags=75%, list=43%, signal=132%
GO_CELL_CELL_JUNCTION_ASSEMBLY	113	-0.122431	-1.51755	0.0721649	0.34034	1	7247	tags=63%, list=51%, signal=126%
GO_MANNOSYLATION	31	-0.231889	-1.51745	0.0811881	0.339615	1	4994	tags=58%, list=35%, signal=89%
GO_ENDOCARDIAL_CUSHION_FORMATION	21	-0.282429	-1.51343	0.0773585	0.344899	1	5500	tags=67%, list=38%, signal=108%
GO_REGULATION_OF_INTERLEUKIN_4_PRODUCTION	20	-0.284968	-1.51306	0.054878	0.344583	1	5940	tags=70%, list=42%, signal=120%
GO_REGULATION_OF_LIPID_METABOLIC_PROCESS	317	-0.0728377	-1.51201	0.0718686	0.345351	1	9220	tags=72%, list=64%, signal=197%
GO_POSITIVE_REGULATION_OF_GLUCOSE_TRANSMEMBRANE_TRANSPORT	32	-0.226742	-1.50998	0.071291	0.347522	1	7042	tags=72%, list=49%, signal=141%
GO_TOOTH_MINERALIZATION	17	-0.305784	-1.50923	0.07	0.347931	1	5726	tags=71%, list=40%, signal=118%
GO_CARTILAGE_DEVELOPMENT_INVOLVED_IN_ENDOCHONDRAL_BONE_MORPHOGENESIS	38	-0.201516	-1.50854	0.0674847	0.348035	1	4652	tags=53%, list=33%, signal=78%
GO_COGNITION	261	-0.0799946	-1.50846	0.0657371	0.347279	1	2822	tags=28%, list=20%, signal=34%
GO_PLATELET_DERIVED_GROWTH_FACTOR_RECEPTOR_SIGNALING_PATHWAY	52	-0.179039	-1.50836	0.0666667	0.34656	1	7348	tags=69%, list=51%, signal=142%
GO_NEGATIVE_REGULATION_OF_RESPONSE_TO_WOUNDING	68	-0.153194	-1.50708	0.0603622	0.347619	1	6441	tags=60%, list=45%, signal=109%
GO_LIPID_OXIDATION	93	-0.13494	-1.50641	0.0662651	0.347773	1	8230	tags=71%, list=58%, signal=166%
GO_REGULATION_OF_INSULIN_LIKE_GROWTH_FACTOR_RECEPTOR_SIGNALING_PATHWAY	16	-0.31173	-1.50617	0.0648855	0.347312	1	1804	tags=44%, list=13%, signal=50%
GO_POSITIVE_REGULATION_OF_CHONDROCYTE_DIFFERENTIATION	18	-0.299777	-1.5061	0.0726915	0.346547	1	3663	tags=56%, list=26%, signal=75%
GO_NEGATIVE_REGULATION_OF_SIGNAL_TRANSDUCTION_IN_ABSENCE_OF_LIGAND	26	-0.254024	-1.50429	0.0571429	0.348369	1	7373	tags=77%, list=52%, signal=159%
GO_NEGATIVE_REGULATION_OF_NEURON_PROJECTION_DEVELOPMENT	142	-0.105315	-1.50281	0.0670732	0.34992	1	1732	tags=23%, list=12%, signal=25%
GO_WOUND_HEALING	419	-0.0660635	-1.50089	0.0817204	0.351997	1	5021	tags=42%, list=35%, signal=62%
GO_REGULATION_OF_EPITHELIAL_CELL_APOPTOTIC_PROCESS	61	-0.164439	-1.4972	0.0750988	0.356946	1	7269	tags=67%, list=51%, signal=136%
GO_REGULATION_OF_LEUKOCYTE_DIFFERENTIATION	212	-0.088015	-1.49639	0.0702811	0.357373	1	6314	tags=53%, list=44%, signal=93%
GO_MULTI_MULTICELLULAR_ORGANISM_PROCESS	169	-0.0992589	-1.4959	0.0816327	0.357273	1	8496	tags=69%, list=59%, signal=169%
GO_GLUTAMINE_METABOLIC_PROCESS	20	-0.286943	-1.4955	0.0873606	0.357116	1	5197	tags=65%, list=36%, signal=102%
GO_ACTIN_FILAMENT_BASED_MOVEMENT	125	-0.118283	-1.49472	0.0773694	0.357491	1	5530	tags=50%, list=39%, signal=81%
GO_FORELIMB_MORPHOGENESIS	31	-0.225861	-1.49289	0.0623701	0.359431	1	5080	tags=58%, list=36%, signal=90%
GO_PROTEIN_DNA_COMPLEX_DISASSEMBLY	17	-0.294381	-1.49106	0.0578512	0.361665	1	3366	tags=53%, list=24%, signal=69%
GO_HIPPOCAMPUS_DEVELOPMENT	77	-0.145168	-1.49006	0.0695825	0.362376	1	6106	tags=57%, list=43%, signal=99%
GO_NEGATIVE_REGULATION_OF_ENDOTHELIAL_CELL_APOPTOTIC_PROCESS	23	-0.256121	-1.48944	0.0754352	0.362474	1	6912	tags=74%, list=48%, signal=143%
GO_PEROXISOME_PROLIFERATOR_ACTIVATED_RECEPTOR_SIGNALING_PATHWAY	19	-0.288801	-1.48903	0.0589431	0.362282	1	3402	tags=53%, list=24%, signal=69%
GO_SULFUR_COMPOUND_TRANSPORT	37	-0.206771	-1.48878	0.0849802	0.361843	1	8644	tags=81%, list=60%, signal=205%
GO_GLYCOPROTEIN_BIOSYNTHETIC_PROCESS	295	-0.0769279	-1.48854	0.07	0.36136	1	6920	tags=56%, list=48%, signal=106%
GO_CELL_JUNCTION_ORGANIZATION	269	-0.0792026	-1.4881	0.0840164	0.361191	1	1813	tags=20%, list=13%, signal=23%
GO_MESENCHYME_MORPHOGENESIS	43	-0.192397	-1.48768	0.0730223	0.360965	1	4573	tags=51%, list=32%, signal=75%
GO_EPIDERMIS_DEVELOPMENT	236	-0.0838308	-1.48598	0.0680412	0.362903	1	5304	tags=45%, list=37%, signal=71%
GO_RHYTHMIC_BEHAVIOR	34	-0.213199	-1.48592	0.0677618	0.36212	1	9154	tags=85%, list=64%, signal=237%
GO_POSITIVE_REGULATION_OF_EXCITATORY_POSTSYNAPTIC_POTENTIAL	27	-0.241718	-1.48538	0.0575397	0.36208	1	8730	tags=85%, list=61%, signal=218%
GO_ANION_TRANSPORT	475	-0.0598845	-1.48477	0.0704501	0.362209	1	7149	tags=56%, list=50%, signal=108%
GO_NEGATIVE_REGULATION_OF_ALPHA_BETA_T_CELL_ACTIVATION	29	-0.232241	-1.48339	0.0972222	0.363494	1	5561	tags=62%, list=39%, signal=101%
GO_POSITIVE_REGULATION_OF_DENDRITE_DEVELOPMENT	66	-0.157229	-1.48264	0.0818713	0.363881	1	3612	tags=41%, list=25%, signal=54%
GO_DIVALENT_INORGANIC_CATION_TRANSPORT	388	-0.067232	-1.48024	0.0857143	0.366871	1	3340	tags=30%, list=23%, signal=38%
GO_CELLULAR_HORMONE_METABOLIC_PROCESS	59	-0.16242	-1.48018	0.0855397	0.366107	1	5927	tags=58%, list=41%, signal=98%
GO_INTERACTION_WITH_HOST	174	-0.0967781	-1.4792	0.0747475	0.366817	1	7672	tags=63%, list=54%, signal=135%
GO_MESONEPHRIC_TUBULE_MORPHOGENESIS	56	-0.167677	-1.47898	0.0806452	0.366276	1	4506	tags=48%, list=32%, signal=70%
GO_REGULATION_OF_ASTROCYTE_DIFFERENTIATION	29	-0.231885	-1.478	0.0712871	0.366908	1	6552	tags=69%, list=46%, signal=127%
GO_AUTONOMIC_NERVOUS_SYSTEM_DEVELOPMENT	30	-0.226674	-1.47719	0.0621359	0.367283	1	7251	tags=73%, list=51%, signal=148%
GO_NEGATIVE_REGULATION_OF_CARBOHYDRATE_METABOLIC_PROCESS	35	-0.212313	-1.47679	0.0670498	0.36712	1	8410	tags=80%, list=59%, signal=194%
GO_BETA_CATENIN_TCF_COMPLEX_ASSEMBLY	30	-0.228525	-1.47613	0.0875	0.367258	1	5795	tags=63%, list=41%, signal=106%
GO_TOXIN_METABOLIC_PROCESS	17	-0.294509	-1.47448	0.0759494	0.369073	1	5887	tags=71%, list=41%, signal=120%
GO_RHYTHMIC_PROCESS	242	-0.0800143	-1.47375	0.0700389	0.369406	1	6438	tags=53%, list=45%, signal=95%
GO_POSITIVE_REGULATION_OF_GROWTH	214	-0.0889609	-1.47375	0.0806452	0.368562	1	4961	tags=43%, list=35%, signal=66%
GO_METHYLATION	297	-0.074425	-1.47338	0.0846457	0.368301	1	6420	tags=52%, list=45%, signal=93%
GO_REGULATION_OF_HORMONE_METABOLIC_PROCESS	27	-0.239693	-1.47317	0.0940695	0.367787	1	5582	tags=63%, list=39%, signal=103%
GO_POSTSYNAPSE_ASSEMBLY	29	-0.2316	-1.47251	0.0929791	0.368045	1	7542	tags=76%, list=53%, signal=160%
GO_CELL_SUBSTRATE_ADHESION	299	-0.0728524	-1.47113	0.0824742	0.369536	1	5436	tags=45%, list=38%, signal=71%
GO_RETINAL_GANGLION_CELL_AXON_GUIDANCE	17	-0.296062	-1.47112	0.0769231	0.368715	1	3342	tags=53%, list=23%, signal=69%
GO_CELL_CHEMOTAXIS	195	-0.0901114	-1.47049	0.0636183	0.368928	1	7088	tags=58%, list=50%, signal=114%
GO_NEGATIVE_REGULATION_OF_DNA_BINDING	46	-0.180967	-1.46958	0.0836653	0.369611	1	4881	tags=52%, list=34%, signal=79%
GO_REGULATION_OF_LEUKOCYTE_DEGRANULATION	37	-0.203475	-1.46948	0.0817204	0.368961	1	8691	tags=81%, list=61%, signal=206%
GO_NEUTRAL_LIPID_BIOSYNTHETIC_PROCESS	31	-0.215167	-1.46904	0.0722656	0.368833	1	9383	tags=87%, list=66%, signal=253%
GO_SPINAL_CORD_MOTOR_NEURON_DIFFERENTIATION	20	-0.274685	-1.46889	0.0883534	0.368271	1	5372	tags=65%, list=38%, signal=104%
GO_NEGATIVE_REGULATION_OF_LIPID_LOCALIZATION	31	-0.217634	-1.46838	0.08	0.368319	1	7042	tags=71%, list=49%, signal=140%
GO_EMBRYONIC_PATTERN_SPECIFICATION	51	-0.172422	-1.46762	0.0849802	0.368711	1	4833	tags=51%, list=34%, signal=77%
GO_NEGATIVE_REGULATION_OF_MRNA_PROCESSING	29	-0.229203	-1.46348	0.0863724	0.374413	1	10534	tags=97%, list=74%, signal=366%
GO_HEMATOPOIETIC_STEM_CELL_PROLIFERATION	21	-0.264622	-1.46017	0.105372	0.3788	1	9158	tags=90%, list=64%, signal=251%
GO_ERYTHROCYTE_DEVELOPMENT	22	-0.259021	-1.4597	0.108	0.378708	1	6051	tags=68%, list=42%, signal=118%
GO_EAR_DEVELOPMENT	176	-0.0963784	-1.45922	0.0800821	0.378714	1	1808	tags=22%, list=13%, signal=25%
GO_POSITIVE_REGULATION_OF_JUN_KINASE_ACTIVITY	65	-0.155079	-1.45907	0.073922	0.378137	1	8791	tags=77%, list=61%, signal=199%
GO_NEPHRON_EPITHELIUM_DEVELOPMENT	94	-0.12831	-1.45881	0.0941884	0.377759	1	5783	tags=53%, list=40%, signal=89%
GO_NEGATIVE_REGULATION_OF_CELL_CELL_ADHESION	127	-0.110663	-1.45762	0.0752688	0.378773	1	5975	tags=53%, list=42%, signal=90%
GO_REGULATION_OF_HEART_GROWTH	55	-0.167461	-1.45572	0.0769231	0.380925	1	5414	tags=55%, list=38%, signal=87%
GO_POSITIVE_REGULATION_OF_DNA_TEMPLATED_TRANSCRIPTION_ELONGATION	29	-0.226401	-1.45534	0.0778689	0.380682	1	10081	tags=93%, list=71%, signal=315%
GO_RESPONSE_TO_DIETARY_EXCESS	15	-0.309213	-1.45529	0.0876494	0.379947	1	7975	tags=87%, list=56%, signal=196%
GO_LONG_CHAIN_FATTY_ACYL_COA_BIOSYNTHETIC_PROCESS	17	-0.294027	-1.45498	0.0820312	0.379669	1	4212	tags=59%, list=29%, signal=83%
GO_REGULATION_OF_OSTEOCLAST_DIFFERENTIATION	46	-0.182389	-1.4546	0.102913	0.379524	1	7347	tags=70%, list=51%, signal=143%
GO_GASTRULATION	144	-0.101909	-1.4538	0.0877193	0.379972	1	10075	tags=81%, list=70%, signal=270%
GO_LIPID_STORAGE	55	-0.16431	-1.45309	0.0743802	0.380247	1	8578	tags=76%, list=60%, signal=190%
GO_ENERGY_HOMEOSTASIS	31	-0.214095	-1.45278	0.0853175	0.379935	1	5709	tags=61%, list=40%, signal=102%
GO_POSITIVE_REGULATION_OF_MAPK_CASCADE	419	-0.0623934	-1.45155	0.0848485	0.381159	1	7665	tags=60%, list=54%, signal=125%
GO_SENSORY_ORGAN_MORPHOGENESIS	204	-0.0882186	-1.4509	0.0916335	0.381395	1	6957	tags=57%, list=49%, signal=110%
GO_GLIAL_CELL_DEVELOPMENT	101	-0.122209	-1.44959	0.0856574	0.382541	1	7042	tags=61%, list=49%, signal=120%
GO_C21_STEROID_HORMONE_BIOSYNTHETIC_PROCESS	21	-0.26609	-1.44955	0.0963391	0.3818	1	6414	tags=71%, list=45%, signal=129%
GO_REGULATION_OF_ENDOTHELIAL_CELL_DIFFERENTIATION	26	-0.237869	-1.44916	0.0779221	0.381629	1	5954	tags=65%, list=42%, signal=112%
GO_ACTIVATION_OF_PROTEIN_KINASE_ACTIVITY	291	-0.0722167	-1.44824	0.0919283	0.382357	1	8029	tags=63%, list=56%, signal=141%
GO_NEGATIVE_REGULATION_OF_SYNAPSE_ORGANIZATION	21	-0.26716	-1.4474	0.0779468	0.382956	1	8441	tags=86%, list=59%, signal=209%
GO_REGULATION_OF_MEMBRANE_LIPID_DISTRIBUTION	39	-0.198375	-1.44601	0.0907217	0.384258	1	7070	tags=69%, list=49%, signal=137%
GO_NEGATIVE_REGULATION_OF_AXON_EXTENSION	41	-0.190509	-1.44588	0.0909091	0.38363	1	5305	tags=56%, list=37%, signal=89%
GO_NEGATIVE_REGULATION_OF_DEVELOPMENTAL_GROWTH	95	-0.127473	-1.4456	0.106339	0.383241	1	5414	tags=51%, list=38%, signal=81%
GO_NEGATIVE_REGULATION_OF_TRANSCRIPTION_REGULATORY_REGION_DNA_BINDING	16	-0.298109	-1.44407	0.0928726	0.385018	1	4679	tags=63%, list=33%, signal=93%
GO_POSITIVE_REGULATION_OF_NEURON_PROJECTION_DEVELOPMENT	251	-0.077501	-1.44381	0.083151	0.384631	1	2159	tags=23%, list=15%, signal=26%
GO_NEGATIVE_REGULATION_OF_EPITHELIAL_CELL_PROLIFERATION	99	-0.123641	-1.44363	0.0901804	0.384133	1	3011	tags=33%, list=21%, signal=42%
GO_HORMONE_METABOLIC_PROCESS	135	-0.106846	-1.44347	0.0972222	0.383563	1	5583	tags=50%, list=39%, signal=81%
GO_MAMMARY_GLAND_DUCT_MORPHOGENESIS	29	-0.222358	-1.44176	0.0881148	0.385542	1	5702	tags=62%, list=40%, signal=103%
GO_REGULATION_OF_BIOMINERAL_TISSUE_DEVELOPMENT	71	-0.142617	-1.44047	0.0905588	0.386897	1	5825	tags=55%, list=41%, signal=92%
GO_MULTI_ORGANISM_BEHAVIOR	55	-0.16105	-1.43967	0.084	0.387373	1	10184	tags=87%, list=71%, signal=302%
GO_CELL_JUNCTION_ASSEMBLY	227	-0.0815953	-1.43903	0.0941884	0.387638	1	1813	tags=21%, list=13%, signal=23%
GO_POSITIVE_REGULATION_OF_ACTIN_CYTOSKELETON_REORGANIZATION	17	-0.289821	-1.43745	0.122951	0.389568	1	5113	tags=65%, list=36%, signal=101%
GO_ADAPTIVE_THERMOGENESIS	133	-0.106384	-1.43681	0.0883621	0.389858	1	5911	tags=52%, list=41%, signal=88%
GO_DITERPENOID_METABOLIC_PROCESS	56	-0.167797	-1.43504	0.0816327	0.39188	1	6036	tags=59%, list=42%, signal=102%
GO_AMINOGLYCAN_BIOSYNTHETIC_PROCESS	106	-0.116327	-1.43449	0.0815109	0.392016	1	6847	tags=59%, list=48%, signal=113%
GO_BODY_MORPHOGENESIS	47	-0.181643	-1.43431	0.0987395	0.391508	1	3192	tags=40%, list=22%, signal=52%
GO_MYELOID_CELL_HOMEOSTASIS	121	-0.114968	-1.43394	0.0928433	0.391307	1	6051	tags=54%, list=42%, signal=92%
GO_MUSCLE_CELL_MIGRATION	75	-0.141362	-1.43095	0.111336	0.395322	1	5234	tags=51%, list=37%, signal=80%
GO_EMBRYONIC_CAMERA_TYPE_EYE_MORPHOGENESIS	25	-0.241334	-1.43052	0.0798403	0.39525	1	3419	tags=48%, list=24%, signal=63%
GO_ASSOCIATIVE_LEARNING	72	-0.139358	-1.43023	0.0963115	0.39503	1	9535	tags=81%, list=67%, signal=241%
GO_DENDRITE_SELF_AVOIDANCE	16	-0.291352	-1.4299	0.0981964	0.394828	1	2095	tags=44%, list=15%, signal=51%
GO_ANTERIOR_POSTERIOR_PATTERN_SPECIFICATION	140	-0.104507	-1.42801	0.0938776	0.397287	1	4240	tags=40%, list=30%, signal=56%
GO_ENTRAINMENT_OF_CIRCADIAN_CLOCK	24	-0.245749	-1.42742	0.103226	0.397529	1	6620	tags=71%, list=46%, signal=132%
GO_LONG_CHAIN_FATTY_ACID_METABOLIC_PROCESS	61	-0.151695	-1.42692	0.0896686	0.397583	1	3935	tags=43%, list=28%, signal=59%
GO_RIBOSOMAL_SMALL_SUBUNIT_ASSEMBLY	16	-0.298985	-1.42605	0.0948617	0.398197	1	9134	tags=94%, list=64%, signal=259%
GO_POSITIVE_REGULATION_OF_PHOSPHOLIPASE_ACTIVITY	47	-0.177398	-1.42521	0.110151	0.398913	1	4165	tags=47%, list=29%, signal=66%
GO_NEGATIVE_REGULATION_OF_SMOOTH_MUSCLE_CELL_PROLIFERATION	40	-0.190474	-1.42451	0.0834915	0.399409	1	4791	tags=52%, list=34%, signal=79%
GO_SYNAPTIC_TRANSMISSION_GABAERGIC	43	-0.185955	-1.42422	0.106212	0.399134	1	7657	tags=72%, list=54%, signal=155%
GO_LAMELLIPODIUM_ASSEMBLY	63	-0.151444	-1.42317	0.10297	0.400074	1	7830	tags=70%, list=55%, signal=154%
GO_NEGATIVE_REGULATION_OF_NOTCH_SIGNALING_PATHWAY	36	-0.196034	-1.42248	0.0948617	0.400323	1	9516	tags=86%, list=67%, signal=257%
GO_EMBRYONIC_EYE_MORPHOGENESIS	32	-0.214631	-1.41851	0.1	0.4063	1	4981	tags=56%, list=35%, signal=86%
GO_CHROMATIN_DISASSEMBLY	17	-0.29144	-1.41761	0.114583	0.407039	1	3408	tags=53%, list=24%, signal=69%
GO_SIALYLATION	19	-0.277852	-1.41755	0.0672269	0.406306	1	6568	tags=74%, list=46%, signal=136%
GO_CERAMIDE_CATABOLIC_PROCESS	17	-0.283707	-1.41719	0.110442	0.406102	1	9405	tags=94%, list=66%, signal=275%
GO_OLIGOSACCHARIDE_LIPID_INTERMEDIATE_BIOSYNTHETIC_PROCESS	19	-0.269167	-1.41715	0.114519	0.405355	1	6692	tags=74%, list=47%, signal=138%
GO_NEGATIVE_REGULATION_OF_CELL_ADHESION	214	-0.0833689	-1.41518	0.101167	0.407799	1	5975	tags=50%, list=42%, signal=85%
GO_REGULATION_OF_CARDIAC_MUSCLE_TISSUE_DEVELOPMENT	67	-0.146273	-1.41516	0.0900196	0.407022	1	4961	tags=49%, list=35%, signal=75%
GO_POSITIVE_REGULATION_OF_SMOOTH_MUSCLE_CELL_PROLIFERATION	77	-0.137617	-1.41413	0.088843	0.407973	1	7513	tags=66%, list=53%, signal=139%
GO_VASCULAR_ENDOTHELIAL_CELL_PROLIFERATION	16	-0.296989	-1.41405	0.125249	0.407313	1	2908	tags=50%, list=20%, signal=63%
GO_MAMMARY_GLAND_MORPHOGENESIS	39	-0.191483	-1.4138	0.0953347	0.406917	1	5702	tags=59%, list=40%, signal=98%
GO_POSITIVE_REGULATION_OF_MYELOID_CELL_DIFFERENTIATION	69	-0.144024	-1.41275	0.10166	0.407941	1	4582	tags=46%, list=32%, signal=68%
GO_CARDIAC_EPITHELIAL_TO_MESENCHYMAL_TRANSITION	30	-0.216819	-1.4124	0.104364	0.407719	1	5962	tags=63%, list=42%, signal=108%
GO_OSTEOBLAST_DEVELOPMENT	16	-0.284174	-1.41216	0.0985916	0.407283	1	1304	tags=38%, list=9%, signal=41%
GO_NEGATIVE_REGULATION_OF_CELL_MORPHOGENESIS_INVOLVED_IN_DIFFERENTIATION	92	-0.126881	-1.41137	0.0956175	0.407893	1	5036	tags=48%, list=35%, signal=73%
GO_REGULATION_OF_ACTIN_FILAMENT_BUNDLE_ASSEMBLY	87	-0.127255	-1.41032	0.106931	0.408887	1	5423	tags=51%, list=38%, signal=81%
GO_NEGATIVE_REGULATION_OF_BLOOD_PRESSURE	36	-0.20106	-1.40992	0.105263	0.408771	1	8253	tags=78%, list=58%, signal=184%
GO_POSITIVE_REGULATION_OF_CALCIUM_ION_DEPENDENT_EXOCYTOSIS	23	-0.246421	-1.40938	0.106719	0.408867	1	7672	tags=78%, list=54%, signal=169%
GO_NEGATIVE_REGULATION_OF_CELL_PROJECTION_ORGANIZATION	166	-0.09107	-1.40856	0.100394	0.409405	1	2159	tags=24%, list=15%, signal=28%
GO_RESPONSE_TO_VITAMIN_D	31	-0.216022	-1.40826	0.0952381	0.409127	1	7065	tags=71%, list=49%, signal=140%
GO_NEGATIVE_REGULATION_OF_COLD_INDUCED_THERMOGENESIS	44	-0.179216	-1.40722	0.0976096	0.409989	1	7519	tags=70%, list=53%, signal=148%
GO_REGULATION_OF_ADHERENS_JUNCTION_ORGANIZATION	66	-0.15025	-1.40615	0.117063	0.410982	1	7177	tags=65%, list=50%, signal=130%
GO_REPLACEMENT_OSSIFICATION	26	-0.231023	-1.40604	0.1222	0.410391	1	4952	tags=58%, list=35%, signal=88%
GO_INSULIN_LIKE_GROWTH_FACTOR_RECEPTOR_SIGNALING_PATHWAY	29	-0.219153	-1.40592	0.109127	0.409806	1	1804	tags=34%, list=13%, signal=39%
GO_LYMPHOCYTE_CHEMOTAXIS	28	-0.216378	-1.40588	0.0893204	0.409091	1	9678	tags=89%, list=68%, signal=276%
GO_NEUROMUSCULAR_JUNCTION_DEVELOPMENT	45	-0.173739	-1.40529	0.116564	0.409315	1	1655	tags=29%, list=12%, signal=33%
GO_AORTA_DEVELOPMENT	47	-0.175936	-1.40386	0.0975104	0.411029	1	4490	tags=49%, list=31%, signal=71%
GO_REGULATION_OF_CELL_SIZE	164	-0.0950844	-1.39988	0.101365	0.417121	1	7200	tags=60%, list=50%, signal=119%
GO_SEX_DIFFERENTIATION	215	-0.0834402	-1.39961	0.0970297	0.416807	1	4345	tags=39%, list=30%, signal=55%
GO_AMMONIUM_ION_METABOLIC_PROCESS	45	-0.174031	-1.39813	0.101871	0.418498	1	8640	tags=78%, list=60%, signal=196%
GO_INTEGRIN_MEDIATED_SIGNALING_PATHWAY	87	-0.127041	-1.3976	0.111332	0.418623	1	5919	tags=54%, list=41%, signal=92%
GO_REGULATION_OF_CELLULAR_RESPONSE_TO_TRANSFORMING_GROWTH_FACTOR_BETA_STIMULUS	106	-0.114766	-1.39666	0.108	0.419476	1	4981	tags=46%, list=35%, signal=70%
GO_NEGATIVE_REGULATION_OF_MYELOID_CELL_DIFFERENTIATION	64	-0.147502	-1.39576	0.104651	0.42024	1	6390	tags=59%, list=45%, signal=107%
GO_TISSUE_MIGRATION	257	-0.0729461	-1.39544	0.10664	0.419991	1	7154	tags=57%, list=50%, signal=112%
GO_REGULATION_OF_AMPA_RECEPTOR_ACTIVITY	25	-0.234478	-1.39498	0.110891	0.420002	1	2945	tags=44%, list=21%, signal=55%
GO_POSITIVE_REGULATION_OF_LEUKOCYTE_MIGRATION	90	-0.128232	-1.39406	0.101796	0.420882	1	7710	tags=67%, list=54%, signal=144%
GO_POSITIVE_REGULATION_OF_LIPID_CATABOLIC_PROCESS	16	-0.284839	-1.39371	0.105051	0.42072	1	9336	tags=94%, list=65%, signal=270%
GO_NEGATIVE_REGULATION_OF_STEM_CELL_DIFFERENTIATION	18	-0.266891	-1.39252	0.115464	0.421949	1	5721	tags=67%, list=40%, signal=111%
GO_CIRCADIAN_SLEEP_WAKE_CYCLE	18	-0.271591	-1.39237	0.111111	0.421474	1	9625	tags=94%, list=67%, signal=289%
GO_SECONDARY_PALATE_DEVELOPMENT	21	-0.247646	-1.39169	0.0907127	0.421799	1	4635	tags=57%, list=32%, signal=84%
GO_RESPONSE_TO_COPPER_ION	30	-0.21444	-1.39096	0.113949	0.422258	1	6949	tags=70%, list=49%, signal=136%
GO_OUTFLOW_TRACT_MORPHOGENESIS	66	-0.146225	-1.39054	0.103578	0.422273	1	4635	tags=47%, list=32%, signal=69%
GO_CORTICAL_CYTOSKELETON_ORGANIZATION	43	-0.180768	-1.39006	0.122	0.422366	1	7066	tags=67%, list=49%, signal=133%
GO_INFLAMMATORY_RESPONSE	492	-0.0543086	-1.3896	0.118012	0.422392	1	7765	tags=60%, list=54%, signal=126%
GO_CELL_CELL_SIGNALING_INVOLVED_IN_CARDIAC_CONDUCTION	29	-0.217454	-1.38939	0.0954199	0.42194	1	5279	tags=59%, list=37%, signal=93%
GO_POSITIVE_REGULATION_OF_WOUND_HEALING	37	-0.191428	-1.38903	0.119691	0.421849	1	4999	tags=54%, list=35%, signal=83%
GO_POSITIVE_REGULATION_OF_CELL_PROJECTION_ORGANIZATION	340	-0.0653179	-1.38893	0.112426	0.421213	1	2285	tags=22%, list=16%, signal=26%
GO_RESPIRATORY_SYSTEM_PROCESS	24	-0.23956	-1.38858	0.115079	0.421079	1	7304	tags=75%, list=51%, signal=153%
GO_RENAL_WATER_HOMEOSTASIS	27	-0.225295	-1.38815	0.107287	0.421084	1	4199	tags=52%, list=29%, signal=73%
GO_REGULATION_OF_MEMBRANE_POTENTIAL	372	-0.0620882	-1.38727	0.105364	0.421897	1	8475	tags=65%, list=59%, signal=156%
GO_POSITIVE_REGULATION_OF_DEPHOSPHORYLATION	50	-0.168496	-1.38679	0.12095	0.421921	1	3319	tags=40%, list=23%, signal=52%
GO_ARF_PROTEIN_SIGNAL_TRANSDUCTION	19	-0.263055	-1.38654	0.115768	0.421624	1	4522	tags=58%, list=32%, signal=85%
GO_INORGANIC_ANION_TRANSMEMBRANE_TRANSPORT	85	-0.127435	-1.38545	0.112	0.422811	1	7104	tags=62%, list=50%, signal=123%
GO_CELL_COMMUNICATION_BY_ELECTRICAL_COUPLING_INVOLVED_IN_CARDIAC_CONDUCTION	23	-0.238748	-1.38516	0.115163	0.422567	1	2809	tags=43%, list=20%, signal=54%
GO_RENAL_SYSTEM_VASCULATURE_DEVELOPMENT	22	-0.244227	-1.38505	0.132576	0.422014	1	6912	tags=73%, list=48%, signal=141%
GO_REGULATION_OF_RECEPTOR_BINDING	19	-0.266225	-1.38494	0.12549	0.42148	1	6734	tags=74%, list=47%, signal=139%
GO_PLATELET_AGGREGATION	51	-0.161537	-1.38326	0.1	0.42362	1	5829	tags=57%, list=41%, signal=96%
GO_NEURON_FATE_COMMITMENT	46	-0.173983	-1.38298	0.105372	0.423395	1	7156	tags=67%, list=50%, signal=134%
GO_REGULATION_OF_GLIOGENESIS	103	-0.116209	-1.38145	0.128571	0.425362	1	6957	tags=60%, list=49%, signal=116%
GO_REGULATION_OF_ACTOMYOSIN_STRUCTURE_ORGANIZATION	84	-0.130235	-1.38043	0.108871	0.42633	1	7000	tags=62%, list=49%, signal=121%
GO_RHO_PROTEIN_SIGNAL_TRANSDUCTION	181	-0.089736	-1.38011	0.111554	0.426102	1	5290	tags=46%, list=37%, signal=72%
GO_REGULATION_OF_KERATINOCYTE_PROLIFERATION	22	-0.243838	-1.37943	0.124498	0.426511	1	1719	tags=36%, list=12%, signal=41%
GO_GOLGI_ORGANIZATION	119	-0.108739	-1.37938	0.107143	0.425829	1	12395	tags=97%, list=87%, signal=727%
GO_ADULT_BEHAVIOR	119	-0.108898	-1.37867	0.131078	0.426314	1	2782	tags=30%, list=19%, signal=37%
GO_TEMPERATURE_HOMEOSTASIS	149	-0.0967587	-1.37812	0.120902	0.42651	1	7843	tags=64%, list=55%, signal=141%
GO_REGULATION_OF_MRNA_POLYADENYLATION	15	-0.290493	-1.37793	0.105372	0.426073	1	3477	tags=53%, list=24%, signal=70%
GO_NEGATIVE_REGULATION_OF_CD4_POSITIVE_ALPHA_BETA_T_CELL_ACTIVATION	20	-0.263435	-1.37745	0.11811	0.4261	1	4103	tags=55%, list=29%, signal=77%
GO_NEGATIVE_REGULATION_OF_PEPTIDYL_TYROSINE_PHOSPHORYLATION	46	-0.174783	-1.37703	0.125257	0.42612	1	3726	tags=43%, list=26%, signal=59%
GO_NEUROTROPHIN_SIGNALING_PATHWAY	38	-0.189899	-1.37636	0.11501	0.426556	1	3689	tags=45%, list=26%, signal=60%
GO_REGULATION_OF_ANOIKIS	19	-0.266874	-1.37548	0.134766	0.427313	1	8982	tags=89%, list=63%, signal=240%
GO_CELLULAR_METABOLIC_COMPOUND_SALVAGE	29	-0.212049	-1.37376	0.118126	0.429617	1	6835	tags=69%, list=48%, signal=132%
GO_POSITIVE_REGULATION_OF_TRANSCRIPTION_OF_NOTCH_RECEPTOR_TARGET	18	-0.265762	-1.37366	0.128049	0.429026	1	8914	tags=89%, list=62%, signal=236%
GO_REGULATION_OF_FATTY_ACID_TRANSPORT	19	-0.259741	-1.37349	0.116601	0.428557	1	7579	tags=79%, list=53%, signal=168%
GO_HISTONE_H4_K16_ACETYLATION	20	-0.257355	-1.37193	0.122841	0.430638	1	3475	tags=50%, list=24%, signal=66%
GO_NEGATIVE_REGULATION_OF_LIPID_METABOLIC_PROCESS	57	-0.151788	-1.37129	0.109756	0.431066	1	9126	tags=79%, list=64%, signal=217%
GO_PROTEIN_KINASE_B_SIGNALING	198	-0.0862698	-1.36974	0.129921	0.433018	1	7088	tags=58%, list=50%, signal=114%
GO_TRANSITION_METAL_ION_TRANSPORT	107	-0.11318	-1.36941	0.126016	0.432815	1	3873	tags=38%, list=27%, signal=52%
GO_MORPHOGENESIS_OF_AN_EPITHELIAL_SHEET	49	-0.166378	-1.36873	0.113546	0.433192	1	5508	tags=55%, list=39%, signal=89%
GO_POSITIVE_REGULATION_OF_LIPASE_ACTIVITY	56	-0.155919	-1.36859	0.128773	0.4327	1	3397	tags=39%, list=24%, signal=51%
GO_VENTRICULAR_SEPTUM_MORPHOGENESIS	40	-0.183418	-1.36822	0.10978	0.432605	1	5249	tags=55%, list=37%, signal=87%
GO_VENTRAL_SPINAL_CORD_DEVELOPMENT	31	-0.205391	-1.36678	0.113636	0.43431	1	5372	tags=58%, list=38%, signal=93%
GO_INNERVATION	23	-0.236814	-1.36395	0.144487	0.43855	1	6566	tags=70%, list=46%, signal=128%
GO_NEGATIVE_REGULATION_OF_RNA_METABOLIC_PROCESS	47	-0.16635	-1.36387	0.111562	0.437941	1	10710	tags=91%, list=75%, signal=364%
GO_PLASMA_MEMBRANE_TUBULATION	20	-0.256458	-1.36148	0.117172	0.441227	1	6347	tags=70%, list=44%, signal=126%
GO_MORPHOGENESIS_OF_A_BRANCHING_STRUCTURE	167	-0.0875924	-1.3611	0.106796	0.441158	1	5783	tags=49%, list=40%, signal=81%
GO_LEUKOCYTE_MIGRATION	296	-0.0680965	-1.36095	0.128544	0.440702	1	7065	tags=56%, list=49%, signal=109%
GO_NEGATIVE_REGULATION_OF_AXON_GUIDANCE	27	-0.221999	-1.35949	0.133603	0.442586	1	5305	tags=59%, list=37%, signal=94%
GO_REGULATION_OF_TRIGLYCERIDE_BIOSYNTHETIC_PROCESS	16	-0.281548	-1.35943	0.127953	0.441923	1	9383	tags=94%, list=66%, signal=272%
GO_VASCULAR_ENDOTHELIAL_GROWTH_FACTOR_PRODUCTION	26	-0.227777	-1.3578	0.125	0.444004	1	6098	tags=65%, list=43%, signal=114%
GO_REGULATION_OF_TISSUE_REMODELING	53	-0.156185	-1.35774	0.125249	0.443355	1	6408	tags=60%, list=45%, signal=109%
GO_CORONARY_VASCULATURE_DEVELOPMENT	42	-0.175663	-1.35722	0.123047	0.443454	1	6347	tags=62%, list=44%, signal=111%
GO_POSITIVE_REGULATION_OF_ALPHA_BETA_T_CELL_DIFFERENTIATION	40	-0.182085	-1.35578	0.115789	0.445267	1	7055	tags=68%, list=49%, signal=133%
GO_REGULATION_OF_AXON_GUIDANCE	41	-0.17793	-1.35472	0.122917	0.44636	1	5833	tags=59%, list=41%, signal=99%
GO_CRANIAL_SKELETAL_SYSTEM_DEVELOPMENT	56	-0.150602	-1.35411	0.132	0.446625	1	1941	tags=29%, list=14%, signal=33%
GO_BILE_ACID_BIOSYNTHETIC_PROCESS	24	-0.237435	-1.3538	0.123142	0.446371	1	4356	tags=54%, list=30%, signal=78%
GO_REGULATION_OF_POSTSYNAPSE_ORGANIZATION	94	-0.120149	-1.3528	0.140845	0.44751	1	7876	tags=67%, list=55%, signal=148%
GO_HOMEOSTASIS_OF_NUMBER_OF_CELLS	205	-0.0802844	-1.35198	0.145709	0.448205	1	6471	tags=53%, list=45%, signal=96%
GO_REGULATION_OF_STEROID_METABOLIC_PROCESS	92	-0.120722	-1.35195	0.149194	0.447502	1	6522	tags=58%, list=46%, signal=105%
GO_REGULATION_OF_HISTONE_MODIFICATION	123	-0.104595	-1.35126	0.140316	0.447984	1	2819	tags=30%, list=20%, signal=37%
GO_REGULATION_OF_CARDIAC_MUSCLE_CELL_ACTION_POTENTIAL	27	-0.219372	-1.35125	0.123047	0.447276	1	4813	tags=56%, list=34%, signal=84%
GO_RESPONSE_TO_ANGIOTENSIN	24	-0.231035	-1.34835	0.130705	0.451734	1	1469	tags=33%, list=10%, signal=37%
GO_REGULATION_OF_HISTONE_H3_K4_METHYLATION	22	-0.235272	-1.34831	0.121807	0.451059	1	6390	tags=68%, list=45%, signal=123%
GO_POSITIVE_REGULATION_OF_SMALL_GTPASE_MEDIATED_SIGNAL_TRANSDUCTION	60	-0.147392	-1.34761	0.136929	0.451578	1	1715	tags=27%, list=12%, signal=30%
GO_TRANSITION_METAL_ION_HOMEOSTASIS	110	-0.108978	-1.34748	0.115768	0.451061	1	5733	tags=51%, list=40%, signal=84%
GO_SPECIFICATION_OF_SYMMETRY	102	-0.115015	-1.34668	0.125514	0.451704	1	5096	tags=47%, list=36%, signal=73%
GO_MEMBRANE_PROTEIN_PROTEOLYSIS	53	-0.155502	-1.34665	0.125506	0.451025	1	6148	tags=58%, list=43%, signal=102%
GO_SKIN_DEVELOPMENT	209	-0.0817646	-1.34645	0.121569	0.450684	1	6647	tags=55%, list=46%, signal=100%
GO_DIENCEPHALON_DEVELOPMENT	57	-0.153054	-1.34589	0.150905	0.450949	1	2587	tags=33%, list=18%, signal=41%
GO_NEUROBLAST_PROLIFERATION	56	-0.151635	-1.34551	0.120553	0.450902	1	5245	tags=52%, list=37%, signal=81%
GO_MUSCLE_SYSTEM_PROCESS	367	-0.0602053	-1.34377	0.146497	0.453383	1	2863	tags=26%, list=20%, signal=32%
GO_PROTEIN_AUTOPHOSPHORYLATION	216	-0.0781013	-1.34333	0.161885	0.453484	1	8432	tags=67%, list=59%, signal=160%
GO_LIPID_DROPLET_ORGANIZATION	16	-0.281268	-1.34288	0.1423	0.453598	1	7600	tags=81%, list=53%, signal=173%
GO_TRIGLYCERIDE_METABOLIC_PROCESS	28	-0.211032	-1.34268	0.131213	0.453214	1	7712	tags=75%, list=54%, signal=163%
GO_CELLULAR_RESPONSE_TO_CHOLESTEROL	15	-0.293635	-1.34261	0.146293	0.452626	1	1526	tags=40%, list=11%, signal=45%
GO_REGULATION_OF_PHOSPHOLIPASE_ACTIVITY	57	-0.156697	-1.3426	0.144309	0.451895	1	5294	tags=53%, list=37%, signal=83%
GO_REGULATION_OF_SYSTEMIC_ARTERIAL_BLOOD_PRESSURE	68	-0.137529	-1.34235	0.137177	0.451577	1	8556	tags=74%, list=60%, signal=182%
GO_RECEPTOR_SIGNALING_PATHWAY_VIA_STAT	102	-0.111953	-1.34232	0.123431	0.450899	1	4719	tags=44%, list=33%, signal=65%
GO_POSITIVE_REGULATION_OF_HISTONE_H3_K4_METHYLATION	15	-0.286726	-1.34131	0.139344	0.452051	1	6390	tags=73%, list=45%, signal=132%
GO_ANIMAL_ORGAN_MATURATION	20	-0.253965	-1.34116	0.123232	0.451576	1	1379	tags=35%, list=10%, signal=39%
GO_REGULATION_OF_STEM_CELL_PROLIFERATION	56	-0.153872	-1.3404	0.137214	0.452229	1	9553	tags=82%, list=67%, signal=247%
GO_BONE_MINERALIZATION	91	-0.122164	-1.34005	0.151874	0.452137	1	6749	tags=59%, list=47%, signal=112%
GO_NEGATIVE_REGULATION_OF_NEURON_APOPTOTIC_PROCESS	129	-0.100888	-1.3378	0.146392	0.455423	1	10208	tags=81%, list=71%, signal=282%
GO_GPI_ANCHOR_BIOSYNTHETIC_PROCESS	31	-0.202268	-1.33746	0.135628	0.455303	1	9567	tags=87%, list=67%, signal=263%
GO_REGULATION_OF_ALPHA_BETA_T_CELL_ACTIVATION	75	-0.131928	-1.3369	0.13963	0.455588	1	5940	tags=55%, list=42%, signal=93%
GO_REGULATION_OF_DNA_METHYLATION	18	-0.25984	-1.33689	0.12	0.454875	1	3439	tags=50%, list=24%, signal=66%
GO_INORGANIC_ANION_TRANSPORT	129	-0.100958	-1.33665	0.146535	0.454619	1	7104	tags=60%, list=50%, signal=118%
GO_TOLL_LIKE_RECEPTOR_3_SIGNALING_PATHWAY	19	-0.261392	-1.33652	0.135029	0.454087	1	6803	tags=74%, list=48%, signal=140%
GO_POSITIVE_REGULATION_OF_ERK1_AND_ERK2_CASCADE	141	-0.0957249	-1.33426	0.148536	0.45737	1	6960	tags=58%, list=49%, signal=112%
GO_INTRACELLULAR_STEROL_TRANSPORT	19	-0.250303	-1.33399	0.154661	0.457116	1	9971	tags=95%, list=70%, signal=313%
GO_REGULATION_OF_BICELLULAR_TIGHT_JUNCTION_ASSEMBLY	18	-0.256035	-1.33277	0.166329	0.458571	1	5876	tags=67%, list=41%, signal=113%
GO_REGULATION_OF_CELL_ACTIVATION	412	-0.0567546	-1.33256	0.147177	0.45824	1	7055	tags=55%, list=49%, signal=105%
GO_EPITHELIAL_TO_MESENCHYMAL_TRANSITION_INVOLVED_IN_ENDOCARDIAL_CUSHION_FORMATION	15	-0.28231	-1.33236	0.134	0.457826	1	5500	tags=67%, list=38%, signal=108%
GO_PROSTATE_GLAND_DEVELOPMENT	40	-0.178549	-1.33149	0.137097	0.458598	1	4961	tags=52%, list=35%, signal=80%
GO_CAMERA_TYPE_EYE_PHOTORECEPTOR_CELL_DIFFERENTIATION	15	-0.276722	-1.33123	0.140625	0.458323	1	8439	tags=87%, list=59%, signal=211%
GO_RESPONSE_TO_PAIN	24	-0.22258	-1.33017	0.129436	0.459523	1	9929	tags=92%, list=69%, signal=300%
GO_REGULATION_OF_RESPONSE_TO_WOUNDING	125	-0.102293	-1.32995	0.144814	0.459215	1	7129	tags=60%, list=50%, signal=119%
GO_POSITIVE_REGULATION_OF_SPROUTING_ANGIOGENESIS	36	-0.189613	-1.32861	0.141221	0.460757	1	7622	tags=72%, list=53%, signal=154%
GO_CHEMICAL_SYNAPTIC_TRANSMISSION_POSTSYNAPTIC	94	-0.118626	-1.32718	0.1423	0.46262	1	10331	tags=84%, list=72%, signal=301%
GO_CELL_PROLIFERATION_INVOLVED_IN_KIDNEY_DEVELOPMENT	16	-0.271744	-1.32668	0.126531	0.462849	1	2375	tags=44%, list=17%, signal=52%
GO_GLYCEROLIPID_METABOLIC_PROCESS	195	-0.0828121	-1.32622	0.144231	0.462965	1	9317	tags=73%, list=65%, signal=208%
GO_PROTEIN_LOCALIZATION_TO_PLASMA_MEMBRANE	237	-0.0730928	-1.32504	0.142857	0.464315	1	7177	tags=57%, list=50%, signal=113%
GO_POSITIVE_REGULATION_OF_SMALL_MOLECULE_METABOLIC_PROCESS	80	-0.125549	-1.32456	0.132937	0.464526	1	7866	tags=68%, list=55%, signal=149%
GO_ADHERENS_JUNCTION_ORGANIZATION	135	-0.0965191	-1.324	0.128655	0.464802	1	7000	tags=59%, list=49%, signal=114%
GO_MUSCLE_TISSUE_DEVELOPMENT	322	-0.0629657	-1.32267	0.143737	0.466523	1	4804	tags=40%, list=34%, signal=59%
GO_REGULATION_OF_RENAL_SYSTEM_PROCESS	27	-0.212003	-1.32071	0.140845	0.469531	1	9154	tags=85%, list=64%, signal=236%
GO_RETINA_LAYER_FORMATION	18	-0.258774	-1.32052	0.153386	0.46912	1	2660	tags=44%, list=19%, signal=55%
GO_NEGATIVE_REGULATION_OF_MYELOID_LEUKOCYTE_DIFFERENTIATION	39	-0.177635	-1.32004	0.148893	0.469256	1	6266	tags=62%, list=44%, signal=109%
GO_VASODILATION	29	-0.207346	-1.31899	0.149474	0.470428	1	8381	tags=79%, list=59%, signal=191%
GO_POSITIVE_REGULATION_OF_ANION_TRANSPORT	39	-0.182057	-1.31822	0.14898	0.471022	1	3637	tags=44%, list=25%, signal=58%
GO_NEGATIVE_REGULATION_OF_CELL_ACTIVATION	146	-0.0925446	-1.31769	0.121457	0.471303	1	6427	tags=54%, list=45%, signal=97%
GO_RESPONSE_TO_PEPTIDE	422	-0.0569683	-1.31656	0.131579	0.472739	1	4055	tags=34%, list=28%, signal=46%
GO_AMINOGLYCAN_METABOLIC_PROCESS	124	-0.100978	-1.31592	0.165644	0.473224	1	7332	tags=61%, list=51%, signal=125%
GO_REGULATION_OF_JUN_KINASE_ACTIVITY	77	-0.127442	-1.31542	0.161538	0.473476	1	8029	tags=69%, list=56%, signal=156%
GO_NEGATIVE_REGULATION_OF_TUMOR_NECROSIS_FACTOR_SUPERFAMILY_CYTOKINE_PRODUCTION	44	-0.164781	-1.31541	0.131931	0.472775	1	6750	tags=64%, list=47%, signal=120%
GO_MUSCLE_HYPERTROPHY_IN_RESPONSE_TO_STRESS	21	-0.240871	-1.31512	0.152778	0.472595	1	6774	tags=71%, list=47%, signal=136%
GO_ENDOTHELIUM_DEVELOPMENT	105	-0.111682	-1.31421	0.161165	0.473688	1	9036	tags=74%, list=63%, signal=200%
GO_POSITIVE_REGULATION_OF_AXONOGENESIS	80	-0.128025	-1.31312	0.171843	0.474951	1	7116	tags=63%, list=50%, signal=124%
GO_POSITIVE_REGULATION_OF_REACTIVE_OXYGEN_SPECIES_METABOLIC_PROCESS	37	-0.178419	-1.3131	0.142553	0.474263	1	6730	tags=65%, list=47%, signal=122%
GO_REGULATION_OF_EXTENT_OF_CELL_GROWTH	103	-0.111263	-1.31301	0.142857	0.473705	1	7166	tags=61%, list=50%, signal=122%
GO_PLATELET_ACTIVATION	134	-0.0994178	-1.31286	0.138728	0.473233	1	3714	tags=36%, list=26%, signal=48%
GO_ENDOCARDIAL_CUSHION_MORPHOGENESIS	29	-0.20519	-1.31279	0.147609	0.472647	1	4961	tags=55%, list=35%, signal=84%
GO_NEGATIVE_REGULATION_OF_SMALL_MOLECULE_METABOLIC_PROCESS	57	-0.147278	-1.31258	0.153846	0.472303	1	8187	tags=72%, list=57%, signal=168%
GO_MONOCARBOXYLIC_ACID_TRANSPORT	122	-0.102022	-1.31216	0.159363	0.472358	1	7695	tags=64%, list=54%, signal=137%
GO_NEURON_FATE_SPECIFICATION	16	-0.269643	-1.31206	0.163462	0.471819	1	9553	tags=94%, list=67%, signal=282%
GO_GLYCEROLIPID_CATABOLIC_PROCESS	42	-0.171264	-1.31188	0.146245	0.47143	1	8452	tags=76%, list=59%, signal=186%
GO_CELLULAR_RESPONSE_TO_VITAMIN	26	-0.218177	-1.31112	0.154489	0.472117	1	6235	tags=65%, list=44%, signal=116%
GO_SMOOTH_MUSCLE_CONTRACTION	88	-0.11935	-1.31079	0.148676	0.471995	1	1067	tags=19%, list=7%, signal=21%
GO_POSITIVE_REGULATION_OF_CELL_MORPHOGENESIS_INVOLVED_IN_DIFFERENTIATION	139	-0.0947138	-1.31024	0.141434	0.472293	1	2157	tags=24%, list=15%, signal=29%
GO_ESTABLISHMENT_OF_PROTEIN_LOCALIZATION_TO_CHROMOSOME	24	-0.226364	-1.31014	0.155689	0.471774	1	2727	tags=42%, list=19%, signal=51%
GO_POSITIVE_REGULATION_OF_SMOOTH_MUSCLE_CELL_MIGRATION	35	-0.182734	-1.3097	0.143145	0.471863	1	7198	tags=69%, list=50%, signal=138%
GO_L_GLUTAMATE_TRANSMEMBRANE_TRANSPORT	21	-0.240237	-1.30948	0.163022	0.471613	1	4060	tags=52%, list=28%, signal=73%
GO_STRESS_ACTIVATED_PROTEIN_KINASE_SIGNALING_CASCADE	264	-0.0690974	-1.30884	0.137525	0.472088	1	7100	tags=56%, list=50%, signal=110%
GO_ESTABLISHMENT_OR_MAINTENANCE_OF_BIPOLAR_CELL_POLARITY	45	-0.162952	-1.3088	0.126294	0.471458	1	5621	tags=56%, list=39%, signal=91%
GO_TOR_SIGNALING	101	-0.11136	-1.30872	0.141748	0.470901	1	8753	tags=72%, list=61%, signal=185%
GO_POSITIVE_REGULATION_OF_SYNAPSE_ASSEMBLY	65	-0.138996	-1.30831	0.159329	0.470911	1	8580	tags=74%, list=60%, signal=184%
GO_REGULATION_OF_GENE_EXPRESSION_EPIGENETIC	269	-0.0696313	-1.30717	0.132039	0.472271	1	6252	tags=51%, list=44%, signal=88%
GO_CELL_SUBSTRATE_JUNCTION_ASSEMBLY	94	-0.115824	-1.30714	0.151515	0.471626	1	7177	tags=62%, list=50%, signal=123%
GO_POSITIVE_REGULATION_OF_NEUROTRANSMITTER_TRANSPORT	33	-0.193149	-1.30666	0.165631	0.471766	1	7210	tags=70%, list=50%, signal=140%
GO_EMBRYONIC_FORELIMB_MORPHOGENESIS	25	-0.216941	-1.30646	0.15	0.471489	1	7770	tags=76%, list=54%, signal=166%
GO_CALCIUM_ION_TRANSMEMBRANE_IMPORT_INTO_CYTOSOL	114	-0.10389	-1.30617	0.156	0.471345	1	4547	tags=42%, list=32%, signal=61%
GO_REGULATION_OF_WOUND_HEALING	100	-0.112184	-1.30583	0.159363	0.471228	1	7129	tags=61%, list=50%, signal=121%
GO_ADIPOSE_TISSUE_DEVELOPMENT	38	-0.17307	-1.30431	0.145492	0.473191	1	5810	tags=58%, list=41%, signal=97%
GO_CARDIAC_SEPTUM_DEVELOPMENT	92	-0.114166	-1.30326	0.170886	0.474412	1	5372	tags=49%, list=38%, signal=78%
GO_REGULATION_OF_LEUKOCYTE_APOPTOTIC_PROCESS	65	-0.138595	-1.30267	0.153535	0.474767	1	3967	tags=42%, list=28%, signal=57%
GO_MODULATION_OF_TRANSCRIPTION_IN_OTHER_ORGANISM_INVOLVED_IN_SYMBIOTIC_INTERACTION	23	-0.227456	-1.30221	0.163599	0.474899	1	6078	tags=65%, list=43%, signal=113%
GO_RESPONSE_TO_RETINOIC_ACID	90	-0.117559	-1.30179	0.153226	0.474966	1	8497	tags=71%, list=59%, signal=174%
GO_ZINC_ION_TRANSMEMBRANE_TRANSPORT	21	-0.233145	-1.30152	0.1639	0.474778	1	4842	tags=57%, list=34%, signal=86%
GO_ISOPRENOID_METABOLIC_PROCESS	66	-0.139102	-1.30147	0.160825	0.474189	1	6036	tags=56%, list=42%, signal=97%
GO_CARDIAC_CHAMBER_MORPHOGENESIS	107	-0.110366	-1.3008	0.164241	0.474694	1	5249	tags=48%, list=37%, signal=75%
GO_SPHINGOLIPID_METABOLIC_PROCESS	70	-0.13356	-1.29997	0.169388	0.475553	1	9742	tags=81%, list=68%, signal=254%
GO_DIGESTIVE_TRACT_MORPHOGENESIS	42	-0.168367	-1.29987	0.158215	0.47504	1	6451	tags=62%, list=45%, signal=112%
GO_REGULATION_OF_PEPTIDE_HORMONE_SECRETION	162	-0.0870155	-1.29952	0.153693	0.474999	1	2301	tags=25%, list=16%, signal=29%
GO_MODULATION_OF_EXCITATORY_POSTSYNAPTIC_POTENTIAL	39	-0.173221	-1.29919	0.163968	0.474897	1	9628	tags=85%, list=67%, signal=258%
GO_NEGATIVE_REGULATION_OF_AXONOGENESIS	68	-0.133734	-1.29729	0.174797	0.477729	1	5036	tags=49%, list=35%, signal=75%
GO_RESPONSE_TO_HYDROPEROXIDE	19	-0.250425	-1.29678	0.154599	0.477978	1	7712	tags=79%, list=54%, signal=171%
GO_POSITIVE_REGULATION_OF_CELL_JUNCTION_ASSEMBLY	32	-0.194073	-1.29632	0.164609	0.478129	1	2147	tags=34%, list=15%, signal=40%
GO_POSITIVE_REGULATION_OF_KINASE_ACTIVITY	497	-0.0502571	-1.29612	0.168724	0.477875	1	7189	tags=55%, list=50%, signal=107%
GO_CARTILAGE_MORPHOGENESIS	22	-0.223744	-1.29579	0.163022	0.477804	1	1356	tags=32%, list=9%, signal=35%
GO_NEURAL_CREST_CELL_MIGRATION	47	-0.156834	-1.29529	0.172691	0.47802	1	2633	tags=34%, list=18%, signal=42%
GO_REGULATION_OF_NOTCH_SIGNALING_PATHWAY	88	-0.119254	-1.29482	0.146694	0.478175	1	9516	tags=78%, list=67%, signal=233%
GO_FATTY_ACID_CATABOLIC_PROCESS	91	-0.114694	-1.29397	0.143969	0.47901	1	8269	tags=69%, list=58%, signal=163%
GO_SNRNA_PROCESSING	22	-0.232922	-1.29365	0.182203	0.478913	1	8373	tags=82%, list=59%, signal=197%
GO_STEROL_METABOLIC_PROCESS	75	-0.125856	-1.29362	0.17284	0.478283	1	9648	tags=80%, list=67%, signal=245%
GO_HEART_TRABECULA_MORPHOGENESIS	31	-0.193928	-1.2915	0.172481	0.481492	1	6919	tags=68%, list=48%, signal=131%
GO_PINOCYTOSIS	19	-0.245242	-1.29148	0.160156	0.480845	1	7786	tags=79%, list=54%, signal=173%
GO_COAGULATION	253	-0.0695714	-1.29073	0.164729	0.481612	1	3714	tags=33%, list=26%, signal=44%
GO_MRNA_METABOLIC_PROCESS	479	-0.0511501	-1.29024	0.139489	0.481842	1	11322	tags=84%, list=79%, signal=391%
GO_TRNA_MODIFICATION	80	-0.125837	-1.29014	0.176699	0.481335	1	8398	tags=71%, list=59%, signal=172%
GO_HISTONE_H4_ACETYLATION	63	-0.136239	-1.28972	0.16699	0.481364	1	3508	tags=38%, list=25%, signal=50%
GO_REGULATION_OF_PROTEIN_LOCALIZATION_TO_PLASMA_MEMBRANE	85	-0.118893	-1.28913	0.165339	0.481792	1	4198	tags=41%, list=29%, signal=58%
GO_IRE1_MEDIATED_UNFOLDED_PROTEIN_RESPONSE	61	-0.139857	-1.28711	0.169591	0.484819	1	8322	tags=72%, list=58%, signal=172%
GO_REGULATION_OF_LIPASE_ACTIVITY	77	-0.123931	-1.28594	0.187251	0.486327	1	5294	tags=49%, list=37%, signal=78%
GO_REGULATION_OF_LEUKOCYTE_MIGRATION	135	-0.0934313	-1.28567	0.160714	0.486157	1	7785	tags=64%, list=54%, signal=139%
GO_MUSCLE_CONTRACTION	291	-0.0660952	-1.28439	0.170254	0.48775	1	2809	tags=26%, list=20%, signal=32%
GO_CELL_DIFFERENTIATION_INVOLVED_IN_KIDNEY_DEVELOPMENT	47	-0.157359	-1.28205	0.154286	0.491263	1	1713	tags=28%, list=12%, signal=31%
GO_REGULATION_OF_CHEMOTAXIS	166	-0.0863079	-1.28121	0.166341	0.492125	1	7738	tags=63%, list=54%, signal=135%
GO_VASCULAR_ASSOCIATED_SMOOTH_MUSCLE_CELL_MIGRATION	21	-0.235597	-1.27981	0.173913	0.494033	1	4807	tags=57%, list=34%, signal=86%
GO_PRESYNAPSE_ORGANIZATION	41	-0.168932	-1.27943	0.167006	0.494061	1	7356	tags=68%, list=51%, signal=140%
GO_NEURON_RECOGNITION	47	-0.155641	-1.27866	0.179959	0.494782	1	2650	tags=34%, list=19%, signal=42%
GO_REGULATION_OF_LIPID_KINASE_ACTIVITY	56	-0.145736	-1.27779	0.171937	0.495757	1	3542	tags=39%, list=25%, signal=52%
GO_POSITIVE_REGULATION_OF_MULTICELLULAR_ORGANISM_GROWTH	29	-0.196015	-1.27699	0.186583	0.49662	1	3613	tags=45%, list=25%, signal=60%
GO_REGULATION_OF_RAS_PROTEIN_SIGNAL_TRANSDUCTION	213	-0.0752757	-1.2768	0.166324	0.496271	1	1290	tags=16%, list=9%, signal=18%
GO_REGULATION_OF_TORC1_SIGNALING	26	-0.208118	-1.27617	0.162109	0.49677	1	4729	tags=54%, list=33%, signal=80%
GO_MAMMARY_GLAND_EPITHELIAL_CELL_DIFFERENTIATION	15	-0.270261	-1.27604	0.188525	0.496347	1	4719	tags=60%, list=33%, signal=89%
GO_ANION_TRANSMEMBRANE_TRANSPORT	225	-0.0736127	-1.27534	0.168279	0.497033	1	2841	tags=27%, list=20%, signal=33%
GO_PROTEIN_LOCALIZATION_TO_LYSOSOME	38	-0.173458	-1.27411	0.182365	0.498718	1	3171	tags=39%, list=22%, signal=51%
GO_T_CELL_APOPTOTIC_PROCESS	37	-0.175036	-1.27399	0.154309	0.498236	1	7551	tags=70%, list=53%, signal=149%
GO_RESPONSE_TO_ALKALOID	95	-0.110633	-1.27366	0.168067	0.498105	1	2192	tags=26%, list=15%, signal=31%
GO_POSITIVE_REGULATION_OF_FAT_CELL_DIFFERENTIATION	56	-0.144703	-1.27358	0.171488	0.49757	1	5599	tags=54%, list=39%, signal=88%
GO_POSITIVE_REGULATION_OF_CHEMOTAXIS	104	-0.105758	-1.27304	0.185259	0.497905	1	7710	tags=64%, list=54%, signal=139%
GO_CELLULAR_RESPONSE_TO_PEPTIDE_HORMONE_STIMULUS	267	-0.0666124	-1.27297	0.160643	0.497329	1	4046	tags=35%, list=28%, signal=48%
GO_HETEROPHILIC_CELL_CELL_ADHESION_VIA_PLASMA_MEMBRANE_CELL_ADHESION_MOLECULES	35	-0.177663	-1.27293	0.163386	0.496757	1	735	tags=23%, list=5%, signal=24%
GO_POSITIVE_REGULATION_OF_CELL_DEVELOPMENT	466	-0.052867	-1.27061	0.170923	0.500385	1	5927	tags=47%, list=41%, signal=77%
GO_NUCLEOTIDE_TRANSPORT	17	-0.25824	-1.27005	0.172549	0.500719	1	4723	tags=59%, list=33%, signal=88%
GO_REGULATION_OF_B_CELL_DIFFERENTIATION	24	-0.217699	-1.26982	0.18146	0.50044	1	5829	tags=63%, list=41%, signal=105%
GO_CELL_SURFACE_RECEPTOR_SIGNALING_PATHWAY_INVOLVED_IN_HEART_DEVELOPMENT	22	-0.224158	-1.26974	0.171429	0.499894	1	5249	tags=59%, list=37%, signal=93%
GO_POSITIVE_REGULATION_OF_STRESS_FIBER_ASSEMBLY	49	-0.152132	-1.26942	0.151163	0.499823	1	8045	tags=71%, list=56%, signal=163%
GO_POSITIVE_REGULATION_OF_ION_TRANSPORT	216	-0.0759312	-1.26888	0.16499	0.500088	1	2903	tags=28%, list=20%, signal=34%
GO_NEGATIVE_REGULATION_OF_EPITHELIAL_TO_MESENCHYMAL_TRANSITION	23	-0.221242	-1.26666	0.173228	0.5034	1	4302	tags=52%, list=30%, signal=75%
GO_REGULATION_OF_MYELOID_LEUKOCYTE_MEDIATED_IMMUNITY	44	-0.165374	-1.26533	0.165657	0.505232	1	8691	tags=77%, list=61%, signal=196%
GO_CELLULAR_RESPONSE_TO_FLUID_SHEAR_STRESS	17	-0.253354	-1.26478	0.181644	0.505557	1	1429	tags=35%, list=10%, signal=39%
GO_REGULATION_OF_EPITHELIAL_TUBE_FORMATION	15	-0.270527	-1.26445	0.185741	0.505503	1	1856	tags=40%, list=13%, signal=46%
GO_REGULATION_OF_HOMOTYPIC_CELL_CELL_ADHESION	21	-0.233112	-1.26389	0.174257	0.505815	1	6204	tags=67%, list=43%, signal=118%
GO_PHOSPHATIDYLSERINE_METABOLIC_PROCESS	18	-0.244642	-1.26302	0.179487	0.506812	1	10804	tags=100%, list=76%, signal=409%
GO_POST_EMBRYONIC_ANIMAL_ORGAN_DEVELOPMENT	15	-0.272166	-1.26296	0.199601	0.506242	1	7551	tags=80%, list=53%, signal=169%
GO_ESTABLISHMENT_OF_PLANAR_POLARITY_INVOLVED_IN_NEURAL_TUBE_CLOSURE	15	-0.270527	-1.26285	0.175758	0.50581	1	1856	tags=40%, list=13%, signal=46%
GO_ORGANIC_ANION_TRANSPORT	378	-0.0569314	-1.26265	0.180915	0.505489	1	2915	tags=26%, list=20%, signal=32%
GO_MORPHOGENESIS_OF_AN_EPITHELIUM	459	-0.0509792	-1.26123	0.180556	0.507477	1	4715	tags=38%, list=33%, signal=55%
GO_MUSCLE_CELL_CELLULAR_HOMEOSTASIS	21	-0.227017	-1.26123	0.182013	0.506805	1	6291	tags=67%, list=44%, signal=119%
GO_NEGATIVE_REGULATION_OF_DENDRITE_DEVELOPMENT	24	-0.216368	-1.26083	0.187146	0.5069	1	7635	tags=75%, list=53%, signal=161%
GO_POSITIVE_REGULATION_OF_STEROL_TRANSPORT	18	-0.247288	-1.26068	0.182186	0.506526	1	2824	tags=44%, list=20%, signal=55%
GO_REGULATION_OF_CARDIAC_MUSCLE_CONTRACTION_BY_REGULATION_OF_THE_RELEASE_OF_SEQUESTERED_CALCIUM_ION	19	-0.241393	-1.26039	0.162933	0.506412	1	2574	tags=42%, list=18%, signal=51%
GO_NEGATIVE_REGULATION_OF_COAGULATION	39	-0.171782	-1.26024	0.208661	0.506007	1	6716	tags=64%, list=47%, signal=121%
GO_ENDOTHELIAL_CELL_CHEMOTAXIS	24	-0.216555	-1.25928	0.190574	0.50719	1	6441	tags=67%, list=45%, signal=121%
GO_NEGATIVE_REGULATION_OF_CELLULAR_RESPONSE_TO_GROWTH_FACTOR_STIMULUS	128	-0.0978393	-1.25775	0.213147	0.509459	1	4981	tags=45%, list=35%, signal=68%
GO_REGULATION_OF_PLATELET_DERIVED_GROWTH_FACTOR_RECEPTOR_SIGNALING_PATHWAY	20	-0.236775	-1.25763	0.191753	0.509006	1	6628	tags=70%, list=46%, signal=130%
GO_REGULATION_OF_VASCULAR_SMOOTH_MUSCLE_CELL_PROLIFERATION	47	-0.154812	-1.25674	0.198732	0.51	1	4791	tags=49%, list=34%, signal=73%
GO_RESPIRATORY_GASEOUS_EXCHANGE	52	-0.143526	-1.25653	0.189135	0.509705	1	7304	tags=65%, list=51%, signal=133%
GO_NEGATIVE_REGULATION_OF_INTERFERON_GAMMA_PRODUCTION	19	-0.241861	-1.25568	0.196941	0.51073	1	5577	tags=63%, list=39%, signal=103%
GO_EMBRYONIC_PLACENTA_DEVELOPMENT	77	-0.121274	-1.25555	0.190855	0.510286	1	10159	tags=83%, list=71%, signal=286%
GO_NEURAL_CREST_CELL_DIFFERENTIATION	76	-0.119158	-1.25554	0.182952	0.509632	1	2633	tags=30%, list=18%, signal=37%
GO_HINDBRAIN_MORPHOGENESIS	39	-0.17005	-1.25506	0.184049	0.509906	1	5641	tags=56%, list=39%, signal=93%
GO_CELLULAR_RESPONSE_TO_GROWTH_HORMONE_STIMULUS	17	-0.256617	-1.25476	0.193676	0.509793	1	7269	tags=76%, list=51%, signal=155%
GO_NEGATIVE_REGULATION_OF_REACTIVE_OXYGEN_SPECIES_BIOSYNTHETIC_PROCESS	24	-0.219124	-1.25371	0.178926	0.511113	1	7000	tags=71%, list=49%, signal=139%
GO_COLLAGEN_FIBRIL_ORGANIZATION	47	-0.157328	-1.25316	0.203285	0.51153	1	6276	tags=60%, list=44%, signal=106%
GO_REGENERATION	156	-0.0900355	-1.25298	0.202454	0.511176	1	7892	tags=64%, list=55%, signal=142%
GO_SENSORY_PERCEPTION_OF_CHEMICAL_STIMULUS	53	-0.151475	-1.25295	0.208835	0.51055	1	3508	tags=40%, list=25%, signal=52%
GO_RETINOIC_ACID_RECEPTOR_SIGNALING_PATHWAY	27	-0.201109	-1.25203	0.174419	0.511584	1	7721	tags=74%, list=54%, signal=161%
GO_NEUROTROPHIN_TRK_RECEPTOR_SIGNALING_PATHWAY	32	-0.187886	-1.25108	0.175476	0.512724	1	4469	tags=50%, list=31%, signal=73%
GO_HYALURONAN_CATABOLIC_PROCESS	15	-0.271592	-1.25105	0.2	0.512117	1	4700	tags=60%, list=33%, signal=89%
GO_NEGATIVE_REGULATION_OF_TELOMERE_MAINTENANCE_VIA_TELOMERE_LENGTHENING	23	-0.215594	-1.25097	0.192079	0.511643	1	8112	tags=78%, list=57%, signal=181%
GO_LYMPHOCYTE_APOPTOTIC_PROCESS	54	-0.141631	-1.25044	0.18835	0.511983	1	9103	tags=78%, list=64%, signal=213%
GO_COCHLEA_MORPHOGENESIS	19	-0.242344	-1.24992	0.185567	0.512331	1	1808	tags=37%, list=13%, signal=42%
GO_VENTRICULAR_CARDIAC_MUSCLE_CELL_ACTION_POTENTIAL	30	-0.194691	-1.24991	0.189555	0.511689	1	3895	tags=47%, list=27%, signal=64%
GO_DENDRITIC_SPINE_MORPHOGENESIS	54	-0.145173	-1.24966	0.202312	0.511491	1	3493	tags=39%, list=24%, signal=51%
GO_CELLULAR_RESPONSE_TO_BIOTIC_STIMULUS	167	-0.0816802	-1.24916	0.180527	0.511815	1	7065	tags=57%, list=49%, signal=112%
GO_POSITIVE_REGULATION_OF_INSULIN_SECRETION	59	-0.137522	-1.24867	0.184647	0.512073	1	7493	tags=66%, list=52%, signal=138%
GO_REGULATION_OF_PHOSPHOLIPASE_C_ACTIVITY	39	-0.171804	-1.24842	0.207585	0.511896	1	5616	tags=56%, list=39%, signal=93%
GO_EMBRYONIC_CRANIAL_SKELETON_MORPHOGENESIS	40	-0.164759	-1.24812	0.208333	0.511787	1	1941	tags=30%, list=14%, signal=35%
GO_POSITIVE_REGULATION_OF_TRANSMEMBRANE_TRANSPORT	165	-0.0822537	-1.24516	0.210309	0.516693	1	4817	tags=42%, list=34%, signal=62%
GO_REGULATION_OF_RECEPTOR_LOCALIZATION_TO_SYNAPSE	17	-0.254813	-1.24514	0.191837	0.516064	1	3931	tags=53%, list=27%, signal=73%
GO_REGULATION_OF_PLATELET_AGGREGATION	16	-0.253887	-1.24379	0.183752	0.518134	1	6204	tags=69%, list=43%, signal=121%
GO_GASTRULATION_WITH_MOUTH_FORMING_SECOND	23	-0.212185	-1.24362	0.185259	0.517787	1	1945	tags=35%, list=14%, signal=40%
GO_INTRINSIC_APOPTOTIC_SIGNALING_PATHWAY_IN_RESPONSE_TO_OXIDATIVE_STRESS	39	-0.168863	-1.2433	0.210728	0.517722	1	8957	tags=79%, list=63%, signal=212%
GO_HEART_PROCESS	248	-0.0680869	-1.24236	0.209073	0.518866	1	4002	tags=35%, list=28%, signal=47%
GO_NONRIBOSOMAL_PEPTIDE_BIOSYNTHETIC_PROCESS	16	-0.259034	-1.24221	0.219316	0.518509	1	3450	tags=50%, list=24%, signal=66%
GO_RESPONSE_TO_INTERLEUKIN_6	32	-0.182908	-1.2421	0.194499	0.51804	1	9901	tags=88%, list=69%, signal=284%
GO_CELL_COMMUNICATION_BY_ELECTRICAL_COUPLING	28	-0.196824	-1.24207	0.220532	0.51744	1	2809	tags=39%, list=20%, signal=49%
GO_CYTOSOLIC_CALCIUM_ION_TRANSPORT	138	-0.0913613	-1.24157	0.214583	0.517754	1	4198	tags=38%, list=29%, signal=54%
GO_STARTLE_RESPONSE	24	-0.214523	-1.24027	0.203774	0.519614	1	8257	tags=79%, list=58%, signal=187%
GO_EXTRACELLULAR_MATRIX_ASSEMBLY	25	-0.206018	-1.24025	0.204633	0.519006	1	3923	tags=48%, list=27%, signal=66%
GO_GROWTH_PLATE_CARTILAGE_MORPHOGENESIS	15	-0.270032	-1.24008	0.228175	0.518652	1	910	tags=33%, list=6%, signal=36%
GO_STEROL_TRANSPORT	73	-0.123406	-1.23952	0.193018	0.5191	1	1575	tags=23%, list=11%, signal=26%
GO_INTESTINAL_ABSORPTION	19	-0.236877	-1.23923	0.217039	0.519004	1	7153	tags=74%, list=50%, signal=147%
GO_SMOOTH_MUSCLE_CELL_PROLIFERATION	120	-0.100381	-1.23864	0.210634	0.51949	1	7513	tags=63%, list=53%, signal=131%
GO_CERAMIDE_BIOSYNTHETIC_PROCESS	56	-0.135965	-1.23672	0.218992	0.522526	1	8021	tags=70%, list=56%, signal=158%
GO_SEQUESTERING_OF_CALCIUM_ION	106	-0.103415	-1.23546	0.200418	0.524256	1	4198	tags=40%, list=29%, signal=56%
GO_REGULATION_OF_PHOSPHATASE_ACTIVITY	153	-0.0865381	-1.23544	0.211417	0.523629	1	6439	tags=54%, list=45%, signal=96%
GO_CHONDROCYTE_DEVELOPMENT	41	-0.162936	-1.23531	0.2167	0.523206	1	4652	tags=49%, list=33%, signal=72%
GO_RESPONSE_TO_BMP	129	-0.0928679	-1.23424	0.212982	0.524619	1	5113	tags=45%, list=36%, signal=69%
GO_REGULATION_OF_STEROID_BIOSYNTHETIC_PROCESS	72	-0.126234	-1.23414	0.202454	0.524181	1	9126	tags=76%, list=64%, signal=210%
GO_REGULATION_OF_BONE_MINERALIZATION	59	-0.135546	-1.23318	0.228571	0.5254	1	5825	tags=54%, list=41%, signal=91%
GO_NUCLEOSIDE_BISPHOSPHATE_BIOSYNTHETIC_PROCESS	63	-0.132393	-1.23286	0.185259	0.525389	1	8555	tags=73%, list=60%, signal=181%
GO_FATTY_ACID_METABOLIC_PROCESS	210	-0.0756455	-1.23262	0.22824	0.525232	1	5675	tags=47%, list=40%, signal=77%
GO_SKELETAL_MUSCLE_CELL_DIFFERENTIATION	55	-0.144515	-1.23207	0.234177	0.525572	1	4961	tags=49%, list=35%, signal=75%
GO_NEGATIVE_REGULATION_OF_GLIAL_CELL_DIFFERENTIATION	20	-0.231802	-1.23139	0.204167	0.52624	1	6699	tags=70%, list=47%, signal=132%
GO_RIBONUCLEOSIDE_MONOPHOSPHATE_BIOSYNTHETIC_PROCESS	31	-0.185095	-1.22986	0.218688	0.528514	1	7045	tags=68%, list=49%, signal=133%
GO_ENDOPLASMIC_RETICULUM_UNFOLDED_PROTEIN_RESPONSE	107	-0.100948	-1.22927	0.195918	0.528981	1	8322	tags=68%, list=58%, signal=162%
GO_ENDOTHELIAL_CELL_MIGRATION	182	-0.0781984	-1.22916	0.227364	0.52854	1	7145	tags=58%, list=50%, signal=114%
GO_VASCULAR_PROCESS_IN_CIRCULATORY_SYSTEM	136	-0.091945	-1.22869	0.205945	0.528777	1	8475	tags=68%, list=59%, signal=166%
GO_RESPONSE_TO_INCREASED_OXYGEN_LEVELS	25	-0.205306	-1.22848	0.22449	0.528536	1	4505	tags=52%, list=32%, signal=76%
GO_MATERNAL_PLACENTA_DEVELOPMENT	32	-0.191864	-1.22827	0.208589	0.528254	1	8433	tags=78%, list=59%, signal=190%
GO_REGULATION_OF_VASOCONSTRICTION	46	-0.153416	-1.22811	0.195609	0.527905	1	1855	tags=28%, list=13%, signal=32%
GO_CALCIUM_ION_IMPORT	62	-0.133356	-1.22803	0.222	0.527406	1	10093	tags=84%, list=71%, signal=284%
GO_REGULATION_OF_EXTRINSIC_APOPTOTIC_SIGNALING_PATHWAY_VIA_DEATH_DOMAIN_RECEPTORS	49	-0.149256	-1.22795	0.205451	0.526896	1	9253	tags=80%, list=65%, signal=225%
GO_ZINC_ION_TRANSPORT	26	-0.200199	-1.22761	0.237255	0.526873	1	4842	tags=54%, list=34%, signal=81%
GO_TOLL_LIKE_RECEPTOR_4_SIGNALING_PATHWAY	28	-0.195562	-1.22752	0.213439	0.526391	1	6401	tags=64%, list=45%, signal=116%
GO_HISTONE_H3_K9_TRIMETHYLATION	15	-0.265075	-1.22689	0.216216	0.526906	1	3840	tags=53%, list=27%, signal=73%
GO_MICROTUBULE_NUCLEATION	26	-0.202717	-1.22604	0.188462	0.527909	1	8655	tags=81%, list=61%, signal=204%
GO_POSITIVE_REGULATION_OF_FOCAL_ADHESION_ASSEMBLY	24	-0.213308	-1.22555	0.219368	0.528157	1	1722	tags=33%, list=12%, signal=38%
GO_POSITIVE_REGULATION_OF_PEPTIDE_HORMONE_SECRETION	72	-0.122282	-1.22493	0.19596	0.528782	1	6601	tags=58%, list=46%, signal=108%
GO_NEGATIVE_REGULATION_OF_EXTRINSIC_APOPTOTIC_SIGNALING_PATHWAY	85	-0.112746	-1.22484	0.19802	0.528326	1	9331	tags=76%, list=65%, signal=219%
GO_NEGATIVE_REGULATION_OF_TOR_SIGNALING	40	-0.167565	-1.22437	0.220619	0.528637	1	9049	tags=80%, list=63%, signal=217%
GO_HEART_VALVE_DEVELOPMENT	49	-0.146461	-1.22307	0.234216	0.530439	1	5500	tags=53%, list=38%, signal=86%
GO_REGULATION_OF_CYCLASE_ACTIVITY	37	-0.169029	-1.22272	0.218295	0.530506	1	4932	tags=51%, list=34%, signal=78%
GO_POSITIVE_REGULATION_OF_ACTIVATED_T_CELL_PROLIFERATION	18	-0.240564	-1.22229	0.219512	0.530669	1	2920	tags=44%, list=20%, signal=56%
GO_POSITIVE_REGULATION_OF_GTPASE_ACTIVITY	333	-0.0577517	-1.22127	0.218437	0.531911	1	10142	tags=77%, list=71%, signal=257%
GO_REGULATION_OF_TUBE_SIZE	114	-0.101063	-1.22096	0.210856	0.531869	1	8600	tags=70%, list=60%, signal=175%
GO_VESICLE_CYTOSKELETAL_TRAFFICKING	47	-0.151818	-1.2208	0.202041	0.531547	1	5442	tags=53%, list=38%, signal=86%
GO_NEGATIVE_REGULATION_OF_BINDING	137	-0.0883063	-1.22014	0.218295	0.532134	1	6890	tags=57%, list=48%, signal=109%
GO_RESPONSE_TO_PROGESTERONE	37	-0.17159	-1.21945	0.214137	0.532846	1	6441	tags=62%, list=45%, signal=113%
GO_POSITIVE_REGULATION_OF_GLYCOLYTIC_PROCESS	17	-0.244506	-1.21914	0.225873	0.532791	1	6601	tags=71%, list=46%, signal=131%
GO_NEURON_MIGRATION	136	-0.0906281	-1.21901	0.233792	0.53243	1	3448	tags=33%, list=24%, signal=43%
GO_RESPONSE_TO_GROWTH_HORMONE	29	-0.184632	-1.2187	0.242545	0.532384	1	9691	tags=86%, list=68%, signal=267%
GO_VESICLE_CARGO_LOADING	19	-0.235627	-1.21858	0.210634	0.531976	1	5666	tags=63%, list=40%, signal=104%
GO_POSITIVE_REGULATION_OF_PROTEIN_LOCALIZATION_TO_CELL_PERIPHERY	57	-0.13384	-1.21771	0.217131	0.533018	1	3613	tags=39%, list=25%, signal=51%
GO_POSTSYNAPTIC_MODULATION_OF_CHEMICAL_SYNAPTIC_TRANSMISSION	17	-0.242392	-1.21746	0.210216	0.532795	1	9154	tags=88%, list=64%, signal=245%
GO_REGULATION_OF_NUCLEOBASE_CONTAINING_COMPOUND_TRANSPORT	16	-0.252766	-1.21732	0.248509	0.532458	1	9794	tags=94%, list=69%, signal=297%
GO_POSITIVE_REGULATION_OF_ENDOCYTOSIS	89	-0.109884	-1.21678	0.217204	0.532875	1	7917	tags=66%, list=55%, signal=148%
GO_REGULATION_OF_CELLULAR_CARBOHYDRATE_METABOLIC_PROCESS	95	-0.105923	-1.21644	0.216599	0.532879	1	6021	tags=53%, list=42%, signal=90%
GO_REGULATION_OF_INFLAMMATORY_RESPONSE	238	-0.0672747	-1.21642	0.2167	0.532289	1	7765	tags=61%, list=54%, signal=131%
GO_POSITIVE_REGULATION_OF_NEUROTRANSMITTER_SECRETION	21	-0.216352	-1.21575	0.210938	0.533051	1	7124	tags=71%, list=50%, signal=142%
GO_MIRNA_METABOLIC_PROCESS	19	-0.235878	-1.21323	0.225049	0.537086	1	4910	tags=58%, list=34%, signal=88%
GO_REGULATION_OF_DENDRITE_MORPHOGENESIS	85	-0.112788	-1.2132	0.222672	0.536498	1	3612	tags=36%, list=25%, signal=49%
GO_REGULATION_OF_SUPEROXIDE_METABOLIC_PROCESS	27	-0.194838	-1.21282	0.219409	0.536617	1	7281	tags=70%, list=51%, signal=143%
GO_REGULATION_OF_MYELOID_LEUKOCYTE_DIFFERENTIATION	91	-0.107958	-1.21281	0.209486	0.535992	1	5694	tags=51%, list=40%, signal=83%
GO_POSITIVE_REGULATION_OF_PROTEIN_TYROSINE_KINASE_ACTIVITY	48	-0.147728	-1.2127	0.208417	0.535586	1	7129	tags=65%, list=50%, signal=128%
GO_MYOTUBE_CELL_DEVELOPMENT	24	-0.210973	-1.21164	0.221996	0.536965	1	7712	tags=75%, list=54%, signal=163%
GO_POSITIVE_REGULATION_OF_CELL_ACTIVATION	247	-0.0664274	-1.21156	0.240084	0.536468	1	7055	tags=56%, list=49%, signal=108%
GO_ER_NUCLEUS_SIGNALING_PATHWAY	42	-0.160005	-1.21146	0.226306	0.536039	1	9974	tags=86%, list=70%, signal=283%
GO_SEMI_LUNAR_VALVE_DEVELOPMENT	32	-0.178246	-1.21126	0.226141	0.535755	1	5500	tags=56%, list=38%, signal=91%
GO_FAT_SOLUBLE_VITAMIN_METABOLIC_PROCESS	28	-0.19321	-1.2112	0.242063	0.535241	1	5924	tags=61%, list=41%, signal=103%
GO_NUCLEAR_TRANSCRIBED_MRNA_POLY_A_TAIL_SHORTENING	28	-0.1933	-1.21044	0.232283	0.536067	1	11539	tags=100%, list=81%, signal=518%
GO_P38MAPK_CASCADE	38	-0.165229	-1.2099	0.204409	0.536476	1	6298	tags=61%, list=44%, signal=108%
GO_DNA_METHYLATION	54	-0.143236	-1.20905	0.24187	0.537508	1	6168	tags=57%, list=43%, signal=101%
GO_REGULATION_OF_MRNA_PROCESSING	124	-0.0936831	-1.20894	0.233141	0.53709	1	12047	tags=94%, list=84%, signal=589%
GO_DECIDUALIZATION	21	-0.220032	-1.20783	0.23176	0.538664	1	8433	tags=81%, list=59%, signal=197%
GO_GLUTAMINE_FAMILY_AMINO_ACID_CATABOLIC_PROCESS	22	-0.215242	-1.20774	0.247967	0.538206	1	2777	tags=41%, list=19%, signal=51%
GO_HYPOTHALAMUS_DEVELOPMENT	16	-0.24979	-1.2053	0.218876	0.542275	1	7156	tags=75%, list=50%, signal=150%
GO_NEURON_APOPTOTIC_PROCESS	208	-0.0712281	-1.20496	0.212766	0.542289	1	9857	tags=76%, list=69%, signal=241%
GO_REGULATION_OF_CHROMATIN_ORGANIZATION	152	-0.0866985	-1.20479	0.224762	0.54206	1	2819	tags=28%, list=20%, signal=35%
GO_ESTABLISHMENT_OF_MITOTIC_SPINDLE_LOCALIZATION	27	-0.190644	-1.20394	0.236842	0.543105	1	3105	tags=41%, list=22%, signal=52%
GO_COFACTOR_TRANSPORT	38	-0.163797	-1.20207	0.223382	0.546108	1	5566	tags=55%, list=39%, signal=90%
GO_ALPHA_AMINO_ACID_METABOLIC_PROCESS	139	-0.0888241	-1.20108	0.223158	0.547333	1	5223	tags=45%, list=37%, signal=71%
GO_REGULATION_OF_ACTIN_CYTOSKELETON_REORGANIZATION	33	-0.174845	-1.20107	0.22334	0.546723	1	5305	tags=55%, list=37%, signal=87%
GO_DEVELOPMENTAL_CELL_GROWTH	204	-0.0721672	-1.20002	0.227926	0.548086	1	5221	tags=44%, list=37%, signal=68%
GO_ADRENAL_GLAND_DEVELOPMENT	21	-0.2184	-1.19793	0.240246	0.551425	1	6414	tags=67%, list=45%, signal=121%
GO_HISTONE_H3_K9_METHYLATION	34	-0.173819	-1.19752	0.216162	0.55158	1	4670	tags=50%, list=33%, signal=74%
GO_REGULATION_OF_LYMPHOCYTE_DIFFERENTIATION	133	-0.0883813	-1.19704	0.260042	0.551838	1	5951	tags=50%, list=42%, signal=85%
GO_DENDRITIC_SPINE_DEVELOPMENT	88	-0.108678	-1.19618	0.225243	0.552842	1	3493	tags=35%, list=24%, signal=46%
GO_ESTABLISHMENT_OF_SPINDLE_ORIENTATION	27	-0.190644	-1.19528	0.226293	0.553971	1	3105	tags=41%, list=22%, signal=52%
GO_VASCULAR_SMOOTH_MUSCLE_CONTRACTION	20	-0.220622	-1.19512	0.235174	0.553639	1	1855	tags=35%, list=13%, signal=40%
GO_AMELOGENESIS	18	-0.234066	-1.19468	0.230303	0.55378	1	10955	tags=100%, list=77%, signal=427%
GO_RESPONSE_TO_ZINC_ION	35	-0.167544	-1.19442	0.246407	0.553634	1	8640	tags=77%, list=60%, signal=195%
GO_PHOSPHATIDYLETHANOLAMINE_ACYL_CHAIN_REMODELING	16	-0.246499	-1.19407	0.234568	0.553678	1	8990	tags=88%, list=63%, signal=235%
GO_CELLULAR_RESPONSE_TO_TOPOLOGICALLY_INCORRECT_PROTEIN	141	-0.0864682	-1.19386	0.234177	0.553451	1	9423	tags=74%, list=66%, signal=216%
GO_RECEPTOR_LOCALIZATION_TO_SYNAPSE	53	-0.135473	-1.19354	0.227273	0.553477	1	6703	tags=60%, list=47%, signal=113%
GO_REGULATION_OF_T_HELPER_1_TYPE_IMMUNE_RESPONSE	19	-0.223149	-1.19286	0.240246	0.5541	1	7349	tags=74%, list=51%, signal=151%
GO_CATECHOLAMINE_METABOLIC_PROCESS	29	-0.184561	-1.19249	0.224242	0.554163	1	9692	tags=86%, list=68%, signal=267%
GO_RESPONSE_TO_NICOTINE	39	-0.15792	-1.19223	0.238921	0.554061	1	3248	tags=38%, list=23%, signal=50%
GO_MIDBRAIN_DOPAMINERGIC_NEURON_DIFFERENTIATION	15	-0.257088	-1.1917	0.265182	0.554444	1	3001	tags=47%, list=21%, signal=59%
GO_AMINO_ACID_TRANSPORT	122	-0.0910337	-1.19117	0.231638	0.554853	1	2812	tags=29%, list=20%, signal=35%
GO_NEGATIVE_REGULATION_OF_MRNA_SPLICING_VIA_SPLICEOSOME	20	-0.213519	-1.19073	0.237006	0.555092	1	10534	tags=95%, list=74%, signal=361%
GO_CHONDROCYTE_DEVELOPMENT_INVOLVED_IN_ENDOCHONDRAL_BONE_MORPHOGENESIS	20	-0.224979	-1.19047	0.254167	0.555006	1	4652	tags=55%, list=33%, signal=81%
GO_LONG_TERM_SYNAPTIC_POTENTIATION	83	-0.113591	-1.18976	0.235182	0.555767	1	3726	tags=37%, list=26%, signal=50%
GO_KIDNEY_MORPHOGENESIS	82	-0.112867	-1.18914	0.24902	0.556365	1	4673	tags=44%, list=33%, signal=65%
GO_GLUCOSE_IMPORT	48	-0.144547	-1.18847	0.232143	0.556986	1	5983	tags=56%, list=42%, signal=96%
GO_BICARBONATE_TRANSPORT	30	-0.18356	-1.18817	0.250965	0.556919	1	6913	tags=67%, list=48%, signal=129%
GO_INTRACELLULAR_LIPID_TRANSPORT	36	-0.163986	-1.18787	0.228866	0.556946	1	9973	tags=86%, list=70%, signal=284%
GO_REACTIVE_OXYGEN_SPECIES_BIOSYNTHETIC_PROCESS	83	-0.109109	-1.18637	0.252485	0.559278	1	7579	tags=64%, list=53%, signal=135%
GO_LONG_TERM_SYNAPTIC_DEPRESSION	29	-0.183754	-1.18622	0.24187	0.558962	1	2802	tags=38%, list=20%, signal=47%
GO_SULFUR_COMPOUND_BIOSYNTHETIC_PROCESS	156	-0.0822562	-1.185	0.240631	0.560624	1	4428	tags=39%, list=31%, signal=56%
GO_NUCLEAR_TRANSCRIBED_MRNA_CATABOLIC_PROCESS_DEADENYLATION_DEPENDENT_DECAY	67	-0.11944	-1.18465	0.23506	0.560628	1	11744	tags=94%, list=82%, signal=524%
GO_ACTIVATION_OF_ADENYLATE_CYCLASE_ACTIVITY	36	-0.168786	-1.18435	0.255965	0.56061	1	4345	tags=47%, list=30%, signal=68%
GO_EPITHELIAL_CELL_MORPHOGENESIS	32	-0.176265	-1.18385	0.239604	0.560939	1	5975	tags=59%, list=42%, signal=102%
GO_REGULATION_OF_DNA_DAMAGE_RESPONSE_SIGNAL_TRANSDUCTION_BY_P53_CLASS_MEDIATOR	28	-0.184539	-1.1832	0.236791	0.56156	1	4516	tags=50%, list=32%, signal=73%
GO_MUSCLE_ORGAN_DEVELOPMENT	323	-0.0585435	-1.18245	0.248485	0.562371	1	4804	tags=39%, list=34%, signal=58%
GO_OSTEOCLAST_DIFFERENTIATION	75	-0.114083	-1.18166	0.248485	0.563297	1	6575	tags=57%, list=46%, signal=106%
GO_REGULATION_OF_SYSTEM_PROCESS	487	-0.0469789	-1.18129	0.246032	0.563446	1	3462	tags=29%, list=24%, signal=37%
GO_REGULATION_OF_INSULIN_SECRETION	144	-0.0830075	-1.18118	0.244399	0.563016	1	2301	tags=24%, list=16%, signal=29%
GO_ORGANIC_ACID_TRANSPORT	262	-0.0627092	-1.18007	0.229039	0.564503	1	10525	tags=80%, list=74%, signal=297%
GO_ERK1_AND_ERK2_CASCADE	222	-0.0683357	-1.17897	0.247059	0.566147	1	6960	tags=55%, list=49%, signal=106%
GO_INFLAMMATORY_CELL_APOPTOTIC_PROCESS	15	-0.257092	-1.17869	0.253138	0.56607	1	3954	tags=53%, list=28%, signal=74%
GO_NUCLEAR_MIGRATION	19	-0.22327	-1.17613	0.248988	0.570448	1	5090	tags=58%, list=36%, signal=90%
GO_SPINAL_CORD_PATTERNING	20	-0.215326	-1.17488	0.245681	0.5723	1	4075	tags=50%, list=29%, signal=70%
GO_MONOVALENT_INORGANIC_ANION_HOMEOSTASIS	16	-0.244258	-1.17484	0.255533	0.571753	1	9022	tags=88%, list=63%, signal=237%
GO_CENTRAL_NERVOUS_SYSTEM_NEURON_DIFFERENTIATION	153	-0.0822019	-1.17369	0.250965	0.573487	1	3230	tags=31%, list=23%, signal=39%
GO_POSITIVE_REGULATION_OF_MACROPHAGE_MIGRATION	16	-0.23729	-1.17251	0.267857	0.575177	1	6441	tags=69%, list=45%, signal=125%
GO_NEUTRAL_LIPID_CATABOLIC_PROCESS	24	-0.200859	-1.17047	0.251073	0.578684	1	8452	tags=79%, list=59%, signal=193%
GO_FACE_DEVELOPMENT	47	-0.146135	-1.17031	0.245436	0.578338	1	7348	tags=66%, list=51%, signal=135%
GO_PEPTIDYL_THREONINE_MODIFICATION	111	-0.095143	-1.17024	0.26087	0.577824	1	5735	tags=50%, list=40%, signal=82%
GO_PERICARDIUM_DEVELOPMENT	15	-0.253316	-1.16946	0.260274	0.578763	1	4961	tags=60%, list=35%, signal=92%
GO_INOSITOL_LIPID_MEDIATED_SIGNALING	152	-0.0830853	-1.16889	0.233266	0.579246	1	2682	tags=27%, list=19%, signal=33%
GO_RESPONSE_TO_X_RAY	28	-0.183698	-1.16824	0.25188	0.579873	1	4528	tags=50%, list=32%, signal=73%
GO_ESTABLISHMENT_OF_CELL_POLARITY	124	-0.089042	-1.16811	0.254579	0.579505	1	7040	tags=58%, list=49%, signal=113%
GO_INTRASPECIES_INTERACTION_BETWEEN_ORGANISMS	43	-0.148615	-1.16688	0.246575	0.581344	1	10184	tags=86%, list=71%, signal=298%
GO_POSITIVE_REGULATION_OF_INTERLEUKIN_2_PRODUCTION	26	-0.193186	-1.16676	0.271084	0.580994	1	8791	tags=81%, list=61%, signal=209%
GO_REGULATION_OF_TRANSCRIPTION_REGULATORY_REGION_DNA_BINDING	41	-0.152344	-1.16617	0.269685	0.581511	1	4803	tags=49%, list=34%, signal=73%
GO_DEFINITIVE_HEMOPOIESIS	15	-0.250174	-1.16572	0.257143	0.581883	1	6912	tags=73%, list=48%, signal=142%
GO_REGULATION_OF_DNA_BINDING	107	-0.0951883	-1.16226	0.255952	0.588172	1	6266	tags=53%, list=44%, signal=94%
GO_CELLULAR_RESPONSE_TO_IONIZING_RADIATION	67	-0.121445	-1.16198	0.264463	0.588101	1	7448	tags=64%, list=52%, signal=133%
GO_SERINE_FAMILY_AMINO_ACID_BIOSYNTHETIC_PROCESS	16	-0.244363	-1.16103	0.270169	0.589323	1	2766	tags=44%, list=19%, signal=54%
GO_DORSAL_VENTRAL_PATTERN_FORMATION	68	-0.119809	-1.161	0.277778	0.588761	1	3342	tags=35%, list=23%, signal=46%
GO_MULTICELLULAR_ORGANISMAL_RESPONSE_TO_STRESS	65	-0.122135	-1.16014	0.263889	0.589791	1	8600	tags=72%, list=60%, signal=181%
GO_ACUTE_PHASE_RESPONSE	21	-0.215091	-1.15968	0.283673	0.590082	1	7142	tags=71%, list=50%, signal=143%
GO_POSITIVE_REGULATION_OF_CARBOHYDRATE_METABOLIC_PROCESS	53	-0.134561	-1.15855	0.253968	0.591733	1	6716	tags=60%, list=47%, signal=113%
GO_REGULATION_OF_RECEPTOR_SIGNALING_PATHWAY_VIA_STAT	85	-0.105901	-1.1583	0.27027	0.59161	1	4719	tags=44%, list=33%, signal=65%
GO_POSITIVE_REGULATION_OF_T_CELL_MIGRATION	22	-0.213612	-1.15781	0.262948	0.591891	1	7349	tags=73%, list=51%, signal=149%
GO_REGULATION_OF_STEROL_TRANSPORT	32	-0.172042	-1.15698	0.264	0.592906	1	2908	tags=38%, list=20%, signal=47%
GO_SYNAPTIC_VESICLE_CLUSTERING	15	-0.250944	-1.15692	0.249513	0.592379	1	6901	tags=73%, list=48%, signal=142%
GO_POSITIVE_REGULATION_OF_LIPID_LOCALIZATION	64	-0.125263	-1.15599	0.267068	0.593596	1	7600	tags=66%, list=53%, signal=139%
GO_FATTY_ACYL_COA_BIOSYNTHETIC_PROCESS	27	-0.187277	-1.15584	0.268714	0.593213	1	4212	tags=48%, list=29%, signal=68%
GO_PROTEIN_MANNOSYLATION	21	-0.211198	-1.15575	0.285178	0.592762	1	3113	tags=43%, list=22%, signal=55%
GO_REGULATION_OF_ENDOPLASMIC_RETICULUM_STRESS_INDUCED_INTRINSIC_APOPTOTIC_SIGNALING_PATHWAY	28	-0.190056	-1.15526	0.28125	0.593067	1	9543	tags=86%, list=67%, signal=257%
GO_NUCLEUS_LOCALIZATION	22	-0.212599	-1.1545	0.278119	0.593942	1	5414	tags=59%, list=38%, signal=95%
GO_ARTERY_DEVELOPMENT	75	-0.113257	-1.15436	0.259101	0.593591	1	4490	tags=43%, list=31%, signal=62%
GO_REGULATION_OF_EXTRINSIC_APOPTOTIC_SIGNALING_PATHWAY_IN_ABSENCE_OF_LIGAND	37	-0.160422	-1.15409	0.269076	0.593503	1	7373	tags=68%, list=52%, signal=139%
GO_INSULIN_RECEPTOR_SIGNALING_PATHWAY	121	-0.0892854	-1.15401	0.253385	0.593031	1	11141	tags=87%, list=78%, signal=390%
GO_REGULATION_OF_BONE_DEVELOPMENT	17	-0.232559	-1.15391	0.272727	0.59259	1	885	tags=29%, list=6%, signal=31%
GO_NEGATIVE_REGULATION_OF_BLOOD_VESSEL_DIAMETER	64	-0.120854	-1.15292	0.26749	0.593949	1	1855	tags=25%, list=13%, signal=29%
GO_PEPTIDE_HORMONE_SECRETION	200	-0.0690891	-1.15262	0.276768	0.593933	1	6604	tags=53%, list=46%, signal=97%
GO_GLYCOSYL_COMPOUND_BIOSYNTHETIC_PROCESS	37	-0.159871	-1.15053	0.271318	0.597504	1	8540	tags=76%, list=60%, signal=187%
GO_EPITHELIAL_CELL_DIFFERENTIATION_INVOLVED_IN_KIDNEY_DEVELOPMENT	38	-0.15836	-1.15043	0.273077	0.597063	1	1129	tags=24%, list=8%, signal=26%
GO_PEROXISOMAL_TRANSPORT	64	-0.121092	-1.15041	0.254826	0.59647	1	5649	tags=52%, list=40%, signal=85%
GO_ORGANIC_ACID_BIOSYNTHETIC_PROCESS	224	-0.0664745	-1.14904	0.278788	0.59863	1	2129	tags=21%, list=15%, signal=25%
GO_NEGATIVE_REGULATION_OF_CELL_GROWTH	162	-0.0768386	-1.14822	0.274227	0.599594	1	5004	tags=43%, list=35%, signal=65%
GO_L_ALPHA_AMINO_ACID_TRANSMEMBRANE_TRANSPORT	45	-0.142399	-1.14736	0.24902	0.600645	1	2737	tags=33%, list=19%, signal=41%
GO_PREASSEMBLY_OF_GPI_ANCHOR_IN_ER_MEMBRANE	17	-0.238961	-1.14631	0.265594	0.602121	1	9203	tags=88%, list=64%, signal=247%
GO_POSITIVE_REGULATION_OF_MRNA_PROCESSING	27	-0.18232	-1.14617	0.303901	0.601754	1	11166	tags=96%, list=78%, signal=439%
GO_KERATINOCYTE_PROLIFERATION	30	-0.182139	-1.14616	0.306452	0.601156	1	3121	tags=40%, list=22%, signal=51%
GO_PHARYNGEAL_SYSTEM_DEVELOPMENT	18	-0.227926	-1.14528	0.279923	0.602344	1	1512	tags=33%, list=11%, signal=37%
GO_RENAL_TUBULE_DEVELOPMENT	82	-0.108368	-1.14452	0.290948	0.603256	1	5783	tags=51%, list=40%, signal=86%
GO_NEPHRON_MORPHOGENESIS	67	-0.121526	-1.14421	0.289474	0.60327	1	4673	tags=45%, list=33%, signal=66%
GO_OLFACTORY_LOBE_DEVELOPMENT	29	-0.178127	-1.14393	0.294821	0.603226	1	6826	tags=66%, list=48%, signal=125%
GO_VASCULAR_ENDOTHELIAL_GROWTH_FACTOR_RECEPTOR_SIGNALING_PATHWAY	87	-0.103819	-1.14376	0.290741	0.602928	1	5756	tags=51%, list=40%, signal=84%
GO_SECONDARY_ALCOHOL_METABOLIC_PROCESS	68	-0.119776	-1.14341	0.290795	0.602999	1	10070	tags=82%, list=70%, signal=277%
GO_AMYLOID_BETA_FORMATION	28	-0.181795	-1.14328	0.28463	0.602636	1	7108	tags=68%, list=50%, signal=135%
GO_MEMBRANE_DISASSEMBLY	16	-0.233719	-1.14284	0.307843	0.602889	1	4705	tags=56%, list=33%, signal=84%
GO_POSITIVE_REGULATION_OF_SMOOTHENED_SIGNALING_PATHWAY	30	-0.174452	-1.1425	0.282105	0.602944	1	848	tags=23%, list=6%, signal=25%
GO_REGULATION_OF_KERATINOCYTE_DIFFERENTIATION	27	-0.182506	-1.14238	0.279678	0.602585	1	6398	tags=63%, list=45%, signal=114%
GO_NEGATIVE_REGULATION_OF_CYTOSKELETON_ORGANIZATION	125	-0.0871634	-1.14213	0.288168	0.602435	1	3798	tags=35%, list=27%, signal=48%
GO_REGULATION_OF_LYMPHOCYTE_APOPTOTIC_PROCESS	41	-0.15193	-1.14159	0.279159	0.602881	1	6901	tags=63%, list=48%, signal=122%
GO_MONOCARBOXYLIC_ACID_METABOLIC_PROCESS	355	-0.0522916	-1.14159	0.272549	0.602264	1	5675	tags=45%, list=40%, signal=72%
GO_INSULIN_SECRETION	172	-0.0751154	-1.14159	0.280943	0.60164	1	6753	tags=55%, list=47%, signal=102%
GO_PLATELET_DEGRANULATION	103	-0.0977509	-1.14155	0.282869	0.601084	1	6525	tags=55%, list=46%, signal=101%
GO_REGULATION_OF_CYTOSOLIC_CALCIUM_ION_CONCENTRATION	278	-0.0585685	-1.14092	0.273946	0.60165	1	2574	tags=24%, list=18%, signal=28%
GO_HEART_GROWTH	74	-0.113095	-1.14044	0.281716	0.601973	1	4961	tags=46%, list=35%, signal=70%
GO_ASTROCYTE_DEVELOPMENT	33	-0.165635	-1.14035	0.293413	0.601514	1	6736	tags=64%, list=47%, signal=120%
GO_POSITIVE_REGULATION_OF_CELL_ADHESION	326	-0.0553382	-1.13969	0.307692	0.60222	1	2780	tags=25%, list=19%, signal=30%
GO_CELLULAR_IRON_ION_HOMEOSTASIS	55	-0.131514	-1.1395	0.276423	0.601966	1	5666	tags=53%, list=40%, signal=87%
GO_ESTABLISHMENT_OF_PLANAR_POLARITY_OF_EMBRYONIC_EPITHELIUM	17	-0.22345	-1.13919	0.275362	0.601982	1	1856	tags=35%, list=13%, signal=41%
GO_MEMBRANE_PROTEIN_INTRACELLULAR_DOMAIN_PROTEOLYSIS	18	-0.221934	-1.13902	0.305613	0.60167	1	3186	tags=44%, list=22%, signal=57%
GO_CARBOHYDRATE_HOMEOSTASIS	194	-0.0706743	-1.13821	0.272374	0.60256	1	8142	tags=64%, list=57%, signal=146%
GO_MACROPHAGE_MIGRATION	33	-0.167277	-1.13817	0.301811	0.602019	1	7579	tags=70%, list=53%, signal=148%
GO_POSITIVE_REGULATION_OF_VIRAL_TRANSCRIPTION	41	-0.148994	-1.13784	0.302846	0.602052	1	10081	tags=85%, list=71%, signal=289%
GO_EMBRYONIC_CAMERA_TYPE_EYE_DEVELOPMENT	36	-0.157605	-1.13767	0.269618	0.601807	1	2916	tags=36%, list=20%, signal=45%
GO_IONOTROPIC_GLUTAMATE_RECEPTOR_SIGNALING_PATHWAY	24	-0.191564	-1.13729	0.291339	0.601914	1	7989	tags=75%, list=56%, signal=170%
GO_MATING	31	-0.172305	-1.13706	0.28125	0.601745	1	3077	tags=39%, list=22%, signal=49%
GO_C4_DICARBOXYLATE_TRANSPORT	21	-0.20884	-1.1366	0.285714	0.602029	1	7912	tags=76%, list=55%, signal=170%
GO_REGULATION_OF_MACROPHAGE_CHEMOTAXIS	19	-0.217007	-1.13658	0.305668	0.601475	1	4427	tags=53%, list=31%, signal=76%
GO_REGULATION_OF_CELL_JUNCTION_ASSEMBLY	85	-0.105537	-1.13655	0.26839	0.600908	1	7247	tags=61%, list=51%, signal=123%
GO_REGULATION_OF_TRANSCRIPTION_BY_RNA_POLYMERASE_III	22	-0.20588	-1.13616	0.29249	0.60104	1	8759	tags=82%, list=61%, signal=211%
GO_LIPID_PHOSPHORYLATION	61	-0.123492	-1.13521	0.263158	0.602331	1	5977	tags=54%, list=42%, signal=93%
GO_NEGATIVE_REGULATION_OF_PEPTIDYL_LYSINE_ACETYLATION	18	-0.223506	-1.13443	0.294355	0.603236	1	4752	tags=56%, list=33%, signal=83%
GO_REGULATION_OF_VIRAL_ENTRY_INTO_HOST_CELL	21	-0.209821	-1.13412	0.297189	0.603266	1	7898	tags=76%, list=55%, signal=170%
GO_DETECTION_OF_STIMULUS_INVOLVED_IN_SENSORY_PERCEPTION	60	-0.123953	-1.1341	0.266667	0.602688	1	3240	tags=35%, list=23%, signal=45%
GO_POSITIVE_REGULATION_OF_PROTEIN_LOCALIZATION_TO_CELL_SURFACE	15	-0.241071	-1.13398	0.288538	0.602334	1	7042	tags=73%, list=49%, signal=144%
GO_REGULATION_OF_SMALL_GTPASE_MEDIATED_SIGNAL_TRANSDUCTION	309	-0.0566913	-1.13346	0.28719	0.602792	1	1290	tags=15%, list=9%, signal=16%
GO_REGULATION_OF_GLUCOSE_TRANSMEMBRANE_TRANSPORT	56	-0.128301	-1.1334	0.286282	0.602288	1	8896	tags=75%, list=62%, signal=198%
GO_POSITIVE_REGULATION_OF_TRANSCRIPTION_FROM_RNA_POLYMERASE_II_PROMOTER_IN_RESPONSE_TO_STRESS	27	-0.187166	-1.13317	0.297645	0.602167	1	6861	tags=67%, list=48%, signal=128%
GO_RESPONSE_TO_PH	32	-0.163804	-1.13314	0.292531	0.601628	1	7493	tags=69%, list=52%, signal=144%
GO_GLANDULAR_EPITHELIAL_CELL_DEVELOPMENT	24	-0.193689	-1.13313	0.300578	0.601047	1	5576	tags=58%, list=39%, signal=95%
GO_OLIGODENDROCYTE_DIFFERENTIATION	89	-0.10294	-1.13309	0.280488	0.600499	1	2233	tags=26%, list=16%, signal=30%
GO_ENDOCARDIAL_CUSHION_DEVELOPMENT	37	-0.158117	-1.13281	0.270213	0.600507	1	8565	tags=76%, list=60%, signal=188%
GO_POSITIVE_REGULATION_OF_LYMPHOCYTE_MIGRATION	24	-0.19467	-1.13217	0.285425	0.601148	1	7349	tags=71%, list=51%, signal=146%
GO_NEGATIVE_REGULATION_OF_SMOOTH_MUSCLE_CELL_MIGRATION	21	-0.205684	-1.13161	0.270661	0.60168	1	5234	tags=57%, list=37%, signal=90%
GO_REGULATION_OF_CELLULAR_RESPONSE_TO_INSULIN_STIMULUS	58	-0.12904	-1.13148	0.289796	0.60134	1	8516	tags=72%, list=60%, signal=178%
GO_DOPAMINERGIC_NEURON_DIFFERENTIATION	25	-0.190067	-1.13121	0.295499	0.601323	1	6438	tags=64%, list=45%, signal=116%
GO_NUCLEAR_TRANSCRIBED_MRNA_CATABOLIC_PROCESS_EXONUCLEOLYTIC	34	-0.161284	-1.13069	0.292731	0.601757	1	8633	tags=76%, list=60%, signal=193%
GO_CHLORIDE_TRANSMEMBRANE_TRANSPORT	65	-0.119074	-1.12953	0.277328	0.603466	1	7104	tags=62%, list=50%, signal=122%
GO_REGULATION_OF_LIPID_STORAGE	37	-0.157206	-1.12922	0.290258	0.603427	1	8578	tags=76%, list=60%, signal=189%
GO_REGULATION_OF_ANION_TRANSPORT	78	-0.111727	-1.12902	0.272138	0.603221	1	7210	tags=62%, list=50%, signal=123%
GO_REGULATION_OF_SYNAPSE_ASSEMBLY	100	-0.0961933	-1.12892	0.296813	0.602815	1	7356	tags=61%, list=51%, signal=125%
GO_REGULATION_OF_CELL_CELL_ADHESION	302	-0.0574579	-1.12882	0.302682	0.602421	1	7055	tags=55%, list=49%, signal=106%
GO_REGULATION_OF_PROTEIN_LOCALIZATION_TO_MEMBRANE	165	-0.0758131	-1.12766	0.294589	0.604124	1	7334	tags=59%, list=51%, signal=119%
GO_NEGATIVE_REGULATION_OF_ENDOPLASMIC_RETICULUM_STRESS_INDUCED_INTRINSIC_APOPTOTIC_SIGNALING_PATHWAY	17	-0.226635	-1.12712	0.29845	0.604613	1	9379	tags=88%, list=66%, signal=256%
GO_CELLULAR_RESPONSE_TO_FATTY_ACID	46	-0.140564	-1.12647	0.273663	0.605309	1	7943	tags=70%, list=56%, signal=156%
GO_REGULATION_OF_CELL_SHAPE	132	-0.0859991	-1.12569	0.27821	0.606272	1	5606	tags=48%, list=39%, signal=78%
GO_HISTONE_PHOSPHORYLATION	32	-0.17134	-1.12512	0.296451	0.606795	1	4705	tags=50%, list=33%, signal=74%
GO_HEPATICOBILIARY_SYSTEM_DEVELOPMENT	122	-0.0875593	-1.12483	0.308008	0.606806	1	7900	tags=64%, list=55%, signal=142%
GO_PROTEIN_N_LINKED_GLYCOSYLATION	73	-0.112784	-1.12481	0.287785	0.60627	1	8972	tags=74%, list=63%, signal=198%
GO_EPHRIN_RECEPTOR_SIGNALING_PATHWAY	84	-0.103779	-1.12466	0.290984	0.605975	1	10950	tags=87%, list=77%, signal=369%
GO_WATER_HOMEOSTASIS	50	-0.134792	-1.1246	0.308765	0.605479	1	4371	tags=44%, list=31%, signal=63%
GO_DICARBOXYLIC_ACID_TRANSPORT	83	-0.10221	-1.12418	0.304167	0.605662	1	4060	tags=39%, list=28%, signal=54%
GO_REFLEX	15	-0.240128	-1.12411	0.302083	0.605231	1	384	tags=27%, list=3%, signal=27%
GO_ADHERENS_JUNCTION_ASSEMBLY	88	-0.101959	-1.1238	0.295316	0.605214	1	7000	tags=59%, list=49%, signal=115%
GO_SKELETAL_MUSCLE_ADAPTATION	21	-0.203743	-1.12373	0.305284	0.604766	1	7304	tags=71%, list=51%, signal=146%
GO_NEGATIVE_REGULATION_OF_OSTEOCLAST_DIFFERENTIATION	22	-0.198435	-1.1237	0.301653	0.604232	1	6266	tags=64%, list=44%, signal=113%
GO_PEPTIDE_HORMONE_PROCESSING	23	-0.196159	-1.12354	0.289583	0.603951	1	4660	tags=52%, list=33%, signal=77%
GO_PROTEIN_O_LINKED_GLYCOSYLATION	84	-0.103417	-1.12318	0.289827	0.604034	1	2786	tags=30%, list=19%, signal=37%
GO_CELL_CELL_SIGNALING_BY_WNT	471	-0.0453819	-1.12279	0.299256	0.60422	1	6901	tags=53%, list=48%, signal=98%
GO_RESPONSE_TO_MURAMYL_DIPEPTIDE	18	-0.220292	-1.12273	0.297521	0.603749	1	8769	tags=83%, list=61%, signal=215%
GO_MITOTIC_CHROMOSOME_CONDENSATION	16	-0.231127	-1.12262	0.297352	0.603378	1	6529	tags=69%, list=46%, signal=126%
GO_NEGATIVE_REGULATION_OF_BMP_SIGNALING_PATHWAY	41	-0.148899	-1.12144	0.322176	0.6051	1	2760	tags=34%, list=19%, signal=42%
GO_POSITIVE_REGULATION_BY_HOST_OF_VIRAL_TRANSCRIPTION	17	-0.223648	-1.12142	0.304348	0.604536	1	4376	tags=53%, list=31%, signal=76%
GO_REGULATION_OF_MRNA_3_END_PROCESSING	26	-0.18088	-1.12116	0.298851	0.604449	1	11166	tags=96%, list=78%, signal=438%
GO_REGULATION_OF_ALPHA_BETA_T_CELL_DIFFERENTIATION	51	-0.134506	-1.1205	0.307544	0.605138	1	7055	tags=63%, list=49%, signal=123%
GO_CALCIUM_ION_TRANSMEMBRANE_TRANSPORT	263	-0.0603236	-1.12029	0.323699	0.605001	1	3340	tags=29%, list=23%, signal=38%
GO_REGULATION_OF_PLATELET_ACTIVATION	26	-0.18447	-1.11977	0.301527	0.605385	1	6716	tags=65%, list=47%, signal=123%
GO_REGULATION_OF_PRESYNAPSE_ORGANIZATION	29	-0.175532	-1.11888	0.307692	0.606574	1	7356	tags=69%, list=51%, signal=142%
GO_MRNA_TRANSCRIPTION	21	-0.202078	-1.11753	0.328155	0.608631	1	6647	tags=67%, list=46%, signal=124%
GO_CELL_FATE_DETERMINATION	33	-0.163283	-1.11714	0.309055	0.608829	1	1571	tags=27%, list=11%, signal=31%
GO_REGULATION_OF_BINDING	322	-0.0535538	-1.11652	0.294589	0.60944	1	7111	tags=55%, list=50%, signal=107%
GO_STRIATED_MUSCLE_CONTRACTION	142	-0.0812222	-1.11642	0.300188	0.609044	1	5496	tags=46%, list=38%, signal=75%
GO_MONOCARBOXYLIC_ACID_CATABOLIC_PROCESS	105	-0.0933657	-1.11484	0.314928	0.611596	1	10249	tags=81%, list=72%, signal=284%
GO_PLACENTA_BLOOD_VESSEL_DEVELOPMENT	29	-0.176946	-1.11444	0.318275	0.611823	1	4871	tags=52%, list=34%, signal=78%
GO_DIVALENT_INORGANIC_CATION_HOMEOSTASIS	390	-0.0482783	-1.11435	0.310559	0.611408	1	2812	tags=24%, list=20%, signal=29%
GO_MESODERMAL_CELL_DIFFERENTIATION	24	-0.191097	-1.11434	0.314103	0.610828	1	7400	tags=71%, list=52%, signal=147%
GO_NEGATIVE_REGULATION_OF_NEURON_DEATH	173	-0.0729642	-1.11308	0.3147	0.612766	1	10209	tags=79%, list=71%, signal=272%
GO_INTRACILIARY_TRANSPORT_INVOLVED_IN_CILIUM_ASSEMBLY	40	-0.149916	-1.11263	0.317907	0.613069	1	4297	tags=45%, list=30%, signal=64%
GO_DETECTION_OF_ABIOTIC_STIMULUS	95	-0.0974972	-1.11256	0.292585	0.612646	1	2830	tags=29%, list=20%, signal=37%
GO_POSITIVE_REGULATION_OF_CARDIAC_MUSCLE_TISSUE_DEVELOPMENT	38	-0.153458	-1.11235	0.323591	0.612455	1	4961	tags=50%, list=35%, signal=76%
GO_PHOSPHATIDYLINOSITOL_3_KINASE_SIGNALING	121	-0.0859196	-1.1121	0.310277	0.612377	1	2682	tags=27%, list=19%, signal=33%
GO_BILE_ACID_METABOLIC_PROCESS	30	-0.170349	-1.11187	0.291751	0.612244	1	7578	tags=70%, list=53%, signal=149%
GO_REGULATION_OF_SYNAPTIC_TRANSMISSION_GABAERGIC	31	-0.166693	-1.11152	0.303213	0.612368	1	8691	tags=77%, list=61%, signal=197%
GO_REGULATION_OF_DNA_TEMPLATED_TRANSCRIPTION_ELONGATION	45	-0.139792	-1.11146	0.316222	0.611904	1	10081	tags=84%, list=71%, signal=286%
GO_LOCOMOTORY_BEHAVIOR	173	-0.0739846	-1.1114	0.302857	0.611426	1	2840	tags=27%, list=20%, signal=33%
GO_CELLULAR_AMINO_ACID_CATABOLIC_PROCESS	66	-0.116399	-1.11135	0.302974	0.610937	1	4193	tags=41%, list=29%, signal=58%
GO_PHOSPHATIDYLGLYCEROL_METABOLIC_PROCESS	18	-0.21546	-1.11104	0.298947	0.610948	1	8838	tags=83%, list=62%, signal=218%
GO_REGULATION_OF_EXTRACELLULAR_MATRIX_ORGANIZATION	33	-0.163417	-1.10978	0.338403	0.612837	1	5468	tags=55%, list=38%, signal=88%
GO_NEGATIVE_REGULATION_OF_RNA_SPLICING	25	-0.183541	-1.10947	0.30297	0.612827	1	10534	tags=92%, list=74%, signal=349%
GO_REGULATION_OF_DEPHOSPHORYLATION	184	-0.0697741	-1.10923	0.318618	0.612746	1	3445	tags=31%, list=24%, signal=40%
GO_EXTRINSIC_APOPTOTIC_SIGNALING_PATHWAY	195	-0.067159	-1.10903	0.309942	0.612561	1	1400	tags=16%, list=10%, signal=18%
GO_CEREBELLAR_CORTEX_MORPHOGENESIS	30	-0.172513	-1.10895	0.336066	0.612153	1	5641	tags=57%, list=39%, signal=93%
GO_LENS_DEVELOPMENT_IN_CAMERA_TYPE_EYE	59	-0.121568	-1.10874	0.314629	0.611979	1	6024	tags=54%, list=42%, signal=93%
GO_NEGATIVE_REGULATION_OF_STEROID_METABOLIC_PROCESS	20	-0.210311	-1.10866	0.310547	0.611582	1	6291	tags=65%, list=44%, signal=116%
GO_NEGATIVE_REGULATION_OF_CHEMOTAXIS	47	-0.140086	-1.10851	0.304781	0.611303	1	5305	tags=51%, list=37%, signal=81%
GO_BLOOD_VESSEL_ENDOTHELIAL_CELL_PROLIFERATION_INVOLVED_IN_SPROUTING_ANGIOGENESIS	18	-0.216464	-1.10834	0.305955	0.611074	1	6441	tags=67%, list=45%, signal=121%
GO_MACROPHAGE_ACTIVATION	66	-0.115688	-1.10814	0.314885	0.610901	1	7019	tags=61%, list=49%, signal=119%
GO_REGULATION_OF_CD4_POSITIVE_ALPHA_BETA_T_CELL_ACTIVATION	45	-0.140567	-1.10811	0.333973	0.610387	1	5940	tags=56%, list=42%, signal=95%
GO_REGULATION_OF_SODIUM_ION_TRANSMEMBRANE_TRANSPORTER_ACTIVITY	48	-0.134662	-1.10776	0.310891	0.610509	1	2252	tags=29%, list=16%, signal=35%
GO_NEGATIVE_REGULATION_OF_FIBROBLAST_PROLIFERATION	27	-0.179605	-1.1073	0.330661	0.610875	1	3792	tags=44%, list=27%, signal=60%
GO_FATTY_ACID_DERIVATIVE_BIOSYNTHETIC_PROCESS	46	-0.137599	-1.10703	0.307847	0.610838	1	5499	tags=52%, list=38%, signal=85%
GO_MESODERM_MORPHOGENESIS	59	-0.120799	-1.1064	0.309572	0.611476	1	8458	tags=71%, list=59%, signal=174%
GO_AXIS_SPECIFICATION	65	-0.11917	-1.10589	0.32874	0.611901	1	5783	tags=52%, list=40%, signal=87%
GO_KERATAN_SULFATE_BIOSYNTHETIC_PROCESS	26	-0.18227	-1.10484	0.317215	0.613432	1	4548	tags=50%, list=32%, signal=73%
GO_PATHWAY_RESTRICTED_SMAD_PROTEIN_PHOSPHORYLATION	52	-0.132347	-1.1044	0.323293	0.613734	1	4714	tags=46%, list=33%, signal=69%
GO_POSITIVE_REGULATION_OF_SKELETAL_MUSCLE_TISSUE_DEVELOPMENT	19	-0.213627	-1.10404	0.324211	0.613915	1	2218	tags=37%, list=16%, signal=44%
GO_TIGHT_JUNCTION_ORGANIZATION	52	-0.128394	-1.10313	0.309278	0.615075	1	2296	tags=29%, list=16%, signal=34%
GO_MAINTENANCE_OF_CELL_NUMBER	141	-0.0795569	-1.10295	0.329412	0.614825	1	9825	tags=77%, list=69%, signal=242%
GO_CELLULAR_TRANSITION_METAL_ION_HOMEOSTASIS	89	-0.098732	-1.10277	0.321429	0.614629	1	5666	tags=49%, list=40%, signal=81%
GO_POSITIVE_REGULATION_OF_CYCLIN_DEPENDENT_PROTEIN_KINASE_ACTIVITY	33	-0.164333	-1.10167	0.296443	0.616201	1	7621	tags=70%, list=53%, signal=149%
GO_REGULATION_OF_POSTSYNAPTIC_MEMBRANE_NEUROTRANSMITTER_RECEPTOR_LEVELS	63	-0.117452	-1.09984	0.319923	0.619122	1	4910	tags=46%, list=34%, signal=70%
GO_PROTEIN_LOCALIZATION_TO_CHROMOSOME	77	-0.108134	-1.09795	0.332645	0.622475	1	3105	tags=32%, list=22%, signal=41%
GO_AXON_REGENERATION	43	-0.1432	-1.09711	0.334646	0.623602	1	7269	tags=65%, list=51%, signal=132%
GO_POSITIVE_REGULATION_OF_MUSCLE_TISSUE_DEVELOPMENT	57	-0.12296	-1.09611	0.339181	0.625041	1	6276	tags=56%, list=44%, signal=100%
GO_POSITIVE_REGULATION_OF_TRANSCRIPTION_FROM_RNA_POLYMERASE_II_PROMOTER_INVOLVED_IN_CELLULAR_RESPONSE_TO_CHEMICAL_STIMULUS	21	-0.201451	-1.09599	0.331183	0.624688	1	9379	tags=86%, list=66%, signal=249%
GO_ADENYLATE_CYCLASE_INHIBITING_G_PROTEIN_COUPLED_RECEPTOR_SIGNALING_PATHWAY	67	-0.113121	-1.0957	0.347561	0.624684	1	1592	tags=22%, list=11%, signal=25%
GO_POSITIVE_REGULATION_OF_LEUKOCYTE_CHEMOTAXIS	61	-0.116995	-1.09563	0.325482	0.624269	1	7710	tags=66%, list=54%, signal=142%
GO_RESPONSE_TO_MUSCLE_ACTIVITY	22	-0.191582	-1.09356	0.308489	0.627753	1	5714	tags=59%, list=40%, signal=98%
GO_CRANIOFACIAL_SUTURE_MORPHOGENESIS	15	-0.236361	-1.09348	0.331959	0.627321	1	3297	tags=47%, list=23%, signal=61%
GO_LEARNING	131	-0.0838784	-1.09179	0.3159	0.630038	1	4815	tags=42%, list=34%, signal=63%
GO_PURINE_NUCLEOSIDE_MONOPHOSPHATE_BIOSYNTHETIC_PROCESS	19	-0.210161	-1.09102	0.335283	0.631017	1	6782	tags=68%, list=47%, signal=130%
GO_POTASSIUM_ION_HOMEOSTASIS	22	-0.196416	-1.09094	0.322134	0.63061	1	5645	tags=59%, list=39%, signal=97%
GO_NEGATIVE_REGULATION_OF_HEMOPOIESIS	108	-0.0914597	-1.09038	0.346723	0.631131	1	5719	tags=49%, list=40%, signal=81%
GO_POSITIVE_REGULATION_OF_CYCLASE_ACTIVITY	18	-0.210899	-1.09019	0.303093	0.630973	1	4932	tags=56%, list=34%, signal=85%
GO_EMBRYONIC_PLACENTA_MORPHOGENESIS	21	-0.195423	-1.09011	0.345756	0.630543	1	6742	tags=67%, list=47%, signal=126%
GO_REGULATION_OF_HEART_MORPHOGENESIS	29	-0.170717	-1.08875	0.316699	0.632742	1	2988	tags=38%, list=21%, signal=48%
GO_CYTOSOLIC_TRANSPORT	138	-0.0806458	-1.08839	0.348361	0.632913	1	6318	tags=52%, list=44%, signal=93%
GO_SEMAPHORIN_PLEXIN_SIGNALING_PATHWAY	38	-0.148696	-1.08767	0.325203	0.633764	1	1643	tags=26%, list=11%, signal=30%
GO_REGULATION_OF_HEMOPOIESIS	369	-0.0488797	-1.08669	0.339147	0.635208	1	5829	tags=46%, list=41%, signal=75%
GO_SUBSTRATE_ADHESION_DEPENDENT_CELL_SPREADING	81	-0.102089	-1.08664	0.334021	0.634723	1	7198	tags=60%, list=50%, signal=121%
GO_RNA_POLYADENYLATION	42	-0.142326	-1.08603	0.340336	0.63538	1	10226	tags=86%, list=72%, signal=300%
GO_LOCALIZATION_WITHIN_MEMBRANE	141	-0.0780668	-1.08467	0.334669	0.637546	1	6703	tags=55%, list=47%, signal=102%
GO_PROTEIN_O_LINKED_MANNOSYLATION	16	-0.221289	-1.08388	0.365613	0.638628	1	2202	tags=38%, list=15%, signal=44%
GO_NEGATIVE_REGULATION_OF_LIPID_TRANSPORT	20	-0.202816	-1.08297	0.326733	0.639928	1	2824	tags=40%, list=20%, signal=50%
GO_EMBRYONIC_HINDLIMB_MORPHOGENESIS	24	-0.179185	-1.08216	0.343629	0.640955	1	5783	tags=58%, list=40%, signal=98%
GO_SULFATE_TRANSPORT	15	-0.230572	-1.08209	0.336694	0.640521	1	8145	tags=80%, list=57%, signal=186%
GO_REGULATION_OF_CHONDROCYTE_DIFFERENTIATION	40	-0.144248	-1.07979	0.345382	0.644595	1	3663	tags=40%, list=26%, signal=54%
GO_POSITIVE_REGULATION_OF_ORGAN_GROWTH	39	-0.149925	-1.07978	0.318898	0.644034	1	9227	tags=79%, list=65%, signal=224%
GO_NEGATIVE_REGULATION_OF_TOLL_LIKE_RECEPTOR_SIGNALING_PATHWAY	33	-0.158749	-1.079	0.356574	0.645103	1	6401	tags=61%, list=45%, signal=109%
GO_JNK_CASCADE	181	-0.0678221	-1.0788	0.356846	0.6449	1	7100	tags=56%, list=50%, signal=111%
GO_REGULATION_OF_ACTIN_FILAMENT_BASED_PROCESS	339	-0.0518721	-1.07818	0.331325	0.645579	1	5434	tags=43%, list=38%, signal=68%
GO_SLEEP	23	-0.186137	-1.07812	0.343035	0.645123	1	9154	tags=83%, list=64%, signal=229%
GO_PROTEOGLYCAN_BIOSYNTHETIC_PROCESS	64	-0.112704	-1.07805	0.359026	0.644687	1	7332	tags=63%, list=51%, signal=128%
GO_CARBOHYDRATE_TRANSPORT	109	-0.0877487	-1.07772	0.354839	0.644752	1	6232	tags=52%, list=44%, signal=92%
GO_NEGATIVE_REGULATION_OF_MUSCLE_CONTRACTION	22	-0.192078	-1.07769	0.359528	0.644237	1	8956	tags=82%, list=63%, signal=219%
GO_TRNA_WOBBLE_BASE_MODIFICATION	20	-0.204959	-1.07744	0.360887	0.644138	1	7797	tags=75%, list=55%, signal=165%
GO_ACTIN_FILAMENT_ORGANIZATION	357	-0.0502106	-1.07675	0.327381	0.6449	1	3666	tags=31%, list=26%, signal=40%
GO_RENAL_SYSTEM_PROCESS_INVOLVED_IN_REGULATION_OF_SYSTEMIC_ARTERIAL_BLOOD_PRESSURE	16	-0.22402	-1.07616	0.39521	0.645507	1	7524	tags=75%, list=53%, signal=158%
GO_NEGATIVE_REGULATION_OF_RHO_PROTEIN_SIGNAL_TRANSDUCTION	20	-0.202564	-1.0758	0.34749	0.64568	1	8546	tags=80%, list=60%, signal=199%
GO_NEGATIVE_REGULATION_OF_EXTRINSIC_APOPTOTIC_SIGNALING_PATHWAY_VIA_DEATH_DOMAIN_RECEPTORS	29	-0.168046	-1.07559	0.3625	0.645543	1	4505	tags=48%, list=32%, signal=70%
GO_PROTEOGLYCAN_METABOLIC_PROCESS	70	-0.109958	-1.07378	0.34638	0.648637	1	3134	tags=33%, list=22%, signal=42%
GO_SMOOTH_MUSCLE_CELL_MIGRATION	63	-0.11711	-1.07337	0.347305	0.648866	1	7411	tags=63%, list=52%, signal=131%
GO_NEGATIVE_REGULATION_OF_CHROMOSOME_ORGANIZATION	121	-0.0803679	-1.07305	0.330661	0.648976	1	11740	tags=90%, list=82%, signal=500%
GO_POSITIVE_REGULATION_OF_RECEPTOR_INTERNALIZATION	22	-0.187302	-1.07282	0.330059	0.648887	1	2526	tags=36%, list=18%, signal=44%
GO_RESPONSE_TO_THYROID_HORMONE	21	-0.195967	-1.0724	0.355212	0.649181	1	7415	tags=71%, list=52%, signal=148%
GO_REGULATION_OF_NON_CANONICAL_WNT_SIGNALING_PATHWAY	20	-0.200014	-1.07145	0.360465	0.650562	1	6438	tags=65%, list=45%, signal=118%
GO_RNA_MODIFICATION	140	-0.0776793	-1.07101	0.366224	0.650913	1	8398	tags=66%, list=59%, signal=159%
GO_ENDOCRINE_PANCREAS_DEVELOPMENT	35	-0.151524	-1.06815	0.341772	0.656273	1	8460	tags=74%, list=59%, signal=182%
GO_RESPONSE_TO_KETONE	169	-0.0704258	-1.06709	0.349908	0.657793	1	8142	tags=64%, list=57%, signal=147%
GO_NEURON_PROJECTION_ARBORIZATION	18	-0.216643	-1.06549	0.369072	0.660485	1	4850	tags=56%, list=34%, signal=84%
GO_REGULATION_OF_CARDIAC_MUSCLE_CONTRACTION_BY_CALCIUM_ION_SIGNALING	24	-0.184697	-1.06442	0.362376	0.662075	1	2726	tags=38%, list=19%, signal=46%
GO_REGULATION_OF_CATECHOLAMINE_METABOLIC_PROCESS	16	-0.223705	-1.06429	0.363636	0.66172	1	4848	tags=56%, list=34%, signal=85%
GO_THIOESTER_METABOLIC_PROCESS	41	-0.140093	-1.06264	0.358149	0.664525	1	5675	tags=54%, list=40%, signal=89%
GO_PHOSPHOLIPID_TRANSPORT	68	-0.108986	-1.0606	0.364542	0.667979	1	7070	tags=60%, list=49%, signal=119%
GO_BONE_REMODELING	70	-0.109644	-1.05945	0.384774	0.669805	1	2730	tags=30%, list=19%, signal=37%
GO_POSITIVE_REGULATION_OF_HORMONE_SECRETION	103	-0.0882378	-1.05924	0.381679	0.669665	1	7354	tags=60%, list=51%, signal=123%
GO_RESPONSE_TO_INTERLEUKIN_7	25	-0.173566	-1.059	0.348454	0.669586	1	8389	tags=76%, list=59%, signal=184%
GO_REGULATION_OF_SYSTEMIC_ARTERIAL_BLOOD_PRESSURE_MEDIATED_BY_A_CHEMICAL_SIGNAL	36	-0.145364	-1.05869	0.353057	0.66966	1	8253	tags=72%, list=58%, signal=170%
GO_REGULATION_OF_ADENYLATE_CYCLASE_ACTIVITY	26	-0.169818	-1.05769	0.358527	0.671095	1	3626	tags=42%, list=25%, signal=57%
GO_POSITIVE_REGULATION_OF_PHOSPHATIDYLINOSITOL_3_KINASE_SIGNALING	68	-0.110201	-1.05761	0.390438	0.670689	1	2848	tags=31%, list=20%, signal=38%
GO_POSITIVE_REGULATION_OF_CELL_SUBSTRATE_ADHESION	104	-0.0898285	-1.05752	0.358974	0.670287	1	9998	tags=79%, list=70%, signal=260%
GO_RESPIRATORY_SYSTEM_DEVELOPMENT	172	-0.0700095	-1.05728	0.383023	0.670157	1	6742	tags=54%, list=47%, signal=101%
GO_REGULATION_OF_BLOOD_CIRCULATION	249	-0.0584998	-1.05715	0.371769	0.669841	1	4002	tags=34%, list=28%, signal=46%
GO_POSITIVE_REGULATION_OF_RECEPTOR_SIGNALING_PATHWAY_VIA_STAT	57	-0.115846	-1.05604	0.401174	0.671489	1	2866	tags=32%, list=20%, signal=39%
GO_PEPTIDYL_LYSINE_ACETYLATION	151	-0.0726291	-1.05574	0.383562	0.67156	1	6169	tags=50%, list=43%, signal=88%
GO_POSITIVE_REGULATION_OF_LIPID_TRANSPORT	47	-0.129923	-1.05564	0.353306	0.671199	1	7579	tags=66%, list=53%, signal=140%
GO_REGULATION_OF_DENDRITIC_SPINE_DEVELOPMENT	66	-0.110392	-1.05556	0.374245	0.670784	1	1246	tags=20%, list=9%, signal=21%
GO_ACTIVATED_T_CELL_PROLIFERATION	30	-0.162825	-1.05549	0.385263	0.670342	1	2920	tags=37%, list=20%, signal=46%
GO_EMBRYONIC_DIGESTIVE_TRACT_MORPHOGENESIS	15	-0.224125	-1.05528	0.368	0.670218	1	7284	tags=73%, list=51%, signal=149%
GO_NEURON_PROJECTION_REGENERATION	52	-0.128232	-1.05498	0.392157	0.670227	1	6972	tags=62%, list=49%, signal=120%
GO_CELLULAR_RESPONSE_TO_ALCOHOL	75	-0.104767	-1.05492	0.367589	0.669758	1	8423	tags=69%, list=59%, signal=168%
GO_REGULATION_OF_VASCULAR_ENDOTHELIAL_GROWTH_FACTOR_RECEPTOR_SIGNALING_PATHWAY	30	-0.164452	-1.05468	0.380478	0.669651	1	5756	tags=57%, list=40%, signal=95%
GO_REGULATION_OF_ACTIN_FILAMENT_BASED_MOVEMENT	39	-0.14333	-1.05396	0.367063	0.670529	1	3456	tags=38%, list=24%, signal=51%
GO_REGULATION_OF_SMOOTH_MUSCLE_CONTRACTION	54	-0.121799	-1.05327	0.370143	0.671434	1	649	tags=17%, list=5%, signal=17%
GO_NEGATIVE_REGULATION_OF_CARDIAC_MUSCLE_TISSUE_DEVELOPMENT	27	-0.169606	-1.05325	0.391919	0.670881	1	8700	tags=78%, list=61%, signal=198%
GO_PROTEIN_PROCESSING	162	-0.0732181	-1.053	0.374245	0.670827	1	2849	tags=27%, list=20%, signal=34%
GO_MATERNAL_PROCESS_INVOLVED_IN_FEMALE_PREGNANCY	55	-0.119736	-1.05275	0.374502	0.6707	1	8433	tags=71%, list=59%, signal=172%
GO_EMBRYONIC_HEMOPOIESIS	18	-0.208814	-1.05202	0.375	0.671637	1	5756	tags=61%, list=40%, signal=102%
GO_NEGATIVE_REGULATION_OF_FAT_CELL_DIFFERENTIATION	39	-0.142546	-1.05179	0.356436	0.67153	1	5300	tags=51%, list=37%, signal=81%
GO_ARTERY_MORPHOGENESIS	53	-0.120405	-1.05135	0.387097	0.671851	1	4490	tags=43%, list=31%, signal=63%
GO_POSITIVE_REGULATION_OF_EXTRACELLULAR_MATRIX_ORGANIZATION	18	-0.201047	-1.05131	0.341615	0.671346	1	2690	tags=39%, list=19%, signal=48%
GO_GLUCOCORTICOID_METABOLIC_PROCESS	15	-0.22279	-1.05077	0.398095	0.671857	1	6350	tags=67%, list=44%, signal=120%
GO_INTERLEUKIN_7_MEDIATED_SIGNALING_PATHWAY	15	-0.223537	-1.05026	0.38055	0.672359	1	1574	tags=33%, list=11%, signal=37%
GO_PROTEIN_LOCALIZATION_TO_CHROMATIN	24	-0.17671	-1.05002	0.363813	0.672257	1	8201	tags=75%, list=57%, signal=176%
GO_RESPONSE_TO_ACIDIC_PH	17	-0.212435	-1.0497	0.378819	0.672354	1	6218	tags=65%, list=43%, signal=114%
GO_POSITIVE_REGULATION_OF_EPITHELIAL_CELL_DIFFERENTIATION	43	-0.134506	-1.04968	0.359699	0.671809	1	1741	tags=26%, list=12%, signal=29%
GO_DORSAL_VENTRAL_NEURAL_TUBE_PATTERNING	20	-0.194578	-1.0493	0.388769	0.671977	1	1512	tags=30%, list=11%, signal=34%
GO_PROTEIN_DEMETHYLATION	29	-0.163916	-1.04757	0.377551	0.674898	1	3578	tags=41%, list=25%, signal=55%
GO_CHONDROCYTE_DIFFERENTIATION_INVOLVED_IN_ENDOCHONDRAL_BONE_MORPHOGENESIS	26	-0.174982	-1.04742	0.37721	0.674624	1	4652	tags=50%, list=33%, signal=74%
GO_POSITIVE_REGULATION_OF_AXON_EXTENSION	39	-0.143726	-1.04676	0.381339	0.675456	1	7116	tags=64%, list=50%, signal=127%
GO_ATRIOVENTRICULAR_VALVE_DEVELOPMENT	21	-0.188331	-1.04657	0.376238	0.675269	1	7524	tags=71%, list=53%, signal=151%
GO_REGULATION_OF_LONG_TERM_SYNAPTIC_POTENTIATION	41	-0.13585	-1.04641	0.377637	0.675038	1	9571	tags=80%, list=67%, signal=243%
GO_ORGAN_GROWTH	145	-0.0722206	-1.04617	0.397938	0.674946	1	4796	tags=41%, list=34%, signal=61%
GO_POSITIVE_REGULATION_OF_DENDRITE_MORPHOGENESIS	35	-0.147774	-1.04547	0.388646	0.675826	1	3612	tags=40%, list=25%, signal=53%
GO_NEGATIVE_REGULATION_OF_PROTEIN_TYROSINE_KINASE_ACTIVITY	26	-0.172411	-1.04517	0.371429	0.675866	1	3589	tags=42%, list=25%, signal=56%
GO_THIOESTER_BIOSYNTHETIC_PROCESS	48	-0.125831	-1.04438	0.385417	0.676928	1	2080	tags=27%, list=15%, signal=32%
GO_POSITIVE_REGULATION_OF_CALCIUM_ION_TRANSPORT	87	-0.0964437	-1.04371	0.403689	0.677764	1	2903	tags=30%, list=20%, signal=37%
GO_NEGATIVE_CHEMOTAXIS	41	-0.133348	-1.04349	0.378218	0.677681	1	2633	tags=32%, list=18%, signal=39%
GO_ACTIVATION_OF_PROTEIN_KINASE_A_ACTIVITY	16	-0.222129	-1.04347	0.376068	0.677143	1	3977	tags=50%, list=28%, signal=69%
GO_NEGATIVE_REGULATION_OF_GENE_SILENCING	22	-0.185531	-1.04328	0.374737	0.676986	1	7100	tags=68%, list=50%, signal=135%
GO_TISSUE_REGENERATION	48	-0.127714	-1.04301	0.377691	0.676941	1	7712	tags=67%, list=54%, signal=144%
GO_POSITIVE_REGULATION_OF_EXTRINSIC_APOPTOTIC_SIGNALING_PATHWAY_VIA_DEATH_DOMAIN_RECEPTORS	16	-0.218627	-1.04237	0.350701	0.677653	1	7601	tags=75%, list=53%, signal=160%
GO_REGULATION_OF_SUPEROXIDE_ANION_GENERATION	18	-0.213257	-1.04177	0.37037	0.678328	1	7281	tags=72%, list=51%, signal=147%
GO_RUFFLE_ORGANIZATION	48	-0.126181	-1.04025	0.389222	0.680809	1	11010	tags=90%, list=77%, signal=388%
GO_REGULATION_OF_EPIDERMAL_CELL_DIFFERENTIATION	43	-0.134332	-1.03986	0.390438	0.681031	1	6398	tags=58%, list=45%, signal=105%
GO_ENDOCRINE_PROCESS	64	-0.111202	-1.03946	0.354251	0.681204	1	1769	tags=23%, list=12%, signal=27%
GO_FACE_MORPHOGENESIS	30	-0.158082	-1.03899	0.408367	0.681637	1	7753	tags=70%, list=54%, signal=153%
GO_REGULATION_OF_CARDIAC_CONDUCTION	64	-0.108655	-1.03871	0.394531	0.681658	1	2252	tags=27%, list=16%, signal=31%
GO_DNA_METHYLATION_OR_DEMETHYLATION	68	-0.10906	-1.03863	0.395349	0.681217	1	6228	tags=54%, list=44%, signal=96%
GO_RESPONSE_TO_IONIZING_RADIATION	138	-0.0757179	-1.0376	0.383023	0.682791	1	9392	tags=73%, list=66%, signal=211%
GO_LIPID_MODIFICATION	210	-0.0621495	-1.03727	0.376448	0.682907	1	8452	tags=65%, list=59%, signal=157%
GO_CARDIAC_CHAMBER_DEVELOPMENT	142	-0.0727899	-1.03725	0.391129	0.682377	1	5414	tags=45%, list=38%, signal=72%
GO_ALPHA_BETA_T_CELL_DIFFERENTIATION	80	-0.0976154	-1.03708	0.389864	0.682144	1	5940	tags=51%, list=42%, signal=87%
GO_REGULATION_OF_ORGANIC_ACID_TRANSPORT	46	-0.128659	-1.03675	0.378819	0.682236	1	9045	tags=76%, list=63%, signal=206%
GO_ORGANOPHOSPHATE_ESTER_TRANSPORT	88	-0.0926175	-1.0366	0.397004	0.681935	1	6158	tags=52%, list=43%, signal=91%
GO_LEUKOCYTE_HOMEOSTASIS	70	-0.10429	-1.03597	0.390291	0.682629	1	4440	tags=41%, list=31%, signal=60%
GO_NEGATIVE_REGULATION_OF_PROTEIN_DEPHOSPHORYLATION	52	-0.122967	-1.03536	0.424603	0.683245	1	7047	tags=62%, list=49%, signal=121%
GO_POSITIVE_REGULATION_OF_RESPONSE_TO_WOUNDING	46	-0.129068	-1.03473	0.406122	0.683937	1	4999	tags=48%, list=35%, signal=73%
GO_POSITIVE_REGULATION_OF_MONONUCLEAR_CELL_MIGRATION	16	-0.210994	-1.03436	0.410359	0.684108	1	7710	tags=75%, list=54%, signal=163%
GO_REGULATION_OF_BMP_SIGNALING_PATHWAY	72	-0.105768	-1.03409	0.380952	0.684081	1	3659	tags=36%, list=26%, signal=48%
GO_REGULATION_OF_SPROUTING_ANGIOGENESIS	62	-0.113676	-1.03408	0.401961	0.683526	1	7145	tags=61%, list=50%, signal=122%
GO_ALPHA_BETA_T_CELL_ACTIVATION	108	-0.0852129	-1.03218	0.394059	0.686819	1	5940	tags=50%, list=42%, signal=85%
GO_PRODUCTION_OF_SMALL_RNA_INVOLVED_IN_GENE_SILENCING_BY_RNA	48	-0.124134	-1.03131	0.410405	0.687994	1	5976	tags=54%, list=42%, signal=93%
GO_PROTEIN_CONTAINING_COMPLEX_LOCALIZATION	270	-0.053883	-1.03128	0.403579	0.687469	1	4593	tags=37%, list=32%, signal=54%
GO_RETROGRADE_VESICLE_MEDIATED_TRANSPORT_GOLGI_TO_ENDOPLASMIC_RETICULUM	80	-0.0971019	-1.02927	0.407895	0.690938	1	11487	tags=90%, list=80%, signal=455%
GO_CEREBELLAR_CORTEX_DEVELOPMENT	48	-0.126743	-1.02914	0.40856	0.690619	1	5641	tags=52%, list=39%, signal=86%
GO_SARCOPLASMIC_RETICULUM_CALCIUM_ION_TRANSPORT	30	-0.158657	-1.02897	0.413519	0.690399	1	3456	tags=40%, list=24%, signal=53%
GO_OVULATION_CYCLE	58	-0.114572	-1.02894	0.42	0.689879	1	1574	tags=22%, list=11%, signal=25%
GO_NEGATIVE_REGULATION_OF_TELOMERE_MAINTENANCE	32	-0.151728	-1.02836	0.385686	0.690448	1	8112	tags=72%, list=57%, signal=166%
GO_POSITIVE_REGULATION_OF_MULTI_ORGANISM_PROCESS	154	-0.0716958	-1.02727	0.392713	0.692056	1	9477	tags=73%, list=66%, signal=215%
GO_REGULATION_OF_POSTSYNAPTIC_DENSITY_ORGANIZATION	15	-0.219084	-1.02671	0.38055	0.692599	1	7356	tags=73%, list=51%, signal=151%
GO_VESICLE_TARGETING_TO_FROM_OR_WITHIN_GOLGI	69	-0.107286	-1.0261	0.401222	0.693292	1	9870	tags=80%, list=69%, signal=256%
GO_PROTEIN_LOCALIZATION_TO_VACUOLE	58	-0.113908	-1.02548	0.425243	0.693891	1	844	tags=17%, list=6%, signal=18%
GO_PEPTIDYL_PROLINE_MODIFICATION	45	-0.130187	-1.02506	0.403131	0.694173	1	7041	tags=62%, list=49%, signal=122%
GO_POSITIVE_REGULATION_OF_ACTIN_FILAMENT_BUNDLE_ASSEMBLY	58	-0.114335	-1.02505	0.392786	0.693616	1	7000	tags=60%, list=49%, signal=118%
GO_REGULATION_OF_BLOOD_PRESSURE	132	-0.0749831	-1.02479	0.40239	0.69355	1	8253	tags=65%, list=58%, signal=153%
GO_CELLULAR_RESPONSE_TO_NUTRIENT	57	-0.117344	-1.02438	0.396728	0.693824	1	7610	tags=65%, list=53%, signal=138%
GO_PROTEIN_LOCALIZATION_TO_CILIUM	41	-0.138207	-1.02437	0.412371	0.693279	1	1169	tags=22%, list=8%, signal=24%
GO_CHLORIDE_TRANSPORT	81	-0.0962859	-1.02396	0.387164	0.693553	1	7104	tags=59%, list=50%, signal=117%
GO_CELLULAR_RESPONSE_TO_LIGHT_STIMULUS	99	-0.0888187	-1.02391	0.400406	0.693075	1	11592	tags=90%, list=81%, signal=472%
GO_RELEASE_OF_SEQUESTERED_CALCIUM_ION_INTO_CYTOSOL_BY_ENDOPLASMIC_RETICULUM	27	-0.166045	-1.02379	0.377823	0.692735	1	3456	tags=41%, list=24%, signal=54%
GO_FIBROBLAST_APOPTOTIC_PROCESS	18	-0.203203	-1.02337	0.400398	0.693048	1	9013	tags=83%, list=63%, signal=225%
GO_VASCULOGENESIS	70	-0.108034	-1.02265	0.430353	0.693901	1	1936	tags=24%, list=14%, signal=28%
GO_CRANIAL_NERVE_DEVELOPMENT	31	-0.151286	-1.02214	0.408745	0.6943	1	3838	tags=42%, list=27%, signal=57%
GO_ENTEROENDOCRINE_CELL_DIFFERENTIATION	23	-0.175531	-1.02174	0.398798	0.694555	1	5576	tags=57%, list=39%, signal=93%
GO_REGULATION_OF_CYTOPLASMIC_TRANSPORT	22	-0.180691	-1.02129	0.40873	0.694903	1	11068	tags=95%, list=77%, signal=422%
GO_PHOSPHATIDYLINOSITOL_PHOSPHORYLATION	47	-0.124085	-1.0208	0.434615	0.695345	1	5533	tags=51%, list=39%, signal=83%
GO_POSITIVE_REGULATION_OF_CARTILAGE_DEVELOPMENT	26	-0.167225	-1.02066	0.40121	0.695059	1	3663	tags=42%, list=26%, signal=57%
GO_REGULATION_OF_HEART_RATE	85	-0.0928742	-1.01968	0.414873	0.696458	1	3895	tags=36%, list=27%, signal=50%
GO_AMINO_ACID_TRANSMEMBRANE_TRANSPORT	72	-0.100792	-1.01852	0.413793	0.698274	1	2737	tags=29%, list=19%, signal=36%
GO_NEURAL_PRECURSOR_CELL_PROLIFERATION	138	-0.0752266	-1.01846	0.39802	0.697832	1	5048	tags=43%, list=35%, signal=65%
GO_REPRODUCTIVE_BEHAVIOR	29	-0.158729	-1.01758	0.410714	0.699048	1	3652	tags=41%, list=26%, signal=55%
GO_CGMP_MEDIATED_SIGNALING	26	-0.167317	-1.01736	0.403259	0.69896	1	2562	tags=35%, list=18%, signal=42%
GO_HEAD_MORPHOGENESIS	35	-0.146463	-1.016	0.431493	0.701102	1	10166	tags=86%, list=71%, signal=296%
GO_REGULATION_OF_PROTEIN_TYROSINE_KINASE_ACTIVITY	78	-0.101608	-1.01542	0.417879	0.701708	1	8087	tags=67%, list=57%, signal=153%
GO_CELLULAR_MONOVALENT_INORGANIC_CATION_HOMEOSTASIS	92	-0.0911501	-1.0147	0.414141	0.702615	1	571	tags=13%, list=4%, signal=13%
GO_CELLULAR_EXTRAVASATION	44	-0.129864	-1.01467	0.421371	0.702106	1	9522	tags=80%, list=67%, signal=237%
GO_CYTOSKELETON_DEPENDENT_INTRACELLULAR_TRANSPORT	166	-0.0652453	-1.01414	0.427673	0.702589	1	5452	tags=45%, list=38%, signal=71%
GO_REGULATION_OF_CHROMOSOME_ORGANIZATION	295	-0.0514002	-1.01411	0.410853	0.702111	1	2819	tags=25%, list=20%, signal=30%
GO_REGULATION_OF_ACTIN_FILAMENT_ORGANIZATION	229	-0.0578423	-1.01396	0.42616	0.701852	1	3807	tags=32%, list=27%, signal=43%
GO_REGULATION_OF_CHROMOSOME_SEGREGATION	92	-0.0911042	-1.01394	0.430255	0.701306	1	12226	tags=95%, list=86%, signal=649%
GO_ORGANIC_ACID_TRANSMEMBRANE_TRANSPORT	118	-0.0804684	-1.0136	0.438931	0.701433	1	2737	tags=27%, list=19%, signal=33%
GO_LAMELLIPODIUM_ORGANIZATION	78	-0.0948328	-1.01333	0.424	0.701417	1	10566	tags=83%, list=74%, signal=318%
GO_DEMETHYLATION	49	-0.123985	-1.0128	0.432749	0.701904	1	7279	tags=63%, list=51%, signal=128%
GO_MATURE_B_CELL_DIFFERENTIATION	20	-0.183455	-1.01235	0.415842	0.702257	1	4530	tags=50%, list=32%, signal=73%
GO_RETROGRADE_TRANSPORT_ENDOSOME_TO_GOLGI	72	-0.100683	-1.01159	0.426692	0.703244	1	7901	tags=65%, list=55%, signal=145%
GO_CELLULAR_RESPONSE_TO_RADIATION	156	-0.0681627	-1.01068	0.408163	0.704514	1	11592	tags=88%, list=81%, signal=459%
GO_NEGATIVE_REGULATION_OF_INTERLEUKIN_6_PRODUCTION	33	-0.14668	-1.01062	0.415709	0.704063	1	8306	tags=73%, list=58%, signal=173%
GO_ALTERNATIVE_MRNA_SPLICING_VIA_SPLICEOSOME	69	-0.105099	-1.01059	0.423459	0.703583	1	11973	tags=94%, list=84%, signal=577%
GO_OUTFLOW_TRACT_SEPTUM_MORPHOGENESIS	22	-0.180468	-1.01049	0.447419	0.703233	1	4573	tags=50%, list=32%, signal=73%
GO_NEGATIVE_REGULATION_OF_NEURAL_PRECURSOR_CELL_PROLIFERATION	20	-0.19186	-1.01044	0.40121	0.702781	1	4410	tags=50%, list=31%, signal=72%
GO_NEGATIVE_REGULATION_OF_CELL_MATRIX_ADHESION	34	-0.143974	-1.00976	0.460446	0.703617	1	7198	tags=65%, list=50%, signal=130%
GO_LUNG_CELL_DIFFERENTIATION	17	-0.204455	-1.00941	0.434263	0.703826	1	5491	tags=59%, list=38%, signal=95%
GO_REGULATION_OF_EPIDERMIS_DEVELOPMENT	61	-0.111288	-1.00938	0.418182	0.703314	1	5682	tags=51%, list=40%, signal=84%
GO_CELLULAR_RESPONSE_TO_PEPTIDE	320	-0.0498891	-1.00872	0.426641	0.704102	1	4218	tags=34%, list=30%, signal=48%
GO_POSITIVE_REGULATION_OF_VIRAL_PROCESS	93	-0.0881133	-1.00813	0.421053	0.704744	1	10586	tags=83%, list=74%, signal=317%
GO_OSTEOBLAST_PROLIFERATION	21	-0.185149	-1.00633	0.430279	0.707807	1	11654	tags=100%, list=82%, signal=540%
GO_RESPONSE_TO_AMPHETAMINE	29	-0.154494	-1.00584	0.426559	0.708232	1	9628	tags=83%, list=67%, signal=253%
GO_REGULATION_OF_VASCULAR_PERMEABILITY	28	-0.159748	-1.00524	0.423301	0.708871	1	6912	tags=64%, list=48%, signal=124%
GO_METANEPHROS_DEVELOPMENT	73	-0.103077	-1.00477	0.445736	0.709286	1	4410	tags=41%, list=31%, signal=59%
GO_LEUKOCYTE_APOPTOTIC_PROCESS	81	-0.0934797	-1.00466	0.449597	0.708958	1	3967	tags=37%, list=28%, signal=51%
GO_AMINO_ACID_IMPORT	24	-0.169119	-1.0037	0.441118	0.710352	1	1757	tags=29%, list=12%, signal=33%
GO_TYPE_B_PANCREATIC_CELL_DEVELOPMENT	19	-0.18923	-1.00362	0.449597	0.709918	1	5576	tags=58%, list=39%, signal=95%
GO_REGULATION_OF_HISTONE_H3_K9_METHYLATION	20	-0.188232	-1.00304	0.455969	0.710644	1	3747	tags=45%, list=26%, signal=61%
GO_RESPONSE_TO_ACTIVITY	56	-0.11553	-1.00251	0.443787	0.711203	1	4738	tags=45%, list=33%, signal=67%
GO_REGULATION_OF_MACROPHAGE_ACTIVATION	45	-0.124595	-1.00248	0.431535	0.710705	1	6803	tags=60%, list=48%, signal=114%
GO_ESTABLISHMENT_OF_PROTEIN_LOCALIZATION_TO_VACUOLE	44	-0.127076	-1.00148	0.432596	0.712143	1	1439	tags=23%, list=10%, signal=25%
GO_CELLULAR_RESPONSE_TO_RETINOIC_ACID	60	-0.109071	-1.00086	0.422619	0.712872	1	8932	tags=73%, list=62%, signal=195%
GO_HISTONE_MONOUBIQUITINATION	28	-0.156204	-1.00041	0.432866	0.713239	1	10026	tags=86%, list=70%, signal=286%
GO_HINDLIMB_MORPHOGENESIS	29	-0.15747	-1.00036	0.446809	0.712755	1	3177	tags=38%, list=22%, signal=49%
GO_REGULATION_OF_GLUTAMATE_RECEPTOR_SIGNALING_PATHWAY	61	-0.105996	-0.999043	0.418112	0.714838	1	2945	tags=31%, list=21%, signal=39%
GO_POSITIVE_REGULATION_OF_MITOTIC_CELL_CYCLE	136	-0.0733549	-0.998146	0.444657	0.716055	1	4954	tags=42%, list=35%, signal=64%
GO_PROTEIN_PEPTIDYL_PROLYL_ISOMERIZATION	31	-0.153048	-0.99811	0.458078	0.715552	1	7041	tags=65%, list=49%, signal=127%
GO_NEGATIVE_REGULATION_OF_LEUKOCYTE_MIGRATION	31	-0.151139	-0.998076	0.444657	0.715061	1	12141	tags=100%, list=85%, signal=662%
GO_TUMOR_NECROSIS_FACTOR_BIOSYNTHETIC_PROCESS	20	-0.186271	-0.997651	0.433265	0.715344	1	7349	tags=70%, list=51%, signal=144%
GO_NEGATIVE_REGULATION_OF_LYMPHOCYTE_ACTIVATION	106	-0.0822689	-0.996016	0.421907	0.718066	1	5577	tags=47%, list=39%, signal=77%
GO_GROWTH_PLATE_CARTILAGE_CHONDROCYTE_DIFFERENTIATION	20	-0.186677	-0.993369	0.449057	0.722908	1	910	tags=25%, list=6%, signal=27%
GO_POSITIVE_REGULATION_OF_ORGANIC_ACID_TRANSPORT	25	-0.167669	-0.993247	0.452651	0.722597	1	9045	tags=80%, list=63%, signal=217%
GO_CHROMATIN_ORGANIZATION_INVOLVED_IN_REGULATION_OF_TRANSCRIPTION	75	-0.0953688	-0.992441	0.458753	0.723695	1	4935	tags=44%, list=35%, signal=67%
GO_REGULATION_OF_GLIAL_CELL_DIFFERENTIATION	61	-0.105699	-0.992272	0.440239	0.723444	1	6699	tags=57%, list=47%, signal=108%
GO_POSITIVE_REGULATION_OF_STEM_CELL_PROLIFERATION	36	-0.137743	-0.992176	0.430303	0.723099	1	9553	tags=81%, list=67%, signal=242%
GO_REGULATION_OF_DENDRITIC_SPINE_MORPHOGENESIS	40	-0.131103	-0.991879	0.44898	0.723165	1	3493	tags=38%, list=24%, signal=49%
GO_PRIMARY_ALCOHOL_METABOLIC_PROCESS	44	-0.124346	-0.991199	0.447154	0.724021	1	4727	tags=45%, list=33%, signal=68%
GO_CARBOHYDRATE_TRANSMEMBRANE_TRANSPORT	82	-0.0939575	-0.991083	0.41129	0.723701	1	9649	tags=77%, list=67%, signal=235%
GO_CALCIUM_DEPENDENT_CELL_CELL_ADHESION_VIA_PLASMA_MEMBRANE_CELL_ADHESION_MOLECULES	40	-0.133067	-0.990521	0.44	0.724296	1	7039	tags=63%, list=49%, signal=123%
GO_POSITIVE_REGULATION_OF_MITOTIC_NUCLEAR_DIVISION	43	-0.126325	-0.990277	0.470703	0.724228	1	2855	tags=33%, list=20%, signal=41%
GO_MATURE_B_CELL_DIFFERENTIATION_INVOLVED_IN_IMMUNE_RESPONSE	16	-0.202311	-0.989841	0.440454	0.724532	1	6047	tags=63%, list=42%, signal=108%
GO_MITOTIC_SISTER_CHROMATID_COHESION	17	-0.199701	-0.989068	0.466258	0.725485	1	3877	tags=47%, list=27%, signal=64%
GO_PROTEIN_TARGETING_TO_VACUOLE	33	-0.142165	-0.988927	0.460417	0.725237	1	1439	tags=24%, list=10%, signal=27%
GO_INTERLEUKIN_6_MEDIATED_SIGNALING_PATHWAY	17	-0.200306	-0.9882	0.460194	0.726144	1	8914	tags=82%, list=62%, signal=218%
GO_INTERACTION_WITH_SYMBIONT	53	-0.115086	-0.987758	0.451677	0.726517	1	9421	tags=77%, list=66%, signal=226%
GO_POSITIVE_REGULATION_OF_FATTY_ACID_METABOLIC_PROCESS	15	-0.215723	-0.987596	0.443532	0.726286	1	7404	tags=73%, list=52%, signal=152%
GO_REGULATION_OF_SODIUM_ION_TRANSMEMBRANE_TRANSPORT	57	-0.109031	-0.987463	0.450098	0.725986	1	1709	tags=23%, list=12%, signal=26%
GO_HYPEROSMOTIC_RESPONSE	21	-0.179525	-0.986843	0.472868	0.726715	1	9692	tags=86%, list=68%, signal=266%
GO_INTERLEUKIN_10_PRODUCTION	34	-0.143734	-0.986394	0.46988	0.727106	1	5940	tags=56%, list=42%, signal=95%
GO_SOMITOGENESIS	56	-0.113062	-0.986285	0.458418	0.726765	1	9113	tags=75%, list=64%, signal=206%
GO_REGULATION_OF_NEURON_MIGRATION	36	-0.135515	-0.985926	0.464143	0.726948	1	3231	tags=36%, list=23%, signal=47%
GO_VENTRICULAR_SEPTUM_DEVELOPMENT	60	-0.108087	-0.985914	0.445298	0.726408	1	5372	tags=48%, list=38%, signal=77%
GO_NEGATIVE_REGULATION_OF_PROTEIN_ACETYLATION	20	-0.185612	-0.985383	0.449679	0.726973	1	5214	tags=55%, list=36%, signal=86%
GO_TISSUE_HOMEOSTASIS	164	-0.0670456	-0.985201	0.462039	0.72679	1	5940	tags=48%, list=42%, signal=81%
GO_GLYCOPROTEIN_METABOLIC_PROCESS	123	-0.0762838	-0.984844	0.436893	0.726985	1	9729	tags=76%, list=68%, signal=235%
GO_ACTIN_FILAMENT_DEPOLYMERIZATION	49	-0.117748	-0.984534	0.451546	0.727062	1	1241	tags=20%, list=9%, signal=22%
GO_POSITIVE_REGULATION_OF_CELL_GROWTH	139	-0.0715009	-0.984346	0.456522	0.726875	1	4954	tags=42%, list=35%, signal=63%
GO_REGULATION_OF_CELLULAR_EXTRAVASATION	21	-0.185085	-0.984294	0.454369	0.726424	1	2805	tags=38%, list=20%, signal=47%
GO_NEGATIVE_REGULATION_OF_DEFENSE_RESPONSE	148	-0.0699611	-0.983908	0.4375	0.726625	1	2392	tags=24%, list=17%, signal=28%
GO_NEGATIVE_REGULATION_OF_CELLULAR_SENESCENCE	17	-0.203866	-0.982802	0.455769	0.728308	1	11386	tags=100%, list=80%, signal=491%
GO_REGULATION_OF_ORGAN_GROWTH	77	-0.0957727	-0.982559	0.447525	0.728254	1	7551	tags=62%, list=53%, signal=131%
GO_CELLULAR_GLUCOSE_HOMEOSTASIS	129	-0.0746877	-0.982469	0.459916	0.72789	1	10690	tags=82%, list=75%, signal=323%
GO_NEGATIVE_REGULATION_OF_HISTONE_ACETYLATION	15	-0.206325	-0.982317	0.459725	0.727627	1	4679	tags=53%, list=33%, signal=79%
GO_NEURON_DEATH	297	-0.0502135	-0.981844	0.451546	0.728038	1	11428	tags=85%, list=80%, signal=414%
GO_GLYCOGEN_BIOSYNTHETIC_PROCESS	41	-0.12603	-0.981702	0.454927	0.727754	1	3086	tags=34%, list=22%, signal=43%
GO_REGULATION_OF_REACTIVE_OXYGEN_SPECIES_BIOSYNTHETIC_PROCESS	69	-0.0999447	-0.981668	0.447059	0.727257	1	7281	tags=61%, list=51%, signal=123%
GO_NEURAL_TUBE_DEVELOPMENT	145	-0.0709632	-0.980921	0.469185	0.72819	1	1856	tags=20%, list=13%, signal=23%
GO_SMOOTH_MUSCLE_TISSUE_DEVELOPMENT	18	-0.191118	-0.98091	0.430928	0.727649	1	3626	tags=44%, list=25%, signal=59%
GO_REGULATION_OF_PROGRAMMED_NECROTIC_CELL_DEATH	17	-0.200063	-0.980868	0.434524	0.727178	1	1349	tags=29%, list=9%, signal=32%
GO_DENTATE_GYRUS_DEVELOPMENT	16	-0.205077	-0.980825	0.468172	0.7267	1	6901	tags=69%, list=48%, signal=133%
GO_REGULATION_OF_CELL_MATRIX_ADHESION	104	-0.0837199	-0.980765	0.472222	0.72628	1	7198	tags=59%, list=50%, signal=117%
GO_EXPLORATION_BEHAVIOR	23	-0.168162	-0.979344	0.467308	0.728641	1	8789	tags=78%, list=61%, signal=203%
GO_NEGATIVE_REGULATION_OF_HISTONE_METHYLATION	20	-0.178047	-0.979156	0.472	0.72845	1	5322	tags=55%, list=37%, signal=87%
GO_CHONDROITIN_SULFATE_PROTEOGLYCAN_METABOLIC_PROCESS	36	-0.137962	-0.979059	0.462572	0.728094	1	9947	tags=83%, list=70%, signal=273%
GO_ENDOTHELIAL_CELL_DEVELOPMENT	55	-0.111074	-0.977871	0.477495	0.729882	1	9856	tags=80%, list=69%, signal=257%
GO_TRNA_PROCESSING	121	-0.0767974	-0.97739	0.472946	0.730333	1	8128	tags=64%, list=57%, signal=148%
GO_REGULATION_OF_MRNA_SPLICING_VIA_SPLICEOSOME	88	-0.0897574	-0.976719	0.491936	0.731154	1	12047	tags=93%, list=84%, signal=589%
GO_NUCLEOBASE_CONTAINING_COMPOUND_TRANSPORT	214	-0.0567212	-0.976589	0.449102	0.730851	1	12563	tags=93%, list=88%, signal=759%
GO_POSITIVE_REGULATION_OF_TRANSCRIPTION_ELONGATION_FROM_RNA_POLYMERASE_II_PROMOTER	17	-0.200644	-0.976318	0.468127	0.730841	1	11432	tags=100%, list=80%, signal=499%
GO_ENDOCYTOSIS	468	-0.0404586	-0.975809	0.4714	0.731356	1	1366	tags=13%, list=10%, signal=14%
GO_REGULATION_OF_ALCOHOL_BIOSYNTHETIC_PROCESS	64	-0.105572	-0.975193	0.47619	0.732035	1	6540	tags=56%, list=46%, signal=103%
GO_I_KAPPAB_PHOSPHORYLATION	18	-0.190231	-0.975148	0.460744	0.731568	1	8404	tags=78%, list=59%, signal=188%
GO_RESPONSE_TO_PLATELET_DERIVED_GROWTH_FACTOR	19	-0.187781	-0.974974	0.487476	0.731391	1	2587	tags=37%, list=18%, signal=45%
GO_REGULATION_OF_CARDIAC_MUSCLE_CONTRACTION	67	-0.103483	-0.974485	0.479612	0.731824	1	2796	tags=30%, list=20%, signal=37%
GO_RENAL_SODIUM_EXCRETION	18	-0.193328	-0.97437	0.459357	0.731516	1	9154	tags=83%, list=64%, signal=231%
GO_NEGATIVE_REGULATION_OF_EPITHELIAL_CELL_DIFFERENTIATION	32	-0.146418	-0.974306	0.466926	0.731101	1	5954	tags=56%, list=42%, signal=96%
GO_APICAL_JUNCTION_ASSEMBLY	57	-0.107609	-0.973975	0.473251	0.731176	1	7247	tags=61%, list=51%, signal=124%
GO_BARBED_END_ACTIN_FILAMENT_CAPPING	18	-0.190495	-0.973582	0.465887	0.731408	1	7606	tags=72%, list=53%, signal=154%
GO_REGULATION_OF_PEPTIDYL_LYSINE_ACETYLATION	55	-0.112405	-0.972421	0.47541	0.733135	1	2819	tags=31%, list=20%, signal=38%
GO_LABYRINTHINE_LAYER_BLOOD_VESSEL_DEVELOPMENT	19	-0.185908	-0.972006	0.468	0.733435	1	4871	tags=53%, list=34%, signal=80%
GO_CYCLIC_NUCLEOTIDE_BIOSYNTHETIC_PROCESS	19	-0.186656	-0.971879	0.467181	0.733135	1	7870	tags=74%, list=55%, signal=164%
GO_POSITIVE_REGULATION_OF_LYMPHOCYTE_ACTIVATION	208	-0.0587379	-0.971748	0.50499	0.732855	1	3641	tags=31%, list=25%, signal=41%
GO_FILOPODIUM_ASSEMBLY	53	-0.11552	-0.971567	0.481781	0.732643	1	1053	tags=19%, list=7%, signal=20%
GO_RESPONSE_TO_COCAINE	43	-0.129908	-0.971141	0.474609	0.732955	1	2139	tags=28%, list=15%, signal=33%
GO_APOPTOTIC_PROCESS_INVOLVED_IN_DEVELOPMENT	28	-0.15335	-0.970712	0.471888	0.733269	1	4961	tags=50%, list=35%, signal=76%
GO_ACTIVATION_OF_MAPKK_ACTIVITY	51	-0.116474	-0.970552	0.504912	0.733042	1	10115	tags=82%, list=71%, signal=281%
GO_TELOMERE_CAPPING	39	-0.132034	-0.97052	0.485149	0.732555	1	6183	tags=56%, list=43%, signal=99%
GO_INNER_EAR_RECEPTOR_CELL_DEVELOPMENT	36	-0.134432	-0.970157	0.472062	0.732803	1	1658	tags=25%, list=12%, signal=28%
GO_HEPARAN_SULFATE_PROTEOGLYCAN_METABOLIC_PROCESS	34	-0.140278	-0.96989	0.477912	0.732801	1	3046	tags=35%, list=21%, signal=45%
GO_POSITIVE_REGULATION_OF_RESPONSE_TO_EXTERNAL_STIMULUS	225	-0.0554215	-0.969871	0.49	0.732286	1	7354	tags=57%, list=51%, signal=115%
GO_ACIDIC_AMINO_ACID_TRANSPORT	59	-0.107165	-0.969648	0.469636	0.732192	1	3806	tags=37%, list=27%, signal=51%
GO_PEPTIDYL_SERINE_MODIFICATION	264	-0.0516978	-0.969567	0.487179	0.731805	1	5503	tags=44%, list=38%, signal=70%
GO_REGULATION_OF_T_CELL_DIFFERENTIATION	110	-0.0799175	-0.969336	0.472393	0.731713	1	7055	tags=57%, list=49%, signal=112%
GO_DIGESTIVE_SYSTEM_PROCESS	62	-0.103763	-0.967756	0.477459	0.73447	1	8439	tags=69%, list=59%, signal=169%
GO_MYELOID_LEUKOCYTE_DIFFERENTIATION	160	-0.0653367	-0.967629	0.489627	0.734157	1	5868	tags=48%, list=41%, signal=80%
GO_TRANSCRIPTION_BY_RNA_POLYMERASE_III	52	-0.114542	-0.966903	0.467611	0.735101	1	10741	tags=87%, list=75%, signal=347%
GO_INTRACILIARY_TRANSPORT	51	-0.115849	-0.966624	0.467308	0.735131	1	3957	tags=39%, list=28%, signal=54%
GO_NEGATIVE_REGULATION_OF_BIOMINERAL_TISSUE_DEVELOPMENT	19	-0.179121	-0.96629	0.458506	0.735221	1	8730	tags=79%, list=61%, signal=203%
GO_POSITIVE_REGULATION_OF_TRANSMEMBRANE_RECEPTOR_PROTEIN_SERINE_THREONINE_KINASE_SIGNALING_PATHWAY	88	-0.0872748	-0.965727	0.503968	0.735825	1	5909	tags=50%, list=41%, signal=85%
GO_REGULATION_OF_SISTER_CHROMATID_SEGREGATION	73	-0.0953501	-0.965684	0.491837	0.735373	1	12745	tags=99%, list=89%, signal=904%
GO_INTRA_GOLGI_VESICLE_MEDIATED_TRANSPORT	29	-0.150724	-0.964826	0.473141	0.736567	1	6724	tags=62%, list=47%, signal=117%
GO_REGULATION_OF_CHOLESTEROL_EFFLUX	18	-0.191662	-0.964607	0.474747	0.736471	1	2824	tags=39%, list=20%, signal=48%
GO_SPROUTING_ANGIOGENESIS	106	-0.0807199	-0.964481	0.498008	0.736183	1	7622	tags=61%, list=53%, signal=130%
GO_ACUTE_INFLAMMATORY_RESPONSE	67	-0.0983413	-0.964301	0.485106	0.736014	1	7350	tags=61%, list=51%, signal=125%
GO_LOW_DENSITY_LIPOPROTEIN_RECEPTOR_PARTICLE_METABOLIC_PROCESS	20	-0.178103	-0.96409	0.472393	0.735891	1	6036	tags=60%, list=42%, signal=104%
GO_POSITIVE_REGULATION_OF_TYROSINE_PHOSPHORYLATION_OF_STAT_PROTEIN	40	-0.130205	-0.964046	0.44898	0.735449	1	2791	tags=33%, list=20%, signal=40%
GO_NEGATIVE_REGULATION_OF_ACTIN_FILAMENT_DEPOLYMERIZATION	36	-0.135827	-0.963958	0.479532	0.735063	1	1241	tags=22%, list=9%, signal=24%
GO_MRNA_EXPORT_FROM_NUCLEUS	103	-0.082801	-0.963294	0.472	0.735869	1	6182	tags=51%, list=43%, signal=90%
GO_NCRNA_TRANSCRIPTION	94	-0.0856098	-0.963132	0.481973	0.735651	1	12777	tags=98%, list=89%, signal=915%
GO_HISTONE_H2A_MONOUBIQUITINATION	16	-0.20021	-0.962292	0.468691	0.736785	1	6077	tags=63%, list=43%, signal=109%
GO_CYTOPLASMIC_MRNA_PROCESSING_BODY_ASSEMBLY	18	-0.189732	-0.962275	0.48723	0.736284	1	11588	tags=100%, list=81%, signal=527%
GO_NEURONAL_ACTION_POTENTIAL	29	-0.147563	-0.961337	0.480545	0.737687	1	8248	tags=72%, list=58%, signal=171%
GO_BONE_GROWTH	37	-0.134472	-0.961118	0.488889	0.737607	1	4652	tags=46%, list=33%, signal=68%
GO_MYELOID_CELL_APOPTOTIC_PROCESS	25	-0.157623	-0.960321	0.479208	0.73867	1	6901	tags=64%, list=48%, signal=124%
GO_POSITIVE_REGULATION_OF_PROTEIN_KINASE_B_SIGNALING	129	-0.0740836	-0.960287	0.494888	0.738194	1	1722	tags=19%, list=12%, signal=22%
GO_L_AMINO_ACID_TRANSPORT	56	-0.107364	-0.960048	0.468085	0.738121	1	2812	tags=30%, list=20%, signal=38%
GO_DNA_DEALKYLATION	22	-0.167794	-0.959528	0.496881	0.738572	1	8003	tags=73%, list=56%, signal=165%
GO_NEGATIVE_REGULATION_OF_LEUKOCYTE_MEDIATED_IMMUNITY	32	-0.139214	-0.958811	0.524178	0.739453	1	5610	tags=53%, list=39%, signal=87%
GO_SEGMENTATION	79	-0.0924913	-0.958742	0.491089	0.739061	1	8458	tags=68%, list=59%, signal=166%
GO_REGULATION_OF_CARBOHYDRATE_CATABOLIC_PROCESS	72	-0.0963161	-0.958515	0.498008	0.738983	1	5779	tags=50%, list=40%, signal=84%
GO_METANEPHRIC_EPITHELIUM_DEVELOPMENT	22	-0.171685	-0.957069	0.502032	0.741311	1	5998	tags=59%, list=42%, signal=102%
GO_HORMONE_BIOSYNTHETIC_PROCESS	54	-0.110027	-0.956245	0.466	0.742451	1	5582	tags=50%, list=39%, signal=82%
GO_RESPONSE_TO_ANESTHETIC	64	-0.101277	-0.956114	0.491018	0.742178	1	2357	tags=27%, list=16%, signal=32%
GO_GROWTH_PLATE_CARTILAGE_DEVELOPMENT	29	-0.150603	-0.955794	0.508571	0.742281	1	2782	tags=34%, list=19%, signal=43%
GO_POSITIVE_REGULATION_OF_POTASSIUM_ION_TRANSPORT	44	-0.122401	-0.955191	0.485714	0.742948	1	7354	tags=64%, list=51%, signal=131%
GO_SECONDARY_METABOLIC_PROCESS	42	-0.126264	-0.95511	0.471735	0.74256	1	6030	tags=55%, list=42%, signal=94%
GO_GLYCOSPHINGOLIPID_BIOSYNTHETIC_PROCESS	25	-0.159282	-0.954583	0.49901	0.743067	1	8021	tags=72%, list=56%, signal=164%
GO_MEMBRANE_INVAGINATION	61	-0.105117	-0.954168	0.519916	0.74337	1	7176	tags=61%, list=50%, signal=121%
GO_CARDIAC_MUSCLE_CONTRACTION	115	-0.0771166	-0.953726	0.493177	0.743694	1	5496	tags=46%, list=38%, signal=74%
GO_POSITIVE_REGULATION_OF_LIPID_KINASE_ACTIVITY	30	-0.140385	-0.953721	0.511111	0.743168	1	1334	tags=23%, list=9%, signal=26%
GO_NEGATIVE_REGULATION_OF_INTRACELLULAR_SIGNAL_TRANSDUCTION	435	-0.0401698	-0.95362	0.507246	0.74284	1	2402	tags=21%, list=17%, signal=24%
GO_TRNA_WOBBLE_URIDINE_MODIFICATION	16	-0.195868	-0.952999	0.47166	0.743504	1	6139	tags=63%, list=43%, signal=109%
GO_REGULATION_OF_SMAD_PROTEIN_SIGNAL_TRANSDUCTION	19	-0.178675	-0.952504	0.495968	0.743961	1	2717	tags=37%, list=19%, signal=45%
GO_REGULATION_OF_MONONUCLEAR_CELL_MIGRATION	35	-0.135645	-0.952131	0.519313	0.744172	1	8278	tags=71%, list=58%, signal=169%
GO_PROTEIN_LOCALIZATION_TO_SYNAPSE	80	-0.0901379	-0.952063	0.492126	0.743782	1	6225	tags=52%, list=44%, signal=92%
GO_FATTY_ACID_BETA_OXIDATION	68	-0.0962601	-0.951333	0.485549	0.744679	1	8092	tags=66%, list=57%, signal=152%
GO_NEURAL_TUBE_PATTERNING	32	-0.14463	-0.950872	0.522822	0.745031	1	1512	tags=25%, list=11%, signal=28%
GO_NEGATIVE_REGULATION_OF_RESPONSE_TO_DNA_DAMAGE_STIMULUS	67	-0.0991878	-0.9507	0.509881	0.744845	1	2217	tags=25%, list=16%, signal=30%
GO_INTEGRIN_ACTIVATION	18	-0.193553	-0.950465	0.529652	0.744751	1	9945	tags=89%, list=70%, signal=292%
GO_NEGATIVE_REGULATION_OF_RECEPTOR_SIGNALING_PATHWAY_VIA_STAT	20	-0.178481	-0.950424	0.5197	0.744304	1	4601	tags=50%, list=32%, signal=74%
GO_MONOVALENT_INORGANIC_CATION_HOMEOSTASIS	124	-0.0736709	-0.950308	0.492248	0.743983	1	571	tags=11%, list=4%, signal=12%
GO_CHROMATIN_REMODELING	144	-0.0675916	-0.949245	0.514563	0.74556	1	2817	tags=26%, list=20%, signal=33%
GO_REGULATION_OF_NITRIC_OXIDE_SYNTHASE_ACTIVITY	39	-0.129944	-0.949135	0.51357	0.745289	1	10245	tags=85%, list=72%, signal=298%
GO_HISTONE_H4_K5_ACETYLATION	16	-0.194713	-0.947499	0.494888	0.747985	1	3475	tags=44%, list=24%, signal=58%
GO_SNRNA_TRANSCRIPTION	68	-0.0976327	-0.945453	0.524	0.751443	1	11226	tags=88%, list=79%, signal=409%
GO_SMOOTH_MUSCLE_CELL_APOPTOTIC_PROCESS	20	-0.175974	-0.944851	0.511628	0.752111	1	3922	tags=45%, list=27%, signal=62%
GO_WNT_SIGNALING_PATHWAY_CALCIUM_MODULATING_PATHWAY	34	-0.139057	-0.943003	0.543434	0.755218	1	8950	tags=76%, list=63%, signal=204%
GO_CD4_POSITIVE_ALPHA_BETA_T_CELL_ACTIVATION	67	-0.094969	-0.942309	0.525591	0.756093	1	5691	tags=49%, list=40%, signal=81%
GO_POSITIVE_REGULATION_OF_CELL_MATRIX_ADHESION	45	-0.116651	-0.941694	0.509203	0.756811	1	4057	tags=40%, list=28%, signal=56%
GO_INNER_EAR_RECEPTOR_CELL_STEREOCILIUM_ORGANIZATION	25	-0.156964	-0.941646	0.5	0.756362	1	1192	tags=24%, list=8%, signal=26%
GO_NEGATIVE_REGULATION_OF_CELL_AGING	22	-0.166176	-0.941387	0.518812	0.756344	1	11925	tags=100%, list=83%, signal=602%
GO_NEUROTRANSMITTER_UPTAKE	32	-0.137514	-0.940863	0.53277	0.756818	1	2507	tags=31%, list=18%, signal=38%
GO_REGULATION_OF_LEUKOCYTE_CHEMOTAXIS	78	-0.0894514	-0.940088	0.508097	0.757803	1	7710	tags=63%, list=54%, signal=136%
GO_REGULATION_OF_CHOLESTEROL_BIOSYNTHETIC_PROCESS	41	-0.124518	-0.939959	0.516832	0.757483	1	12522	tags=100%, list=88%, signal=804%
GO_PHOSPHATIDYLCHOLINE_METABOLIC_PROCESS	26	-0.156277	-0.938855	0.516	0.759194	1	8218	tags=73%, list=57%, signal=172%
GO_NEGATIVE_REGULATION_OF_ORGANIC_ACID_TRANSPORT	18	-0.185989	-0.938707	0.534749	0.758938	1	10053	tags=89%, list=70%, signal=299%
GO_NEGATIVE_REGULATION_OF_CELL_SUBSTRATE_ADHESION	54	-0.108092	-0.938274	0.538	0.759235	1	7198	tags=61%, list=50%, signal=123%
GO_TRANSCRIPTION_INITIATION_FROM_RNA_POLYMERASE_I_PROMOTER	33	-0.136473	-0.937405	0.515091	0.760357	1	9318	tags=79%, list=65%, signal=226%
GO_REGULATION_OF_HISTONE_DEACETYLATION	23	-0.165253	-0.936742	0.512621	0.761104	1	3858	tags=43%, list=27%, signal=59%
GO_REGULATION_OF_GLYCOPROTEIN_BIOSYNTHETIC_PROCESS	34	-0.13558	-0.936558	0.5	0.760934	1	3113	tags=35%, list=22%, signal=45%
GO_ENDOPLASMIC_RETICULUM_ORGANIZATION	50	-0.112152	-0.93627	0.528487	0.761001	1	10126	tags=82%, list=71%, signal=280%
GO_PROTEIN_LOCALIZATION_TO_CELL_SURFACE	55	-0.1079	-0.936182	0.537473	0.760647	1	7042	tags=60%, list=49%, signal=118%
GO_RESPONSE_TO_LITHIUM_ION	19	-0.177083	-0.935857	0.534749	0.760744	1	4997	tags=53%, list=35%, signal=81%
GO_POSITIVE_REGULATION_OF_P38MAPK_CASCADE	22	-0.16545	-0.935297	0.519305	0.761283	1	6087	tags=59%, list=43%, signal=103%
GO_REGULATION_OF_ACUTE_INFLAMMATORY_RESPONSE	31	-0.142521	-0.933781	0.519531	0.763731	1	6730	tags=61%, list=47%, signal=116%
GO_REGULATION_OF_TRANSCRIPTION_BY_RNA_POLYMERASE_I	27	-0.151855	-0.933726	0.544534	0.76331	1	3129	tags=37%, list=22%, signal=47%
GO_CARDIAC_MUSCLE_TISSUE_DEVELOPMENT	174	-0.0613301	-0.933601	0.510331	0.763036	1	4804	tags=40%, list=34%, signal=59%
GO_EXCITATORY_SYNAPSE_ASSEMBLY	25	-0.152777	-0.933258	0.510288	0.763151	1	7542	tags=68%, list=53%, signal=144%
GO_REGULATION_OF_NEUROTRANSMITTER_RECEPTOR_ACTIVITY	66	-0.0976575	-0.932962	0.541353	0.763204	1	8142	tags=67%, list=57%, signal=154%
GO_LENS_FIBER_CELL_DIFFERENTIATION	27	-0.15269	-0.932713	0.559223	0.763195	1	5235	tags=52%, list=37%, signal=82%
GO_OVULATION_CYCLE_PROCESS	39	-0.126646	-0.932552	0.53668	0.762981	1	4427	tags=44%, list=31%, signal=63%
GO_INTERLEUKIN_6_SECRETION	27	-0.149739	-0.932094	0.546185	0.763344	1	8454	tags=74%, list=59%, signal=181%
GO_NEGATIVE_REGULATION_OF_PROTEIN_MATURATION	19	-0.178262	-0.931529	0.506958	0.763897	1	6485	tags=63%, list=45%, signal=115%
GO_POSITIVE_REGULATION_OF_MYOBLAST_DIFFERENTIATION	15	-0.200999	-0.931266	0.509804	0.763877	1	3802	tags=47%, list=27%, signal=64%
GO_REGULATION_OF_MACROPHAGE_MIGRATION	26	-0.151588	-0.931248	0.519685	0.763383	1	11584	tags=96%, list=81%, signal=506%
GO_REGULATION_OF_RUFFLE_ASSEMBLY	27	-0.146059	-0.931199	0.526096	0.762947	1	9036	tags=78%, list=63%, signal=211%
GO_ZINC_ION_HOMEOSTASIS	24	-0.161645	-0.930361	0.520747	0.764105	1	4842	tags=50%, list=34%, signal=75%
GO_POSITIVE_REGULATION_OF_PHOSPHOPROTEIN_PHOSPHATASE_ACTIVITY	18	-0.177305	-0.929077	0.531373	0.766103	1	3029	tags=39%, list=21%, signal=49%
GO_RESPONSE_TO_CAFFEINE	17	-0.187285	-0.928695	0.533333	0.766358	1	8259	tags=76%, list=58%, signal=181%
GO_POSITIVE_REGULATION_OF_PROTEIN_DEPHOSPHORYLATION	39	-0.127229	-0.92846	0.53876	0.766252	1	3319	tags=36%, list=23%, signal=47%
GO_NEGATIVE_REGULATION_OF_WNT_SIGNALING_PATHWAY	187	-0.059582	-0.927563	0.51581	0.767509	1	9481	tags=72%, list=66%, signal=212%
GO_NEURONAL_STEM_CELL_POPULATION_MAINTENANCE	21	-0.166718	-0.926361	0.541667	0.7693	1	6471	tags=62%, list=45%, signal=113%
GO_POSITIVE_REGULATION_OF_GLYCOGEN_METABOLIC_PROCESS	16	-0.195203	-0.926215	0.536449	0.769064	1	7042	tags=69%, list=49%, signal=135%
GO_NEGATIVE_REGULATION_OF_PROTEIN_LOCALIZATION_TO_CELL_PERIPHERY	23	-0.159788	-0.926209	0.551102	0.768543	1	3936	tags=43%, list=28%, signal=60%
GO_DEOXYRIBOSE_PHOSPHATE_CATABOLIC_PROCESS	20	-0.166615	-0.926091	0.535714	0.768227	1	2626	tags=35%, list=18%, signal=43%
GO_DIOL_BIOSYNTHETIC_PROCESS	17	-0.182596	-0.925762	0.516949	0.768366	1	7485	tags=71%, list=52%, signal=148%
GO_MESENCHYMAL_CELL_PROLIFERATION	40	-0.126136	-0.925701	0.533981	0.76794	1	6423	tags=58%, list=45%, signal=104%
GO_REGULATION_OF_CARTILAGE_DEVELOPMENT	55	-0.106562	-0.925512	0.530303	0.767765	1	3682	tags=36%, list=26%, signal=49%
GO_NEGATIVE_REGULATION_OF_OXIDOREDUCTASE_ACTIVITY	17	-0.18452	-0.925191	0.547131	0.76786	1	730	tags=24%, list=5%, signal=25%
GO_COLUMNAR_CUBOIDAL_EPITHELIAL_CELL_DEVELOPMENT	48	-0.110401	-0.925033	0.528713	0.767638	1	5576	tags=50%, list=39%, signal=82%
GO_POSITIVE_REGULATION_OF_CELL_CYCLE	333	-0.0437798	-0.925024	0.533199	0.767121	1	4799	tags=38%, list=34%, signal=56%
GO_POSITIVE_REGULATION_OF_ENDOTHELIAL_CELL_CHEMOTAXIS	15	-0.197283	-0.924315	0.54898	0.76796	1	2902	tags=40%, list=20%, signal=50%
GO_MESODERM_DEVELOPMENT	100	-0.0783573	-0.924306	0.539961	0.767445	1	4750	tags=41%, list=33%, signal=61%
GO_POSITIVE_REGULATION_OF_RNA_SPLICING	31	-0.139622	-0.924192	0.522727	0.767137	1	8616	tags=74%, list=60%, signal=186%
GO_EXTRACELLULAR_MATRIX_DISASSEMBLY	54	-0.107135	-0.924081	0.545279	0.76684	1	10918	tags=87%, list=76%, signal=367%
GO_POSITIVE_REGULATION_OF_TISSUE_REMODELING	22	-0.164317	-0.923972	0.556	0.766535	1	6753	tags=64%, list=47%, signal=120%
GO_MRNA_3_END_PROCESSING	96	-0.0801995	-0.923749	0.528942	0.76643	1	11669	tags=90%, list=82%, signal=484%
GO_LIPID_HOMEOSTASIS	96	-0.0806808	-0.923664	0.546139	0.76608	1	6599	tags=54%, list=46%, signal=100%
GO_POSITIVE_REGULATION_OF_PEPTIDE_SECRETION	198	-0.0571863	-0.923529	0.543893	0.765821	1	6776	tags=53%, list=47%, signal=99%
GO_CELLULAR_MODIFIED_AMINO_ACID_BIOSYNTHETIC_PROCESS	35	-0.129626	-0.923174	0.555085	0.765937	1	6730	tags=60%, list=47%, signal=113%
GO_SENSORY_PERCEPTION_OF_TASTE	23	-0.158073	-0.922579	0.540816	0.76657	1	8933	tags=78%, list=62%, signal=208%
GO_DNA_DAMAGE_RESPONSE_SIGNAL_TRANSDUCTION_BY_P53_CLASS_MEDIATOR	99	-0.0804673	-0.922212	0.53719	0.766778	1	5790	tags=48%, list=41%, signal=81%
GO_REGULATION_OF_EMBRYONIC_DEVELOPMENT	105	-0.0768441	-0.922036	0.525164	0.766616	1	10075	tags=78%, list=70%, signal=263%
GO_SPLICEOSOMAL_SNRNP_ASSEMBLY	37	-0.12791	-0.921322	0.542969	0.767502	1	11314	tags=92%, list=79%, signal=439%
GO_REGULATION_OF_SUPRAMOLECULAR_FIBER_ORGANIZATION	307	-0.0453908	-0.918976	0.541752	0.771664	1	1089	tags=12%, list=8%, signal=13%
GO_STEM_CELL_DIVISION	37	-0.128414	-0.918488	0.523346	0.772072	1	4352	tags=43%, list=30%, signal=62%
GO_IRON_ION_TRANSPORT	63	-0.0980295	-0.918287	0.552795	0.771957	1	3598	tags=35%, list=25%, signal=46%
GO_CARBOHYDRATE_DERIVATIVE_TRANSPORT	59	-0.100369	-0.918274	0.531697	0.771455	1	10445	tags=83%, list=73%, signal=307%
GO_REGULATION_OF_ERYTHROCYTE_DIFFERENTIATION	40	-0.119809	-0.917987	0.542969	0.77149	1	1867	tags=25%, list=13%, signal=29%
GO_NEGATIVE_REGULATION_OF_REPRODUCTIVE_PROCESS	37	-0.124723	-0.917164	0.537864	0.772591	1	4791	tags=46%, list=34%, signal=69%
GO_REGULATION_OF_NEUROTRANSMITTER_LEVELS	288	-0.0468344	-0.916737	0.538767	0.772888	1	437	tags=8%, list=3%, signal=8%
GO_POSITIVE_REGULATION_OF_LONG_TERM_SYNAPTIC_POTENTIATION	21	-0.167232	-0.916638	0.531697	0.772559	1	11229	tags=95%, list=79%, signal=443%
GO_RESPONSE_TO_FLUID_SHEAR_STRESS	31	-0.138752	-0.916545	0.559356	0.772222	1	1711	tags=26%, list=12%, signal=29%
GO_NON_MOTILE_CILIUM_ASSEMBLY	50	-0.110119	-0.916226	0.530488	0.772315	1	6438	tags=56%, list=45%, signal=102%
GO_REGULATION_OF_WNT_SIGNALING_PATHWAY	324	-0.0443294	-0.915878	0.571429	0.772464	1	6662	tags=51%, list=47%, signal=93%
GO_REGULATION_OF_COAGULATION	62	-0.0983379	-0.915821	0.534694	0.772031	1	6441	tags=55%, list=45%, signal=99%
GO_ORGANIC_ACID_CATABOLIC_PROCESS	205	-0.0561732	-0.915596	0.542339	0.77197	1	10716	tags=80%, list=75%, signal=317%
GO_MALE_MEIOTIC_NUCLEAR_DIVISION	33	-0.133069	-0.915515	0.55	0.771581	1	4168	tags=42%, list=29%, signal=60%
GO_DNA_DEMETHYLATION	16	-0.190476	-0.915168	0.571429	0.771718	1	8003	tags=75%, list=56%, signal=170%
GO_INTERLEUKIN_2_PRODUCTION	51	-0.108671	-0.914594	0.528942	0.772341	1	2938	tags=31%, list=21%, signal=39%
GO_RESPONSE_TO_RADIATION	380	-0.0405485	-0.914127	0.574297	0.772777	1	2785	tags=23%, list=19%, signal=28%
GO_MAINTENANCE_OF_LOCATION	275	-0.049165	-0.91331	0.549407	0.773885	1	5238	tags=41%, list=37%, signal=64%
GO_REGULATION_OF_URINE_VOLUME	17	-0.183045	-0.913129	0.55668	0.773717	1	1592	tags=29%, list=11%, signal=33%
GO_NEGATIVE_REGULATION_OF_DNA_BINDING_TRANSCRIPTION_FACTOR_ACTIVITY	132	-0.0687038	-0.911081	0.553785	0.777212	1	3360	tags=30%, list=24%, signal=39%
GO_NEGATIVE_REGULATION_OF_ORGAN_GROWTH	27	-0.144172	-0.909829	0.59919	0.779108	1	6945	tags=63%, list=49%, signal=122%
GO_REGULATION_OF_PHOSPHOLIPID_METABOLIC_PROCESS	59	-0.101595	-0.909059	0.556225	0.780081	1	3643	tags=36%, list=25%, signal=48%
GO_SOMITE_DEVELOPMENT	74	-0.089665	-0.908684	0.555992	0.780266	1	9158	tags=73%, list=64%, signal=202%
GO_REGULATION_OF_MAST_CELL_ACTIVATION_INVOLVED_IN_IMMUNE_RESPONSE	25	-0.152404	-0.908548	0.574257	0.779986	1	8691	tags=76%, list=61%, signal=194%
GO_RESPONSE_TO_ALCOHOL	194	-0.0562149	-0.907787	0.584	0.780916	1	7609	tags=59%, list=53%, signal=124%
GO_POSITIVE_REGULATION_OF_TRANSCRIPTION_BY_RNA_POLYMERASE_I	21	-0.162405	-0.907176	0.53937	0.781586	1	2448	tags=33%, list=17%, signal=40%
GO_CHONDROITIN_SULFATE_BIOSYNTHETIC_PROCESS	25	-0.152264	-0.907128	0.554865	0.781153	1	8693	tags=76%, list=61%, signal=194%
GO_POSITIVE_REGULATION_OF_PATHWAY_RESTRICTED_SMAD_PROTEIN_PHOSPHORYLATION	38	-0.123742	-0.90623	0.538784	0.782339	1	2375	tags=29%, list=17%, signal=35%
GO_CELLULAR_RESPONSE_TO_OSMOTIC_STRESS	32	-0.133536	-0.903698	0.568665	0.786718	1	7478	tags=66%, list=52%, signal=137%
GO_KERATINOCYTE_MIGRATION	18	-0.174814	-0.903426	0.561122	0.786701	1	4653	tags=50%, list=33%, signal=74%
GO_LEUKOCYTE_DIFFERENTIATION	391	-0.0401405	-0.903372	0.565048	0.786286	1	5951	tags=46%, list=42%, signal=76%
GO_REGULATION_OF_NEURON_PROJECTION_REGENERATION	29	-0.138318	-0.903201	0.567568	0.786085	1	6901	tags=62%, list=48%, signal=120%
GO_REGULATION_OF_STRESS_ACTIVATED_PROTEIN_KINASE_SIGNALING_CASCADE	193	-0.0557777	-0.902716	0.538922	0.786523	1	8029	tags=62%, list=56%, signal=139%
GO_PEPTIDYL_TYROSINE_AUTOPHOSPHORYLATION	30	-0.14046	-0.902444	0.542857	0.786528	1	2286	tags=30%, list=16%, signal=36%
GO_CELLULAR_RESPONSE_TO_UV	70	-0.0916752	-0.901756	0.559454	0.787332	1	11359	tags=89%, list=79%, signal=429%
GO_RESPONSE_TO_ISCHEMIA	40	-0.119444	-0.901339	0.524558	0.787638	1	7948	tags=68%, list=56%, signal=152%
GO_ACTIVATION_OF_JUN_KINASE_ACTIVITY	35	-0.129857	-0.901296	0.595331	0.787193	1	8769	tags=74%, list=61%, signal=192%
GO_REGULATION_OF_NEURAL_PRECURSOR_CELL_PROLIFERATION	79	-0.0865491	-0.901065	0.571713	0.787109	1	1304	tags=18%, list=9%, signal=19%
GO_TISSUE_REMODELING	128	-0.0675245	-0.900285	0.562628	0.788099	1	2730	tags=26%, list=19%, signal=32%
GO_LACTATION	41	-0.117367	-0.899165	0.576699	0.789718	1	7045	tags=61%, list=49%, signal=120%
GO_INACTIVATION_OF_MAPK_ACTIVITY	25	-0.154063	-0.898394	0.570858	0.790652	1	9811	tags=84%, list=69%, signal=267%
GO_PEROXISOME_ORGANIZATION	73	-0.0902118	-0.898121	0.586912	0.790607	1	5768	tags=49%, list=40%, signal=82%
GO_CELLULAR_MODIFIED_AMINO_ACID_CATABOLIC_PROCESS	21	-0.164754	-0.897872	0.552734	0.790594	1	3776	tags=43%, list=26%, signal=58%
GO_NUCLEOSIDE_MONOPHOSPHATE_BIOSYNTHETIC_PROCESS	41	-0.117367	-0.897365	0.563147	0.791083	1	7045	tags=61%, list=49%, signal=120%
GO_NEGATIVE_REGULATION_OF_LIPID_BIOSYNTHETIC_PROCESS	40	-0.118406	-0.89717	0.582057	0.7909	1	7248	tags=63%, list=51%, signal=126%
GO_BONE_RESORPTION	47	-0.107719	-0.897049	0.606695	0.790609	1	3637	tags=36%, list=25%, signal=48%
GO_DNA_MODIFICATION	88	-0.0818425	-0.895806	0.584158	0.792432	1	8423	tags=67%, list=59%, signal=162%
GO_NEUTROPHIL_MIGRATION	56	-0.10309	-0.895569	0.578431	0.792359	1	2107	tags=25%, list=15%, signal=29%
GO_MAMMARY_GLAND_EPITHELIUM_DEVELOPMENT	61	-0.0971872	-0.895176	0.580448	0.792572	1	5414	tags=48%, list=38%, signal=76%
GO_REGULATION_OF_AMINO_ACID_TRANSPORT	29	-0.135326	-0.894814	0.616633	0.792714	1	2507	tags=31%, list=18%, signal=38%
GO_BRAIN_MORPHOGENESIS	28	-0.140394	-0.894081	0.585366	0.79359	1	9741	tags=82%, list=68%, signal=257%
GO_NEGATIVE_REGULATION_OF_ANIMAL_ORGAN_MORPHOGENESIS	28	-0.142256	-0.893889	0.582143	0.79341	1	3077	tags=36%, list=22%, signal=45%
GO_NEGATIVE_REGULATION_OF_PHOSPHORUS_METABOLIC_PROCESS	466	-0.0362207	-0.892427	0.588235	0.795706	1	6464	tags=49%, list=45%, signal=86%
GO_AZOLE_TRANSPORT	18	-0.176137	-0.892281	0.574899	0.795451	1	7811	tags=72%, list=55%, signal=159%
GO_RESPONSE_TO_TESTOSTERONE	37	-0.125698	-0.892257	0.579798	0.794968	1	6709	tags=59%, list=47%, signal=112%
GO_LYMPHOCYTE_DIFFERENTIATION	265	-0.0488562	-0.891701	0.598425	0.795516	1	5951	tags=46%, list=42%, signal=78%
GO_RESPONSE_TO_ETHANOL	106	-0.0736833	-0.891531	0.579268	0.795312	1	2462	tags=25%, list=17%, signal=29%
GO_CELLULAR_PROTEIN_CONTAINING_COMPLEX_LOCALIZATION	24	-0.14978	-0.890812	0.58034	0.796171	1	3820	tags=42%, list=27%, signal=57%
GO_SALIVARY_GLAND_DEVELOPMENT	34	-0.124424	-0.888022	0.581301	0.801031	1	4954	tags=47%, list=35%, signal=72%
GO_POSITIVE_REGULATION_OF_ALPHA_BETA_T_CELL_ACTIVATION	52	-0.103644	-0.886758	0.623552	0.802933	1	4573	tags=42%, list=32%, signal=62%
GO_ESTABLISHMENT_OF_ENDOTHELIAL_BARRIER	37	-0.121772	-0.88644	0.594262	0.803013	1	9856	tags=81%, list=69%, signal=260%
GO_NUCLEAR_TRANSPORT	308	-0.0443256	-0.886308	0.574219	0.802734	1	12563	tags=92%, list=88%, signal=744%
GO_PROTEIN_HOMOTRIMERIZATION	27	-0.141555	-0.886163	0.590196	0.802481	1	2217	tags=30%, list=16%, signal=35%
GO_NUCLEAR_BODY_ORGANIZATION	15	-0.186285	-0.885711	0.599613	0.802822	1	2106	tags=33%, list=15%, signal=39%
GO_MEIOTIC_CHROMOSOME_SEPARATION	18	-0.175375	-0.885439	0.588358	0.802811	1	4645	tags=50%, list=32%, signal=74%
GO_REGULATION_OF_NUCLEAR_DIVISION	183	-0.0559171	-0.885421	0.627615	0.802315	1	12961	tags=96%, list=91%, signal=1017%
GO_DENDRITIC_SPINE_MAINTENANCE	18	-0.173445	-0.885409	0.594433	0.801809	1	6261	tags=61%, list=44%, signal=109%
GO_BRANCHING_INVOLVED_IN_SALIVARY_GLAND_MORPHOGENESIS	20	-0.158798	-0.885112	0.619048	0.801819	1	12030	tags=100%, list=84%, signal=630%
GO_REGULATION_OF_FILOPODIUM_ASSEMBLY	37	-0.120627	-0.884858	0.61336	0.801773	1	1372	tags=22%, list=10%, signal=24%
GO_CEREBRAL_CORTEX_DEVELOPMENT	107	-0.0750845	-0.884652	0.6	0.801639	1	5616	tags=47%, list=39%, signal=76%
GO_REGULATION_OF_FATTY_ACID_OXIDATION	29	-0.137614	-0.883952	0.583166	0.802461	1	7404	tags=66%, list=52%, signal=136%
GO_STEROID_BIOSYNTHETIC_PROCESS	137	-0.0635628	-0.88388	0.597276	0.802084	1	9223	tags=71%, list=65%, signal=198%
GO_REGULATION_OF_TOLL_LIKE_RECEPTOR_4_SIGNALING_PATHWAY	16	-0.185819	-0.883338	0.585062	0.802602	1	7176	tags=69%, list=50%, signal=138%
GO_PODOSOME_ASSEMBLY	17	-0.178514	-0.882921	0.588822	0.802845	1	11748	tags=100%, list=82%, signal=560%
GO_NEGATIVE_REGULATION_OF_SECRETION	173	-0.057298	-0.882777	0.592292	0.802588	1	7538	tags=58%, list=53%, signal=122%
GO_POSITIVE_REGULATION_OF_B_CELL_ACTIVATION	60	-0.0973073	-0.882499	0.588608	0.802598	1	6002	tags=52%, list=42%, signal=89%
GO_OLIGODENDROCYTE_DEVELOPMENT	42	-0.11284	-0.88246	0.613821	0.802151	1	1456	tags=21%, list=10%, signal=24%
GO_PHOSPHOLIPID_METABOLIC_PROCESS	222	-0.0505072	-0.881864	0.63301	0.802784	1	9336	tags=70%, list=65%, signal=199%
GO_EMBRYONIC_DIGESTIVE_TRACT_DEVELOPMENT	28	-0.140414	-0.881795	0.606925	0.802389	1	4635	tags=46%, list=32%, signal=69%
GO_CELL_MIGRATION_INVOLVED_IN_SPROUTING_ANGIOGENESIS	51	-0.103758	-0.881335	0.586481	0.802764	1	7493	tags=63%, list=52%, signal=131%
GO_NUCLEOTIDE_SUGAR_METABOLIC_PROCESS	16	-0.187885	-0.879702	0.597046	0.805284	1	4466	tags=50%, list=31%, signal=73%
GO_CELLULAR_RESPONSE_TO_CAMP	46	-0.107567	-0.879563	0.595436	0.805046	1	1576	tags=22%, list=11%, signal=24%
GO_REGULATION_OF_GENERATION_OF_PRECURSOR_METABOLITES_AND_ENERGY	128	-0.0665231	-0.879362	0.577075	0.804886	1	7100	tags=56%, list=50%, signal=111%
GO_NEGATIVE_REGULATION_OF_ALPHA_BETA_T_CELL_DIFFERENTIATION	20	-0.163295	-0.878955	0.604211	0.8051	1	4103	tags=45%, list=29%, signal=63%
GO_NEGATIVE_REGULATION_OF_HYDROLASE_ACTIVITY	320	-0.0423655	-0.878927	0.597222	0.804637	1	7093	tags=54%, list=50%, signal=104%
GO_OLIGOSACCHARIDE_METABOLIC_PROCESS	17	-0.175037	-0.877923	0.598039	0.806054	1	6752	tags=65%, list=47%, signal=122%
GO_REGULATION_OF_SODIUM_ION_TRANSPORT	79	-0.0835192	-0.877598	0.622018	0.806144	1	1709	tags=20%, list=12%, signal=23%
GO_RESPONSE_TO_HYDROGEN_PEROXIDE	121	-0.0689458	-0.87751	0.599617	0.805794	1	8003	tags=63%, list=56%, signal=141%
GO_PHOSPHOLIPID_BIOSYNTHETIC_PROCESS	215	-0.0514485	-0.877096	0.583658	0.806107	1	9317	tags=70%, list=65%, signal=199%
GO_POSITIVE_REGULATION_OF_CELLULAR_RESPONSE_TO_TRANSFORMING_GROWTH_FACTOR_BETA_STIMULUS	28	-0.139753	-0.876921	0.597328	0.805906	1	1581	tags=25%, list=11%, signal=28%
GO_REGULATION_OF_MAP_KINASE_ACTIVITY	298	-0.0440034	-0.876897	0.606426	0.805432	1	10179	tags=76%, list=71%, signal=257%
GO_ZYMOGEN_ACTIVATION	37	-0.123092	-0.876266	0.624506	0.806098	1	2496	tags=30%, list=17%, signal=36%
GO_MRNA_TRANSPORT	136	-0.0655658	-0.876253	0.619632	0.805599	1	12843	tags=96%, list=90%, signal=939%
GO_MITOCHONDRIAL_GENOME_MAINTENANCE	21	-0.156911	-0.875855	0.613153	0.805838	1	6611	tags=62%, list=46%, signal=115%
GO_PSEUDOURIDINE_SYNTHESIS	17	-0.17617	-0.874846	0.580897	0.807314	1	4213	tags=47%, list=29%, signal=67%
GO_WATER_SOLUBLE_VITAMIN_METABOLIC_PROCESS	68	-0.0903769	-0.874245	0.6	0.807933	1	11119	tags=87%, list=78%, signal=389%
GO_RESPONSE_TO_EPIDERMAL_GROWTH_FACTOR	46	-0.108769	-0.872466	0.606925	0.810769	1	9950	tags=80%, list=70%, signal=264%
GO_REGULATION_OF_AMYLOID_BETA_FORMATION	22	-0.157005	-0.872341	0.623984	0.810475	1	8157	tags=73%, list=57%, signal=169%
GO_REGULATION_OF_CELL_CYCLE_CHECKPOINT	30	-0.131562	-0.871677	0.604555	0.811234	1	10514	tags=87%, list=74%, signal=327%
GO_CELLULAR_RESPONSE_TO_KETONE	84	-0.0818959	-0.870887	0.617284	0.812117	1	11261	tags=87%, list=79%, signal=407%
GO_RESPONSE_TO_LIGHT_STIMULUS	258	-0.0469043	-0.870849	0.611881	0.811665	1	11810	tags=87%, list=83%, signal=492%
GO_CELLULAR_SENESCENCE	58	-0.0977375	-0.870293	0.585567	0.812245	1	11673	tags=91%, list=82%, signal=496%
GO_EXTRINSIC_APOPTOTIC_SIGNALING_PATHWAY_VIA_DEATH_DOMAIN_RECEPTORS	72	-0.0894654	-0.869706	0.626223	0.812788	1	4288	tags=39%, list=30%, signal=55%
GO_REGULATION_OF_ANATOMICAL_STRUCTURE_SIZE	441	-0.035509	-0.869692	0.637131	0.812288	1	7743	tags=58%, list=54%, signal=122%
GO_NEUROTRANSMITTER_REUPTAKE	15	-0.183974	-0.869295	0.62963	0.812534	1	2139	tags=33%, list=15%, signal=39%
GO_EXPORT_ACROSS_PLASMA_MEMBRANE	24	-0.150411	-0.867693	0.625	0.815013	1	3811	tags=42%, list=27%, signal=57%
GO_MONONUCLEAR_CELL_MIGRATION	50	-0.10198	-0.866489	0.61167	0.816786	1	9985	tags=80%, list=70%, signal=264%
GO_HUMORAL_IMMUNE_RESPONSE_MEDIATED_BY_CIRCULATING_IMMUNOGLOBULIN	31	-0.131004	-0.865924	0.628684	0.817358	1	3205	tags=35%, list=22%, signal=46%
GO_POSITIVE_REGULATION_OF_GENE_EXPRESSION_EPIGENETIC	49	-0.10419	-0.865421	0.619048	0.817779	1	6394	tags=55%, list=45%, signal=99%
GO_NEGATIVE_REGULATION_OF_NEURON_PROJECTION_REGENERATION	15	-0.184207	-0.864794	0.638	0.818442	1	6901	tags=67%, list=48%, signal=129%
GO_TYROSINE_PHOSPHORYLATION_OF_STAT_PROTEIN	51	-0.101958	-0.864126	0.596	0.819162	1	2473	tags=27%, list=17%, signal=33%
GO_REGULATION_OF_CELL_PROJECTION_ASSEMBLY	156	-0.0606154	-0.863117	0.614	0.820527	1	1160	tags=14%, list=8%, signal=15%
GO_PITUITARY_GLAND_DEVELOPMENT	29	-0.137895	-0.862889	0.622266	0.820433	1	7400	tags=66%, list=52%, signal=136%
GO_REGULATION_OF_FATTY_ACID_METABOLIC_PROCESS	43	-0.110402	-0.862521	0.607375	0.820585	1	7404	tags=63%, list=52%, signal=130%
GO_PEPTIDE_CROSS_LINKING	23	-0.147567	-0.862316	0.615694	0.820462	1	4732	tags=48%, list=33%, signal=71%
GO_REGULATION_OF_SYSTEMIC_ARTERIAL_BLOOD_PRESSURE_BY_HORMONE	27	-0.135845	-0.861836	0.629191	0.820828	1	1769	tags=26%, list=12%, signal=30%
GO_SISTER_CHROMATID_COHESION	45	-0.111872	-0.861301	0.610879	0.821343	1	7302	tags=62%, list=51%, signal=127%
GO_POSITIVE_REGULATION_OF_EPIDERMAL_CELL_DIFFERENTIATION	17	-0.174151	-0.860789	0.62963	0.821759	1	1719	tags=29%, list=12%, signal=33%
GO_MONOSACCHARIDE_BIOSYNTHETIC_PROCESS	76	-0.084725	-0.860719	0.638835	0.821384	1	5568	tags=47%, list=39%, signal=77%
GO_NEGATIVE_REGULATION_OF_CELL_JUNCTION_ASSEMBLY	22	-0.153948	-0.860397	0.625731	0.821476	1	6901	tags=64%, list=48%, signal=123%
GO_ASPARTATE_FAMILY_AMINO_ACID_BIOSYNTHETIC_PROCESS	20	-0.157411	-0.860077	0.653689	0.821532	1	11335	tags=95%, list=79%, signal=458%
GO_B_CELL_ACTIVATION	180	-0.0555618	-0.859145	0.632613	0.822731	1	6047	tags=48%, list=42%, signal=82%
GO_POSITIVE_REGULATION_OF_COLD_INDUCED_THERMOGENESIS	83	-0.0810441	-0.858791	0.61829	0.822833	1	5911	tags=49%, list=41%, signal=84%
GO_ESTABLISHMENT_OF_RNA_LOCALIZATION	180	-0.0553226	-0.858738	0.631373	0.822395	1	12563	tags=93%, list=88%, signal=760%
GO_RESPONSE_TO_ANTIBIOTIC	275	-0.0447604	-0.858326	0.646365	0.822607	1	8003	tags=60%, list=56%, signal=134%
GO_SULFUR_COMPOUND_METABOLIC_PROCESS	162	-0.0573637	-0.85822	0.625243	0.822301	1	12692	tags=94%, list=89%, signal=832%
GO_POLYSACCHARIDE_BIOSYNTHETIC_PROCESS	69	-0.0889827	-0.858086	0.646934	0.822037	1	3086	tags=30%, list=22%, signal=39%
GO_GLYCEROPHOSPHOLIPID_METABOLIC_PROCESS	149	-0.060388	-0.858025	0.63308	0.821624	1	9317	tags=71%, list=65%, signal=202%
GO_POSITIVE_REGULATION_OF_POSTTRANSCRIPTIONAL_GENE_SILENCING	23	-0.147506	-0.857491	0.641138	0.822141	1	5976	tags=57%, list=42%, signal=97%
GO_POST_ANAL_TAIL_MORPHOGENESIS	16	-0.180567	-0.857399	0.645833	0.821814	1	7251	tags=69%, list=51%, signal=139%
GO_REGULATION_OF_DNA_DAMAGE_CHECKPOINT	16	-0.183263	-0.857352	0.613153	0.821383	1	9893	tags=88%, list=69%, signal=284%
GO_PROTEIN_TARGETING_TO_LYSOSOME	20	-0.15849	-0.856669	0.63473	0.822143	1	2742	tags=35%, list=19%, signal=43%
GO_POLYOL_BIOSYNTHETIC_PROCESS	66	-0.0908366	-0.856249	0.629344	0.822416	1	6073	tags=52%, list=42%, signal=89%
GO_TUBE_CLOSURE	87	-0.0776123	-0.855006	0.619835	0.824139	1	1856	tags=21%, list=13%, signal=24%
GO_POSITIVE_REGULATION_OF_CELL_CYCLE_G1_S_PHASE_TRANSITION	44	-0.108042	-0.851897	0.652439	0.829433	1	9833	tags=80%, list=69%, signal=254%
GO_RETROGRADE_TRANSPORT_ENDOSOME_TO_PLASMA_MEMBRANE	24	-0.147982	-0.850971	0.63354	0.830579	1	5037	tags=50%, list=35%, signal=77%
GO_MATURATION_OF_LSU_RRNA	19	-0.166016	-0.85084	0.656687	0.830284	1	5155	tags=53%, list=36%, signal=82%
GO_SKELETAL_MUSCLE_TISSUE_REGENERATION	25	-0.143014	-0.850334	0.603659	0.830687	1	8825	tags=76%, list=62%, signal=198%
GO_REGULATION_OF_KETONE_BIOSYNTHETIC_PROCESS	15	-0.178157	-0.850179	0.638889	0.830452	1	1269	tags=27%, list=9%, signal=29%
GO_TRIGLYCERIDE_CATABOLIC_PROCESS	17	-0.173768	-0.849646	0.64717	0.830936	1	8452	tags=76%, list=59%, signal=187%
GO_ORGANELLE_TRANSPORT_ALONG_MICROTUBULE	73	-0.0848914	-0.849196	0.663866	0.831229	1	5452	tags=47%, list=38%, signal=75%
GO_RESPONSE_TO_OSMOTIC_STRESS	68	-0.0887976	-0.847916	0.624498	0.833006	1	7147	tags=59%, list=50%, signal=117%
GO_KIDNEY_MESENCHYME_DEVELOPMENT	15	-0.183143	-0.847524	0.660643	0.833243	1	4057	tags=47%, list=28%, signal=65%
GO_REGULATION_OF_EXTRINSIC_APOPTOTIC_SIGNALING_PATHWAY	135	-0.0633226	-0.84656	0.650391	0.834459	1	4505	tags=38%, list=32%, signal=55%
GO_HISTONE_MRNA_METABOLIC_PROCESS	22	-0.148375	-0.8461	0.693712	0.834801	1	8930	tags=77%, list=62%, signal=206%
GO_ALPHA_AMINO_ACID_CATABOLIC_PROCESS	59	-0.0943448	-0.845534	0.658635	0.835272	1	2777	tags=29%, list=19%, signal=36%
GO_T_CELL_DIFFERENTIATION_IN_THYMUS	58	-0.0932691	-0.84522	0.645793	0.835318	1	6314	tags=53%, list=44%, signal=95%
GO_SOMATIC_DIVERSIFICATION_OF_IMMUNE_RECEPTORS	50	-0.102277	-0.844762	0.65121	0.835636	1	1975	tags=24%, list=14%, signal=28%
GO_POST_EMBRYONIC_DEVELOPMENT	81	-0.0802178	-0.844738	0.625506	0.835164	1	4685	tags=41%, list=33%, signal=60%
GO_ANDROGEN_RECEPTOR_SIGNALING_PATHWAY	53	-0.098429	-0.844601	0.632231	0.834903	1	4803	tags=43%, list=34%, signal=65%
GO_DERMATAN_SULFATE_PROTEOGLYCAN_BIOSYNTHETIC_PROCESS	15	-0.180543	-0.844271	0.640535	0.834968	1	2188	tags=33%, list=15%, signal=39%
GO_POSITIVE_REGULATION_OF_MRNA_CATABOLIC_PROCESS	45	-0.105979	-0.843455	0.665323	0.835959	1	12469	tags=98%, list=87%, signal=763%
GO_REGULATION_OF_SYNAPTIC_VESICLE_ENDOCYTOSIS	18	-0.16827	-0.84299	0.675	0.836304	1	10306	tags=89%, list=72%, signal=318%
GO_AMYLOID_BETA_METABOLIC_PROCESS	39	-0.113945	-0.842433	0.66	0.836802	1	1309	tags=21%, list=9%, signal=23%
GO_NEGATIVE_REGULATION_OF_CARDIAC_MUSCLE_TISSUE_GROWTH	21	-0.153639	-0.841352	0.657534	0.838238	1	8700	tags=76%, list=61%, signal=194%
GO_DOSAGE_COMPENSATION	17	-0.167564	-0.838376	0.65102	0.843113	1	2654	tags=35%, list=19%, signal=43%
GO_LUNG_EPITHELIUM_DEVELOPMENT	30	-0.12874	-0.838295	0.668627	0.842753	1	6742	tags=60%, list=47%, signal=113%
GO_NEGATIVE_REGULATION_OF_EXOCYTOSIS	30	-0.128646	-0.838247	0.664016	0.842313	1	9126	tags=77%, list=64%, signal=212%
GO_PROTEIN_LOCALIZATION_TO_GOLGI_APPARATUS	25	-0.141935	-0.837384	0.696538	0.843386	1	3122	tags=36%, list=22%, signal=46%
GO_NEURON_PROJECTION_ORGANIZATION	82	-0.0789843	-0.836918	0.672619	0.84372	1	6375	tags=52%, list=45%, signal=94%
GO_RRNA_CATABOLIC_PROCESS	15	-0.180225	-0.836708	0.674556	0.843595	1	8864	tags=80%, list=62%, signal=210%
GO_EMBRYONIC_AXIS_SPECIFICATION	29	-0.129849	-0.836695	0.675565	0.843106	1	4557	tags=45%, list=32%, signal=66%
GO_LEUKOCYTE_CHEMOTAXIS	135	-0.062017	-0.83573	0.624463	0.844375	1	7065	tags=56%, list=49%, signal=109%
GO_FEAR_RESPONSE	38	-0.113336	-0.835724	0.672285	0.843863	1	3652	tags=37%, list=26%, signal=49%
GO_REGULATION_OF_CELL_AGING	41	-0.10948	-0.835311	0.656371	0.844132	1	12039	tags=95%, list=84%, signal=601%
GO_RESPONSE_TO_CHEMOKINE	46	-0.106047	-0.835162	0.675052	0.843874	1	9678	tags=78%, list=68%, signal=241%
GO_REGULATION_OF_DIGESTIVE_SYSTEM_PROCESS	24	-0.142213	-0.834708	0.656442	0.844145	1	9289	tags=79%, list=65%, signal=226%
GO_ENSHEATHMENT_OF_NEURONS	119	-0.0648138	-0.833549	0.695378	0.84574	1	13258	tags=99%, list=93%, signal=1354%
GO_POSITIVE_REGULATION_OF_MAP_KINASE_ACTIVITY	230	-0.0472753	-0.831886	0.675676	0.84822	1	7665	tags=58%, list=54%, signal=124%
GO_COLLAGEN_CATABOLIC_PROCESS	33	-0.121403	-0.831061	0.676413	0.849209	1	11699	tags=94%, list=82%, signal=516%
GO_INTERLEUKIN_6_BIOSYNTHETIC_PROCESS	16	-0.172864	-0.83094	0.680934	0.848917	1	10935	tags=94%, list=76%, signal=398%
GO_KINETOCHORE_ORGANIZATION	20	-0.156234	-0.830826	0.655378	0.848606	1	3489	tags=40%, list=24%, signal=53%
GO_NEGATIVE_REGULATION_OF_NF_KAPPAB_TRANSCRIPTION_FACTOR_ACTIVITY	68	-0.086627	-0.829402	0.682635	0.850655	1	5496	tags=47%, list=38%, signal=76%
GO_CELLULAR_RESPONSE_TO_VASCULAR_ENDOTHELIAL_GROWTH_FACTOR_STIMULUS	50	-0.100295	-0.829116	0.684631	0.850679	1	10009	tags=80%, list=70%, signal=266%
GO_REGULATION_OF_EARLY_ENDOSOME_TO_LATE_ENDOSOME_TRANSPORT	17	-0.167243	-0.828665	0.690909	0.850965	1	11068	tags=94%, list=77%, signal=416%
GO_REGULATION_OF_CELL_MIGRATION_INVOLVED_IN_SPROUTING_ANGIOGENESIS	36	-0.119324	-0.828237	0.661734	0.851198	1	7433	tags=64%, list=52%, signal=133%
GO_REGULATION_OF_PROTEIN_LOCALIZATION_TO_SYNAPSE	25	-0.138365	-0.828173	0.644172	0.850771	1	6604	tags=60%, list=46%, signal=111%
GO_REGULATION_OF_CELL_SUBSTRATE_ADHESION	183	-0.0533443	-0.827375	0.677686	0.85167	1	1748	tags=17%, list=12%, signal=20%
GO_NUCLEOSIDE_BISPHOSPHATE_METABOLIC_PROCESS	55	-0.094378	-0.827093	0.696017	0.851636	1	5675	tags=49%, list=40%, signal=81%
GO_ANATOMICAL_STRUCTURE_MATURATION	136	-0.0603689	-0.826574	0.667961	0.852032	1	7030	tags=55%, list=49%, signal=107%
GO_REGULATION_OF_DNA_DEPENDENT_DNA_REPLICATION	45	-0.105722	-0.825782	0.673913	0.852925	1	2942	tags=31%, list=21%, signal=39%
GO_DIGESTION	73	-0.0814136	-0.825657	0.689861	0.852626	1	8439	tags=67%, list=59%, signal=163%
GO_NEGATIVE_REGULATION_OF_NUCLEOBASE_CONTAINING_COMPOUND_METABOLIC_PROCESS	124	-0.0631732	-0.824431	0.667984	0.85431	1	9943	tags=76%, list=70%, signal=247%
GO_MYOBLAST_DIFFERENTIATION	66	-0.0845503	-0.82337	0.695565	0.85573	1	11361	tags=88%, list=79%, signal=426%
GO_VITAMIN_METABOLIC_PROCESS	99	-0.071277	-0.82332	0.703777	0.8553	1	10397	tags=80%, list=73%, signal=291%
GO_NEGATIVE_REGULATION_OF_MUSCLE_CELL_DIFFERENTIATION	44	-0.104515	-0.823173	0.6893	0.855063	1	7284	tags=61%, list=51%, signal=125%
GO_MYOTUBE_DIFFERENTIATION	78	-0.0787986	-0.82241	0.680244	0.855924	1	9511	tags=74%, list=67%, signal=221%
GO_DNA_DAMAGE_RESPONSE_SIGNAL_TRANSDUCTION_RESULTING_IN_TRANSCRIPTION	16	-0.173529	-0.820969	0.687243	0.857966	1	1097	tags=25%, list=8%, signal=27%
GO_MAGNESIUM_ION_TRANSPORT	15	-0.175819	-0.820009	0.677019	0.859213	1	9880	tags=87%, list=69%, signal=280%
GO_BLASTOCYST_DEVELOPMENT	85	-0.0761374	-0.819631	0.697813	0.859341	1	10524	tags=81%, list=74%, signal=306%
GO_REGULATION_OF_GTPASE_ACTIVITY	401	-0.0361507	-0.818734	0.699597	0.86041	1	12333	tags=90%, list=86%, signal=635%
GO_MONOSACCHARIDE_METABOLIC_PROCESS	129	-0.0614317	-0.818384	0.705376	0.860529	1	5780	tags=47%, list=40%, signal=77%
GO_BODY_FLUID_SECRETION	74	-0.0809537	-0.817944	0.709611	0.860809	1	7350	tags=59%, list=51%, signal=122%
GO_MYELOID_LEUKOCYTE_MIGRATION	127	-0.0623653	-0.816684	0.681275	0.862552	1	7785	tags=61%, list=54%, signal=132%
GO_RESPONSE_TO_UV_B	16	-0.171499	-0.816653	0.680312	0.862078	1	4700	tags=50%, list=33%, signal=74%
GO_REGULATION_OF_ENDOTHELIAL_CELL_CHEMOTAXIS	18	-0.160838	-0.816334	0.69917	0.862105	1	6441	tags=61%, list=45%, signal=111%
GO_CHONDROITIN_SULFATE_PROTEOGLYCAN_BIOSYNTHETIC_PROCESS	30	-0.125595	-0.815886	0.721545	0.862339	1	8693	tags=73%, list=61%, signal=187%
GO_POSITIVE_REGULATION_OF_HISTONE_DEACETYLATION	16	-0.167892	-0.815049	0.701128	0.863305	1	3858	tags=44%, list=27%, signal=60%
GO_POSITIVE_REGULATION_OF_SIGNAL_TRANSDUCTION_BY_P53_CLASS_MEDIATOR	19	-0.158072	-0.815012	0.691715	0.862837	1	4516	tags=47%, list=32%, signal=69%
GO_BLOOD_VESSEL_ENDOTHELIAL_CELL_MIGRATION	106	-0.0668129	-0.814572	0.701172	0.863123	1	7145	tags=57%, list=50%, signal=112%
GO_REGULATION_OF_VIRAL_TRANSCRIPTION	58	-0.0890381	-0.814426	0.674227	0.862859	1	9825	tags=78%, list=69%, signal=247%
GO_POSITIVE_REGULATION_OF_MRNA_SPLICING_VIA_SPLICEOSOME	17	-0.163041	-0.813972	0.695489	0.863135	1	11128	tags=94%, list=78%, signal=424%
GO_TRNA_METHYLATION	35	-0.113448	-0.813433	0.704918	0.863579	1	9003	tags=74%, list=63%, signal=200%
GO_NEGATIVE_REGULATION_OF_MUSCLE_HYPERTROPHY	24	-0.139761	-0.813184	0.695918	0.863471	1	11111	tags=92%, list=78%, signal=411%
GO_NEGATIVE_REGULATION_OF_TELOMERE_MAINTENANCE_VIA_TELOMERASE	17	-0.161727	-0.81316	0.668712	0.862988	1	7783	tags=71%, list=54%, signal=155%
GO_NEGATIVE_REGULATION_OF_LEUKOCYTE_DIFFERENTIATION	76	-0.07723	-0.81267	0.720339	0.863282	1	6427	tags=53%, list=45%, signal=95%
GO_TRANSCRIPTION_ELONGATION_FROM_RNA_POLYMERASE_II_PROMOTER	80	-0.0763154	-0.812234	0.718563	0.863546	1	3741	tags=34%, list=26%, signal=45%
GO_NEGATIVE_REGULATION_OF_STRIATED_MUSCLE_CELL_DIFFERENTIATION	28	-0.128359	-0.810017	0.680154	0.866928	1	8381	tags=71%, list=59%, signal=172%
GO_REGULATION_OF_CALCIUM_ION_TRANSPORT_INTO_CYTOSOL	83	-0.0745475	-0.809811	0.690335	0.86677	1	2903	tags=28%, list=20%, signal=35%
GO_NEGATIVE_REGULATION_OF_SIGNALING_RECEPTOR_ACTIVITY	34	-0.116162	-0.809616	0.711066	0.86662	1	2549	tags=29%, list=18%, signal=36%
GO_REGULATION_OF_INCLUSION_BODY_ASSEMBLY	15	-0.172817	-0.809403	0.690987	0.86646	1	11829	tags=100%, list=83%, signal=579%
GO_ALCOHOL_BIOSYNTHETIC_PROCESS	142	-0.0594129	-0.809134	0.704724	0.866392	1	9127	tags=70%, list=64%, signal=191%
GO_PYRIMIDINE_RIBONUCLEOTIDE_BIOSYNTHETIC_PROCESS	21	-0.149679	-0.80673	0.686654	0.869968	1	7395	tags=67%, list=52%, signal=138%
GO_POSITIVE_REGULATION_OF_SUBSTRATE_ADHESION_DEPENDENT_CELL_SPREADING	31	-0.12164	-0.80659	0.687747	0.869693	1	10256	tags=84%, list=72%, signal=296%
GO_RESPONSE_TO_GLUCAGON	30	-0.122137	-0.805582	0.728421	0.870945	1	3977	tags=40%, list=28%, signal=55%
GO_REGULATION_OF_TRANSCRIPTION_ELONGATION_FROM_RNA_POLYMERASE_II_PROMOTER	28	-0.12923	-0.805449	0.667382	0.870662	1	11432	tags=93%, list=80%, signal=463%
GO_POSITIVE_REGULATION_OF_PROTEIN_SERINE_THREONINE_KINASE_ACTIVITY	294	-0.0407644	-0.805013	0.706612	0.870911	1	1278	tags=13%, list=9%, signal=14%
GO_REGULATION_OF_GLUCOSE_METABOLIC_PROCESS	59	-0.0876482	-0.8049	0.711896	0.870587	1	5780	tags=49%, list=40%, signal=82%
GO_POSITIVE_REGULATION_OF_RHO_PROTEIN_SIGNAL_TRANSDUCTION	22	-0.144395	-0.804808	0.728992	0.87022	1	1189	tags=23%, list=8%, signal=25%
GO_CELLULAR_RESPONSE_TO_CARBOHYDRATE_STIMULUS	123	-0.0616574	-0.80457	0.710692	0.870073	1	1103	tags=14%, list=8%, signal=15%
GO_REGULATION_OF_MONOOXYGENASE_ACTIVITY	44	-0.101931	-0.80454	0.698885	0.869614	1	10245	tags=82%, list=72%, signal=288%
GO_INSULIN_SECRETION_INVOLVED_IN_CELLULAR_RESPONSE_TO_GLUCOSE_STIMULUS	57	-0.0903326	-0.80427	0.679764	0.869563	1	7493	tags=61%, list=52%, signal=129%
GO_STEROID_METABOLIC_PROCESS	211	-0.0476942	-0.802904	0.721893	0.87138	1	9289	tags=70%, list=65%, signal=196%
GO_O_GLYCAN_PROCESSING	42	-0.10373	-0.802575	0.687129	0.871455	1	2607	tags=29%, list=18%, signal=35%
GO_MAINTENANCE_OF_CELL_POLARITY	17	-0.164104	-0.802121	0.698189	0.871737	1	8590	tags=76%, list=60%, signal=191%
GO_VENTRICULAR_SYSTEM_DEVELOPMENT	25	-0.135094	-0.800691	0.71519	0.873652	1	5507	tags=52%, list=39%, signal=84%
GO_POSITIVE_REGULATION_OF_GLIAL_CELL_DIFFERENTIATION	39	-0.110015	-0.800114	0.736842	0.874153	1	9796	tags=79%, list=69%, signal=252%
GO_MODIFICATION_OF_MORPHOLOGY_OR_PHYSIOLOGY_OF_OTHER_ORGANISM_INVOLVED_IN_SYMBIOTIC_INTERACTION	79	-0.0756698	-0.799689	0.700397	0.874382	1	9421	tags=73%, list=66%, signal=214%
GO_REGULATION_OF_SKELETAL_MUSCLE_CELL_DIFFERENTIATION	17	-0.161183	-0.799059	0.690385	0.874931	1	4427	tags=47%, list=31%, signal=68%
GO_REGULATION_OF_SISTER_CHROMATID_COHESION	20	-0.151471	-0.798922	0.719466	0.874637	1	7131	tags=65%, list=50%, signal=130%
GO_SMAD_PROTEIN_SIGNAL_TRANSDUCTION	54	-0.0939085	-0.797992	0.733202	0.875707	1	7400	tags=61%, list=52%, signal=126%
GO_CELLULAR_RESPONSE_TO_INSULIN_STIMULUS	186	-0.0493602	-0.797713	0.698745	0.875678	1	11141	tags=83%, list=78%, signal=370%
GO_FIBROBLAST_MIGRATION	38	-0.110889	-0.797103	0.740891	0.876215	1	7449	tags=63%, list=52%, signal=132%
GO_SERINE_FAMILY_AMINO_ACID_METABOLIC_PROCESS	32	-0.119356	-0.796963	0.682186	0.875923	1	2766	tags=31%, list=19%, signal=39%
GO_POSITIVE_REGULATION_OF_JNK_CASCADE	115	-0.0632561	-0.796837	0.723447	0.875622	1	7060	tags=56%, list=49%, signal=109%
GO_CENTROMERE_COMPLEX_ASSEMBLY	40	-0.106608	-0.796519	0.721414	0.875649	1	2770	tags=30%, list=19%, signal=37%
GO_POSITIVE_REGULATION_OF_LEUKOCYTE_CELL_CELL_ADHESION	166	-0.0533096	-0.795805	0.692759	0.876302	1	3726	tags=31%, list=26%, signal=42%
GO_RESPONSE_TO_ATP	24	-0.134646	-0.795454	0.708583	0.876389	1	7610	tags=67%, list=53%, signal=142%
GO_PROTEIN_LOCALIZATION_TO_CHROMOSOME_TELOMERIC_REGION	27	-0.127853	-0.795221	0.720559	0.876265	1	2942	tags=33%, list=21%, signal=42%
GO_EXOCRINE_SYSTEM_DEVELOPMENT	43	-0.103076	-0.795207	0.691206	0.875778	1	11498	tags=91%, list=80%, signal=462%
GO_REGULATION_OF_NEURONAL_SYNAPTIC_PLASTICITY	50	-0.0943086	-0.794958	0.720077	0.87567	1	373	tags=12%, list=3%, signal=12%
GO_POSITIVE_REGULATION_OF_VASOCONSTRICTION	25	-0.129437	-0.794824	0.717391	0.875386	1	1013	tags=20%, list=7%, signal=21%
GO_NEGATIVE_REGULATION_OF_PHOSPHORYLATION	376	-0.035565	-0.793622	0.751101	0.876932	1	1407	tags=13%, list=10%, signal=14%
GO_POSITIVE_REGULATION_OF_HEART_RATE	22	-0.140516	-0.792473	0.726378	0.878307	1	9692	tags=82%, list=68%, signal=254%
GO_PEPTIDYL_ASPARAGINE_MODIFICATION	32	-0.117166	-0.792444	0.728016	0.877837	1	8605	tags=72%, list=60%, signal=180%
GO_POSITIVE_REGULATION_OF_B_CELL_PROLIFERATION	34	-0.114253	-0.791788	0.709677	0.878441	1	5940	tags=53%, list=42%, signal=90%
GO_CENTRAL_NERVOUS_SYSTEM_NEURON_AXONOGENESIS	34	-0.113679	-0.791262	0.727455	0.878801	1	1323	tags=21%, list=9%, signal=23%
GO_ATRIAL_CARDIAC_MUSCLE_CELL_TO_AV_NODE_CELL_SIGNALING	19	-0.148867	-0.790736	0.721443	0.879178	1	3895	tags=42%, list=27%, signal=58%
GO_POSITIVE_REGULATION_OF_PROTEIN_DEACETYLATION	19	-0.151458	-0.790705	0.761079	0.87872	1	3858	tags=42%, list=27%, signal=58%
GO_CARDIAC_MYOFIBRIL_ASSEMBLY	21	-0.147781	-0.790383	0.717742	0.878749	1	1976	tags=29%, list=14%, signal=33%
GO_CELLULAR_COMPONENT_MAINTENANCE	51	-0.0918547	-0.790024	0.721022	0.878817	1	6261	tags=53%, list=44%, signal=94%
GO_MUSCLE_HYPERTROPHY	76	-0.0773966	-0.789675	0.733202	0.878891	1	1722	tags=20%, list=12%, signal=22%
GO_PEPTIDE_METABOLIC_PROCESS	96	-0.068797	-0.789428	0.715128	0.878792	1	11682	tags=89%, list=82%, signal=481%
GO_POSITIVE_REGULATION_OF_GLUCOSE_METABOLIC_PROCESS	21	-0.142814	-0.788773	0.719165	0.879385	1	7493	tags=67%, list=52%, signal=140%
GO_CYTOPLASMIC_MICROTUBULE_ORGANIZATION	52	-0.0933781	-0.788219	0.764471	0.879792	1	5544	tags=48%, list=39%, signal=78%
GO_LIVER_REGENERATION	28	-0.124344	-0.787872	0.753937	0.87989	1	2822	tags=32%, list=20%, signal=40%
GO_CYTOKINE_SECRETION	147	-0.0559353	-0.787497	0.740206	0.879999	1	9421	tags=71%, list=66%, signal=207%
GO_REGULATION_OF_EXCRETION	19	-0.149423	-0.786939	0.722008	0.880406	1	9154	tags=79%, list=64%, signal=219%
GO_POSITIVE_REGULATION_OF_BMP_SIGNALING_PATHWAY	27	-0.127778	-0.786548	0.746421	0.880576	1	5061	tags=48%, list=35%, signal=74%
GO_STEM_CELL_DIFFERENTIATION	217	-0.0458165	-0.784861	0.719124	0.882831	1	3177	tags=27%, list=22%, signal=34%
GO_ESTABLISHMENT_OF_PROTEIN_LOCALIZATION_TO_TELOMERE	18	-0.157087	-0.784442	0.728324	0.883018	1	935	tags=22%, list=7%, signal=24%
GO_POSITIVE_REGULATION_OF_NUCLEOCYTOPLASMIC_TRANSPORT	58	-0.0890599	-0.784079	0.727984	0.883081	1	12536	tags=97%, list=88%, signal=781%
GO_PROTEIN_LOCALIZATION_TO_ENDOSOME	23	-0.135102	-0.783788	0.755382	0.883047	1	10504	tags=87%, list=73%, signal=327%
GO_RESPONSE_TO_AMYLOID_BETA	36	-0.107052	-0.783105	0.742138	0.883677	1	11182	tags=89%, list=78%, signal=407%
GO_REGULATION_OF_NEUROINFLAMMATORY_RESPONSE	23	-0.134754	-0.782826	0.735586	0.883661	1	6158	tags=57%, list=43%, signal=99%
GO_NEGATIVE_REGULATION_OF_ORGANELLE_ASSEMBLY	33	-0.117556	-0.782115	0.733068	0.884332	1	1790	tags=24%, list=13%, signal=28%
GO_NON_RECOMBINATIONAL_REPAIR	68	-0.0820462	-0.782076	0.738462	0.883881	1	8084	tags=65%, list=57%, signal=148%
GO_POSITIVE_REGULATION_OF_CELLULAR_COMPONENT_BIOGENESIS	468	-0.0319048	-0.781861	0.740365	0.883748	1	1301	tags=12%, list=9%, signal=13%
GO_SPLEEN_DEVELOPMENT	24	-0.134623	-0.781376	0.738397	0.883989	1	11780	tags=96%, list=82%, signal=544%
GO_CELLULAR_RESPONSE_TO_ACID_CHEMICAL	175	-0.0493571	-0.780805	0.746862	0.884405	1	9107	tags=69%, list=64%, signal=187%
GO_POSITIVE_REGULATION_OF_BONE_MINERALIZATION	31	-0.119973	-0.780561	0.752577	0.884285	1	5207	tags=48%, list=36%, signal=76%
GO_GOLGI_VESICLE_BUDDING	75	-0.0783836	-0.78022	0.719844	0.884294	1	5939	tags=49%, list=42%, signal=84%
GO_FEMALE_GAMETE_GENERATION	102	-0.0644694	-0.77934	0.73499	0.885227	1	2730	tags=25%, list=19%, signal=31%
GO_CELLULAR_RESPONSE_TO_LOW_DENSITY_LIPOPROTEIN_PARTICLE_STIMULUS	17	-0.157743	-0.778589	0.735586	0.885946	1	6158	tags=59%, list=43%, signal=103%
GO_NEUROMUSCULAR_PROCESS_CONTROLLING_BALANCE	43	-0.100806	-0.778052	0.745798	0.886304	1	559	tags=14%, list=4%, signal=14%
GO_POSITIVE_REGULATION_OF_VASCULAR_ASSOCIATED_SMOOTH_MUSCLE_CELL_MIGRATION	16	-0.164006	-0.776773	0.717132	0.887944	1	4807	tags=50%, list=34%, signal=75%
GO_POSITIVE_REGULATION_OF_CELL_CELL_ADHESION	192	-0.0473654	-0.775909	0.763747	0.888815	1	3726	tags=31%, list=26%, signal=41%
[truncated: 327 more rows]

## Sheet: Adult; C5 BP-Up
Supplementary Table 4. GSEA results for the hippocampal transcripts in juvenile and adult Adnp-HT mice.
[truncated: 2,074 more rows]

[truncated: 13 more sheets: Adult; C5 BP-Down, Juvenile; C5 CC-Up, Juvenile; C5 CC-Down, Adult; C5 CC-Up, Adult; C5 CC-Down, Juvenile; C5 MF-Up, Juvenile; C5 MF-Down, Adult; C5 MF-Up, Adult; C5 MF-Down, Juvenile; ASD_RISK-Up, Juvenile; ASD_RISK-Down, Adult; ASD_RISK-Up, Adult; ASD_RISK-Down]
