# Supplementary material for: Adnp-mutant mice with cognitive inflexibility, CaMKIIα hyperactivity, and synaptic plasticity deficits
Source: Mol Psychiatry. 2023 Jun 26;28(8):3548–62. doi: 10.1038/s41380-023-02129-5 (PMC10618100; doi:10.1038/s41380-023-02129-5)
Supplement: Supplementary file 15 — Supplementary Table [file 41380_2023_2129_MOESM15_ESM.zip › Supplementary Table 5.xlsx]

## Sheet: ASD-related,risk
Supplementary Table 5. List of ASD-related/risk gene sets used for GSEA.
DEG_UP_Voineagu	HIST1H2BD	GADD45G	DTNA	BAG3	MSN	SFMBT2	GYPC	SLC2A5	HSPB1	ZFP36L1	PTPRZ1	IER3	KLF15	PLOD1	PDK4	TNFRSF1A	RHBDF2	P4HA1	RPN2	PALLD	RALGDS	TGM2	ADM	TIMP1	METRN	NFKBIZ	NQO1	BST2	INPPL1	CXCL16	HIST2H2BE	BCAN	CACHD1	KCNN3	SDF2L1	RHPN2	PLXDC2	CLIC1	HIST1H1C	SLC9A9	ABCA1	DEPP1	CPNE3	GBP2	FBLN2	DNAJB1	LYN	CEBPD	CDKN1A
Co-Exp Up, M16 Voineagu	CACHD1	AK4	LEPROT	ICAM2	NFIA	GNA13	PITPNC1	FGF2	FAM111A	SERPINB6	TSEN34	RPL14	CD99	GRAMD2B	NEK6	MSI2	PLOD2	TUBB2B	ANOS1	PLSCR4	TBL1X	HSPB1	FAM129B	PNP	HSCB	ECI2	PTPN12	SLC15A3	CSRP2	TM4SF1	SERP1	TMEM216	ANXA5	VAMP8	VAMP5	TMEM150A	ITGAV	PPFIA1	ELF1	STOM	NECAP2	WLS	PHF11	PRCP	SOX9	BNIP2	CXCL16	CDC42EP4	IFITM2
DEG_DOWN_Voineagu	POPDC3	ASB13	GFRA2	ACTL6B	ATP1B1	ZNF365	SYT13	ATP6V1C1	SH3GL2	ESRRG	COX7A1	TNNT2	CADPS	KIF17	CPLX2	CHGA	F12	INA	CIRBP	GLS2	CABP1	STAMBPL1	CADPS2	RGS7	PIAS2	SCN4B	SLC25A27	FAM81A	NEFH	ATP6V1A	PRKCE	STAC2	ETS2	NEUROD6	SLC6A17	SLC29A1	GPX3	GAD2	STXBP1	SERTAD4	UCHL5	ATP1A1	CKMT1A	JADE1	VAMP1	ARMCX5	TESC	CHRM1	CACNA2D3
Co-Exp Down, M12 Voineagu	TCTEX1D1	CYB561	RAB11FIP5	ENO2	STRBP	MFSD3	STX3	CABLES2	RHBDD2	SSBP3	INPP4B	EEF1A2	DCTN1	DLK2	DLGAP2	WDR54	STAMBPL1	RALGPS1	SHROOM2	JADE1	STXBP1	CHSY3	FLRT3	NEFH	THOC5	PRPF19	SEMA4F	PDS5B	PAK1	PQLC1	SLC6A15	TPRG1L	ATP13A2	BBS7	CAMSAP3	ATP2B2	LZTFL1	CAP2	ABCA5	FAM81A	SLC29A1	PPP2R5D	ABCB9	PRRT3	CPNE4	HSPA12A	FBXW7	KLHDC3	GPR162
SFARI Genes [All]	ALDH1A3	ANK3	AP1S2	ARNT2	ATP1A3	ATRX	CADPS2	CAMK2A	CAMK2B	CAMSAP2	CDK13	CDKN1B	CELF4	CEP290	CHKB	CNOT3	CTCF	CTNNB1	CTTNBP2	CUX2	CXCR3	CYP27A1	DIAPH3	DISC1	ADNP	ADORA2A	ALDH5A1	ALG6	ARHGEF9	ARID1B	DLG4	DMPK	DUSP22	EEF1A2	AVPR1A	CNTN4	CNTN5	CNTN6	CSMD1	CYP11B1	DHX30	DIXDC1	DYRK1A	ADSL	AHI1	ARHGAP32	ASMT	ASTN2	BCKDK
SFARI Genes [High Confidence]	ABAT	ABCA10	ACE	ACHE	ADA	ADCY5	ADK	ADNP	ADORA2A	ADRB2	ADSL	AFF2	AGAP1	AGBL4	AGMO	AGTR2	AHDC1	AHI1	AKAP9	ALDH5A1	ALG6	AMPD1	AMT	ANK2	ANKRD11	ANXA1	APBA2	APH1A	AR	ARID1B	ARNT2	ARX	ASH1L	ASMT	ASTN2	ASXL3	ATP10A	ATP1A3	ATP2B2	ATRX	AUTS2	AVPR1A	BCKDK	BCL11A	BRAF	BRCA2	TSPOAP1	EMSY	TERB2
FMRP Targets	ALS2	PLXND1	ARHGAP33	CREBBP	TSPOAP1	MYCBP2	TMEM132A	CACNA1G	VPS41	ARHGAP44	GAS7	PIGQ	SYN1	CDKL5	SPAG9	CELSR3	NFIX	PKD1	RHOBTB2	HEATR5B	UBE3C	REV3L	UQCRC1	NISCH	IDS	FYN	HIVEP2	SYT7	LARS2	EXTL3	SRCIN1	ATP1A2	PHLDB1	NCDN	NRXN3	GRAMD1B	PHF20	ANK1	LRRC7	ATP6V0A1	TRIO	CLEC16A	RIPOR1	RTN4R	INPP4A	MYO16	PREX2	ARAP2	MAP4
De Novo Missense	CHD8	DYRK1A	ANK2	GRIN2B	DSCAM	CHD2	ARID1B	KDM6B	ADNP	MED13L	SCN2A	WDFY3	ANKRD11	DIP2A	NCKAP1	TNRC6B	PHF2	WAC	KDM5B	POGZ	TBR1	FOXP1	GIGYF1	KATNAL2	KMT2E	RIMS1	TCF7L2	ASH1L	DOT1L	SPEN	AKAP9	DIP2C	GPRIN1	MBD5	MED13	NBEA	UBAP2L	UBR5	MYH10	SYNGAP1	TRIP12	AHDC1	CIC	CTNNB1	DST	KIAA0100	KIF21A	NF1	SPAG9
De Novo Variants	CHD8	DYRK1A	ANK2	GRIN2B	DSCAM	CHD2	ARID1B	KDM6B	ADNP	MED13L	SCN2A	WDFY3	ANKRD11	DIP2A	NCKAP1	TNRC6B	PHF2	WAC	KDM5B	POGZ	TBR1	FOXP1	GIGYF1	KATNAL2	KMT2E	RIMS1	TCF7L2	ASH1L	DOT1L	SPEN	AKAP9	DIP2C	GPRIN1	MBD5	MED13	NBEA	UBAP2L	UBR5	MYH10	SYNGAP1	TRIP12	AHDC1	CIC	CTNNB1	DST	KIAA0100	KIF21A	NF1	SPAG9
AutismKB	ACSL4	ADSL	AFF2	AGTR2	AHI1	ALDH5A1	ALDH7A1	ARHGEF6	ARID1B	ARX	ASMT	ATP13A4	ATRX	AUTS2	AVPR1A	BCL2	BDNF	BRAF	C4B	CACNA1C	CACNA1E	CACNA1F	CADM1	CASK	CDH10	CDH9	CDKL5	CEP290	CHD7	CHRNA4	CHRNB2	CNTNAP2	COMT	CREBBP	CYFIP1	DBH	DCX	DHCR7	DISC1	DMD	DMPK	DNAH5	DRD3	DRD4	EHMT1	EIF4E	EN2	FBXO33	FEZF1
[truncated: 1,722 more columns]
