# Supplementary material for: Adnp-mutant mice with cognitive inflexibility, CaMKIIα hyperactivity, and synaptic plasticity deficits
Source: Mol Psychiatry. 2023 Jun 26;28(8):3548–62. doi: 10.1038/s41380-023-02129-5 (PMC10618100; doi:10.1038/s41380-023-02129-5)
Supplement: Supplementary file 15 — Supplementary Table [file 41380_2023_2129_MOESM15_ESM.zip › Supplementary Table 6.xlsx]

## Sheet: PTM raw data details
Supplementary Table 6. Raw PTM data from WT and Adnp-HT mice.
A total of 72,617 redundant modified peptide assignments (Details tab) to 28,687 modified sites (Summary tab)
Legend: * - phosphorylation, # - oxidized methionine, § - known site, Bold Intensity = manually reviewed values, Red intensity = multiple identifications for one m/z.
																MS2 Spectrum Number												Retention Time												-Log Expect
Index	Index in Detail	Protein Type	Gene Name	Protein Name	Site	Description	Accession	URL	kD	-7/+7 peptide	Upstream Kinase	Downstream Target	Peptide	Charge	Calc. m/z	WT1 (CS32482)	WT1 (CS32483)	WT2 (CS32484)	WT2 (CS32485)	WT3 (CS32486)	WT3 (CS32487)	H1 (CS32488)	H1 (CS32489)	H2 (CS32490)	H2 (CS32491)	H3 (CS32492)	H3 (CS32493)	WT1 (CS32482)	WT1 (CS32483)	WT2 (CS32484)	WT2 (CS32485)	WT3 (CS32486)	WT3 (CS32487)	H1 (CS32488)	H1 (CS32489)	H2 (CS32490)	H2 (CS32491)	H3 (CS32492)	H3 (CS32493)	WT1 (CS32482)	WT1 (CS32483)	WT2 (CS32484)	WT2 (CS32485)	WT3 (CS32486)	WT3 (CS32487)	H1 (CS32488)	H1 (CS32489)	H2 (CS32490)	H2 (CS32491)
1	Actin-binding
2	1	Actin-binding	Bcl7a	Bcl-7A	§114	B-cell CLL/lymphoma 7 protein family member A	Q9CXE2	http://www.phosphosite.org/proteinAction.do?id=17817&showAllSites=true	22.8	QENSSNSsPAPETNP			QENSSNSS*PAPETNPPVPSDGTEAK	3	874.04	38460	38703	37705		38424	38707	37888	38242	38373	38677	38454	38654	62.8622	63.1372	62.5634		63.7654	63.9778	62.775	63.1262	63.5424	63.7443	63.9289	64.1493	12.9431	10.9318	12.3179		13.5391	11.9788	13.6737	8.02641	14.3585	13.0164
3	2	Actin-binding	Bcl7a	Bcl-7A	§114	B-cell CLL/lymphoma 7 protein family member A	Q9CXE2	http://www.phosphosite.org/proteinAction.do?id=17817&showAllSites=true	22.8	QENSSNSsPAPETNP			QENSSNSS*PAPETNPPVPSDGTEAK	3	874.04						38795	37942					38625						64.105	62.8515					64.1083						10.7375	14.158
4	3	Actin-binding	Bcl7a	Bcl-7A	§207	B-cell CLL/lymphoma 7 protein family member A	Q9CXE2	http://www.phosphosite.org/proteinAction.do?id=17817&showAllSites=true	22.8	LEASQQNsEEMxxxx			LEASQQNS*EEM	2	673.253					33802	34239	33531				33963						57.1296	57.5597	56.4939				57.4304						9.26841	9.25181	7.71444
5	4	Actin-binding	Bcl7a	Bcl-7A	157	B-cell CLL/lymphoma 7 protein family member A	Q9CXE2	http://www.phosphosite.org/proteinAction.do?id=17817&showAllSites=true	22.8	EEQNSQSsMENSVNS			EHPGAEDASEEQNSQSS*MENSVNSSEK	3	996.388						30411					30047							51.9337					51.6403							8.39147
6	5	Actin-binding	Cap2	CAP2	§261	Adenylyl cyclase-associated protein 2	Q9CYT6	http://www.phosphosite.org/proteinAction.do?id=14239&showAllSites=true	52.8	EEPSPSRsALFAQLN			S*ALFAQLNQGEAITK	2	835.911	76306	76536	75527	76477	76193	76479	75786	75929	76418		76106	76301	116.906	117.159	116.607	117.765	117.777	118.045	116.956	117.007	117.739		117.879	118.103	10.6126	7.52871	8.5376	8.55752	8.4908	8.35067	8.61979	11.1129	7.51856
7	6	Actin-binding	Cap2	CAP2	§261	Adenylyl cyclase-associated protein 2	Q9CYT6	http://www.phosphosite.org/proteinAction.do?id=14239&showAllSites=true	52.8	EEPSPSRsALFAQLN			S*ALFAQLNQGEAITK	2	835.911	76335							76008					116.949							117.121					10.6478							8.11862
8	7	Actin-binding	Cap2	CAP2	§300	Adenylyl cyclase-associated protein 2	Q9CYT6	http://www.phosphosite.org/proteinAction.do?id=14239&showAllSites=true	52.8	RAQGQIRsPTKTHTP			AQGQIRS*PTK	2	583.29	13130	13583	12595	13295	13481	13689	12664	13148	13327	13667	13290	13455	24.6523	25.6468	24.576	25.6955	26.09	26.3799	24.3006	25.2137	25.6923	26.0683	25.6441	25.9742	8.92812	5.64589	7.38195	9.46725	9.35556	8.25964	9.41567	9.59176	9.6073	9.35556
9	8	Actin-binding	Cap2	CAP2	§300	Adenylyl cyclase-associated protein 2	Q9CYT6	http://www.phosphosite.org/proteinAction.do?id=14239&showAllSites=true	52.8	RAQGQIRsPTKTHTP			AQGQIRS*PTK	2	583.29	12838	13278	13197	13002	13193	14019	12940	12878	13044	13354	13602	13784	24.143	25.1172	25.6228	25.188	25.5824	26.9141	24.8123	24.7007	25.1818	25.5393	26.1895	26.5142	9.03012	9.66354	6.97062	8.21753	7.2161	5.02182	9.5391	6.32239	7.42597	7.20135
10	9	Actin-binding	Cap2	CAP2	§300	Adenylyl cyclase-associated protein 2	Q9CYT6	http://www.phosphosite.org/proteinAction.do?id=14239&showAllSites=true	52.8	RAQGQIRsPTKTHTP			AQGQIRS*PTK	2	583.29		12969	12894											24.5946	25.1015											7.72125	9.42251
11	10	Actin-binding	Cap2	CAP2	§300	Adenylyl cyclase-associated protein 2	Q9CYT6	http://www.phosphosite.org/proteinAction.do?id=14239&showAllSites=true	52.8	RAQGQIRsPTKTHTP			AQGQIRS*PTK	3	389.196	12886	12980	12623	13001	13208	13674	12662	12887	13051	13700	13291	13449	24.2232	24.6123	24.6198	25.1864	25.6089	26.3536	24.298	24.7194	25.1911	26.1183	25.6455	25.9629	5.63451	5.73993	7.11464	6.11691	5.84466	7.05208	6.76447	5.47625	5.55909	5.42946
12	11	Actin-binding	Cap2	CAP2	§300	Adenylyl cyclase-associated protein 2	Q9CYT6	http://www.phosphosite.org/proteinAction.do?id=14239&showAllSites=true	52.8	RAQGQIRsPTKTHTP			AQGQIRS*PTK	3	389.196	13184		12916		13496		12941	13156	13335	13370	13604		24.7406		25.1373		26.1165		24.8138	25.2278	25.706	25.5672	26.1921		5.44129		6.53462		6.42022		6.21753	6.5376	6.52724	5.98716
13	12	Actin-binding	Cap2	CAP2	§300	Adenylyl cyclase-associated protein 2	Q9CYT6	http://www.phosphosite.org/proteinAction.do?id=14239&showAllSites=true	52.8	RAQGQIRsPTKTHTP			GQIRS*PTK	2	483.742	12917			13063									24.2805			25.2923									5.73049			5.59346
14	13	Actin-binding	Cap2	CAP2	§300	Adenylyl cyclase-associated protein 2	Q9CYT6	http://www.phosphosite.org/proteinAction.do?id=14239&showAllSites=true	52.8	RAQGQIRsPTKTHTP			QGQIRS*PTK	2	547.771	12918	13094				13775		13001	13200			13522	24.282	24.8004				26.5163		24.9451	25.4584			26.0925	6.16052	6.43415				5.32514		6.06399	5.51004
15	14	Actin-binding	Cap2	CAP2	§308	Adenylyl cyclase-associated protein 2	Q9CYT6	http://www.phosphosite.org/proteinAction.do?id=14239&showAllSites=true	52.8	PTKTHTPsPTSPKSN			THTPS*PTSPK	2	566.755		15019	14705		14978		15580	14847						27.8822	27.9864		28.4553		29.1582	27.9527						7.55596	5.42251		7.06399		6.32148	7.55284
16	15	Actin-binding	Cap2	CAP2	§308	Adenylyl cyclase-associated protein 2	Q9CYT6	http://www.phosphosite.org/proteinAction.do?id=14239&showAllSites=true	52.8	PTKTHTPsPTSPKSN			THTPS*PTSPK	2	566.755							14703												27.7622												6.3439
17	16	Actin-binding	Cap2	CAP2	§308, §311	Adenylyl cyclase-associated protein 2	Q9CYT6	http://www.phosphosite.org/proteinAction.do?id=14239&showAllSites=true	52.8	PTKTHTPsPTSPKSN;THTPSPTsPKSNSPQ			THTPS*PTS*PK	2	606.739	16090	16278	16274	16304	16139	16561	15797	16258	16382	16672	16331	16682	29.3523	29.8401	30.5387	30.4674	30.3409	30.924	29.5066	30.1914	30.594	30.8865	30.5282	31.1094	7.74232	5.89963	6.64207	5.62893	7.58336	7.68825	6.77728	6.59176	8.44855	7.88941
18	17	Actin-binding	Cap2	CAP2	§308, §311	Adenylyl cyclase-associated protein 2	Q9CYT6	http://www.phosphosite.org/proteinAction.do?id=14239&showAllSites=true	52.8	PTKTHTPsPTSPKSN;THTPSPTsPKSNSPQ			THTPS*PTS*PK	2	606.739	16408		15966		16457	16899	16125	15952		16367			29.8787		30.0263		30.8694	31.4704	30.026	29.6835		30.3713			6.55129		5.8962		8.59007	5.51004	5.47756	6.55284		6.68403
19	18	Actin-binding	Cap2	CAP2	§308, §311	Adenylyl cyclase-associated protein 2	Q9CYT6	http://www.phosphosite.org/proteinAction.do?id=14239&showAllSites=true	52.8	PTKTHTPsPTSPKSN;THTPSPTsPKSNSPQ			THTPS*PTS*PK	3	404.828				16465												30.7196												5.48149
20	19	Actin-binding	Cap2	CAP2	§310	Adenylyl cyclase-associated protein 2	Q9CYT6	http://www.phosphosite.org/proteinAction.do?id=14239&showAllSites=true	52.8	KTHTPSPtSPKSNSP			THTPSPT*SPK	2	566.755			8918	16612	9443				9434		9472	16808			18.407	30.9689	19.0268				19.0215		19.1349	31.3265			5.23882	6.47756	5.97881				5.57187
21	20	Actin-binding	Cap2	CAP2	§310	Adenylyl cyclase-associated protein 2	Q9CYT6	http://www.phosphosite.org/proteinAction.do?id=14239&showAllSites=true	52.8	KTHTPSPtSPKSNSP			THTPSPT*SPK	2	566.755											16683	9491											31.0922	19.2675
22	21	Actin-binding	Cap2	CAP2	§311	Adenylyl cyclase-associated protein 2	Q9CYT6	http://www.phosphosite.org/proteinAction.do?id=14239&showAllSites=true	52.8	THTPSPTsPKSNSPQ			THTPSPTS*PK	2	566.755	16088	15901	15622	16278	16301	16709	15902	15980	15866	9433	16030	16144	29.3464	29.2499	29.4714	30.4238	30.6027	31.1534	29.6724	29.7315	29.7448	18.9328	30.0477	30.2574	8.79588	5.42251	6.25493	8.51145	8.04335	8.15366	8.06702	8.17783	6.54516	5.66555
23	22	Actin-binding	Cap2	CAP2	§311	Adenylyl cyclase-associated protein 2	Q9CYT6	http://www.phosphosite.org/proteinAction.do?id=14239&showAllSites=true	52.8	THTPSPTsPKSNSPQ			THTPSPTS*PK	2	566.755	15990	9218	15950	15960	16611	16392	9244	16303	16191	16157	16357	16480	29.1939	18.4846	29.9985	29.9033	31.1194	30.6289	18.4611	30.2644	30.2711	30.0163	30.5689	30.7866	6.48812	7.30452	7.62525	7.64016	6.26122	6.34872	5.6038	5.14935	8.03716	6.73993
24	23	Actin-binding	Cap2	CAP2	§311	Adenylyl cyclase-associated protein 2	Q9CYT6	http://www.phosphosite.org/proteinAction.do?id=14239&showAllSites=true	52.8	THTPSPTsPKSNSPQ			THTPSPTS*PK	2	566.755	15742	16242	16268	9104	15986	17041		15665	16509	16776			28.8071	29.7826	30.5307	18.8694	30.0883	31.6915		29.2075	30.8047	31.0646			7.5817	8.27084	6.7167	6.18177	6.32057	7.00393		6.69037	7.95861	8.46471
25	24	Actin-binding	Cap2	CAP2	§311	Adenylyl cyclase-associated protein 2	Q9CYT6	http://www.phosphosite.org/proteinAction.do?id=14239&showAllSites=true	52.8	THTPSPTsPKSNSPQ			THTPSPTS*PK	2	566.755	9331									16473			18.2429									30.5453			6.25493									8.4023
26	25	Actin-binding	Cap2	CAP2	§311	Adenylyl cyclase-associated protein 2	Q9CYT6	http://www.phosphosite.org/proteinAction.do?id=14239&showAllSites=true	52.8	THTPSPTsPKSNSPQ			THTPSPTS*PK	3	378.173	15800	15988	15682	16311	16387	16450	15980	15736	16315	9451	16411	16195	28.8976	29.3845	29.5741	30.4769	30.7467	30.7364	29.7977	29.3211	30.4856	18.9598	30.6529	30.3377	6.67162	6.84771	6.54363	6.41005	7.03292	5.49757	7.03905	6.1707	6.46597	6.39794
27	26	Actin-binding	Cap2	CAP2	§311	Adenylyl cyclase-associated protein 2	Q9CYT6	http://www.phosphosite.org/proteinAction.do?id=14239&showAllSites=true	52.8	THTPSPTsPKSNSPQ			THTPSPTS*PK	3	378.173	16126	16325	16010	15995	16064	16762	15655	16042	16003	16217	16080	16526	29.4097	29.91	30.0948	29.9661	30.2181	31.2471	29.2796	29.8359	29.9654	30.1158	30.1297	30.8599	6.82681	7.13966	6.84771	5.79317	6.22841	7.41454	6.3536	7.07935	6.86967	5.97469
28	27	Actin-binding	Cap2	CAP2	§311	Adenylyl cyclase-associated protein 2	Q9CYT6	http://www.phosphosite.org/proteinAction.do?id=14239&showAllSites=true	52.8	THTPSPTsPKSNSPQ			THTPSPTS*PK	3	378.173										16523												30.6317												6.65561
29	28	Actin-binding	Cap2	CAP2	257	Adenylyl cyclase-associated protein 2	Q9CYT6	http://www.phosphosite.org/proteinAction.do?id=14239&showAllSites=true	52.8	EDKKEEPsPSRSALF			KEEPS*PSR	2	505.221	8982			8682		9027	8897						17.5446			18.139		18.5955	17.8568						5.56543			4.16813		4.25104	5.15927
30	29	Actin-binding	Cap2	CAP2	257	Adenylyl cyclase-associated protein 2	Q9CYT6	http://www.phosphosite.org/proteinAction.do?id=14239&showAllSites=true	52.8	EDKKEEPsPSRSALF			SILSSGPGLPPPPPPPPPPGPPPPFENEDKKEEPS*PSR	4	1000.49		76479	75476		76112			75735		76490				117.076	116.531		117.661			116.725		117.633				15.1355	13.2588		14.752			15.6055		13.5436
31	30	Actin-binding	Cap2	CAP2	257	Adenylyl cyclase-associated protein 2	Q9CYT6	http://www.phosphosite.org/proteinAction.do?id=14239&showAllSites=true	52.8	EDKKEEPsPSRSALF			TGPVASTASAFSILSSGPGLPPPPPPPPPPGPPPPFENEDKKEEPS*PSR	4	1247.87	92238	92856	92047	92817	92239	93006	91510	92152	92587	93468	92604	92607	140.513	141.332	141.105	141.985	141.472	142.534	140.175	141.137	141.614	142.652	142.336	142.321	9.10735	6.82974	9.57187	10.426	11.0991	7.98297	6.11238	10.2366	7.83565	5.17914
32	31	Actin-binding	Cap2	CAP2	257	Adenylyl cyclase-associated protein 2	Q9CYT6	http://www.phosphosite.org/proteinAction.do?id=14239&showAllSites=true	52.8	EDKKEEPsPSRSALF			TGPVASTASAFSILSSGPGLPPPPPPPPPPGPPPPFENEDKKEEPS*PSR	4	1247.87	92510	92454	91501	93034	92730	92668	92396	91752	92755	93182	92253	92199	140.921	140.729	140.283	142.309	142.212	142.022	141.512	140.523	141.864	142.224	141.81	141.71	7.06905	9.13966	11.9136	9.28233	6.97469	15.3316	5.27819	10.4413	10.7055	5.78252
33	32	Actin-binding	Cap2	CAP2	257	Adenylyl cyclase-associated protein 2	Q9CYT6	http://www.phosphosite.org/proteinAction.do?id=14239&showAllSites=true	52.8	EDKKEEPsPSRSALF			TGPVASTASAFSILSSGPGLPPPPPPPPPPGPPPPFENEDKKEEPS*PSR	4	1247.87	92661			92542			91729			92621		92644	141.147			141.576			140.503			141.377		142.376	4.15864			11.1051			11.0915			10.618
34	33	Actin-binding	Cap2	CAP2	257	Adenylyl cyclase-associated protein 2	Q9CYT6	http://www.phosphosite.org/proteinAction.do?id=14239&showAllSites=true	52.8	EDKKEEPsPSRSALF			TGPVASTASAFSILSSGPGLPPPPPPPPPPGPPPPFENEDKKEEPS*PSR	4	1247.87	92546						91615			93038			140.975						140.331			142.005			8.01011						12.4248			7.77211
35	34	Actin-binding	Cap2	CAP2	257	Adenylyl cyclase-associated protein 2	Q9CYT6	http://www.phosphosite.org/proteinAction.do?id=14239&showAllSites=true	52.8	EDKKEEPsPSRSALF			TGPVASTASAFSILSSGPGLPPPPPPPPPPGPPPPFENEDKKEEPS*PSR	5	998.494	92464	92580	91502	92466	92384	92600	91744	91899	92379	92570	92116	92098	140.854	140.918	140.288	141.46	141.693	141.923	140.522	140.753	141.299	141.303	141.606	141.558	18.289	19.1198	19.1469	15.3936	16.7077	17.433	13.1337	19.9469	14.767	16.3947
36	35	Actin-binding	Cap2	CAP2	257	Adenylyl cyclase-associated protein 2	Q9CYT6	http://www.phosphosite.org/proteinAction.do?id=14239&showAllSites=true	52.8	EDKKEEPsPSRSALF			TGPVASTASAFSILSSGPGLPPPPPPPPPPGPPPPFENEDKKEEPS*PSR	5	998.494	92181	92377	91542		92751	92440	91497					92747	140.428	140.615	140.346		142.243	141.684	140.154					142.531	17.9208	18.6459	17.5017		10.71	15.4377	13.2097
37	36	Actin-binding	Cap2	CAP2	257	Adenylyl cyclase-associated protein 2	Q9CYT6	http://www.phosphosite.org/proteinAction.do?id=14239&showAllSites=true	52.8	EDKKEEPsPSRSALF			TGPVASTASAFSILSSGPGLPPPPPPPPPPGPPPPFENEDKKEEPS*PSR	5	998.494	92064					93066						92268	140.251					142.626						141.812	13.4486					11.3391
38	37	Actin-binding	Cap2	CAP2	257	Adenylyl cyclase-associated protein 2	Q9CYT6	http://www.phosphosite.org/proteinAction.do?id=14239&showAllSites=true	52.8	EDKKEEPsPSRSALF			TGPVASTASAFSILSSGPGLPPPPPPPPPPGPPPPFENEDKKEEPS*PSR	5	998.494												92070												141.514
39	38	Actin-binding	Cap2	CAP2	257	Adenylyl cyclase-associated protein 2	Q9CYT6	http://www.phosphosite.org/proteinAction.do?id=14239&showAllSites=true	52.8	EDKKEEPsPSRSALF			TGPVASTASAFSILSSGPGLPPPPPPPPPPGPPPPFENEDKKEEPS*PSR	6	832.246			91496	92749							92302				140.277	141.883							141.888				10.983	10.2857
40	39	Actin-binding	Cap2	CAP2	291	Adenylyl cyclase-associated protein 2	Q9CYT6	http://www.phosphosite.org/proteinAction.do?id=14239&showAllSites=true	52.8	KKTYKNPsLRAQGQI			TYKNPS*LR	2	529.755		25450	25019	25376	25136		24783	24961	25202	25398	25276	25376		43.9873	44.1112	44.5236	44.4951		43.6514	43.8242	44.4349	44.5454	44.6855	44.8411		5.01637	4.67572	5.6073	5.41567		4.91721	5.40782	5.30627	5.49349
41	40	Actin-binding	Cap2	CAP2	291	Adenylyl cyclase-associated protein 2	Q9CYT6	http://www.phosphosite.org/proteinAction.do?id=14239&showAllSites=true	52.8	KKTYKNPsLRAQGQI			TYKNPS*LR	2	529.755							24897												43.8221												3.5544
42	41	Actin-binding	Cap2	CAP2	306, §308, §311	Adenylyl cyclase-associated protein 2	Q9CYT6	http://www.phosphosite.org/proteinAction.do?id=14239&showAllSites=true	52.8	RSPTKTHtPSPTSPK;PTKTHTPsPTSPKSN;THTPSPTsPKSNSPQ			THT*PS*PTS*PK	2	646.722	15441	15301	14719	15230	15234	15478	14934	14992	15355	15333	15235	15341	28.3179	28.2963	28.0081	28.725	28.8519	29.1427	28.1197	28.1682	28.9271	28.6881	28.7468	28.9386	7.48945	7.49757	6.80134	6.21254	6.1152	6.011	7.58503	5.36251	6.79048	9.15989
43	42	Actin-binding	Cap2	CAP2	306, §308, §311	Adenylyl cyclase-associated protein 2	Q9CYT6	http://www.phosphosite.org/proteinAction.do?id=14239&showAllSites=true	52.8	RSPTKTHtPSPTSPK;PTKTHTPsPTSPKSN;THTPSPTsPKSNSPQ			THT*PS*PTS*PK	2	646.722	15086		15098		14884				15004				27.7731		28.6006		28.3124				28.3934				7.07212		7.48017		7.01592				7.00966
44	43	Actin-binding	Cap2	CAP2	306, §311	Adenylyl cyclase-associated protein 2	Q9CYT6	http://www.phosphosite.org/proteinAction.do?id=14239&showAllSites=true	52.8	RSPTKTHtPSPTSPK;THTPSPTsPKSNSPQ			THT*PSPTS*PK	2	606.739		16612		16625							16675			30.3791		30.9894							31.0782			5.10237		6.57187
45	44	Actin-binding	Cap2	CAP2	316, §321	Adenylyl cyclase-associated protein 2	Q9CYT6	http://www.phosphosite.org/proteinAction.do?id=14239&showAllSites=true	52.8	PTSPKSNsPQKHTPV;SNSPQKHtPVLELEG			SNS*PQKHT*PVLELEGK	3	641.959		46782					46073	46276						74.5466					74.357	74.525						5.40121					6.55909	4.065
46	45	Actin-binding	Cap2;Arhgap29	CAP2;ARHGAP29	§300;622	Adenylyl cyclase-associated protein 2	Q9CYT6;Q8CGF1	http://www.phosphosite.org/proteinAction.do?id=14239&showAllSites=true	52.8	RAQGQIRsPTKTHTP			IRS*PTK	2	391.202		7459		7538	7624	7657			7503	7659	7787	7740		15.044		15.9219	15.5972	16.1055			15.273	15.6921	15.9502	15.9924		4.24109		4.14146	4.67572	4.00305			4.06298	4.56384
47	46	Actin-binding	Cap2;Arhgap29	CAP2;ARHGAP29	§300;622	Adenylyl cyclase-associated protein 2	Q9CYT6;Q8CGF1	http://www.phosphosite.org/proteinAction.do?id=14239&showAllSites=true	52.8	RAQGQIRsPTKTHTP			IRS*PTK	2	391.202									6959												14.2603												4.38934
48	47	Actin-binding	Ccdc88a;Ccdc88a;Ccdc88a	girdin;girdin iso2;girdin iso3	§1387;§1387;1332	Girdin	Q5SNZ0;Q5SNZ0-2;Q5SNZ0-3	http://www.phosphosite.org/proteinAction.do?id=8159&showAllSites=true	215.8	QYKFYDPsPPRRRGN			FYDPS*PPR	2	529.721		45808	45013		45663	45860	45066	45292			45698	45821		73.1691	72.9148		74.0199	74.1479	72.9274	73.125			74.2248	74.3264		6.53462	6.73049		6.67162	6.3363	6.27084	6.2668
49	48	Actin-binding	Ccdc88a;Ccdc88a;Ccdc88a	girdin;girdin iso2;girdin iso3	§1417;§1417;1362	Girdin	Q5SNZ0;Q5SNZ0-2;Q5SNZ0-3	http://www.phosphosite.org/proteinAction.do?id=8159&showAllSites=true	215.8	INRERQKsLTLTPTR			QKS*LTLTPTR	2	612.821										37556												62.1575												5.58336
50	49	Actin-binding	Ccdc88a;Ccdc88a;Ccdc88a	girdin;girdin iso2;girdin iso3	§1417;§1417;1362	Girdin	Q5SNZ0;Q5SNZ0-2;Q5SNZ0-3	http://www.phosphosite.org/proteinAction.do?id=8159&showAllSites=true	215.8	INRERQKsLTLTPTR			QKS*LTLTPTR	3	408.883	37340					37678	36766	36921	37240		37385	37455	61.2656					62.4991	61.1797	61.227	61.9399		62.4014	62.4379	5.4828					5.79588	6.60906	6.21824	5.70997
51	50	Actin-binding	Ccdc88a;Ccdc88a;Ccdc88a	girdin;girdin iso2;girdin iso3	§1417;§1417;1362	Girdin	Q5SNZ0;Q5SNZ0-2;Q5SNZ0-3	http://www.phosphosite.org/proteinAction.do?id=8159&showAllSites=true	215.8	INRERQKsLTLTPTR			S*LTLTPTR	2	484.744	50967	51176	50244	51083	50866	51170	50446	50692	50960	51180	50891	50959	80.5918	80.7867	80.3581	81.3524	81.4146	81.6874	80.5622	80.7532	81.3286	81.4184	81.6059	81.632	4.80134	4.97469	5	4.89963	5.32148	5.38405	5.35556	5.1549	4.92812	5.60555
52	51	Actin-binding	Ccdc88a;Ccdc88a;Ccdc88a	girdin;girdin iso2;girdin iso3	§1419;§1419;1364	Girdin	Q5SNZ0;Q5SNZ0-2;Q5SNZ0-3	http://www.phosphosite.org/proteinAction.do?id=8159&showAllSites=true	215.8	RERQKSLtLTPTRSD			QKSLT*LTPTR	3	408.883					37266					37552							62.1115					62.1522							5.67366					5.61618
53	52	Actin-binding	Ccdc88a;Ccdc88a;Ccdc88a	girdin;girdin iso2;girdin iso3	§1561, §1567;1533, 1539;1478, 1484	Girdin	Q5SNZ0;Q5SNZ0-2;Q5SNZ0-3	http://www.phosphosite.org/proteinAction.do?id=8159&showAllSites=true	215.8	LVNNKDTtSFEDISP;TTSFEDIsPQGISDD			DTT*SFEDIS*PQGISDDSSTGSR	3	821.314			63917												99.8506												4.98297
54	53	Actin-binding	Ccdc88a;Ccdc88a;Ccdc88a	girdin;girdin iso2;girdin iso3	§1562;1534;1479	Girdin	Q5SNZ0;Q5SNZ0-2;Q5SNZ0-3	http://www.phosphosite.org/proteinAction.do?id=8159&showAllSites=true	215.8	VNNKDTTsFEDISPQ			DTTS*FEDISPQGISDDSSTGSR	3	794.659	65467	65540	64603	65490	65183	65722	64835	65026	65428	65711	65263	65361	101.286	101.31	100.85	101.935	101.877	102.494	101.147	101.238	101.92	102.089	102.193	102.225	13.0017	12.8327	11.0947	12.762	11.8125	15.1681	14.0372	13.3261	13.4841	12.9626
55	54	Actin-binding	Ccdc88a;Ccdc88a;Ccdc88a	girdin;girdin iso2;girdin iso3	§1588;1560;1505	Girdin	Q5SNZ0;Q5SNZ0-2;Q5SNZ0-3	http://www.phosphosite.org/proteinAction.do?id=8159&showAllSites=true	215.8	VHASRPAsLDSGRTS			VHASRPAS*LDSGR	3	478.228	19752	20001	19717	20070			19636	19678		20306	20145	20227	35.2157	35.681	36.0682	36.4564			35.7179	35.6439		36.7563	36.7025	36.8683	6.01144	6.16052	5.67572	7.51286			5.54363	5.78516		4.82974
56	55	Actin-binding	Ccdc88a;Ccdc88a;Ccdc88a	girdin;girdin iso2;girdin iso3	§1677;1649;§1594	Girdin	Q5SNZ0;Q5SNZ0-2;Q5SNZ0-3	http://www.phosphosite.org/proteinAction.do?id=8159&showAllSites=true	215.8	HHKMKAGsPGSEVVT			AGS*PGSEVVTLQQFLEESNK	2	1100.51						101617		100831	101555	101756		101261						155.708		154.432	155.326	155.352		155.642						18.4306		16.4248	13.2226	15.9666
57	56	Actin-binding	Ccdc88a;Ccdc88a;Ccdc88a	girdin;girdin iso2;girdin iso3	§1677;1649;§1594	Girdin	Q5SNZ0;Q5SNZ0-2;Q5SNZ0-3	http://www.phosphosite.org/proteinAction.do?id=8159&showAllSites=true	215.8	HHKMKAGsPGSEVVT			AGS*PGSEVVTLQQFLEESNK	3	734.01	101328	101484	100466	101467	101261	101560	100758	100768	101425	101670	101036	101162	154.437	154.551	154.037	155.184	155.254	155.624	154.304	154.333	155.125	155.218	155.333	155.496	13.3468	13.2358	12.5591	12.9318	13.4908	13.4365	14.1433	13.5719	14.3134	13.7423
58	57	Actin-binding	Ccdc88a;Ccdc88a;Ccdc88a	girdin;girdin iso2;girdin iso3	§1704;1676;§1621	Girdin	Q5SNZ0;Q5SNZ0-2;Q5SNZ0-3	http://www.phosphosite.org/proteinAction.do?id=8159&showAllSites=true	215.8	SIQLKSSsQENLLDE			SSS*QENLLDEVMK	2	780.337	86804	86965	85986	86919	86668	86982	86259	86394	86916	87094	86617	86711	132.298	132.415	131.938	133.083	133.094	133.471	132.271	132.307	133.089	133.102	133.268	133.39	10.9031	11.1135	11.2277	11.2495	12.5072	10.4976	11.0958	10.8697	11.2027	11.6308
59	58	Actin-binding	Ccdc88a;Ccdc88a;Ccdc88a	girdin;girdin iso2;girdin iso3	§1803;1775;§1720	Girdin	Q5SNZ0;Q5SNZ0-2;Q5SNZ0-3	http://www.phosphosite.org/proteinAction.do?id=8159&showAllSites=true	215.8	KDSNPYAtLPRASSV			YAT*LPR	2	400.689	61035			47838									94.9388			76.767									4.13906			3.5784
60	59	Actin-binding	Ccdc88a;Ccdc88a;Ccdc88a	girdin;girdin iso2;girdin iso3	§1803;1775;§1720	Girdin	Q5SNZ0;Q5SNZ0-2;Q5SNZ0-3	http://www.phosphosite.org/proteinAction.do?id=8159&showAllSites=true	215.8	KDSNPYAtLPRASSV			YAT*LPR	2	400.689				61505												96.2045												4.35556
61	60	Actin-binding	Ccdc88a;Ccdc88a;Ccdc88a	girdin;girdin iso2;girdin iso3	§1809;1781;1726	Girdin	Q5SNZ0;Q5SNZ0-2;Q5SNZ0-3	http://www.phosphosite.org/proteinAction.do?id=8159&showAllSites=true	215.8	ATLPRASsVISTAEG			ASS*VISTAEGTTR	2	680.311												42523												69.6487
62	61	Actin-binding	Ccdc88a;Ccdc88a;Ccdc88a	girdin;girdin iso2;girdin iso3	§1822;1794;1739	Girdin	Q5SNZ0;Q5SNZ0-2;Q5SNZ0-3	http://www.phosphosite.org/proteinAction.do?id=8159&showAllSites=true	215.8	EGTTRRTsIHDFLSK			RTS*IHDFLSK	3	428.543	47053	47263	46375	47246	46958	47354	46562	46762	47066	47278		47128	75.042	75.2489	74.8848	75.9297	75.8747	76.285	75.0675	75.2319	75.8404	75.9156		76.2005	6.20273	7.13253	6.69037	7.27819	7.10679	7.42366	7.19723	7.43652	6.72816	7.61439
63	62	Actin-binding	Ccdc88a;Ccdc88a;Ccdc88a	girdin;girdin iso2;girdin iso3	§233, §237;§233, §237;§233, §237	Girdin	Q5SNZ0;Q5SNZ0-2;Q5SNZ0-3	http://www.phosphosite.org/proteinAction.do?id=8159&showAllSites=true	215.8	HASSSAQsPCGSPGM;SAQSPCGsPGMKRTE		SLC3A2	DGVHFLPHASSSAQS*PCGS*PGMK	3	838.671	55901	56109	55190	56110	55817	56153	55431	55606	55971	56201	55844	55969	87.5978	87.7992	87.3954	88.4878	88.4474	88.773	87.6694	87.7098	88.4155	88.5194	88.6507	88.7663	18.6216	18.9747	20.4895	18.0501	16.6253	17.0595	18.475	19.2733	20.3969	16.4283
64	63	Actin-binding	Ccdc88a;Ccdc88a;Ccdc88a	girdin;girdin iso2;girdin iso3	§233;§233;§233	Girdin	Q5SNZ0;Q5SNZ0-2;Q5SNZ0-3	http://www.phosphosite.org/proteinAction.do?id=8159&showAllSites=true	215.8	HASSSAQsPCGSPGM		SLC3A2	DGVHFLPHASSSAQS*PCGSPGM#K	3	817.347	46305		45535									46361	73.9587		73.657									75.0896	4.44249		5.19723
65	64	Actin-binding	Ccdc88a;Ccdc88a;Ccdc88a	girdin;girdin iso2;girdin iso3	§233;§233;§233	Girdin	Q5SNZ0;Q5SNZ0-2;Q5SNZ0-3	http://www.phosphosite.org/proteinAction.do?id=8159&showAllSites=true	215.8	HASSSAQsPCGSPGM		SLC3A2	DGVHFLPHASSSAQS*PCGSPGMK	3	812.015	51085	51324	50380	51272	51051	51388	50623	50841	51162	51312	51065	51156	80.7586	80.9983	80.5536	81.631	81.6788	81.9959	80.821	80.9613	81.6152	81.6016	81.8557	81.921	17.8125	21.3233	22.7471	20.5867	21.7352	20.4389	21.8447	19.0088	21.9355	21.2976
66	65	Actin-binding	Ccdc88a;Ccdc88a;Ccdc88a	girdin;girdin iso2;girdin iso3	1099, 1113;1099, 1113;1044, 1058	Girdin	Q5SNZ0;Q5SNZ0-2;Q5SNZ0-3	http://www.phosphosite.org/proteinAction.do?id=8159&showAllSites=true	215.8	SLQEQNTtLQTQNAK;KLQVENStLNSQSTS			QNTT*LQTQNAKLQVENST*LNSQSTSLM#NQNAQLLIQQSSLENENESIM#K	4	1421.66						83092												127.705												3.33348
67	66	Actin-binding	Ccdc88a;Ccdc88a;Ccdc88a	girdin;girdin iso2;girdin iso3	1099, 1120;1099, 1120;1044, 1065	Girdin	Q5SNZ0;Q5SNZ0-2;Q5SNZ0-3	http://www.phosphosite.org/proteinAction.do?id=8159&showAllSites=true	215.8	SLQEQNTtLQTQNAK;TLNSQSTsLMNQNAQ			QNTT*LQTQNAKLQVENSTLNSQSTS*LM#NQNAQLLIQQSSLENENESIM#K	4	1421.66	81865					82445							125.001					126.752							4.25026					4.15428
68	67	Actin-binding	Ccdc88a;Ccdc88a;Ccdc88a	girdin;girdin iso2;girdin iso3	1099, 1120;1099, 1120;1044, 1065	Girdin	Q5SNZ0;Q5SNZ0-2;Q5SNZ0-3	http://www.phosphosite.org/proteinAction.do?id=8159&showAllSites=true	215.8	SLQEQNTtLQTQNAK;TLNSQSTsLMNQNAQ			QNTT*LQTQNAKLQVENSTLNSQSTS*LM#NQNAQLLIQQSSLENENESIM#K	5	1137.53		82451						81748						125.754						125.466						4.03433						3.78781
69	68	Actin-binding	Ccdc88a;Ccdc88a;Ccdc88a	girdin;girdin iso2;girdin iso3	1099, 1120;1099, 1120;1044, 1065	Girdin	Q5SNZ0;Q5SNZ0-2;Q5SNZ0-3	http://www.phosphosite.org/proteinAction.do?id=8159&showAllSites=true	215.8	SLQEQNTtLQTQNAK;TLNSQSTsLMNQNAQ			QNTT*LQTQNAKLQVENSTLNSQSTS*LM#NQNAQLLIQQSSLENENESIM#K	5	1137.53		82375												125.645												3.98297
70	69	Actin-binding	Ccdc88a;Ccdc88a;Ccdc88a	girdin;girdin iso2;girdin iso3	1099, 1133;1099, 1133;1044, 1078	Girdin	Q5SNZ0;Q5SNZ0-2;Q5SNZ0-3	http://www.phosphosite.org/proteinAction.do?id=8159&showAllSites=true	215.8	SLQEQNTtLQTQNAK;AQLLIQQsSLENENE			QNTT*LQTQNAKLQVENSTLNSQSTSLM#NQNAQLLIQQS*SLENENESIM#K	4	1421.66						83108												127.728												4.30803
71	70	Actin-binding	Ccdc88a;Ccdc88a;Ccdc88a	girdin;girdin iso2;girdin iso3	1099, 1133;1099, 1133;1044, 1078	Girdin	Q5SNZ0;Q5SNZ0-2;Q5SNZ0-3	http://www.phosphosite.org/proteinAction.do?id=8159&showAllSites=true	215.8	SLQEQNTtLQTQNAK;AQLLIQQsSLENENE			QNTT*LQTQNAKLQVENSTLNSQSTSLM#NQNAQLLIQQS*SLENENESIM#K	5	1137.53								82587												126.676												3.62342
72	71	Actin-binding	Ccdc88a;Ccdc88a;Ccdc88a	girdin;girdin iso2;girdin iso3	1102, 1116;1102, 1116;1047, 1061	Girdin	Q5SNZ0;Q5SNZ0-2;Q5SNZ0-3	http://www.phosphosite.org/proteinAction.do?id=8159&showAllSites=true	215.8	EQNTTLQtQNAKLQV;VENSTLNsQSTSLMN			QNTTLQT*QNAKLQVENSTLNS*QSTSLM#NQNAQLLIQQSSLENENESIM#K	5	1137.53												82160												126.648
73	72	Actin-binding	Ccdc88a;Ccdc88a;Ccdc88a	girdin;girdin iso2;girdin iso3	1427, 1439;1427, 1439;1372, 1384	Girdin	Q5SNZ0;Q5SNZ0-2;Q5SNZ0-3	http://www.phosphosite.org/proteinAction.do?id=8159&showAllSites=true	215.8	LTPTRSDsSEGFLQL;LQLPHQDsQDSSSVG			SDS*SEGFLQLPHQDS*QDSSSVGSNSLEDGQTLGTK	4	950.148		80136				80109		79589			79813			122.387				123.362		122.327			123.277			10.8327				13.3251		10.8697
74	73	Actin-binding	Ccdc88a;Ccdc88a;Ccdc88a	girdin;girdin iso2;girdin iso3	1427, 1443;1427, 1443;1372, 1388	Girdin	Q5SNZ0;Q5SNZ0-2;Q5SNZ0-3	http://www.phosphosite.org/proteinAction.do?id=8159&showAllSites=true	215.8	LTPTRSDsSEGFLQL;HQDSQDSsSVGSNSL			SDS*SEGFLQLPHQDSQDSS*SVGSNSLEDGQTLGTK	4	950.148										80177												123.01												11.2518
75	74	Actin-binding	Ccdc88a;Ccdc88a;Ccdc88a	girdin;girdin iso2;girdin iso3	1428, 1439;1428, 1439;1373, 1384	Girdin	Q5SNZ0;Q5SNZ0-2;Q5SNZ0-3	http://www.phosphosite.org/proteinAction.do?id=8159&showAllSites=true	215.8	TPTRSDSsEGFLQLP;LQLPHQDsQDSSSVG			SDSS*EGFLQLPHQDS*QDSSSVGSNSLEDGQTLGTK	3	1266.53							79445	79536		80159									122.284	122.25		122.984									8.57675	13.4123		4.24872
76	75	Actin-binding	Ccdc88a;Ccdc88a;Ccdc88a	girdin;girdin iso2;girdin iso3	1428, 1439;1428, 1439;1373, 1384	Girdin	Q5SNZ0;Q5SNZ0-2;Q5SNZ0-3	http://www.phosphosite.org/proteinAction.do?id=8159&showAllSites=true	215.8	TPTRSDSsEGFLQLP;LQLPHQDsQDSSSVG			SDSS*EGFLQLPHQDS*QDSSSVGSNSLEDGQTLGTK	3	1266.53							79348												122.142												6.66154
77	76	Actin-binding	Ccdc88a;Ccdc88a;Ccdc88a	girdin;girdin iso2;girdin iso3	1428, 1439;1428, 1439;1373, 1384	Girdin	Q5SNZ0;Q5SNZ0-2;Q5SNZ0-3	http://www.phosphosite.org/proteinAction.do?id=8159&showAllSites=true	215.8	TPTRSDSsEGFLQLP;LQLPHQDsQDSSSVG			SDSS*EGFLQLPHQDS*QDSSSVGSNSLEDGQTLGTK	4	950.148									80027												122.975												17.0334
78	77	Actin-binding	Ccdc88a;Ccdc88a;Ccdc88a	girdin;girdin iso2;girdin iso3	1428, 1442;1428, 1442;1373, §1387	Girdin	Q5SNZ0;Q5SNZ0-2;Q5SNZ0-3	http://www.phosphosite.org/proteinAction.do?id=8159&showAllSites=true	215.8	TPTRSDSsEGFLQLP;PHQDSQDsSSVGSNS			SDSS*EGFLQLPHQDSQDS*SSVGSNSLEDGQTLGTK	3	1266.53					79760												122.961												8.70115
79	78	Actin-binding	Ccdc88a;Ccdc88a;Ccdc88a	girdin;girdin iso2;girdin iso3	1428, 1443;1428, 1443;1373, 1388	Girdin	Q5SNZ0;Q5SNZ0-2;Q5SNZ0-3	http://www.phosphosite.org/proteinAction.do?id=8159&showAllSites=true	215.8	TPTRSDSsEGFLQLP;HQDSQDSsSVGSNSL			SDSS*EGFLQLPHQDSQDSS*SVGSNSLEDGQTLGTK	3	1266.53		80099												122.334												4.15428
80	79	Actin-binding	Ccdc88a;Ccdc88a;Ccdc88a	girdin;girdin iso2;girdin iso3	1428, 1444;1428, 1444;1373, 1389	Girdin	Q5SNZ0;Q5SNZ0-2;Q5SNZ0-3	http://www.phosphosite.org/proteinAction.do?id=8159&showAllSites=true	215.8	TPTRSDSsEGFLQLP;QDSQDSSsVGSNSLE			SDSS*EGFLQLPHQDSQDSSS*VGSNSLEDGQTLGTK	3	1266.53										80121												122.929												4.16431
81	80	Actin-binding	Ccdc88a;Ccdc88a;Ccdc88a	girdin;girdin iso2;girdin iso3	1428;1428;1373	Girdin	Q5SNZ0;Q5SNZ0-2;Q5SNZ0-3	http://www.phosphosite.org/proteinAction.do?id=8159&showAllSites=true	215.8	TPTRSDSsEGFLQLP			SDSS*EGFLQLPHQDSQDSSSVGSNSLEDGQTLGTK	3	1239.87	74575												114.421												12.2565
82	81	Actin-binding	Ccdc88a;Ccdc88a;Ccdc88a	girdin;girdin iso2;girdin iso3	1439;1439;1384	Girdin	Q5SNZ0;Q5SNZ0-2;Q5SNZ0-3	http://www.phosphosite.org/proteinAction.do?id=8159&showAllSites=true	215.8	LQLPHQDsQDSSSVG			SDSSEGFLQLPHQDS*QDSSSVGSNSLEDGQTLGTK	3	1239.87	74530	74708	73695		74395	74734	73923	74074	74605	74717	74280	74449	114.358	114.534	113.935		115.185	115.524	114.265	114.336	115.142	115.088	115.236	115.414	17.2941	17.699	19.8601		21.2733	19.0711	10.4145	17.5607	11.3197	20.4989
83	82	Actin-binding	Ccdc88a;Ccdc88a;Ccdc88a	girdin;girdin iso2;girdin iso3	1439;1439;1384	Girdin	Q5SNZ0;Q5SNZ0-2;Q5SNZ0-3	http://www.phosphosite.org/proteinAction.do?id=8159&showAllSites=true	215.8	LQLPHQDsQDSSSVG			SDSSEGFLQLPHQDS*QDSSSVGSNSLEDGQTLGTK	3	1239.87											74331												115.311
84	83	Actin-binding	Ccdc88a;Ccdc88a;Ccdc88a	girdin;girdin iso2;girdin iso3	1439;1439;1384	Girdin	Q5SNZ0;Q5SNZ0-2;Q5SNZ0-3	http://www.phosphosite.org/proteinAction.do?id=8159&showAllSites=true	215.8	LQLPHQDsQDSSSVG			SDSSEGFLQLPHQDS*QDSSSVGSNSLEDGQTLGTK	4	930.156	74547		73726								74330		114.383		113.981								115.309		9.42829		16.2314
85	84	Actin-binding	Ccdc88a;Ccdc88a;Ccdc88a	girdin;girdin iso2;girdin iso3	1442;1442;§1387	Girdin	Q5SNZ0;Q5SNZ0-2;Q5SNZ0-3	http://www.phosphosite.org/proteinAction.do?id=8159&showAllSites=true	215.8	PHQDSQDsSSVGSNS			SDSSEGFLQLPHQDSQDS*SSVGSNSLEDGQTLGTK	4	930.156									74585												115.114												14.5421
86	85	Actin-binding	Ccdc88a;Ccdc88a;Ccdc88a	girdin;girdin iso2;girdin iso3	1444;1444;1389	Girdin	Q5SNZ0;Q5SNZ0-2;Q5SNZ0-3	http://www.phosphosite.org/proteinAction.do?id=8159&showAllSites=true	215.8	QDSQDSSsVGSNSLE			SDSSEGFLQLPHQDSQDSSS*VGSNSLEDGQTLGTK	4	930.156								74075												114.337												15.7747
87	86	Actin-binding	Cotl1	COTL1	§141	Coactosin-like protein	Q9CQI6	http://www.phosphosite.org/proteinAction.do?id=9493&showAllSites=true	15.9	GANYDAQsExxxxxx			AGGANYDAQS*E	2	581.706	21534	21875	21336	22015	21399	21960	21090	21349	21483	21785	21722	21764	38.0303	38.5932	38.5751	39.456	38.7619	39.4188	37.9817	38.317	38.7763	39.067	39.2154	39.2898	9.95078	9.37572	8.95861	4.94692	8.08302	8.8041	8.4437	8.78781	8.98297	9.22915
88	87	Actin-binding	Cotl1	COTL1	§141	Coactosin-like protein	Q9CQI6	http://www.phosphosite.org/proteinAction.do?id=9493&showAllSites=true	15.9	GANYDAQsExxxxxx			AGGANYDAQS*E	2	581.706				21754	21742		21449									39.0451	39.2939		38.5381									8.91364	8.34679		7.85387
89	88	Actin-binding	Cotl1	COTL1	§141	Coactosin-like protein	Q9CQI6	http://www.phosphosite.org/proteinAction.do?id=9493&showAllSites=true	15.9	GANYDAQsExxxxxx			KAGGANYDAQS*E	2	645.754	16842	17056	16629	17116	17109	17465	16551	16771	16954	17336	17066	17258	30.5627	31.1342	31.1295	31.7763	31.9203	32.3487	30.7471	31.0509	31.5491	31.9678	31.7487	32.097	10.27	10.2034	9.95861	10.7011	8.54516	9.72584	8.28819	8.56864	9.62709	9.71897
90	89	Actin-binding	Fhod1	FHOD1	§514	FH1/FH2 domain-containing protein 1	Q6P9Q4	http://www.phosphosite.org/proteinAction.do?id=5417&showAllSites=true	129.5	ILLRTQRsLEPEPKK			S*LEPEPK	2	440.197						27723												48.0686												4.59007
91	90	Actin-binding	Fhod1	FHOD1	938	FH1/FH2 domain-containing protein 1	Q6P9Q4	http://www.phosphosite.org/proteinAction.do?id=5417&showAllSites=true	129.5	LGQLECRsQAAEDSL			S*QAAEDSLR	2	528.722		7333												14.794												3.80134
92	91	Actin-binding	Hpca;Hpcal1;Ncald	HPCA;HPCAL1;NCALD	§175;§175;§175	Neuron-specific calcium-binding protein hippocalcin	P84075;P62748;Q91X97	http://www.phosphosite.org/proteinAction.do?id=13024&showAllSites=true	22.4	EFIRGAKsDPSIVRL			GAKS*DPSIVR	2	555.271		23744	23406	23745		24058	23203	23366	23589	23810	23664	23771		41.4182	41.702	42.0757		42.6515	41.2327	41.3906	41.9823	42.1308	42.2365	42.4073		6.04287	5.91721	6.20971		6.58336	6.04576	6.2426	6.02872	6.37161
93	92	Actin-binding	Hpca;Hpcal1;Ncald	HPCA;HPCAL1;NCALD	§175;§175;§175	Neuron-specific calcium-binding protein hippocalcin	P84075;P62748;Q91X97	http://www.phosphosite.org/proteinAction.do?id=13024&showAllSites=true	22.4	EFIRGAKsDPSIVRL			S*DPSIVR	2	427.194	32020	32207	31504	32151	31986	32419	31534	31773	32023	32213	32047	32139	53.4978	53.7141	53.5492	54.3284	54.4066	54.8253	53.4793	53.6792	54.3131	54.3701	54.5396	54.6828	5.08991	5.17587	5.10458	5.94692	5.05061	4.95468	5.54821	5.13608	4.94692	5.08145
94	93	Actin-binding	Hpca;Hpcal1;Ncald	HPCA;HPCAL1;NCALD	143;143;143	Neuron-specific calcium-binding protein hippocalcin	P84075;P62748;Q91X97	http://www.phosphosite.org/proteinAction.do?id=13024&showAllSites=true	22.4	MKMPEDEsTPEKRTE			MPEDES*TPEKR	2	699.784			16704												31.2487												4.45717
95	94	Actin-binding	Limch1;Limch1	LIMCH1;LIMCH1 iso2	§201;45	LIM and calponin homology domains-containing protein 1	Q3UH68;Q3UH68-2	http://www.phosphosite.org/proteinAction.do?id=1909604&showAllSites=true	118.1	PRHGRDDsFDSLDSF			DDS*FDSLDSFGSR	2	764.285	73420												112.748												5.5817
96	95	Actin-binding	Limch1;Limch1	LIMCH1;LIMCH1 iso2	§201;45	LIM and calponin homology domains-containing protein 1	Q3UH68;Q3UH68-2	http://www.phosphosite.org/proteinAction.do?id=1909604&showAllSites=true	118.1	PRHGRDDsFDSLDSF			HGRDDS*FDSLDSFGSR	3	626.587	54970	55207	54292	55182	54905	55251	54521	54700	55023	55236	54973	55051	86.2603	86.5205	86.1193	87.1622	87.1376	87.4871	86.3593	86.4186	87.0569	87.142	87.4069	87.445	12.51	12.3036	11.5591	11.6459	12.0768	10.6696	11.4377	12.2716	11.104	10.7799
97	96	Actin-binding	Limch1;Limch1	LIMCH1;LIMCH1 iso2	§215, §217;59, 61	LIM and calponin homology domains-containing protein 1	Q3UH68;Q3UH68-2	http://www.phosphosite.org/proteinAction.do?id=1909604&showAllSites=true	118.1	FGSRSRQtPSPDVVL;SRSRQTPsPDVVLRG			SRQT*PS*PDVVLR	3	505.564	50305	50551	49632		50267		49818		50323				79.6499	79.9102	79.4966		80.555		79.6827		80.425				4.60906	4.51286	5.37986		3.65365		4.59007		4.84771
98	97	Actin-binding	Limch1;Limch1	LIMCH1;LIMCH1 iso2	§217;61	LIM and calponin homology domains-containing protein 1	Q3UH68;Q3UH68-2	http://www.phosphosite.org/proteinAction.do?id=1909604&showAllSites=true	118.1	SRSRQTPsPDVVLRG			QTPS*PDVVLR	2	596.292	56268		55562	56430	56148	56481	55769	55977	56277	56548	56159	56282	88.1142		87.9202	88.9373	88.916	89.2418	88.1478	88.2485	88.8463	89.0147	89.0953	89.2048	6.96658		6.10347	6.84466	6.55129	6.67572	7.19654	6.65561	6.8729	6.81248
99	98	Actin-binding	Limch1;Limch1	LIMCH1;LIMCH1 iso2	§225, §231;69, 75	LIM and calponin homology domains-containing protein 1	Q3UH68;Q3UH68-2	http://www.phosphosite.org/proteinAction.do?id=1909604&showAllSites=true	118.1	PDVVLRGsSDGRGSD;GSSDGRGsDSESDLP			GS*SDGRGS*DSESDLPHR	3	640.237					23886		23539										42.6061		41.7393										4.64397		5.11126
100	99	Actin-binding	Limch1;Limch1	LIMCH1;LIMCH1 iso2	§225, §233;69, 77	LIM and calponin homology domains-containing protein 1	Q3UH68;Q3UH68-2	http://www.phosphosite.org/proteinAction.do?id=1909604&showAllSites=true	118.1	PDVVLRGsSDGRGSD;SDGRGSDsESDLPHR			GS*SDGRGSDS*ESDLPHR	2	959.852											22519												40.4417
101	100	Actin-binding	Limch1;Limch1	LIMCH1;LIMCH1 iso2	§226, §231;70, 75	LIM and calponin homology domains-containing protein 1	Q3UH68;Q3UH68-2	http://www.phosphosite.org/proteinAction.do?id=1909604&showAllSites=true	118.1	DVVLRGSsDGRGSDS;GSSDGRGsDSESDLP			GSS*DGRGS*DSESDLPHR	3	640.237			23869	24163		24453	21992			24115					42.39	42.6891		43.2247	39.3765			42.5833					9.87615	8.31158		10.821	8.47886			5.97062
102	101	Actin-binding	Limch1;Limch1	LIMCH1;LIMCH1 iso2	§226, §233;70, 77	LIM and calponin homology domains-containing protein 1	Q3UH68;Q3UH68-2	http://www.phosphosite.org/proteinAction.do?id=1909604&showAllSites=true	118.1	DVVLRGSsDGRGSDS;SDGRGSDsESDLPHR			GSS*DGRGSDS*ESDLPHR	3	640.237					22326					24235							40.2215					42.7685							10.5031					10.1618
103	102	Actin-binding	Limch1;Limch1	LIMCH1;LIMCH1 iso2	§231, §233;75, 77	LIM and calponin homology domains-containing protein 1	Q3UH68;Q3UH68-2	http://www.phosphosite.org/proteinAction.do?id=1909604&showAllSites=true	118.1	GSSDGRGsDSESDLP;SDGRGSDsESDLPHR			GSSDGRGS*DS*ESDLPHR	2	959.852		22647					22083	22270	22365					39.7387					39.5098	39.7136	40.0979					8.91009					8.27491	7.451	10.0168
104	103	Actin-binding	Limch1;Limch1	LIMCH1;LIMCH1 iso2	§231, §233;75, 77	LIM and calponin homology domains-containing protein 1	Q3UH68;Q3UH68-2	http://www.phosphosite.org/proteinAction.do?id=1909604&showAllSites=true	118.1	GSSDGRGsDSESDLP;SDGRGSDsESDLPHR			GSSDGRGS*DS*ESDLPHR	3	640.237	22300	22556	22256	22564	22310	22747	22045	22162	22309	22547	22466	22531	39.1799	39.6023	39.9456	40.2656	40.197	40.6041	39.4567	39.5519	40.018	40.2052	40.3653	40.4783	10.0535	8.17393	9.14086	10.6216	8.28483	10.4214	8.34008	10.8794	10.7932	9.011
105	104	Actin-binding	Limch1;Limch1	LIMCH1;LIMCH1 iso2	§231, §233;75, 77	LIM and calponin homology domains-containing protein 1	Q3UH68;Q3UH68-2	http://www.phosphosite.org/proteinAction.do?id=1909604&showAllSites=true	118.1	GSSDGRGsDSESDLP;SDGRGSDsESDLPHR			GSSDGRGS*DS*ESDLPHR	3	640.237	22418	22739											39.3671	39.8845											8.94692	7.9914
106	105	Actin-binding	Limch1;Limch1	LIMCH1;LIMCH1 iso2	§231, §235;75, 79	LIM and calponin homology domains-containing protein 1	Q3UH68;Q3UH68-2	http://www.phosphosite.org/proteinAction.do?id=1909604&showAllSites=true	118.1	GSSDGRGsDSESDLP;GRGSDSEsDLPHRKL			GSSDGRGS*DSES*DLPHR	2	959.852			22346	22647	22418	22777				22608		22573			40.074	40.3843	40.3592	40.647				40.2948		40.5404			6.79048	7.60555	8.51856	4.80688				9.00745
107	106	Actin-binding	Limch1;Limch1	LIMCH1;LIMCH1 iso2	§231;75	LIM and calponin homology domains-containing protein 1	Q3UH68;Q3UH68-2	http://www.phosphosite.org/proteinAction.do?id=1909604&showAllSites=true	118.1	GSSDGRGsDSESDLP			GS*DSESDLPHR	2	640.251	22938		22896	23219		23410	22657	22811	22982		23131	23285	40.2037		40.9355	41.2937		41.6798	40.4188	40.5521	41.0632		41.4176	41.6615	7.91009		8.07935	8.10018		8.85078	7.68403	8.45842	8.88606
108	107	Actin-binding	Limch1;Limch1	LIMCH1;LIMCH1 iso2	§231;75	LIM and calponin homology domains-containing protein 1	Q3UH68;Q3UH68-2	http://www.phosphosite.org/proteinAction.do?id=1909604&showAllSites=true	118.1	GSSDGRGsDSESDLP			GSSDGRGS*DSESDLPHR	2	919.869			20523						20735						37.333						37.6188						6.24565						9.06702
109	108	Actin-binding	Limch1;Limch1	LIMCH1;LIMCH1 iso2	§231;75	LIM and calponin homology domains-containing protein 1	Q3UH68;Q3UH68-2	http://www.phosphosite.org/proteinAction.do?id=1909604&showAllSites=true	118.1	GSSDGRGsDSESDLP			GSSDGRGS*DSESDLPHR	3	613.582	20642	20790	20489	20911	20744	21066	20377	20451	20641	20921	20750	20898	36.671	36.9326	37.2812	37.759	37.7338	38.0304	36.8794	36.9272	37.483	37.7182	37.6606	37.936	10.58	12.214	12.4881	11.3635	9.42481	12.5421	10.4609	11.5272	10.1152	11.0097
110	109	Actin-binding	Limch1;Limch1	LIMCH1;LIMCH1 iso2	§231;75	LIM and calponin homology domains-containing protein 1	Q3UH68;Q3UH68-2	http://www.phosphosite.org/proteinAction.do?id=1909604&showAllSites=true	118.1	GSSDGRGsDSESDLP			GSSDGRGS*DSESDLPHR	3	613.582	20726			20794	20595	21201	20316	20482	20723	20946	20774	20872	36.7972			37.5804	37.517	38.2367	36.7863	36.9709	37.6032	37.7536	37.6951	37.899	10.5686			11.214	10.719	10.5171	10.7986	11.4271	10.1046	10.6556
111	110	Actin-binding	Limch1;Limch1	LIMCH1;LIMCH1 iso2	§231;75	LIM and calponin homology domains-containing protein 1	Q3UH68;Q3UH68-2	http://www.phosphosite.org/proteinAction.do?id=1909604&showAllSites=true	118.1	GSSDGRGsDSESDLP			GSSDGRGS*DSESDLPHR	4	460.438												20966												38.0346
112	111	Actin-binding	Limch1;Limch1	LIMCH1;LIMCH1 iso2	§303;147	LIM and calponin homology domains-containing protein 1	Q3UH68;Q3UH68-2	http://www.phosphosite.org/proteinAction.do?id=1909604&showAllSites=true	118.1	KSWSTATsPLGGERP			SWSTATS*PLGGERPFR	3	610.284	63748		63044	63884								63778	98.8113		98.6018	99.6154								99.9364	5.37675		5.5544	6.52288
113	112	Actin-binding	Limch1;Limch1	LIMCH1;LIMCH1 iso2	§377;221	LIM and calponin homology domains-containing protein 1	Q3UH68;Q3UH68-2	http://www.phosphosite.org/proteinAction.do?id=1909604&showAllSites=true	118.1	RWKSRRRsASQDLIK			S*ASQDLIK	2	471.221		39021	38301		38763		38326	38480		39011				63.5851	63.4123		64.2432		63.3965	63.4632		64.2186				5.34679	4.84164		5.10073		5.65956	5.56543		5.37469
114	113	Actin-binding	Limch1;Limch1	LIMCH1;LIMCH1 iso2	§379;223	LIM and calponin homology domains-containing protein 1	Q3UH68;Q3UH68-2	http://www.phosphosite.org/proteinAction.do?id=1909604&showAllSites=true	118.1	KSRRRSAsQDLIKKE			SAS*QDLIK	2	471.221	38794			39008		39127			38756		38769	38888	63.3371			64.2357		64.5818			64.094		64.382	64.4813	5.16115			4.87943		5.34969			4.86328
115	114	Actin-binding	Limch1;Limch1	LIMCH1;LIMCH1 iso3	§169;213	LIM and calponin homology domains-containing protein 1	Q3UH68;Q3UH68-3	http://www.phosphosite.org/proteinAction.do?id=1909604&showAllSites=true	118.1	KETDDIDsPKRSIRD			KETDDIDS*PKR	2	692.311							14202	14329	14440	14669		14579							26.9516	27.1335	27.4688	27.6556		27.7344							8.54668	7.49757	8.83863	8.19997
116	115	Actin-binding	Limch1;Limch1	LIMCH1;LIMCH1 iso3	§169;213	LIM and calponin homology domains-containing protein 1	Q3UH68;Q3UH68-3	http://www.phosphosite.org/proteinAction.do?id=1909604&showAllSites=true	118.1	KETDDIDsPKRSIRD			KETDDIDS*PKR	3	461.877	14136	14283	13918	14217	14365	14765	14112	14233	14367	14600	14401	14445	26.3123	26.7322	26.7435	27.1683	27.4698	28.0494	26.814	26.988	27.3535	27.552	27.4372	27.5349	10.0752	10.6819	9.67985	10.1101	9.63827	9.8962	9.62893	10.0035	10.118	10.1085
117	116	Actin-binding	Limch1;Limch1;Limch1	LIMCH1;LIMCH1 iso2;LIMCH1 iso3	§169;13;213	LIM and calponin homology domains-containing protein 1	Q3UH68;Q3UH68-2;Q3UH68-3	http://www.phosphosite.org/proteinAction.do?id=1909604&showAllSites=true	118.1	KETDDIDsPKRSIRD			ETDDIDS*PKR	2	628.264	17418	17839		17705	17590		17432					17853	31.531	32.3453		32.6494	32.6625		32.1806					33.0114	9.32606	7.73755		6.61261	6.77469		5.75945
118	117	Actin-binding	Limch1;Limch1;Limch1	LIMCH1;LIMCH1 iso2;LIMCH1 iso3	§169;13;213	LIM and calponin homology domains-containing protein 1	Q3UH68;Q3UH68-2;Q3UH68-3	http://www.phosphosite.org/proteinAction.do?id=1909604&showAllSites=true	118.1	KETDDIDsPKRSIRD			ETDDIDS*PKR	3	419.178		17781										17872		32.2587										33.0429		5.4023
119	118	Actin-binding	Limch1;Limch1;Limch1	LIMCH1;LIMCH1 iso2;LIMCH1 iso3	§192;36;236	LIM and calponin homology domains-containing protein 1	Q3UH68;Q3UH68-2;Q3UH68-3	http://www.phosphosite.org/proteinAction.do?id=1909604&showAllSites=true	118.1	SERSDSLsPPRHGRD			SDSLS*PPR	2	469.703	34372	34089	33707	33941	33926	34573	33458	33931	34171	34147	34026	34125	56.9776	56.5555	56.8088	56.9923	57.3046	58.0325	56.3845	56.9173	57.5213	57.2455	57.5193	57.6473	5.46597	6.75449	7.05849	6.07469	7.27327	7.02365	6.79588	6.99568	6.7122	7.3019
120	119	Actin-binding	Limch1;Limch1;Limch1	LIMCH1;LIMCH1 iso2;LIMCH1 iso3	§192;36;236	LIM and calponin homology domains-containing protein 1	Q3UH68;Q3UH68-2;Q3UH68-3	http://www.phosphosite.org/proteinAction.do?id=1909604&showAllSites=true	118.1	SERSDSLsPPRHGRD			SDSLS*PPR	2	469.703	33948	34544	33194	34362			33867						56.3769	57.1958	56.0834	57.588			56.9694						7.25571	6.5544	6.50031	7.08513			6.37161
121	120	Actin-binding	Limch1;Limch1;Limch1	LIMCH1;LIMCH1 iso2;LIMCH1 iso3	§672;516;516	LIM and calponin homology domains-containing protein 1	Q3UH68;Q3UH68-2;Q3UH68-3	http://www.phosphosite.org/proteinAction.do?id=1909604&showAllSites=true	118.1	TTTVTRCsPTVALVE			CS*PTVALVEFSSNPQLK	2	978.96	85426	85612			85257	85542	84829					85297	130.252	130.416			130.993	131.323	130.148					131.303	15.5784	13.3072			14.0339	16.5901	17.384
122	121	Actin-binding	Limch1;Limch1;Limch1	LIMCH1;LIMCH1 iso2;LIMCH1 iso3	§672;516;516	LIM and calponin homology domains-containing protein 1	Q3UH68;Q3UH68-2;Q3UH68-3	http://www.phosphosite.org/proteinAction.do?id=1909604&showAllSites=true	118.1	TTTVTRCsPTVALVE			CS*PTVALVEFSSNPQLK	3	652.976		85610	84590	85548	85316	85657	84879	85087	85444	85692	85222	85318		130.414	129.858	131.01	131.079	131.486	130.219	130.364	130.894	131.027	131.204	131.333		13.2581	9.8041	10.1057	12.4306	11.2848	14.0768	12.4584	13.4191	10.2104
123	122	Actin-binding	Limch1;Limch1;Limch1	LIMCH1;LIMCH1 iso2;LIMCH1 iso3	§672;516;516	LIM and calponin homology domains-containing protein 1	Q3UH68;Q3UH68-2;Q3UH68-3	http://www.phosphosite.org/proteinAction.do?id=1909604&showAllSites=true	118.1	TTTVTRCsPTVALVE			CS*PTVALVEFSSNPQLK	3	652.976			84534												129.772												11.4365
124	123	Actin-binding	Limch1;Limch1;Limch1	LIMCH1;LIMCH1 iso2;LIMCH1 iso3	§674;518;518	LIM and calponin homology domains-containing protein 1	Q3UH68;Q3UH68-2;Q3UH68-3	http://www.phosphosite.org/proteinAction.do?id=1909604&showAllSites=true	118.1	TVTRCSPtVALVEFS			CSPT*VALVEFSSNPQLK	3	652.976				85617												131.107												10.2596
125	124	Actin-binding	Limch1;Limch1;Limch1	LIMCH1;LIMCH1 iso2;LIMCH1 iso3	§719;563;563	LIM and calponin homology domains-containing protein 1	Q3UH68;Q3UH68-2;Q3UH68-3	http://www.phosphosite.org/proteinAction.do?id=1909604&showAllSites=true	118.1	QKVAKPKsPEPEATL			PKS*PEPEATLTFPFLDK	3	666.327						91840					91393							140.777					140.486							8.87943
126	125	Actin-binding	Limch1;Limch1;Limch1	LIMCH1;LIMCH1 iso2;LIMCH1 iso3	§719;563;563	LIM and calponin homology domains-containing protein 1	Q3UH68;Q3UH68-2;Q3UH68-3	http://www.phosphosite.org/proteinAction.do?id=1909604&showAllSites=true	118.1	QKVAKPKsPEPEATL			S*PEPEATLTFPFLDK	2	886.413	103330	103128	102145	103081	102836	103122	102419	102430	103081	103318	102638	102724	157.487	157.075	156.605	157.662	157.666	158.012	156.852	156.882	157.653	157.751	157.781	157.883	8.75203	11.0857	11.7352	11.0846	12.3449	10.4737	12.7905	13.2765	12.9626	13.7144
127	126	Actin-binding	Limch1;Limch1;Limch1	LIMCH1;LIMCH1 iso2;LIMCH1 iso3	§719;563;563	LIM and calponin homology domains-containing protein 1	Q3UH68;Q3UH68-2;Q3UH68-3	http://www.phosphosite.org/proteinAction.do?id=1909604&showAllSites=true	118.1	QKVAKPKsPEPEATL			S*PEPEATLTFPFLDK	2	886.413	102971			103085					103048	103307		103084	156.942			157.671					157.603	157.737		158.426	12.5498			11.4685					11.3915	11.9031
128	127	Actin-binding	Limch1;Limch1;Limch1	LIMCH1;LIMCH1 iso2;LIMCH1 iso3	§719;563;563	LIM and calponin homology domains-containing protein 1	Q3UH68;Q3UH68-2;Q3UH68-3	http://www.phosphosite.org/proteinAction.do?id=1909604&showAllSites=true	118.1	QKVAKPKsPEPEATL			S*PEPEATLTFPFLDK	3	591.278	103033	103234	102151	103144	102936	103242	102504	102542	103121	103364	102709	102802	157.034	157.236	156.613	157.762	157.818	158.194	156.981	157.053	157.712	157.822	157.886	158	7.82974	10.5768	6.99568	8.17914	8.9914	9.8729	8.48812	7.86328	9.45346	9.16304
129	128	Actin-binding	Limch1;Limch1;Limch1	LIMCH1;LIMCH1 iso2;LIMCH1 iso3	§719;563;563	LIM and calponin homology domains-containing protein 1	Q3UH68;Q3UH68-2;Q3UH68-3	http://www.phosphosite.org/proteinAction.do?id=1909604&showAllSites=true	118.1	QKVAKPKsPEPEATL			VAKPKS*PEPEATLTFPFLDK	3	765.727	82669	82946	81942	82868	82618	82941	82169	82372	82848	83056	82629	82681	126.19	126.469	125.949	127.087	127.124	127.477	126.257	126.365	127.08	127.185	127.383	127.422	10.6216	10.6108	15.5186	11.1349	10.262	9.67162	15.202	15.3449	11.3799	10.821
130	129	Actin-binding	Limch1;Limch1;Limch1	LIMCH1;LIMCH1 iso2;LIMCH1 iso3	§719;563;563	LIM and calponin homology domains-containing protein 1	Q3UH68;Q3UH68-2;Q3UH68-3	http://www.phosphosite.org/proteinAction.do?id=1909604&showAllSites=true	118.1	QKVAKPKsPEPEATL			VAKPKS*PEPEATLTFPFLDK	3	765.727						83120					82549							127.747					127.252							12.1124
131	130	Actin-binding	Limch1;Limch1;Limch1	LIMCH1;LIMCH1 iso2;LIMCH1 iso3	§725;569;569	LIM and calponin homology domains-containing protein 1	Q3UH68;Q3UH68-2;Q3UH68-3	http://www.phosphosite.org/proteinAction.do?id=1909604&showAllSites=true	118.1	KSPEPEAtLTFPFLD			SPEPEAT*LTFPFLDK	3	591.278							102682												157.246												5.07212
132	131	Actin-binding	Limch1;Limch1;Limch1	LIMCH1;LIMCH1 iso2;LIMCH1 iso3	§973;817;817	LIM and calponin homology domains-containing protein 1	Q3UH68;Q3UH68-2;Q3UH68-3	http://www.phosphosite.org/proteinAction.do?id=1909604&showAllSites=true	118.1	TINHQMEsPGERRKS			TINHQMES*PGER	2	739.808	21990	22265	21920	22195	21983	22423	21692	21832	22031	22250	22161	22222	38.7179	39.1729	39.4568	39.7191	39.7089	40.1302	38.9158	39.0549	39.6148	39.7748	39.899	40.0064	9.51713	8.70115	9.21254	7.67985	7.31695	8.14327	8.96658	8.72816	7.8041	8.79588
133	132	Actin-binding	Limch1;Limch1;Limch1	LIMCH1;LIMCH1 iso2;LIMCH1 iso3	§973;817;817	LIM and calponin homology domains-containing protein 1	Q3UH68;Q3UH68-2;Q3UH68-3	http://www.phosphosite.org/proteinAction.do?id=1909604&showAllSites=true	118.1	TINHQMEsPGERRKS			TINHQMES*PGER	3	493.541					22079	22507											39.8526	40.2549											7.75945	7.86012
134	133	Actin-binding	Limch1;Limch1;Limch1	LIMCH1;LIMCH1 iso2;LIMCH1 iso3	523;367;367	LIM and calponin homology domains-containing protein 1	Q3UH68;Q3UH68-2;Q3UH68-3	http://www.phosphosite.org/proteinAction.do?id=1909604&showAllSites=true	118.1	IASAGTGsPSKIITP			TSVPESIASAGTGS*PSK	2	828.38	46982	47189	46287	47163	46931	47240	46484	46701	46925	47235	46922	47020	74.9426	75.1409	74.7608	75.813	75.8366	76.1194	74.9596	75.1456	75.6424	75.8545	75.9762	76.0498	9.8729	10.3799	10.762	9.91721	10.2549	9.49214	12.0825	12.3261	9.42481	10.1993
135	134	Actin-binding	Limch1;Limch1;Limch1	LIMCH1;LIMCH1 iso2;LIMCH1 iso3	523;367;367	LIM and calponin homology domains-containing protein 1	Q3UH68;Q3UH68-2;Q3UH68-3	http://www.phosphosite.org/proteinAction.do?id=1909604&showAllSites=true	118.1	IASAGTGsPSKIITP			TSVPESIASAGTGS*PSK	3	552.589			46401					46747							74.9182					75.2092							6.11182					6.21896
136	135	Actin-binding	Limch1;Limch1;Limch1	LIMCH1;LIMCH1 iso2;LIMCH1 iso3	637;481;481	LIM and calponin homology domains-containing protein 1	Q3UH68;Q3UH68-2;Q3UH68-3	http://www.phosphosite.org/proteinAction.do?id=1909604&showAllSites=true	118.1	AASEETEsNGQEDED			KPNSAPQELTAASEETES*NGQEDEDGEERPGTGDLEPDSAEPQHFTTTVTR	5	1113.69				56947				56491		57076						89.6812				89.0039		89.7801						16.1079				14.9355		15.9914
137	136	Actin-binding	Limch1;Limch1;Limch1	LIMCH1;LIMCH1 iso2;LIMCH1 iso3	637;481;481	LIM and calponin homology domains-containing protein 1	Q3UH68;Q3UH68-2;Q3UH68-3	http://www.phosphosite.org/proteinAction.do?id=1909604&showAllSites=true	118.1	AASEETEsNGQEDED			KPNSAPQELTAASEETES*NGQEDEDGEERPGTGDLEPDSAEPQHFTTTVTR	5	1113.69										57096												89.809												14.3116
138	137	Actin-binding	Mtss2	MTSS1L	§257, §261	Protein MTSS 2	Q6P9S0	http://www.phosphosite.org/proteinAction.do?id=6703&showAllSites=true	76.8	DYSWSYQtPPSSPSS;SYQTPPSsPSSSNSR			GSDYSWSYQT*PPSS*PSSSNSR	3	812.972											58883	59025											93.011	93.1212
139	138	Actin-binding	Mtss2	MTSS1L	§271	Protein MTSS 2	Q6P9S0	http://www.phosphosite.org/proteinAction.do?id=6703&showAllSites=true	76.8	SSNSRKSsMCSLAQP			KSS*MCSLAQPATTR	3	539.909	35744	35950	35135				35229	35394	35644		35790	35858	58.9596	59.218	58.8787				58.951	59.0417	59.6422		60.0813	60.1269	8.5544	8.99568	8.69465				7.83863	8.21753	8.44491
140	139	Actin-binding	Mtss2	MTSS1L	§274	Protein MTSS 2	Q6P9S0	http://www.phosphosite.org/proteinAction.do?id=6703&showAllSites=true	76.8	SRKSSMCsLAQPATT			KSSM#CS*LAQPATTR	3	545.241		26103		26031		26249	25438	25621		26011				44.9607		45.4997		45.9401	44.6536	44.8056		45.4502				9.42251		6.5784		7.70774	9.04001	7.14509		7.92082
141	140	Actin-binding	Mtss2	MTSS1L	§274	Protein MTSS 2	Q6P9S0	http://www.phosphosite.org/proteinAction.do?id=6703&showAllSites=true	76.8	SRKSSMCsLAQPATT			KSSMCS*LAQPATTR	3	539.909						36151												60.3147												7.40782
142	141	Actin-binding	Mtss2	MTSS1L	§305	Protein MTSS 2	Q6P9S0	http://www.phosphosite.org/proteinAction.do?id=6703&showAllSites=true	76.8	PTYSKPPsPMPSDIT			LSSVSSHDSGFVSQDPTYSKPPS*PMPSDITSQK	4	894.158				58275				57845								91.5689				90.9319								13.1549				12.7747
143	142	Actin-binding	Mtss2	MTSS1L	§305	Protein MTSS 2	Q6P9S0	http://www.phosphosite.org/proteinAction.do?id=6703&showAllSites=true	76.8	PTYSKPPsPMPSDIT			LSSVSSHDSGFVSQDPTYSKPPS*PMPSDITSQK	4	894.158								57818												90.8943												15.6655
144	143	Actin-binding	Mtss2	MTSS1L	§391	Protein MTSS 2	Q6P9S0	http://www.phosphosite.org/proteinAction.do?id=6703&showAllSites=true	76.8	EVPRTRMsPATIAAK			TRMS*PATIAAK	2	613.802					34240	34626			34210								57.7526	58.1091			57.5759								5.95861	5.7986			5.65365
145	144	Actin-binding	Mtss2	MTSS1L	§391	Protein MTSS 2	Q6P9S0	http://www.phosphosite.org/proteinAction.do?id=6703&showAllSites=true	76.8	EVPRTRMsPATIAAK			TRMS*PATIAAK	3	409.537			33674												56.7624												6.1798
146	145	Actin-binding	Mtss2	MTSS1L	§419	Protein MTSS 2	Q6P9S0	http://www.phosphosite.org/proteinAction.do?id=6703&showAllSites=true	76.8	MVLTRGLsLEHQKSS			GLS*LEHQK	2	496.234	28979	29176	28662	29146	28935	29392	28512	28697	28941	29152	29028	29115	49.1294	49.3812	49.4379	49.971	50.0184	50.4757	49.1092	49.2608	49.8677	49.968	50.1707	50.3165	5.1107	5.43771	5.48149	5.64782	5.62709	5.61979	5.62525	5.72354	5.58336	5.51004
147	146	Actin-binding	Mtss2	MTSS1L	§419	Protein MTSS 2	Q6P9S0	http://www.phosphosite.org/proteinAction.do?id=6703&showAllSites=true	76.8	MVLTRGLsLEHQKSS			GLS*LEHQK	2	496.234								29152												49.9137												4.26841
148	147	Actin-binding	Mtss2	MTSS1L	§501	Protein MTSS 2	Q6P9S0	http://www.phosphosite.org/proteinAction.do?id=6703&showAllSites=true	76.8	IQTKRPAsTAGLPTA			RPAS*TAGLPTAGLPTAMGLPSGAPPGVATIR	3	989.182						88146												135.217												8.31336
149	148	Actin-binding	Mtss2	MTSS1L	§542	Protein MTSS 2	Q6P9S0	http://www.phosphosite.org/proteinAction.do?id=6703&showAllSites=true	76.8	PTVRRALsSAGPIPI			ALS*SAGPIPIRPPIVPVK	2	946.542					84255			84036	84413		84212						129.531			128.823	129.387		129.715						5.83863			7.70115	7.23882
150	149	Actin-binding	Mtss2	MTSS1L	§542	Protein MTSS 2	Q6P9S0	http://www.phosphosite.org/proteinAction.do?id=6703&showAllSites=true	76.8	PTVRRALsSAGPIPI			ALS*SAGPIPIRPPIVPVK	3	631.364	84100	84418	83401	84383	84402	84376	83615	83857	84296	84848	84065	84142	128.304	128.673	128.105	129.3	129.747	129.614	128.375	128.56	129.212	129.798	129.502	129.591	10.8928	9.8729	8.70115	9.91009	10.011	9.09044	8.18642	9.88606	9.51004	8.95861
151	150	Actin-binding	Mtss2	MTSS1L	§542	Protein MTSS 2	Q6P9S0	http://www.phosphosite.org/proteinAction.do?id=6703&showAllSites=true	76.8	PTVRRALsSAGPIPI			ALS*SAGPIPIRPPIVPVK	3	631.364	84494		83377		84120		83996			84482		84088	128.886		128.067		129.334		128.931			129.267		129.512	8.44249		9.96257		7.39903		6.91009			8.65758
152	151	Actin-binding	Mtss2	MTSS1L	§543	Protein MTSS 2	Q6P9S0	http://www.phosphosite.org/proteinAction.do?id=6703&showAllSites=true	76.8	TVRRALSsAGPIPIR			ALSS*AGPIPIRPPIVPVK	2	946.542							83850												128.72												6.95861
153	152	Actin-binding	Mtss2	MTSS1L	§564	Protein MTSS 2	Q6P9S0	http://www.phosphosite.org/proteinAction.do?id=6703&showAllSites=true	76.8	KTPTVPDsPGYVGPT			TPTVPDS*PGYVGPTR	2	812.374	50885	51101	50266	51101	50797	51273	50508	50653	50955	51173	50851	50920	80.4703	80.6835	80.3899	81.3791	81.3164	81.83	80.6574	80.7001	81.3218	81.4082	81.5461	81.5779	8.41794	6.91009	6.96658	8.6517	9.62342	7.1152	9.1891	10.2933	9.08249	9.02503
154	153	Actin-binding	Mtss2	MTSS1L	§564	Protein MTSS 2	Q6P9S0	http://www.phosphosite.org/proteinAction.do?id=6703&showAllSites=true	76.8	KTPTVPDsPGYVGPT			TPTVPDS*PGYVGPTR	3	541.919		51174	50220	51117	50875	51230		50674	50978	51159	50875	50992		80.7841	80.3239	81.4078	81.4263	81.7715		80.7268	81.352	81.3867	81.5769	81.6778		10.1273	9.59176	8.76195	9.00218	10.214		8.92445	8.77728	9.04576
155	154	Actin-binding	Mtss2	MTSS1L	§575	Protein MTSS 2	Q6P9S0	http://www.phosphosite.org/proteinAction.do?id=6703&showAllSites=true	76.8	VGPTRAGsEECVFYT			AGS*EECVFYTDEVASPLAPDLAK	2	1275.06	91007	91160	90145	91066	90862	91141	90482	90500	91050	91278	90781	90824	138.581	138.697	138.171	139.292	139.359	139.685	138.572	138.583	139.273	139.327	139.521	139.574	22.9031	20.0458	20.8041	20.3478	19.857	19.3969	17.6757	14.8962	20.025	20.9666
156	155	Actin-binding	Mtss2	MTSS1L	§575	Protein MTSS 2	Q6P9S0	http://www.phosphosite.org/proteinAction.do?id=6703&showAllSites=true	76.8	VGPTRAGsEECVFYT			AGS*EECVFYTDEVASPLAPDLAK	2	1275.06	90991						90425				90708	90808	138.557						138.487				139.412	139.55	21.556						20.1085
157	156	Actin-binding	Mtss2	MTSS1L	§575	Protein MTSS 2	Q6P9S0	http://www.phosphosite.org/proteinAction.do?id=6703&showAllSites=true	76.8	VGPTRAGsEECVFYT			AGS*EECVFYTDEVASPLAPDLAK	2	1275.06	91041												138.638												16.6904
158	157	Actin-binding	Mtss2	MTSS1L	§575	Protein MTSS 2	Q6P9S0	http://www.phosphosite.org/proteinAction.do?id=6703&showAllSites=true	76.8	VGPTRAGsEECVFYT			AGS*EECVFYTDEVASPLAPDLAK	3	850.377	90920	91119	90075	91011	90768	91088	90521	90421	90972	91199	90689	90773	138.455	138.633	138.068	139.213	139.209	139.604	138.638	138.468	139.154	139.209	139.381	139.498	14.0841	19.1986	19.6383	18.1101	15.1624	16.4609	9.7986	16.5331	18.3788	15.7328
159	158	Actin-binding	Mtss2	MTSS1L	§575	Protein MTSS 2	Q6P9S0	http://www.phosphosite.org/proteinAction.do?id=6703&showAllSites=true	76.8	VGPTRAGsEECVFYT			AGS*EECVFYTDEVASPLAPDLAK	3	850.377			90239				90341		91132						138.322				138.366		139.396						12.4921				15.9136		9.16749
160	159	Actin-binding	Mtss2	MTSS1L	§587	Protein MTSS 2	Q6P9S0	http://www.phosphosite.org/proteinAction.do?id=6703&showAllSites=true	76.8	FYTDEVAsPLAPDLA			AGSEECVFYTDEVAS*PLAPDLAK	3	850.377											84233												129.746
161	160	Actin-binding	Mtss2	MTSS1L	254	Protein MTSS 2	Q6P9S0	http://www.phosphosite.org/proteinAction.do?id=6703&showAllSites=true	76.8	KGSDYSWsYQTPPSS			GSDYSWS*YQTPPSSPSSSNSR	3	786.317			55180												87.3794												6.69897
162	161	Actin-binding	Mtss2	MTSS1L	270	Protein MTSS 2	Q6P9S0	http://www.phosphosite.org/proteinAction.do?id=6703&showAllSites=true	76.8	SSSNSRKsSMCSLAQ			KS*SMCSLAQPATTR	3	539.909				35934	35713					35990						59.8574	59.8856					59.9082						7.85387	7.28651					7.65956
163	162	Actin-binding	Mtss2	MTSS1L	336	Protein MTSS 2	Q6P9S0	http://www.phosphosite.org/proteinAction.do?id=6703&showAllSites=true	76.8	QSVSECSsPTSDWTK			SSSSASSEASETCQSVSECSS*PTSDWTK	3	1017.06	49895	50104	49160	50029	49799	50195	49404						79.0661	79.2727	78.8172	79.8604	79.8876	80.301	79.0876						18.342	10.983	19.2027	11.6635	13.8928	13.767	18.5784
164	163	Actin-binding	Nebl	NEBL iso2	§198	LIM zinc-binding domain-containing Nebulette	Q9DC07	http://www.phosphosite.org/proteinAction.do?id=7650001&showAllSites=true	31.1	GYGYMHQtSVSSMRS			PGIIVAPVLPGAYQQSHSQGYGYMHQT*SVSSMR	4	907.428							77610		78324	78498									119.612		120.507	120.565									8.51713		9.57675	8.38405
165	164	Actin-binding	Nebl	NEBL iso2	§198	LIM zinc-binding domain-containing Nebulette	Q9DC07	http://www.phosphosite.org/proteinAction.do?id=7650001&showAllSites=true	31.1	GYGYMHQtSVSSMRS			RPGIIVAPVLPGAYQQSHSQGYGYMHQT*SVSSM#R	4	950.452											66677												104.252
166	165	Actin-binding	Nebl	NEBL iso2	§198	LIM zinc-binding domain-containing Nebulette	Q9DC07	http://www.phosphosite.org/proteinAction.do?id=7650001&showAllSites=true	31.1	GYGYMHQtSVSSMRS			RPGIIVAPVLPGAYQQSHSQGYGYMHQT*SVSSMR	4	946.454								69246												107.351												8.52288
167	166	Actin-binding	Nebl	NEBL iso2	§199	LIM zinc-binding domain-containing Nebulette	Q9DC07	http://www.phosphosite.org/proteinAction.do?id=7650001&showAllSites=true	31.1	YGYMHQTsVSSMRSM			RPGIIVAPVLPGAYQQSHSQGYGYMHQTS*VSSMR	4	946.454							68991		69698										107.161		108.1										14.9666		10.1643
168	167	Actin-binding	Nebl	NEBL iso2	189	LIM zinc-binding domain-containing Nebulette	Q9DC07	http://www.phosphosite.org/proteinAction.do?id=7650001&showAllSites=true	31.1	GAYQQSHsQGYGYMH			RPGIIVAPVLPGAYQQSHS*QGYGYMHQTSVSSM#R	4	950.452												65919												103.026
169	168	Actin-binding	Nebl	NEBL iso2	230	LIM zinc-binding domain-containing Nebulette	Q9DC07	http://www.phosphosite.org/proteinAction.do?id=7650001&showAllSites=true	31.1	AQDEDEVsFRDGDYI			AMYDYSAQDEDEVS*FR	2	1003.38	64680	64800	63922						64746	64790	64450		100.156	100.229	99.857						100.934	100.762	101.004		11.6364	12.5735	11.5513						12.3251	12.6882
170	169	Actin-binding	Nebl	NEBL iso2	230	LIM zinc-binding domain-containing Nebulette	Q9DC07	http://www.phosphosite.org/proteinAction.do?id=7650001&showAllSites=true	31.1	AQDEDEVsFRDGDYI			AMYDYSAQDEDEVS*FR	2	1003.38									64672												100.827												11.5768
171	170	Actin-binding	Tagln3	TAGLN3	§163	Transgelin-3	Q9R1Q8	http://www.phosphosite.org/proteinAction.do?id=8115&showAllSites=true	22.5	QQNRRGFsEEQLRQG			GFS*EEQLR	2	523.221	47537	47716	46840	47684	47394	47771	47004	47211	47461	47741	47419	47550	75.7299	75.8896	75.5381	76.545	76.4871	76.8734	75.6915	75.8593	76.3933	76.5628	76.6864	76.7939	6.71897	6.65365	6.73518	6.61261	6.64782	6.58838	6.4045	6.61261	6.56384	6.35853
172	171	Actin-binding	Tagln3	TAGLN3	§163	Transgelin-3	Q9R1Q8	http://www.phosphosite.org/proteinAction.do?id=8115&showAllSites=true	22.5	QQNRRGFsEEQLRQG			GFS*EEQLR	2	523.221							47683												76.6591												4.30277
173	172	Actin-binding	Tagln3	TAGLN3	§163	Transgelin-3	Q9R1Q8	http://www.phosphosite.org/proteinAction.do?id=8115&showAllSites=true	22.5	QQNRRGFsEEQLRQG			RGFS*EEQLR	2	601.272		38245	37427	38300	38034	38407	37512	37712	37985	38273	38073	38207		62.4905	62.1664	63.2451	63.2176	63.5526	62.2437	62.3659	62.9901	63.1818	63.3862	63.5167		5.54363	5.53313	6.77469	5.15243	5.78252	4.11805	6.56864	5.1549	6.01818
174	173	Actin-binding	Tagln3	TAGLN3	§163	Transgelin-3	Q9R1Q8	http://www.phosphosite.org/proteinAction.do?id=8115&showAllSites=true	22.5	QQNRRGFsEEQLRQG			RGFS*EEQLR	3	401.184		38233	37384	38306	38068	38444		37689		38274	38097	38212		62.4746	62.1071	63.256	63.2618	63.6074		62.3356		63.183	63.4207	63.5266		5.3439	5.11238	5.60033	4.88606	5.82681		5.6073		6.03058
175	174	Actin-binding	Tagln3	TAGLN3	§180	Transgelin-3	Q9R1Q8	http://www.phosphosite.org/proteinAction.do?id=8115&showAllSites=true	22.5	VIGLQMGsNKGASQA			QGQNVIGLQMGS*NK	2	777.361						60658	59900	60134	60430	60656								95.242	94.0718	94.2298	94.7824	94.897								8.767	9.04048	8.011	8.72354	8.66959
176	175	Actin-binding	Tagln3	TAGLN3	§180	Transgelin-3	Q9R1Q8	http://www.phosphosite.org/proteinAction.do?id=8115&showAllSites=true	22.5	VIGLQMGsNKGASQA			QGQNVIGLQMGS*NK	3	518.576								60125												94.2153												6.21681
177	176	Actin-binding	Tagln3	TAGLN3	68	Transgelin-3	Q9R1Q8	http://www.phosphosite.org/proteinAction.do?id=8115&showAllSites=true	22.5	VLCKLINsLYPPGQE			LINS*LYPPGQEPIPK	3	582.634						85805												131.707												4.07366
178	177	Actin-binding	Tagln3;Tagln2	TAGLN3;TAGLN2	§8;§8	Transgelin-3	Q9R1Q8;Q9WVA4	http://www.phosphosite.org/proteinAction.do?id=8115&showAllSites=true	22.5	MANRGPSyGLSREVQ			GPSY*GLSR	2	458.7								35275	35574	35802										58.8726	59.5414	59.6428										4.84164	5.38722	5.61979
179	178	Actin-binding	Tagln3;Tagln2	TAGLN3;TAGLN2	11;11	Transgelin-3	Q9R1Q8;Q9WVA4	http://www.phosphosite.org/proteinAction.do?id=8115&showAllSites=true	22.5	RGPSYGLsREVQEKI			GPSYGLS*R	2	458.7							35082												58.7425												5.98716
180	Activator protein
181	179	Activator protein	Ppp1r12b	PPP1R12B	§729	Protein phosphatase 1 regulatory subunit 12B	Q8BG95	http://www.phosphosite.org/proteinAction.do?id=4845802&showAllSites=true	109	DKPTTPVsPSASRPS			YPTQPDKPTTPVS*PSASR	3	670.317	36651	36845		36864	36576	36978				36898	36661	36779	60.2738	60.5021		61.1983	61.1193	61.5105				61.2155	61.3567	61.4688	7.37161	5.69037		6.14509	5.88606	10.4976				5.85387
182	180	Activator protein	Ppp1r12b	PPP1R12B	§833	Protein phosphatase 1 regulatory subunit 12B	Q8BG95	http://www.phosphosite.org/proteinAction.do?id=4845802&showAllSites=true	109	ERLSRLEsGGTNPTS			LES*GGTNPTSSDSYSDR	2	926.865								32138												54.2389												8.43533
183	181	Activator protein	Ppp1r12b	PPP1R12B	§833	Protein phosphatase 1 regulatory subunit 12B	Q8BG95	http://www.phosphosite.org/proteinAction.do?id=4845802&showAllSites=true	109	ERLSRLEsGGTNPTS			LES*GGTNPTSSDSYSDR	2	926.865								32107												54.1952												11.7799
184	182	Activator protein	Ppp1r12b;Ppp1r12b	PPP1R12B;PPP1R12B iso2	§29;§29	Protein phosphatase 1 regulatory subunit 12B	Q8BG95;Q8BG95-2	http://www.phosphosite.org/proteinAction.do?id=4845802&showAllSites=true	109	QLRRWRGsLTEQEPA			GS*LTEQEPAER	2	648.777								27743												47.8602												8.78516
185	183	Activator protein	Ppp1r12b;Ppp1r12b	PPP1R12B;PPP1R12B iso2	§29;§29	Protein phosphatase 1 regulatory subunit 12B	Q8BG95;Q8BG95-2	http://www.phosphosite.org/proteinAction.do?id=4845802&showAllSites=true	109	QLRRWRGsLTEQEPA			WRGS*LTEQEPAER	2	819.867				40031	39695	40109	39279									65.6755	65.5599	65.9722	64.7374									7.64207	6.32698	6.77211	8.6925
186	184	Activator protein	Ppp1r12b;Ppp1r12b	PPP1R12B;PPP1R12B iso2	§29;§29	Protein phosphatase 1 regulatory subunit 12B	Q8BG95;Q8BG95-2	http://www.phosphosite.org/proteinAction.do?id=4845802&showAllSites=true	109	QLRRWRGsLTEQEPA			WRGS*LTEQEPAER	3	546.914	39778	39963	38983	39991	39661	40075	39231	39428	39700	39985			64.7335	64.9253	64.3858	65.6205	65.5126	65.9252	64.6692	64.8122	65.4166	65.5955			8.27901	8.8041	9.67572	9.33068	9.07988	8.51004	9.27003	9.35556	9.35754	8.9431
187	185	Activator protein	Ppp1r12b;Ppp1r12b	PPP1R12B;PPP1R12B iso2	31;31	Protein phosphatase 1 regulatory subunit 12B	Q8BG95;Q8BG95-2	http://www.phosphosite.org/proteinAction.do?id=4845802&showAllSites=true	109	RRWRGSLtEQEPAER			WRGSLT*EQEPAER	3	546.914											39770	39861											65.8041	65.8618
188	186	Activator protein	Tab1	TAB1	§16	TGF-beta-activated kinase 1 and MAP3K7-binding protein 1	Q8CF89	http://www.phosphosite.org/proteinAction.do?id=7843&showAllSites=true	54.6	LQSEQQPsWTDDLPL			SLLQSEQQPS*WTDDLPLCHLSGVGSASNR	4	816.376	92301	92517	91393		92153	92463	91720	91797	92399	92558		92188	140.61	140.825	140.123		141.343	141.718	140.487	140.596	141.332	141.284		141.693	8.67778	8.90658	10.2636		9.81531	13.054	9.09745	10.6216	9.70333	9.14448
189	187	Activator protein	Tab1	TAB1	§16	TGF-beta-activated kinase 1 and MAP3K7-binding protein 1	Q8CF89	http://www.phosphosite.org/proteinAction.do?id=7843&showAllSites=true	54.6	LQSEQQPsWTDDLPL			SLLQSEQQPS*WTDDLPLCHLSGVGSASNR	4	816.376	92162				92224								140.4				141.453								8.83565				8.9914
190	188	Activator protein	Tab1	TAB1	§7	TGF-beta-activated kinase 1 and MAP3K7-binding protein 1	Q8CF89	http://www.phosphosite.org/proteinAction.do?id=7843&showAllSites=true	54.6	xMAAQRRsLLQSEQQ			S*LLQSEQQPSWTDDLPLCHLSGVGSASNR	3	1088.17		91838			91576						91371			139.786			140.469						140.454			9.50446			7.90309
191	189	Activator protein	Trappc9;Trappc9;Trappc9	NIBP;NIBP iso2;NIBP iso3	§953;944;765	Trafficking protein particle complex subunit 9	Q3U0M1;Q3U0M1-2;Q3U0M1-3	http://www.phosphosite.org/proteinAction.do?id=10805&showAllSites=true	128.2	NFESVPEsPGEKGHF			FNFESVPES*PGEK	2	773.827	63314	63490	62623	63417	63178	63536	62802	63019		63583	63157	63305	98.1837	98.3633	98.0004	98.9427	98.9736	99.3525	98.2123	98.3461		99.0376	99.1424	99.2641	10.3242	10.4145	11.1805	10.6003	10.6271	10.9508	11.4001	11.7447		11.3098
192	190	Activator protein	Trappc9;Trappc9;Trappc9	NIBP;NIBP iso2;NIBP iso3	§953;944;765	Trafficking protein particle complex subunit 9	Q3U0M1;Q3U0M1-2;Q3U0M1-3	http://www.phosphosite.org/proteinAction.do?id=10805&showAllSites=true	128.2	NFESVPEsPGEKGHF			FNFESVPES*PGEK	3	516.22										63676												99.1679												4.21396
193	191	Activator protein	Trappc9;Trappc9;Trappc9	NIBP;NIBP iso2;NIBP iso3	§953;944;765	Trafficking protein particle complex subunit 9	Q3U0M1;Q3U0M1-2;Q3U0M1-3	http://www.phosphosite.org/proteinAction.do?id=10805&showAllSites=true	128.2	NFESVPEsPGEKGHF			M#AIQVDKFNFESVPES*PGEK	3	783.355												69825												108.709
194	192	Activator protein	Trappc9;Trappc9;Trappc9	NIBP;NIBP iso2;NIBP iso3	§953;944;765	Trafficking protein particle complex subunit 9	Q3U0M1;Q3U0M1-2;Q3U0M1-3	http://www.phosphosite.org/proteinAction.do?id=10805&showAllSites=true	128.2	NFESVPEsPGEKGHF			MAIQVDKFNFESVPES*PGEK	3	778.024	76219	76430	75453	76374	76304	76437	75655	75842	76302	76513	76081	76202	116.778	117.004	116.499	117.615	117.938	117.986	116.764	116.879	117.576	117.669	117.841	117.962	16.04	14.4034	14.2299	14.9872	9.55284	14.4401	14.9031	14.5622	15.4535	15.1669
195	193	Activator protein	Trappc9;Trappc9;Trappc9	NIBP;NIBP iso2;NIBP iso3	§953;944;765	Trafficking protein particle complex subunit 9	Q3U0M1;Q3U0M1-2;Q3U0M1-3	http://www.phosphosite.org/proteinAction.do?id=10805&showAllSites=true	128.2	NFESVPEsPGEKGHF			MAIQVDKFNFESVPES*PGEK	3	778.024					76131												117.688												15.5986
196	194	Activator protein	Trappc9;Trappc9;Trappc9	NIBP;NIBP iso2;NIBP iso3	§953;944;765	Trafficking protein particle complex subunit 9	Q3U0M1;Q3U0M1-2;Q3U0M1-3	http://www.phosphosite.org/proteinAction.do?id=10805&showAllSites=true	128.2	NFESVPEsPGEKGHF			NFESVPES*PGEK	2	700.293					41891												68.6769												7.10958
197	195	Activator protein	Trappc9;Trappc9;Trappc9	NIBP;NIBP iso2;NIBP iso3	840, §843;831, §834;652, 655	Trafficking protein particle complex subunit 9	Q3U0M1;Q3U0M1-2;Q3U0M1-3	http://www.phosphosite.org/proteinAction.do?id=10805&showAllSites=true	128.2	ESRPTNPsEGSKTGD;PTNPSEGsKTGDLGH			VESRPTNPS*EGS*KTGDLGHVK	3	785.684					28643							28768					49.5989							49.8148					5.21254
198	196	Activator protein	Trappc9;Trappc9;Trappc9	NIBP;NIBP iso2;NIBP iso3	840, §843;831, §834;652, 655	Trafficking protein particle complex subunit 9	Q3U0M1;Q3U0M1-2;Q3U0M1-3	http://www.phosphosite.org/proteinAction.do?id=10805&showAllSites=true	128.2	ESRPTNPsEGSKTGD;PTNPSEGsKTGDLGH			VESRPTNPS*EGS*KTGDLGHVK	4	589.515	28678		28152	28791	28642		28164		28681	28868		28819	48.6864		48.6992	49.4691	49.5976		48.6031		49.4989	49.5583		49.888	6.8962		5.31426	6.87615	7.68194		6.46218		6.27409	3.94692
199	197	Activator protein	Trappc9;Trappc9;Trappc9	NIBP;NIBP iso2;NIBP iso3	840, 845;831, 836;652, 657	Trafficking protein particle complex subunit 9	Q3U0M1;Q3U0M1-2;Q3U0M1-3	http://www.phosphosite.org/proteinAction.do?id=10805&showAllSites=true	128.2	ESRPTNPsEGSKTGD;NPSEGSKtGDLGHVK			VESRPTNPS*EGSKT*GDLGHVK	4	589.515						29084												50.0283												6.05061
200	198	Activator protein	Trappc9;Trappc9;Trappc9;Trappc9	NIBP;NIBP iso2;NIBP iso3;NIBP iso4	§566;557;378;557	Trafficking protein particle complex subunit 9	Q3U0M1;Q3U0M1-2;Q3U0M1-3;Q3U0M1-4	http://www.phosphosite.org/proteinAction.do?id=10805&showAllSites=true	128.2	SLLGQSMsTKSPFIY			SLLGQSMS*TK	2	566.259	51922	52137	51216	52060	51816	52168	51406	51593	51914	52155	51843		81.9434	82.1601	81.7652	82.7493	82.7547	83.1119	81.9439	82.0366	82.6792	82.7936	82.9662		5.57512	5.47496	6.50585	6.36251	5.77469	5.55129	6.47366	6.70997	6.62709	5.05948
201	199	Activator protein	Trappc9;Trappc9;Trappc9;Trappc9	NIBP;NIBP iso2;NIBP iso3;NIBP iso4	§573;564;385;564	Trafficking protein particle complex subunit 9	Q3U0M1;Q3U0M1-2;Q3U0M1-3;Q3U0M1-4	http://www.phosphosite.org/proteinAction.do?id=10805&showAllSites=true	128.2	STKSPFIySPIIAHN			SPFIY*SPIIAHNR	3	532.264					72599												112.577												8.10624
202	200	Activator protein	Trappc9;Trappc9;Trappc9;Trappc9	NIBP;NIBP iso2;NIBP iso3;NIBP iso4	§574;565;386;565	Trafficking protein particle complex subunit 9	Q3U0M1;Q3U0M1-2;Q3U0M1-3;Q3U0M1-4	http://www.phosphosite.org/proteinAction.do?id=10805&showAllSites=true	128.2	TKSPFIYsPIIAHNR			SPFIYS*PIIAHNR	3	532.264	72627	72869	71912	72781			72118	72319	72719	73013		72593	111.618	111.881	111.36	112.431			111.654	111.785	112.427	112.623		112.718	10.8069	8.41117	11.4248	11.0031			10.5575	9.92445	10.4425	5.75945
203	201	Activator protein	Trappc9;Trappc9;Trappc9;Trappc9	NIBP;NIBP iso2;NIBP iso3;NIBP iso4	§574;565;386;565	Trafficking protein particle complex subunit 9	Q3U0M1;Q3U0M1-2;Q3U0M1-3;Q3U0M1-4	http://www.phosphosite.org/proteinAction.do?id=10805&showAllSites=true	128.2	TKSPFIYsPIIAHNR			SPFIYS*PIIAHNR	3	532.264									72699												112.398												10.8297
204	Adaptor/scaffold
205	202	Adaptor/scaffold	Abi1;Abi1	Abi-1 iso2;Abi-1 iso4	250;250	Abl interactor 1	Q8CBW3-2;Q8CBW3-4	http://www.phosphosite.org/proteinAction.do?id=3348&showAllSites=true	48.5	SRENSGSsSIGIPIA			ENSGSS*SIGIPIAVPTPSPPTAGPAPGAAPGSQYGTMTR	4	940.449				90236												138.04												10.8794
206	203	Adaptor/scaffold	Abi1;Abi1	Abi-1 iso2;Abi-1 iso4	260;§260	Abl interactor 1	Q8CBW3-2;Q8CBW3-4	http://www.phosphosite.org/proteinAction.do?id=3348&showAllSites=true	48.5	GIPIAVPtPSPPTAG			ENSGSSSIGIPIAVPT*PSPPTAGPAPGAAPGSQYGTMTR	4	940.449											88463												136.056
207	204	Adaptor/scaffold	Abi1;Abi1	Abi-1 iso2;Abi-1 iso4	262;262	Abl interactor 1	Q8CBW3-2;Q8CBW3-4	http://www.phosphosite.org/proteinAction.do?id=3348&showAllSites=true	48.5	PIAVPTPsPPTAGPA			ENSGSSSIGIPIAVPTPS*PPTAGPAPGAAPGSQYGTMTR	3	1253.6		88929		88855		88801	88025	88148		88859	88531	88476		135.357		135.977		136.2	134.921	135.073		135.711	136.154	136.056		8.82974		10.7447		8.10791	10.71	13.8861		7.00043
208	205	Adaptor/scaffold	Abi1;Abi1	Abi-1 iso2;Abi-1 iso4	262;262	Abl interactor 1	Q8CBW3-2;Q8CBW3-4	http://www.phosphosite.org/proteinAction.do?id=3348&showAllSites=true	48.5	PIAVPTPsPPTAGPA			ENSGSSSIGIPIAVPTPS*PPTAGPAPGAAPGSQYGTMTR	3	1253.6												88632												136.289
209	206	Adaptor/scaffold	Abi1;Abi1	Abi-1 iso2;Abi-1 iso4	262;262	Abl interactor 1	Q8CBW3-2;Q8CBW3-4	http://www.phosphosite.org/proteinAction.do?id=3348&showAllSites=true	48.5	PIAVPTPsPPTAGPA			ENSGSSSIGIPIAVPTPS*PPTAGPAPGAAPGSQYGTMTR	4	940.449							88130	88289	88840										135.077	135.284	135.96										8.61083	6.8962	7.2815
210	207	Adaptor/scaffold	Abi1;Abi1	Abi-1 iso2;Abi-1 iso4	262;262	Abl interactor 1	Q8CBW3-2;Q8CBW3-4	http://www.phosphosite.org/proteinAction.do?id=3348&showAllSites=true	48.5	PIAVPTPsPPTAGPA			ENSGSSSIGIPIAVPTPS*PPTAGPAPGAAPGSQYGTMTR	4	940.449								88269												135.254												5.27901
211	208	Adaptor/scaffold	Abi1;Abi1	Abi-1 iso2;Abi-1 iso4	265;§265	Abl interactor 1	Q8CBW3-2;Q8CBW3-4	http://www.phosphosite.org/proteinAction.do?id=3348&showAllSites=true	48.5	VPTPSPPtAGPAPGA			ENSGSSSIGIPIAVPTPSPPT*AGPAPGAAPGSQYGTMTR	4	940.449						88904												136.353												11.1302
212	209	Adaptor/scaffold	Abi1;Abi1	Abi-1;Abi-1 iso3	265;260	Abl interactor 1	Q8CBW3;Q8CBW3-3	http://www.phosphosite.org/proteinAction.do?id=3348&showAllSites=true	52.3	GIPIAVPtPSPPTAG			ENSGSSSIGIPIAVPT*PSPPTAGPAAPGAAPGSQYGTMTR	4	958.208											88849												136.637
213	210	Adaptor/scaffold	Abi1;Abi1	Abi-1;Abi-1 iso3	267;262	Abl interactor 1	Q8CBW3;Q8CBW3-3	http://www.phosphosite.org/proteinAction.do?id=3348&showAllSites=true	52.3	PIAVPTPsPPTAGPA			ENSGSSSIGIPIAVPTPS*PPTAGPAAPGAAPGSQYGTMTR	3	1277.27											88817												136.589
214	211	Adaptor/scaffold	Abi1;Abi1	Abi-1;Abi-1 iso3	267;262	Abl interactor 1	Q8CBW3;Q8CBW3-3	http://www.phosphosite.org/proteinAction.do?id=3348&showAllSites=true	52.3	PIAVPTPsPPTAGPA			ENSGSSSIGIPIAVPTPS*PPTAGPAAPGAAPGSQYGTMTR	4	958.208	88825	89043	88009	89046	88745	89031	88317	88430	88947	89201	88690		135.328	135.532	134.965	136.264	136.213	136.541	135.359	135.499	136.127	136.229	136.4		12.9747	10.5258	11.4214	13.4868	13.8665	13.3605	10.2104	10.8761	12.7878	15.5702
215	212	Adaptor/scaffold	Abi1;Abi1	Abi-1;Abi-1 iso3	267;262	Abl interactor 1	Q8CBW3;Q8CBW3-3	http://www.phosphosite.org/proteinAction.do?id=3348&showAllSites=true	52.3	PIAVPTPsPPTAGPA			ENSGSSSIGIPIAVPTPS*PPTAGPAAPGAAPGSQYGTMTR	4	958.208	88894		87970	89008	88894					89386			135.435		134.905	136.206	136.439					136.504			12.4962		11.9547	15.0079	11.6216					10.7852
216	213	Adaptor/scaffold	Abi1;Abi1	Abi-1;Abi-1 iso3	267;262	Abl interactor 1	Q8CBW3;Q8CBW3-3	http://www.phosphosite.org/proteinAction.do?id=3348&showAllSites=true	52.3	PIAVPTPsPPTAGPA			ENSGSSSIGIPIAVPTPS*PPTAGPAAPGAAPGSQYGTMTR	4	958.208			88120		88773										135.135		136.256										12.9281		12.5287
217	214	Adaptor/scaffold	Abi1;Abi1;Abi1;Abi1	Abi-1;Abi-1 iso2;Abi-1 iso3;Abi-1 iso4	§296;290;291;290	Abl interactor 1	Q8CBW3;Q8CBW3-2;Q8CBW3-3;Q8CBW3-4	http://www.phosphosite.org/proteinAction.do?id=3348&showAllSites=true	52.3	RQISRHNsTTSSTSS			HNS*TTSSTSSGGYR	2	761.302	11669	11854	11437	12333	11935	12587	11823	11907	12069	12346	12245	12327	22.1666	22.7993	22.6213	24.0391	23.3741	24.5171	22.8726	22.9908	23.4761	23.815	23.8287	24.0393	12.3615	12.6038	9.98297	4.57187	5.12321	5.63639	5.69897	5.96658	4.70333	6.06349
218	215	Adaptor/scaffold	Abi1;Abi1;Abi1;Abi1	Abi-1;Abi-1 iso2;Abi-1 iso3;Abi-1 iso4	§296;290;291;290	Abl interactor 1	Q8CBW3;Q8CBW3-2;Q8CBW3-3;Q8CBW3-4	http://www.phosphosite.org/proteinAction.do?id=3348&showAllSites=true	52.3	RQISRHNsTTSSTSS			HNS*TTSSTSSGGYR	2	761.302			11745		12271	12244	11852	11585	11764	12011	11933	12024			23.1431		23.9261	23.9581	22.9249	22.4535	22.9416	23.2416	23.2922	23.5063			5.60206		9.04479	11.4841	7.45842	12.9872	5.00877	11.5421
219	216	Adaptor/scaffold	Abi1;Abi1;Abi1;Abi1	Abi-1;Abi-1 iso2;Abi-1 iso3;Abi-1 iso4	§296;290;291;290	Abl interactor 1	Q8CBW3;Q8CBW3-2;Q8CBW3-3;Q8CBW3-4	http://www.phosphosite.org/proteinAction.do?id=3348&showAllSites=true	52.3	RQISRHNsTTSSTSS			HNS*TTSSTSSGGYR	2	761.302							11519					12704							22.3474					24.6764							12.8633
220	217	Adaptor/scaffold	Abi1;Abi1;Abi1;Abi1	Abi-1;Abi-1 iso2;Abi-1 iso3;Abi-1 iso4	§296;290;291;290	Abl interactor 1	Q8CBW3;Q8CBW3-2;Q8CBW3-3;Q8CBW3-4	http://www.phosphosite.org/proteinAction.do?id=3348&showAllSites=true	52.3	RQISRHNsTTSSTSS			HNS*TTSSTSSGGYR	2	761.302												12661												24.6026
221	218	Adaptor/scaffold	Abi1;Abi1;Abi1;Abi1	Abi-1;Abi-1 iso2;Abi-1 iso3;Abi-1 iso4	§296;290;291;290	Abl interactor 1	Q8CBW3;Q8CBW3-2;Q8CBW3-3;Q8CBW3-4	http://www.phosphosite.org/proteinAction.do?id=3348&showAllSites=true	52.3	RQISRHNsTTSSTSS			HNS*TTSSTSSGGYR	3	507.87	11689	11866	11468	8384	11962	12265	11543	11574			11945	12051	22.1997	22.8186	22.6726	17.4826	23.4162	23.9932	22.3856	22.439			23.3111	23.5527	6.26201	5.40782	5.95078	6.03716	5.30452	5.71897	5.55752	5.69465
222	219	Adaptor/scaffold	Abi1;Abi1;Abi1;Abi1	Abi-1;Abi-1 iso2;Abi-1 iso3;Abi-1 iso4	§296;290;291;290	Abl interactor 1	Q8CBW3;Q8CBW3-2;Q8CBW3-3;Q8CBW3-4	http://www.phosphosite.org/proteinAction.do?id=3348&showAllSites=true	52.3	RQISRHNsTTSSTSS			HNS*TTSSTSSGGYR	3	507.87				11819												23.2268												7.44733
223	220	Adaptor/scaffold	Abi1;Abi1;Abi1;Abi1	Abi-1;Abi-1 iso2;Abi-1 iso3;Abi-1 iso4	§296;290;291;290	Abl interactor 1	Q8CBW3;Q8CBW3-2;Q8CBW3-3;Q8CBW3-4	http://www.phosphosite.org/proteinAction.do?id=3348&showAllSites=true	52.3	RQISRHNsTTSSTSS			HNS*TTSSTSSGGYRR	3	559.904				9776						9904						19.9421						19.6627						5.85387						4.83863
224	221	Adaptor/scaffold	Abi1;Abi1;Abi1;Abi1	Abi-1;Abi-1 iso2;Abi-1 iso3;Abi-1 iso4	§296;290;291;290	Abl interactor 1	Q8CBW3;Q8CBW3-2;Q8CBW3-3;Q8CBW3-4	http://www.phosphosite.org/proteinAction.do?id=3348&showAllSites=true	52.3	RQISRHNsTTSSTSS			RHNS*TTSSTSSGGYR	2	839.352										9559												19.121												9.8729
225	222	Adaptor/scaffold	Abi1;Abi1;Abi1;Abi1	Abi-1;Abi-1 iso2;Abi-1 iso3;Abi-1 iso4	§296;290;291;290	Abl interactor 1	Q8CBW3;Q8CBW3-2;Q8CBW3-3;Q8CBW3-4	http://www.phosphosite.org/proteinAction.do?id=3348&showAllSites=true	52.3	RQISRHNsTTSSTSS			RHNS*TTSSTSSGGYR	3	559.904	9519	9443	9117	9330	9553	9756	9377		9592	9547	9615	9698	18.5343	18.8488	18.7277	19.2318	19.2054	19.8344	18.6699		19.2916	19.1048	19.3751	19.6219	7.81531	8.23582	8.71897	8.24336	8.60906	8.767	7.8729		8.41341	9.44733
226	223	Adaptor/scaffold	Abi1;Abi1;Abi1;Abi1	Abi-1;Abi-1 iso2;Abi-1 iso3;Abi-1 iso4	§297;291;§292;291	Abl interactor 1	Q8CBW3;Q8CBW3-2;Q8CBW3-3;Q8CBW3-4	http://www.phosphosite.org/proteinAction.do?id=3348&showAllSites=true	52.3	QISRHNStTSSTSSG			HNST*TSSTSSGGYR	3	507.87									11789	12029											22.9816	23.2831											5.76195	5.91364
227	224	Adaptor/scaffold	Abi1;Abi1;Abi1;Abi1	Abi-1;Abi-1 iso2;Abi-1 iso3;Abi-1 iso4	§297;291;§292;291	Abl interactor 1	Q8CBW3;Q8CBW3-2;Q8CBW3-3;Q8CBW3-4	http://www.phosphosite.org/proteinAction.do?id=3348&showAllSites=true	52.3	QISRHNStTSSTSSG			RHNST*TSSTSSGGYR	3	559.904								9479												19.0032												7.98297
228	225	Adaptor/scaffold	Abi1;Abi1;Abi1;Abi1	Abi-1;Abi-1 iso2;Abi-1 iso3;Abi-1 iso4	§298;§292;293;292	Abl interactor 1	Q8CBW3;Q8CBW3-2;Q8CBW3-3;Q8CBW3-4	http://www.phosphosite.org/proteinAction.do?id=3348&showAllSites=true	52.3	ISRHNSTtSSTSSGG			HNSTT*SSTSSGGYR	2	761.302							12150												23.4208												5.14026
229	226	Adaptor/scaffold	Abi1;Abi1;Abi1;Abi1	Abi-1;Abi-1 iso2;Abi-1 iso3;Abi-1 iso4	§298;§292;293;292	Abl interactor 1	Q8CBW3;Q8CBW3-2;Q8CBW3-3;Q8CBW3-4	http://www.phosphosite.org/proteinAction.do?id=3348&showAllSites=true	52.3	ISRHNSTtSSTSSGG			HNSTT*SSTSSGGYR	3	507.87		8487									7839	7786		17.0035									16.0235	16.0592		4.35556
230	227	Adaptor/scaffold	Abi1;Abi1;Abi1;Abi1	Abi-1;Abi-1 iso2;Abi-1 iso3;Abi-1 iso4	§298;§292;293;292	Abl interactor 1	Q8CBW3;Q8CBW3-2;Q8CBW3-3;Q8CBW3-4	http://www.phosphosite.org/proteinAction.do?id=3348&showAllSites=true	52.3	ISRHNSTtSSTSSGG			HNSTT*SSTSSGGYR	3	507.87												8866												18.1171
231	228	Adaptor/scaffold	Abi1;Abi1;Abi1;Abi1	Abi-1;Abi-1 iso2;Abi-1 iso3;Abi-1 iso4	311;305;§306;305	Abl interactor 1	Q8CBW3;Q8CBW3-2;Q8CBW3-3;Q8CBW3-4	http://www.phosphosite.org/proteinAction.do?id=3348&showAllSites=true	52.3	GGYRRTPsVAAQFSA			RTPS*VAAQF	2	528.747							52623			53373									83.6646			84.5095									6.61261			6.36251
232	229	Adaptor/scaffold	Abi1;Abi1;Abi1;Abi1	Abi-1;Abi-1 iso2;Abi-1 iso3;Abi-1 iso4	311;305;§306;305	Abl interactor 1	Q8CBW3;Q8CBW3-2;Q8CBW3-3;Q8CBW3-4	http://www.phosphosite.org/proteinAction.do?id=3348&showAllSites=true	52.3	GGYRRTPsVAAQFSA			RTPS*VAAQFSAQPH	3	526.247							44753	45002											72.4848	72.718											9.47366	10.1649
233	230	Adaptor/scaffold	Abi1;Abi1;Abi1;Abi1	Abi-1;Abi-1 iso2;Abi-1 iso3;Abi-1 iso4	311;305;§306;305	Abl interactor 1	Q8CBW3;Q8CBW3-2;Q8CBW3-3;Q8CBW3-4	http://www.phosphosite.org/proteinAction.do?id=3348&showAllSites=true	52.3	GGYRRTPsVAAQFSA			TPS*VAAQFSAQPH	2	710.816								52234												82.9436												8.6216
234	231	Adaptor/scaffold	Abi1;Abi1;Abi1;Abi1	Abi-1;Abi-1 iso2;Abi-1 iso3;Abi-1 iso4	311;305;§306;305	Abl interactor 1	Q8CBW3;Q8CBW3-2;Q8CBW3-3;Q8CBW3-4	http://www.phosphosite.org/proteinAction.do?id=3348&showAllSites=true	52.3	GGYRRTPsVAAQFSA			TPS*VAAQFSAQPH	2	710.816								52185												82.8743												9.1512
235	232	Adaptor/scaffold	Abi1;Abi1;Abi1;Abi1;Abi1	Abi-1;Abi-1 iso2;Abi-1 iso3;Abi-1 iso4;Abi-1 iso5	§183;§178;§178;178;§178	Abl interactor 1	Q8CBW3;Q8CBW3-2;Q8CBW3-3;Q8CBW3-4;Q8CBW3-5	http://www.phosphosite.org/proteinAction.do?id=3348&showAllSites=true	52.3	PPTQKPPsPPVSGRG			PPTQKPPS*PPVSGR	2	762.882		32823	32057	32842			32202		32587			32870		54.6532	54.3786	55.3608			54.4933		55.177			55.7797		8.58503	7.50307	7.56384			7.76447		7.8962
236	233	Adaptor/scaffold	Abi1;Abi1;Abi1;Abi1;Abi1	Abi-1;Abi-1 iso2;Abi-1 iso3;Abi-1 iso4;Abi-1 iso5	§183;§178;§178;178;§178	Abl interactor 1	Q8CBW3;Q8CBW3-2;Q8CBW3-3;Q8CBW3-4;Q8CBW3-5	http://www.phosphosite.org/proteinAction.do?id=3348&showAllSites=true	52.3	PPTQKPPsPPVSGRG			PPTQKPPS*PPVSGR	3	508.924	32522	32591	32141	32940	32750	33253		32598	32783	32719	32785	32956	54.2303	54.2836	54.5089	55.5136	55.5605	56.074		54.9354	55.4711	55.122	55.6608	55.9077	5.92445	6.47366	5.9393	7.52724	5.97062	6.31247		7.05208	8.45223	8.4908
237	234	Adaptor/scaffold	Abi1;Abi1;Abi1;Abi1;Abi1	Abi-1;Abi-1 iso2;Abi-1 iso3;Abi-1 iso4;Abi-1 iso5	§183;§178;§178;178;§178	Abl interactor 1	Q8CBW3;Q8CBW3-2;Q8CBW3-3;Q8CBW3-4;Q8CBW3-5	http://www.phosphosite.org/proteinAction.do?id=3348&showAllSites=true	52.3	PPTQKPPsPPVSGRG			PPTQKPPS*PPVSGR	3	508.924		33037				33246								54.9712				56.0619								8.72354				8.74715
238	235	Adaptor/scaffold	Abi1;Abi1;Abi1;Abi1;Abi1	Abi-1;Abi-1 iso2;Abi-1 iso3;Abi-1 iso4;Abi-1 iso5	§183;§178;§178;178;§178	Abl interactor 1	Q8CBW3;Q8CBW3-2;Q8CBW3-3;Q8CBW3-4;Q8CBW3-5	http://www.phosphosite.org/proteinAction.do?id=3348&showAllSites=true	52.3	PPTQKPPsPPVSGRG			TNPPTQKPPS*PPVSGR	2	870.427	32573	32350	31838	32933	32837	32914	32029	32567	32859	32642	32880	32721	54.3121	53.9243	54.0513	55.5008	55.6844	55.5642	54.2221	54.8795	55.6167	55.0157	55.7992	55.5458	11.2941	7.82391	8.70333	8.77989	9.86646	11.5638	11.0434	10.1891	11.2269	10.3862
239	236	Adaptor/scaffold	Abi1;Abi1;Abi1;Abi1;Abi1	Abi-1;Abi-1 iso2;Abi-1 iso3;Abi-1 iso4;Abi-1 iso5	§183;§178;§178;178;§178	Abl interactor 1	Q8CBW3;Q8CBW3-2;Q8CBW3-3;Q8CBW3-4;Q8CBW3-5	http://www.phosphosite.org/proteinAction.do?id=3348&showAllSites=true	52.3	PPTQKPPsPPVSGRG			TNPPTQKPPS*PPVSGR	2	870.427	32897	33069		32566	32473	33255	31644	31856	32538	33005	32485		54.8171	55.0183		54.9548	55.1401	56.0766	53.6477	53.8107	55.096	55.5619	55.2162		5.34679	10.1391		6.08197	11.7375	11.2226	5.27003	6.77469	12.1972	11.0088
240	237	Adaptor/scaffold	Abi1;Abi1;Abi1;Abi1;Abi1	Abi-1;Abi-1 iso2;Abi-1 iso3;Abi-1 iso4;Abi-1 iso5	§183;§178;§178;178;§178	Abl interactor 1	Q8CBW3;Q8CBW3-2;Q8CBW3-3;Q8CBW3-4;Q8CBW3-5	http://www.phosphosite.org/proteinAction.do?id=3348&showAllSites=true	52.3	PPTQKPPsPPVSGRG			TNPPTQKPPS*PPVSGR	2	870.427		32712					32390	32225		33164				54.4676					54.7817	54.3647		55.8326				10.7122					8.3851	11.6253		10.015
241	238	Adaptor/scaffold	Abi1;Abi1;Abi1;Abi1;Abi1	Abi-1;Abi-1 iso2;Abi-1 iso3;Abi-1 iso4;Abi-1 iso5	§183;§178;§178;178;§178	Abl interactor 1	Q8CBW3;Q8CBW3-2;Q8CBW3-3;Q8CBW3-4;Q8CBW3-5	http://www.phosphosite.org/proteinAction.do?id=3348&showAllSites=true	52.3	PPTQKPPsPPVSGRG			TNPPTQKPPS*PPVSGR	3	580.621	32039	33180	32237	32217	31990	33311	32742	32460	32688	32982	32900	33273	53.5259	55.2387	54.6475	54.4296	54.4151	56.1936	55.3595	54.7171	55.3278	55.5246	55.8313	56.4266	5.40121	5.22988	8.55752	4.91364	5.78252	5.67985	5.54061	8.22768	7.99568	7.0655
242	239	Adaptor/scaffold	Abi1;Abi1;Abi1;Abi1;Abi1	Abi-1;Abi-1 iso2;Abi-1 iso3;Abi-1 iso4;Abi-1 iso5	§183;§178;§178;178;§178	Abl interactor 1	Q8CBW3;Q8CBW3-2;Q8CBW3-3;Q8CBW3-4;Q8CBW3-5	http://www.phosphosite.org/proteinAction.do?id=3348&showAllSites=true	52.3	PPTQKPPsPPVSGRG			TNPPTQKPPS*PPVSGR	3	580.621	32431	32166	31869	33156	33018	33378	31999	32089	32343	32636	33286	32918	54.1024	53.655	54.0925	55.87	56.0113	56.3158	54.1795	54.1691	54.8065	55.0046	56.461	55.8505	6.33442	5.86967	9.24185	5.51999	5.52871	5.28904	7.88941	9.08407	5.53462	9.56864
243	240	Adaptor/scaffold	Abi1;Abi1;Abi1;Abi1;Abi1	Abi-1;Abi-1 iso2;Abi-1 iso3;Abi-1 iso4;Abi-1 iso5	§183;§178;§178;178;§178	Abl interactor 1	Q8CBW3;Q8CBW3-2;Q8CBW3-3;Q8CBW3-4;Q8CBW3-5	http://www.phosphosite.org/proteinAction.do?id=3348&showAllSites=true	52.3	PPTQKPPsPPVSGRG			TNPPTQKPPS*PPVSGR	3	580.621	32779	32873	31488	32595	33065	33395	31609	32773	32001	33327	32552	32174	54.6286	54.7259	53.5252	54.9929	56.0827	56.3499	53.5957	55.2423	54.2784	56.0846	55.3107	54.7347	6.1296	7.88941	6.66959	5.07058	5.99568	6.27327	5.85387	5.85699	5.33536	5.7167
244	241	Adaptor/scaffold	Abi1;Abi1;Abi1;Abi1;Abi1	Abi-1;Abi-1 iso2;Abi-1 iso3;Abi-1 iso4;Abi-1 iso5	§183;§178;§178;178;§178	Abl interactor 1	Q8CBW3;Q8CBW3-2;Q8CBW3-3;Q8CBW3-4;Q8CBW3-5	http://www.phosphosite.org/proteinAction.do?id=3348&showAllSites=true	52.3	PPTQKPPsPPVSGRG			TNPPTQKPPS*PPVSGR	3	580.621	33106	32524		32954	32365	33079	32630			33358	33036	32549	55.1823	54.1861		55.532	54.9804	55.8132	55.2008			56.1276	56.0858	55.2998	7.86328	8.37675		8.90658	8.32975	9.22621	5.93181			5.7986
245	242	Adaptor/scaffold	Abi1;Abi1;Abi1;Abi1;Abi1	Abi-1;Abi-1 iso2;Abi-1 iso3;Abi-1 iso4;Abi-1 iso5	§183;§178;§178;178;§178	Abl interactor 1	Q8CBW3;Q8CBW3-2;Q8CBW3-3;Q8CBW3-4;Q8CBW3-5	http://www.phosphosite.org/proteinAction.do?id=3348&showAllSites=true	52.3	PPTQKPPsPPVSGRG			TNPPTQKPPS*PPVSGR	3	580.621					32730	32706	32341			32249							55.5272	55.2611	54.7077			54.4251							7.95861	7.33255	6.13727			5.06098
246	243	Adaptor/scaffold	Abi1;Abi1;Abi1;Abi1;Abi1	Abi-1;Abi-1 iso2;Abi-1 iso3;Abi-1 iso4;Abi-1 iso5	§216;211;211;211;211	Abl interactor 1	Q8CBW3;Q8CBW3-2;Q8CBW3-3;Q8CBW3-4;Q8CBW3-5	http://www.phosphosite.org/proteinAction.do?id=3348&showAllSites=true	52.3	VPNDYMTsPARLGSQ			TLEPVKPPTVPNDYMTS*PAR	3	765.036		64662			64068		63656		64202	64742				100.031			100.241		99.4293		100.133	100.693				8.64207			7.14146		6.37469		9.05799	10.0799
247	244	Adaptor/scaffold	Abi1;Abi1;Abi1;Abi1;Abi1	Abi-1;Abi-1 iso2;Abi-1 iso3;Abi-1 iso4;Abi-1 iso5	§222;217;217;217;217	Abl interactor 1	Q8CBW3;Q8CBW3-2;Q8CBW3-3;Q8CBW3-4;Q8CBW3-5	http://www.phosphosite.org/proteinAction.do?id=3348&showAllSites=true	52.3	TSPARLGsQHSPGRT			LGS*QHSPGR	2	509.727	13062	13254	12872	13250			12939	13147	13320	13574	13492	13628	24.5352	25.0819	25.0656	25.6128			24.8079	25.2093	25.6798	25.9222	26.0072	26.2721	7.46218	7.77469	7.52433	6.85078			5.85699	6.767	7.84771	6.96257
248	245	Adaptor/scaffold	Abi1;Abi1;Abi1;Abi1;Abi1	Abi-1;Abi-1 iso2;Abi-1 iso3;Abi-1 iso4;Abi-1 iso5	§222;217;217;217;217	Abl interactor 1	Q8CBW3;Q8CBW3-2;Q8CBW3-3;Q8CBW3-4;Q8CBW3-5	http://www.phosphosite.org/proteinAction.do?id=3348&showAllSites=true	52.3	TSPARLGsQHSPGRT			LGS*QHSPGR	3	340.154		13305		13255	13466	13843	12914	13134	13311	13603	13478	13658		25.1693		25.6225	26.0668	26.6285	24.7609	25.1884	25.6645	25.9707	25.9819	26.3182		6.03763		5.08938	4.94692	5.58004	5.7986	5.45223	5.5867	6.57675
249	246	Adaptor/scaffold	Abi1;Abi1;Abi1;Abi1;Abi1	Abi-1;Abi-1 iso2;Abi-1 iso3;Abi-1 iso4;Abi-1 iso5	§225;220;220;220;220	Abl interactor 1	Q8CBW3;Q8CBW3-2;Q8CBW3-3;Q8CBW3-4;Q8CBW3-5	http://www.phosphosite.org/proteinAction.do?id=3348&showAllSites=true	52.3	ARLGSQHsPGRTASL			GSQHS*PGR	2	453.185		9657		9564		9839				9758		9859		19.1848		19.5981		19.9611				19.423		19.8957		5.4168		5.54516		5.69897				5.54212
250	247	Adaptor/scaffold	Abi1;Abi1;Abi1;Abi1;Abi1	Abi-1;Abi-1 iso2;Abi-1 iso3;Abi-1 iso4;Abi-1 iso5	§225;220;220;220;220	Abl interactor 1	Q8CBW3;Q8CBW3-2;Q8CBW3-3;Q8CBW3-4;Q8CBW3-5	http://www.phosphosite.org/proteinAction.do?id=3348&showAllSites=true	52.3	ARLGSQHsPGRTASL			LGSQHS*PGR	2	509.727	9617	9606	9224	9522	9598	9766	9458	9495	9666	9717	9746	9809	18.6835	19.104	18.899	19.5325	19.2784	19.8477	18.7965	19.0314	19.4101	19.359	19.5921	19.8129	7.7122	7.4034	8.34582	7.86646	5.57025	5.50864	7.93181	5.89963	7.46471	8.04383
251	248	Adaptor/scaffold	Abi1;Abi1;Abi1;Abi1;Abi1	Abi-1;Abi-1 iso2;Abi-1 iso3;Abi-1 iso4;Abi-1 iso5	§225;220;220;220;220	Abl interactor 1	Q8CBW3;Q8CBW3-2;Q8CBW3-3;Q8CBW3-4;Q8CBW3-5	http://www.phosphosite.org/proteinAction.do?id=3348&showAllSites=true	52.3	ARLGSQHsPGRTASL			LGSQHS*PGR	3	340.154		9620		9542		9780	9547	9594	9744	9728	9835	9836		19.1259		19.5625		19.873	18.9347	19.1962	19.5291	19.3766	19.7299	19.8554		6.0942		5.5157		5.55129	6.42366	5.7167	5.86967	5.97469
252	249	Adaptor/scaffold	Abi1;Abi1;Abi1;Abi1;Abi1	Abi-1;Abi-1 iso2;Abi-1 iso3;Abi-1 iso4;Abi-1 iso5	§231;226;226;226;226	Abl interactor 1	Q8CBW3;Q8CBW3-2;Q8CBW3-3;Q8CBW3-4;Q8CBW3-5	http://www.phosphosite.org/proteinAction.do?id=3348&showAllSites=true	52.3	HSPGRTAsLNQRPRT			TAS*LNQR	2	435.197						16018			15564	15792	15633							29.9941			29.2405	29.4028	29.3832							5.6968			6	6.25571
253	250	Adaptor/scaffold	Abi1;Abi1;Abi1;Abi1;Abi1	Abi-1;Abi-1 iso2;Abi-1 iso3;Abi-1 iso4;Abi-1 iso5	§231;226;226;226;226	Abl interactor 1	Q8CBW3;Q8CBW3-2;Q8CBW3-3;Q8CBW3-4;Q8CBW3-5	http://www.phosphosite.org/proteinAction.do?id=3348&showAllSites=true	52.3	HSPGRTAsLNQRPRT			TAS*LNQRPR	2	561.774				17440						17649						32.2635						32.4381						4.16941						4.14448
254	251	Adaptor/scaffold	Abi1;Abi1;Abi1;Abi1;Abi1	Abi-1;Abi-1 iso2;Abi-1 iso3;Abi-1 iso4;Abi-1 iso5	§231;226;226;226;226	Abl interactor 1	Q8CBW3;Q8CBW3-2;Q8CBW3-3;Q8CBW3-4;Q8CBW3-5	http://www.phosphosite.org/proteinAction.do?id=3348&showAllSites=true	52.3	HSPGRTAsLNQRPRT			TAS*LNQRPR	3	374.852		17486	17091	17452	17413	17785		17248	17451	17650	17561	17616		31.7937	31.8618	32.2786	32.4023	32.8316		31.8222	32.3584	32.4425	32.544	32.6443		5.55596	5.20621	5.32698	5.57675	4.70553		5.0846	4.46218	4.75696
255	252	Adaptor/scaffold	Abi1;Abi1;Abi1;Abi1;Abi1	Abi-1;Abi-1 iso2;Abi-1 iso3;Abi-1 iso4;Abi-1 iso5	§439;§404;434;433;346	Abl interactor 1	Q8CBW3;Q8CBW3-2;Q8CBW3-3;Q8CBW3-4;Q8CBW3-5	http://www.phosphosite.org/proteinAction.do?id=3348&showAllSites=true	52.3	KDKDDELsFKEGAII			DKDDELS*FK	2	588.745									43759												71.1375												4.8729
256	253	Adaptor/scaffold	Abi1;Abi1;Abi1;Abi1;Abi1	Abi-1;Abi-1 iso2;Abi-1 iso3;Abi-1 iso4;Abi-1 iso5	§480;445;475;474;387	Abl interactor 1	Q8CBW3;Q8CBW3-2;Q8CBW3-3;Q8CBW3-4;Q8CBW3-5	http://www.phosphosite.org/proteinAction.do?id=3348&showAllSites=true	52.3	VESIMHYtDxxxxxx			VTGLFPGNYVESIMHYT*D	3	708.311										105858												161.669												5.90658
257	254	Adaptor/scaffold	Abi1;Abi1;Abi1;Abi1;Abi1;Abi2	Abi-1;Abi-1 iso2;Abi-1 iso3;Abi-1 iso4;Abi-1 iso5;Abi-2	§428;393;423;422;335;§393	Abl interactor 1	Q8CBW3;Q8CBW3-2;Q8CBW3-3;Q8CBW3-4;Q8CBW3-5;P62484	http://www.phosphosite.org/proteinAction.do?id=3348&showAllSites=true	52.3	IEKVVAIyDYTKDKD	Abl	Abl	VVAIY*DYTK	2	576.273	56307	56510	55588	56449	56254	56535	55828	56017	56372	56582	56226	56372	88.1711	88.38	87.9608	88.9654	89.0645	89.3217	88.2327	88.3063	88.9812	89.0646	89.192	89.3344	5.86328	8.12321	6.1349	7.86328	6.03763	6.07469	7.55752	7.83565	5.85387	7.62709
258	255	Adaptor/scaffold	Abi2	Abi-2	§169, §177	Abl interactor 2	P62484	http://www.phosphosite.org/proteinAction.do?id=6880&showAllSites=true	49.4	MGGLPRTtPPTQKPP;PPTQKPPsPPMSGKG			TT*PPTQKPPS*PPMSGK	3	604.266			38164						38865						63.2155						64.2434						5.51428						6.25649
259	256	Adaptor/scaffold	Abi2	Abi-2	§172	Abl interactor 2	P62484	http://www.phosphosite.org/proteinAction.do?id=6880&showAllSites=true	49.4	LPRTTPPtQKPPSPP			TTPPT*QKPPSPPM#SGK	3	582.943							34295				34814								57.6079				58.6776								5.44855
260	257	Adaptor/scaffold	Abi2	Abi-2	§177	Abl interactor 2	P62484	http://www.phosphosite.org/proteinAction.do?id=6880&showAllSites=true	49.4	PPTQKPPsPPMSGKG			PPTQKPPS*PPMSGK	3	510.246	34419	34994	33917	34834	34705	35086	34239	34373	34581	34970	34693	34857	57.0419	57.8596	57.1135	58.2758	58.4409	58.7834	57.5223	57.5664	58.1186	58.4484	58.4998	58.7011	10.4342	10.5229	7.99568	10.0857	10.1415	9.33161	10.5575	9.21254	10.4123	10.4461
261	258	Adaptor/scaffold	Abi2	Abi-2	§177	Abl interactor 2	P62484	http://www.phosphosite.org/proteinAction.do?id=6880&showAllSites=true	49.4	PPTQKPPsPPMSGKG			PPTQKPPS*PPMSGK	3	510.246								34414												57.625												10.4012
262	259	Adaptor/scaffold	Abi2	Abi-2	§177	Abl interactor 2	P62484	http://www.phosphosite.org/proteinAction.do?id=6880&showAllSites=true	49.4	PPTQKPPsPPMSGKG			TTPPTQKPPS*PPM#SGK	2	873.91	27691	27522	27024	27992	27882	27915	26906	27083	27284	27893	27758	27814	47.2544	46.9966	47.0667	48.3133	48.4894	48.3423	46.7764	46.9146	47.4731	48.1479	48.3336	48.4201	7.94692	7.44249	7.7986	7.76447	5.45593	6.15989	9.28735	6.51999	4.76955	8.09637
263	260	Adaptor/scaffold	Abi2	Abi-2	§177	Abl interactor 2	P62484	http://www.phosphosite.org/proteinAction.do?id=6880&showAllSites=true	49.4	PPTQKPPsPPMSGKG			TTPPTQKPPS*PPM#SGK	2	873.91	27298	27946	27421	27579	27421	35106	27304	34328	27712	34721	34733	27417	46.6894	47.5994	47.6346	47.7241	47.8239	58.8128	47.3414	57.5009	48.0813	58.0679	58.5582	47.8498	7.29757	8.74232	7.53018	7.55596	7.82974	9.76955	7.09745	6.27165	9	7.4389
264	261	Adaptor/scaffold	Abi2	Abi-2	§177	Abl interactor 2	P62484	http://www.phosphosite.org/proteinAction.do?id=6880&showAllSites=true	49.4	PPTQKPPsPPMSGKG			TTPPTQKPPS*PPM#SGK	2	873.91					34750	28354		27475			27354						58.506	48.9663		47.4739			47.7538						4.30803	6.34486		8.68403
265	262	Adaptor/scaffold	Abi2	Abi-2	§177	Abl interactor 2	P62484	http://www.phosphosite.org/proteinAction.do?id=6880&showAllSites=true	49.4	PPTQKPPsPPMSGKG			TTPPTQKPPS*PPM#SGK	3	582.943	35108	28149	33966	34913	34698	34650	26795	27154	27187	28229	28176	35264	58.0449	47.8906	57.1923	58.3878	58.4319	58.1441	46.6143	47.0185	47.3318	48.6332	48.9512	59.2828	5.2644	5.88941	6.74232	4.56225	6.36957	6.36452	6.01055	5.52433	5.96257	6.5817
266	263	Adaptor/scaffold	Abi2	Abi-2	§177	Abl interactor 2	P62484	http://www.phosphosite.org/proteinAction.do?id=6880&showAllSites=true	49.4	PPTQKPPsPPMSGKG			TTPPTQKPPS*PPM#SGK	3	582.943	27927	27764	34347	34516	34230	28024	27192	34563	27959	27783	27682	27312	47.5903	47.3439	57.7519	57.8065	57.7395	48.4994	47.1811	57.8465	48.438	47.9931	48.2264	47.6918	5.16178	5.73049	6.5867	6.22475	6.23136	5.61439	5.60906	5.4437	6.77728	5.69465
267	264	Adaptor/scaffold	Abi2	Abi-2	§177	Abl interactor 2	P62484	http://www.phosphosite.org/proteinAction.do?id=6880&showAllSites=true	49.4	PPTQKPPsPPMSGKG			TTPPTQKPPS*PPM#SGK	3	582.943	27139	35410	26840	28132	27148	35098	27588	27937	34507	34436	27296	27705	46.4582	58.4519	46.7997	48.5153	47.4337	58.7991	47.7524	48.163	58.0055	57.659	47.6708	48.2673	4.91009	4.4828	7.36552	5.96257	4.7122	4.88606	5.8041	4.98716	5.70997	5.67366
268	265	Adaptor/scaffold	Abi2	Abi-2	§177	Abl interactor 2	P62484	http://www.phosphosite.org/proteinAction.do?id=6880&showAllSites=true	49.4	PPTQKPPsPPMSGKG			TTPPTQKPPS*PPM#SGK	3	582.943	27535	27355	27620	27745	35097	28520		34172	27565	34794		28092	47.0313	46.7516	47.9192	47.9584	58.9995	49.2156		57.2622	47.8755	58.1832		48.8228	5.63264	5.00043	5.97881	5.50169	4.43063	5.7986		6.44612	5.4034	5.5784
269	266	Adaptor/scaffold	Abi2	Abi-2	§177	Abl interactor 2	P62484	http://www.phosphosite.org/proteinAction.do?id=6880&showAllSites=true	49.4	PPTQKPPsPPMSGKG			TTPPTQKPPS*PPM#SGK	3	582.943			27231	27352	27549	27629				35187		34462			47.3616	47.4007	48.0088	47.935				58.7599		58.1271			5.74232	5.28651	5.82102	5.86012				5.97881
270	267	Adaptor/scaffold	Abi2	Abi-2	§177	Abl interactor 2	P62484	http://www.phosphosite.org/proteinAction.do?id=6880&showAllSites=true	49.4	PPTQKPPsPPMSGKG			TTPPTQKPPS*PPM#SGK	3	582.943				35349	27931					27382		34687				59.0138	48.5612					47.4166		58.4555				5.92812	5.50585					4.90658
271	268	Adaptor/scaffold	Abi2	Abi-2	§177	Abl interactor 2	P62484	http://www.phosphosite.org/proteinAction.do?id=6880&showAllSites=true	49.4	PPTQKPPsPPMSGKG			TTPPTQKPPS*PPM#SGK	3	582.943												34846												58.6871
272	269	Adaptor/scaffold	Abi2	Abi-2	§177	Abl interactor 2	P62484	http://www.phosphosite.org/proteinAction.do?id=6880&showAllSites=true	49.4	PPTQKPPsPPMSGKG			TTPPTQKPPS*PPMSGK	2	865.913	34309	34600	34120	34877	34710	34818	33842	33976	34232	34917	34760	34464	56.8895	57.2748	57.4203	58.338	58.4506	58.379	56.9332	56.9802	57.6084	58.3659	58.6002	58.1297	9.10791	8.73518	10.8601	10.7825	10.7799	10.2967	9.26122	8.95861	10.2782	11.4547
273	270	Adaptor/scaffold	Abi2	Abi-2	§177	Abl interactor 2	P62484	http://www.phosphosite.org/proteinAction.do?id=6880&showAllSites=true	49.4	PPTQKPPsPPMSGKG			TTPPTQKPPS*PPMSGK	2	865.913	34708	34964	33734	34491	34331	35060	34206	34354	34610	34548	34413	34845	57.473	57.8141	56.8476	57.7706	57.8823	58.7461	57.4773	57.5417	58.1595	57.815	58.0704	58.6827	8.5986	9.77728	10.2104	9.95078	9.18442	10.9136	10.2807	10.2161	11.2343	9.98297
274	271	Adaptor/scaffold	Abi2	Abi-2	§177	Abl interactor 2	P62484	http://www.phosphosite.org/proteinAction.do?id=6880&showAllSites=true	49.4	PPTQKPPsPPMSGKG			TTPPTQKPPS*PPMSGK	3	577.611	34516	34384	33922	34717	34481	34550	33697	34649	34473	34369	34998	34694	57.1891	56.9726	57.1201	58.1054	58.1043	58.0025	56.7291	57.9644	57.9488	57.5639	58.939	58.4648	6.05601	4.21538	6.89279	5.99568	5.50307	5.71444	4.56067	5.6968	6.89279	5.49214
275	272	Adaptor/scaffold	Abi2	Abi-2	§177	Abl interactor 2	P62484	http://www.phosphosite.org/proteinAction.do?id=6880&showAllSites=true	49.4	PPTQKPPsPPMSGKG			TTPPTQKPPS*PPMSGK	3	577.611	34158	35131	34294	34354	34864	35279	34434	33894	34858	34727	34620	35065	56.679	58.0587	57.6731	57.5781	58.6669	59.0601	57.8061	56.8661	58.5148	58.0759	58.3916	58.9999	6.44129	5.49621	6.41341	5.06449	5.31695	5.9393	6.36754	5.51713	5.64016	6.23958
276	273	Adaptor/scaffold	Abi2	Abi-2	§177	Abl interactor 2	P62484	http://www.phosphosite.org/proteinAction.do?id=6880&showAllSites=true	49.4	PPTQKPPsPPMSGKG			TTPPTQKPPS*PPMSGK	3	577.611	34895	34767	30594	35121	34129	34906	34054	35020	35254	35115	35349	34329	57.7436	57.508	52.2324	58.688	57.5967	58.5124	57.2406	58.4936	59.0816	58.6561	59.446	57.9392	5.48413	5.95468	4.08991	6.31876	5.59346	5.88606	6.66959	5.01773	5.48678	7.16115
277	274	Adaptor/scaffold	Abi2	Abi-2	§177	Abl interactor 2	P62484	http://www.phosphosite.org/proteinAction.do?id=6880&showAllSites=true	49.4	PPTQKPPsPPMSGKG			TTPPTQKPPS*PPMSGK	3	577.611		35526	33564			35713		34260	34095		34263	35477		58.6156	56.6058			59.6849		57.3931	57.4163		57.8575	59.5851		7.54061	6.09205			5.27246		4.80688	7.20831
278	275	Adaptor/scaffold	Abi2	Abi-2	§177	Abl interactor 2	P62484	http://www.phosphosite.org/proteinAction.do?id=6880&showAllSites=true	49.4	PPTQKPPsPPMSGKG			TTPPTQKPPS*PPMSGK	3	577.611						35676												59.6304												5.33442
279	276	Adaptor/scaffold	Abi2	Abi-2	§190	Abl interactor 2	P62484	http://www.phosphosite.org/proteinAction.do?id=6880&showAllSites=true	49.4	KGTLGRHsPYRTLEP			GTLGRHS*PYR	3	408.528				16060				15897	16245		16181	16314				30.072				29.5961	30.3659		30.2896	30.5239				4.81531				4.96658	5.03574
280	277	Adaptor/scaffold	Abi2	Abi-2	§218	Abl interactor 2	P62484	http://www.phosphosite.org/proteinAction.do?id=6880&showAllSites=true	49.4	PTRNMAPsQQSPVRT			NMAPS*QQSPVR	2	647.784							25869												45.2772												5.63639
281	278	Adaptor/scaffold	Abi2	Abi-2	§221	Abl interactor 2	P62484	http://www.phosphosite.org/proteinAction.do?id=6880&showAllSites=true	49.4	NMAPSQQsPVRTASV			NM#APSQQS*PVR	2	655.782	17579												31.7978												6.4437
282	279	Adaptor/scaffold	Abi2	Abi-2	§221	Abl interactor 2	P62484	http://www.phosphosite.org/proteinAction.do?id=6880&showAllSites=true	49.4	NMAPSQQsPVRTASV			NMAPSQQS*PVR	2	647.784	26133	26399	25932	26305	26008	26497		25909	26096	26276	26141		45.0057	45.3871	45.4857	45.8958	45.7944	46.2955		45.2169	45.7516	45.8284	46.0031		8.06399	7.51713	8.90658	7.78252	8.67366	8.11691		7.3363	8.55284	8.44249
283	280	Adaptor/scaffold	Abi2	Abi-2	§236	Abl interactor 2	P62484	http://www.phosphosite.org/proteinAction.do?id=6880&showAllSites=true	49.4	NQRNRTYsSSGSSGG			TYS*SSGSSGGSHPSSR	2	810.818		10545		10452			10176	10288						20.7388		21.0566			20.0164	20.3394						8.50031		9.41229			10.2255	8.9393
284	281	Adaptor/scaffold	Abi2	Abi-2	§294	Abl interactor 2	P62484	http://www.phosphosite.org/proteinAction.do?id=6880&showAllSites=true	49.4	NRPASRHtPPTIGGS			HT*PPTIGGSLPYR	2	738.356	54240					54532	53803	53943	54283		54210	54278	85.2291					86.4618	85.337	85.3541	86.0088		86.3215	86.3559	9.24642					7.7167	5.53611	8.41454	7.84771
285	282	Adaptor/scaffold	Abi2	Abi-2	§301	Abl interactor 2	P62484	http://www.phosphosite.org/proteinAction.do?id=6880&showAllSites=true	49.4	TPPTIGGsLPYRRPP			HTPPTIGGS*LPYR	2	738.356	53466	53582	53521	54321	53706	53673	53306	53109	53415	54015	53719	53437	84.133	84.2116	85.0281	85.945	85.4351	85.2396	84.6334	84.1724	84.7883	85.414	85.6208	85.1587	6.09205	6.58503	8.13668	7.4698	5.6925	6.8962	6.30892	7.24109	6.2321	5.27819
286	283	Adaptor/scaffold	Abi2	Abi-2	§301	Abl interactor 2	P62484	http://www.phosphosite.org/proteinAction.do?id=6880&showAllSites=true	49.4	TPPTIGGsLPYRRPP			HTPPTIGGS*LPYR	2	738.356	53858	53993	52725	53912	54092	54060	52910	53513	53832	53585	53327	53815	84.6837	84.8011	83.9037	85.3699	85.9856	85.7954	84.0718	84.7475	85.3718	84.8061	85.0612	85.6961	6.36452	5.43415	6.92445	5.78516	6.68403	6.14752	6.56864	6.56543	5.16178	6.44129
287	284	Adaptor/scaffold	Abi2	Abi-2	§301	Abl interactor 2	P62484	http://www.phosphosite.org/proteinAction.do?id=6880&showAllSites=true	49.4	TPPTIGGsLPYRRPP			HTPPTIGGS*LPYR	2	738.356			53124	53543	53298										84.4677	84.838	84.8507										6.00261	5.49485	6.64016
288	285	Adaptor/scaffold	Abi2	Abi-2	§301	Abl interactor 2	P62484	http://www.phosphosite.org/proteinAction.do?id=6880&showAllSites=true	49.4	TPPTIGGsLPYRRPP			HTPPTIGGS*LPYR	3	492.573	53959	53793	53289	54199	53595	53560	53878	53321	53648	53914	54358	53712	84.8235	84.5117	84.6999	85.7702	85.2769	85.0812	85.4451	84.4752	85.1118	85.267	86.5304	85.5538	8.55909	9.52871	9.53611	8.57349	7.93554	8.12552	6.6925	9.63078	9.24185	8.89963
289	286	Adaptor/scaffold	Abi2	Abi-2	§301	Abl interactor 2	P62484	http://www.phosphosite.org/proteinAction.do?id=6880&showAllSites=true	49.4	TPPTIGGsLPYRRPP			HTPPTIGGS*LPYR	3	492.573	53579	53397	53706	53422	53203	54346	52702	53707	54049	53524	53560	53327	84.2936	83.9483	85.2935	84.6678	84.7154	86.1977	83.7759	85.0245	85.6797	84.7177	85.3945	85.0035	8.97469	8.11351	6.76195	7.59517	8.01278	9.3851	7.59176	8.47886	8.767	8.42713
290	287	Adaptor/scaffold	Abi2	Abi-2	§301	Abl interactor 2	P62484	http://www.phosphosite.org/proteinAction.do?id=6880&showAllSites=true	49.4	TPPTIGGsLPYRRPP			HTPPTIGGS*LPYR	3	492.573	54334	54180	52895	53795	53971	53953	53106	52934	53243	54296	53181	54112	85.3634	85.0617	84.1391	85.2025	85.8123	85.6433	84.3483	83.9264	84.5466	85.8096	84.8534	86.1212	7.50169	9.4437	9.46852	9.50031	9.4908	9.59517	8.065	7.46344	7.12843	7.89279
291	288	Adaptor/scaffold	Abi2	Abi-2	§301	Abl interactor 2	P62484	http://www.phosphosite.org/proteinAction.do?id=6880&showAllSites=true	49.4	TPPTIGGsLPYRRPP			HTPPTIGGS*LPYR	3	492.573	53190	54573	52489				53489				53949		83.7438	85.6253	83.5697				84.8885				85.9474		7.3098	7.28819	5.71444				9.00305
292	289	Adaptor/scaffold	Abi2	Abi-2	§40	Abl interactor 2	P62484	http://www.phosphosite.org/proteinAction.do?id=6880&showAllSites=true	49.4	CENNYIQsPDKQRAL			VADYCENNYIQS*PDK	2	948.38								46757												75.2221												11.4572
293	290	Adaptor/scaffold	Abi2	Abi-2	237	Abl interactor 2	P62484	http://www.phosphosite.org/proteinAction.do?id=6880&showAllSites=true	49.4	QRNRTYSsSGSSGGS			TYSS*SGSSGGSHPSSR	2	810.818						10600												21.245												7.72354
294	291	Adaptor/scaffold	Abi2	Abi-2	445	Abl interactor 2	P62484	http://www.phosphosite.org/proteinAction.do?id=6880&showAllSites=true	49.4	VESIMHYsExxxxxx			VTGLFPGNYVESIMHYS*E	2	1061.96				105695					105735							161.723					161.759							8.08778					6.95078
295	292	Adaptor/scaffold	Afap1	AFAP	§278	Actin filament-associated protein 1	Q80YS6	http://www.phosphosite.org/proteinAction.do?id=10327&showAllSites=true	80.6	AELEKKLsSERPSSD			KLS*SERPSSDGEGGVENGVTTCNGK	3	882.388	28558												48.511												4.84466
296	293	Adaptor/scaffold	Afap1	AFAP	§283	Actin filament-associated protein 1	Q80YS6	http://www.phosphosite.org/proteinAction.do?id=10327&showAllSites=true	80.6	KLSSERPsSDGEGGV			KLSSERPS*SDGEGGVENGVTTCNGK	3	882.388					28502												49.3935												11.821
297	294	Adaptor/scaffold	Afap1	AFAP	§283	Actin filament-associated protein 1	Q80YS6	http://www.phosphosite.org/proteinAction.do?id=10327&showAllSites=true	80.6	KLSSERPsSDGEGGV			LSSERPS*SDGEGGVENGVTTCNGK	3	839.69	32287	32375	31690	32499	32192	32629		31946	32212	32476	32323	32418	53.8973	53.9635	53.8346	54.8574	54.7252	55.1473		53.9513	54.6089	54.7724	54.9654	55.1114	12.699	13.767	9.85699	10.1013	12.8794	16.5186		12.5686	9.0278	11.1296
298	295	Adaptor/scaffold	Afap1	AFAP	§283	Actin filament-associated protein 1	Q80YS6	http://www.phosphosite.org/proteinAction.do?id=10327&showAllSites=true	80.6	KLSSERPsSDGEGGV			LSSERPS*SDGEGGVENGVTTCNGK	3	839.69				32441	32151					32513						54.7711	54.6619					54.8307						11.3382	11.9706					10.6576
299	296	Adaptor/scaffold	Afap1	AFAP	§284	Actin filament-associated protein 1	Q80YS6	http://www.phosphosite.org/proteinAction.do?id=10327&showAllSites=true	80.6	LSSERPSsDGEGGVE			KLSSERPSS*DGEGGVENGVTTCNGK	3	882.388								28279												48.6482												11.1624
300	297	Adaptor/scaffold	Afap1	AFAP	§284	Actin filament-associated protein 1	Q80YS6	http://www.phosphosite.org/proteinAction.do?id=10327&showAllSites=true	80.6	LSSERPSsDGEGGVE			LSSERPSS*DGEGGVENGVTTCNGK	3	839.69							31764												53.8308												14.0334
301	298	Adaptor/scaffold	Afap1	AFAP	§669	Actin filament-associated protein 1	Q80YS6	http://www.phosphosite.org/proteinAction.do?id=10327&showAllSites=true	80.6	SGTSSPQsPVFRHRT	mTOR		SGTSSPQS*PVFR	2	665.295	41143	41329	40354	41340	41004	41412	40552	40805	41074	41350	41078	41144	66.6491	66.842	66.3197	67.5198	67.417	67.8273	66.5347	66.757	67.3436	67.5198	67.656	67.6826	9.71897	10.4841	9	10.1314	10.1618	9.04239	9.53462	10.0857	10.054	8.78781
302	299	Adaptor/scaffold	Aftph;Aftph	aftiphilin;aftiphilin iso2	§151;§151	Aftiphilin	Q80WT5;Q80WT5-2	http://www.phosphosite.org/proteinAction.do?id=11167&showAllSites=true	101.1	TGQLRSFsPGDFRTD			SFS*PGDFR	2	496.697	61000	61145	60274	61151	60859	61178	60422	60659		61209	60849	60969	94.8878	95.011	94.6732	95.697	95.6572	95.9935	94.8125	94.9855		95.6821	95.8487	95.9305	6.09205	6.14874	6.19179	6.03105	6.11464	6.2636	6.20691	6.00524		6.17587
303	300	Adaptor/scaffold	Aftph;Aftph	aftiphilin;aftiphilin iso2	§284;§284	Aftiphilin	Q80WT5;Q80WT5-2	http://www.phosphosite.org/proteinAction.do?id=11167&showAllSites=true	101.1	KEVTLDGsFEDTGNT			EVTLDGS*FEDTGNTER	2	925.378							56344	56604	56911		56821								88.9844	89.1608	89.7573		90.0496								12.1911	12.1421	12.7747
304	301	Adaptor/scaffold	Aftph;Aftph	aftiphilin;aftiphilin iso2	§284;§284	Aftiphilin	Q80WT5;Q80WT5-2	http://www.phosphosite.org/proteinAction.do?id=11167&showAllSites=true	101.1	KEVTLDGsFEDTGNT			EVTLDGS*FEDTGNTER	2	925.378							56367												89.0173												11.466
305	302	Adaptor/scaffold	Aftph;Aftph	aftiphilin;aftiphilin iso2	§311;§311	Aftiphilin	Q80WT5;Q80WT5-2	http://www.phosphosite.org/proteinAction.do?id=11167&showAllSites=true	101.1	AVADRGLsVEKQDLQ			GLS*VEK	2	356.667				27658					27479	27720						47.8374					47.7526	47.9035						3.63078					3.73518	3.70997
306	303	Adaptor/scaffold	Aftph;Aftph	aftiphilin;aftiphilin iso2	§391;§391	Aftiphilin	Q80WT5;Q80WT5-2	http://www.phosphosite.org/proteinAction.do?id=11167&showAllSites=true	101.1	KEENRKLtNPKSPDP			KLT*NPKSPDPDPTGQNALDDSAASMK	3	926.76						46254												74.7098												4.42713
307	304	Adaptor/scaffold	Aftph;Aftph	aftiphilin;aftiphilin iso2	§395;§395	Aftiphilin	Q80WT5;Q80WT5-2	http://www.phosphosite.org/proteinAction.do?id=11167&showAllSites=true	101.1	RKLTNPKsPDPDPTG			KLTNPKS*PDPDPTGQNALDDSAASMK	3	926.76			45024	46017		46233	45360		45860		45811	45881			72.9322	74.1565		74.6793	73.3458		74.1073		74.3844	74.4145			15.2916	15.1101		8.65956	9.02045		11.9066
308	305	Adaptor/scaffold	Aftph;Aftph	aftiphilin;aftiphilin iso2	§395;§395	Aftiphilin	Q80WT5;Q80WT5-2	http://www.phosphosite.org/proteinAction.do?id=11167&showAllSites=true	101.1	RKLTNPKsPDPDPTG			LTNPKS*PDPDPTGQNALDDSAASMK	3	884.062		50909							50674					80.4125							80.9189					16.8013							13.9318
309	306	Adaptor/scaffold	Aftph;Aftph	aftiphilin;aftiphilin iso2	§680;§680	Aftiphilin	Q80WT5;Q80WT5-2	http://www.phosphosite.org/proteinAction.do?id=11167&showAllSites=true	101.1	HLLETHSsPAKTREA			HLLETHSS*PAK	2	650.308	19028	19394			19580	20052	19062	19209	19717	19925	19638	19714	34.0214	34.6926			35.9003	36.4054	34.7225	34.84	35.912	36.1043	35.8777	36.0156	8.04239	9.62709			9.14448	9.78781	9.39903	8.06298	9.5157	9.02503
310	307	Adaptor/scaffold	Aftph;Aftph	aftiphilin;aftiphilin iso2	§680;§680	Aftiphilin	Q80WT5;Q80WT5-2	http://www.phosphosite.org/proteinAction.do?id=11167&showAllSites=true	101.1	HLLETHSsPAKTREA			HLLETHSS*PAK	3	433.875	18949	19328	18914	19403	19548	20050	19026	19167	19689	19913	19590	19684	33.9002	34.5919	34.7201	35.406	35.8512	36.3993	34.6681	34.7743	35.8647	36.0819	35.799	35.9729	10.3851	10.9872	10.7011	9.24565	9.22403	10.6021	10.2967	9.61439	11.2277	10.3458
311	308	Adaptor/scaffold	Aftph;Aftph	aftiphilin;aftiphilin iso2	10;10	Aftiphilin	Q80WT5;Q80WT5-2	http://www.phosphosite.org/proteinAction.do?id=11167&showAllSites=true	101.1	PDIIRMYsSSPPPLD			MYS*SSPPPLDNGAEDDEEDEFGEFGGFSEVSPSGVGFVDFDTPDYTRPK	4	1350.56	103845								103960				158.265								159				12.466								10.1593
312	309	Adaptor/scaffold	Aftph;Aftph	aftiphilin;aftiphilin iso2	11;11	Aftiphilin	Q80WT5;Q80WT5-2	http://www.phosphosite.org/proteinAction.do?id=11167&showAllSites=true	101.1	DIIRMYSsSPPPLDN			MYSS*SPPPLDNGAEDDEEDEFGEFGGFSEVSPSGVGFVDFDTPDYTRPK	4	1350.56				103947	103634		103300	103199								158.984	158.88		158.184	158.052								14.1475	22.5086		18.4056	21.0747
313	310	Adaptor/scaffold	Aftph;Aftph	aftiphilin;aftiphilin iso2	12;12	Aftiphilin	Q80WT5;Q80WT5-2	http://www.phosphosite.org/proteinAction.do?id=11167&showAllSites=true	101.1	IIRMYSSsPPPLDNG			M#YSSS*PPPLDNGAEDDEEDEFGEFGGFSEVSPSGVGFVDFDTPDYTRPK	4	1354.56										102935		102308										157.161		157.25										11.2581
314	311	Adaptor/scaffold	Aftph;Aftph	aftiphilin;aftiphilin iso2	12;12	Aftiphilin	Q80WT5;Q80WT5-2	http://www.phosphosite.org/proteinAction.do?id=11167&showAllSites=true	101.1	IIRMYSSsPPPLDNG			MYSSS*PPPLDNGAEDDEEDEFGEFGGFSEVSPSGVGFVDFDTPDYTRPK	4	1350.56			102872												157.716												5.42136
315	312	Adaptor/scaffold	Aftph;Aftph	aftiphilin;aftiphilin iso2	12;12	Aftiphilin	Q80WT5;Q80WT5-2	http://www.phosphosite.org/proteinAction.do?id=11167&showAllSites=true	101.1	IIRMYSSsPPPLDNG			SSS*PPPLDNGAEDDEEDEFGEFGGFSEVSPSGVGFVDFDTPDYTRPK	4	1277.04			101510												155.633												6.91721
316	313	Adaptor/scaffold	Aftph;Aftph	aftiphilin;aftiphilin iso2	613;613	Aftiphilin	Q80WT5;Q80WT5-2	http://www.phosphosite.org/proteinAction.do?id=11167&showAllSites=true	101.1	ETMGTLGtPKMHSVS			TLGT*PK	2	348.67		17780	17485	17703			17437	17769	17623			17838		32.2574	32.4929	32.6468			32.1872	32.6354	32.6178			32.9886		4.18509	4.0804	4.21896			4.098	4.0804	4.26922
317	314	Adaptor/scaffold	Aftph;Aftph	aftiphilin;aftiphilin iso2	613;613	Aftiphilin	Q80WT5;Q80WT5-2	http://www.phosphosite.org/proteinAction.do?id=11167&showAllSites=true	101.1	ETMGTLGtPKMHSVS			TLGT*PK	2	348.67				18093								18199				33.2208								33.5285				4.00612
318	315	Adaptor/scaffold	Aftph;Aftph	aftiphilin;aftiphilin iso2	97;97	Aftiphilin	Q80WT5;Q80WT5-2	http://www.phosphosite.org/proteinAction.do?id=11167&showAllSites=true	101.1	KDITAELsTPVKSQS			DITAELS*TPVK	2	627.305												57273												90.6322
319	316	Adaptor/scaffold	Aftph;Aftph	aftiphilin;aftiphilin iso2	9;9	Aftiphilin	Q80WT5;Q80WT5-2	http://www.phosphosite.org/proteinAction.do?id=11167&showAllSites=true	101.1	EPDIIRMySSSPPPL			MY*SSSPPPLDNGAEDDEEDEFGEFGGFSEVSPSGVGFVDFDTPDYTRPK	4	1350.56		103090			102772						103514	103614		157.015			157.571						159.116	159.24		6.68825			10.3757
320	317	Adaptor/scaffold	Ahi1;Ahi1	AHI1;AHI1 iso2	§181;§181	Jouberin	Q8K3E5;Q8K3E5-2	http://www.phosphosite.org/proteinAction.do?id=15838&showAllSites=true	119.6	HEITSRDsPVHPKCL			AVSNDNEDTNGDGVHEITSRDS*PVHPK	3	990.767	32561	32676	31961	32753	32503	32930	32065	32272	32489	32758	32626	32704	54.29	54.4081	54.2332	55.2273	55.1866	55.5882	54.2781	54.438	55.0157	55.1872	55.4201	55.5234	14.5735	17.4597	13.8447	17.4908	20.342	21.7375	16.1051	13.7545	20.2204	17.6716
321	318	Adaptor/scaffold	Ahi1;Ahi1	AHI1;AHI1 iso2	§181;§181	Jouberin	Q8K3E5;Q8K3E5-2	http://www.phosphosite.org/proteinAction.do?id=15838&showAllSites=true	119.6	HEITSRDsPVHPKCL			AVSNDNEDTNGDGVHEITSRDS*PVHPK	3	990.767	32510	32691	31923	32705	32514	32942	32078	32239	32541	32739		32750	54.2146	54.4304	54.1751	55.1522	55.2042	55.6066	54.2982	54.3862	55.1066	55.1513		55.5936	16.9281	18.0511	18.3665	19.8601	16.5986	20.3206	18.2874	17.4461	14.6946	17.2154
322	319	Adaptor/scaffold	Ahi1;Ahi1	AHI1;AHI1 iso2	§181;§181	Jouberin	Q8K3E5;Q8K3E5-2	http://www.phosphosite.org/proteinAction.do?id=15838&showAllSites=true	119.6	HEITSRDsPVHPKCL			AVSNDNEDTNGDGVHEITSRDS*PVHPK	3	990.767		32639	31951	32746			32093	32228						54.353	54.217	55.2149			54.3207	54.3687						19.433	17.9788	18.4389			19.251	18.4647
323	320	Adaptor/scaffold	Ahi1;Ahi1	AHI1;AHI1 iso2	§181;§181	Jouberin	Q8K3E5;Q8K3E5-2	http://www.phosphosite.org/proteinAction.do?id=15838&showAllSites=true	119.6	HEITSRDsPVHPKCL			AVSNDNEDTNGDGVHEITSRDS*PVHPK	3	990.767							32124												54.3708												15.7721
324	321	Adaptor/scaffold	Ahi1;Ahi1	AHI1;AHI1 iso2	§181;§181	Jouberin	Q8K3E5;Q8K3E5-2	http://www.phosphosite.org/proteinAction.do?id=15838&showAllSites=true	119.6	HEITSRDsPVHPKCL			AVSNDNEDTNGDGVHEITSRDS*PVHPK	4	743.327	32467	32672	31909	32711	32498	32904	32055	32184	32475	32777	32642	32680	54.1557	54.3997	54.1508	55.1601	55.1767	55.5446	54.2621	54.3049	54.9948	55.212	55.4412	55.4895	16.0232	16.2749	16.0329	15.1319	16.0048	16.752	14.51	16.1791	15.8013	14.9586
325	322	Adaptor/scaffold	Ahi1;Ahi1	AHI1;AHI1 iso2	§181;§181	Jouberin	Q8K3E5;Q8K3E5-2	http://www.phosphosite.org/proteinAction.do?id=15838&showAllSites=true	119.6	HEITSRDsPVHPKCL			AVSNDNEDTNGDGVHEITSRDS*PVHPK	4	743.327		32300		32688			32061					32908		53.8528		55.1271			54.273					55.8373		6.2815		16.2857			8.72354
326	323	Adaptor/scaffold	Ahi1;Ahi1	AHI1;AHI1 iso2	§181;§181	Jouberin	Q8K3E5;Q8K3E5-2	http://www.phosphosite.org/proteinAction.do?id=15838&showAllSites=true	119.6	HEITSRDsPVHPKCL			DS*PVHPK	2	430.189		9718		9671	9698			9637	9806	9831				19.2819		19.7763	19.4408			19.2797	19.6272	19.539				5.91009		5.62342	5.36856			4.68825	5.98716	5.767
327	324	Adaptor/scaffold	Ahi1;Ahi1	AHI1;AHI1 iso2	§26, 29;§26, 29	Jouberin	Q8K3E5;Q8K3E5-2	http://www.phosphosite.org/proteinAction.do?id=15838&showAllSites=true	119.6	KTPTADDsDDSREKT;TADDSDDsREKTGIE			GKTPTADDS*DDS*REK	3	594.559		10757										10871		21.0713										21.6037		3.97469
328	325	Adaptor/scaffold	Ahi1;Ahi1	AHI1;AHI1 iso2	§26;§26	Jouberin	Q8K3E5;Q8K3E5-2	http://www.phosphosite.org/proteinAction.do?id=15838&showAllSites=true	119.6	KTPTADDsDDSREKT			GKTPTADDS*DDSR	2	722.783	10370	10640	10276	10548	10462	10688	10253	10388	10460	10710	10661	10773	19.8777	20.8832	20.735	21.2027	20.8044	21.3884	20.1562	20.5015	20.7256	21.1272	21.1549	21.4447	11.0311	12.8996	10.9747	12.0665	7.67778	11.1898	7.065	11.6556	11.3716	12.1273
329	326	Adaptor/scaffold	Ahi1;Ahi1	AHI1;AHI1 iso2	§26;§26	Jouberin	Q8K3E5;Q8K3E5-2	http://www.phosphosite.org/proteinAction.do?id=15838&showAllSites=true	119.6	KTPTADDsDDSREKT			GKTPTADDS*DDSR	3	482.191		10675												20.9394												13.58
330	327	Adaptor/scaffold	Ahi1;Ahi1	AHI1;AHI1 iso2	§26;§26	Jouberin	Q8K3E5;Q8K3E5-2	http://www.phosphosite.org/proteinAction.do?id=15838&showAllSites=true	119.6	KTPTADDsDDSREKT			GKTPTADDS*DDSREK	2	851.352	9721	9700	9401	9662	9693	9869	9565	9766	9811	9759	9873	9995	18.8404	19.2513	19.1801	19.7611	19.4307	20.0072	18.9614	19.4873	19.6341	19.4243	19.7935	20.1192	7.52288	7.60033	8.04528	11.4179	4.98716	8.5817	11.083	7.60206	10.8386	11.0721
331	328	Adaptor/scaffold	Ahi1;Ahi1	AHI1;AHI1 iso2	§26;§26	Jouberin	Q8K3E5;Q8K3E5-2	http://www.phosphosite.org/proteinAction.do?id=15838&showAllSites=true	119.6	KTPTADDsDDSREKT			GKTPTADDS*DDSREK	3	567.904	9714		9382	9669			9551	9745	9790	9745	9881	10000	18.8308		19.1483	19.7734			18.943	19.4529	19.5996	19.4027	19.8073	20.1259	10.2147		11.4306	9.85387			9.07676	11.8069	11.6108	9.78516
332	329	Adaptor/scaffold	Ahi1;Ahi1	AHI1;AHI1 iso2	§26;§26	Jouberin	Q8K3E5;Q8K3E5-2	http://www.phosphosite.org/proteinAction.do?id=15838&showAllSites=true	119.6	KTPTADDsDDSREKT			TPTADDS*DDSREK	2	758.794	10506	10813	10579	10693	10659	10845	10433	10531	10609	10877	10819	10915	20.1315	21.1619	21.2562	21.4308	21.149	21.6429	20.4682	20.7272	20.9726	21.3949	21.4208	21.6783	5.73283	14.308	4.42946	12.4425	10.7167	10.4271	5.40012	13.1612	9.5391	14.6757
333	330	Adaptor/scaffold	Ahi1;Ahi1	AHI1;AHI1 iso2	§26;§26	Jouberin	Q8K3E5;Q8K3E5-2	http://www.phosphosite.org/proteinAction.do?id=15838&showAllSites=true	119.6	KTPTADDsDDSREKT			TPTADDS*DDSREK	2	758.794			10521												21.1566												11.0701
334	331	Adaptor/scaffold	Ahi1;Ahi1	AHI1;AHI1 iso2	§26;§26	Jouberin	Q8K3E5;Q8K3E5-2	http://www.phosphosite.org/proteinAction.do?id=15838&showAllSites=true	119.6	KTPTADDsDDSREKT			TPTADDS*DDSREK	3	506.198	10559							10553					20.2347							20.7624					6.67162							5.39041
335	332	Adaptor/scaffold	Ahi1;Ahi1	AHI1;AHI1 iso2	§856;§856	Jouberin	Q8K3E5;Q8K3E5-2	http://www.phosphosite.org/proteinAction.do?id=15838&showAllSites=true	119.6	NKNLSMTsPPPGPAK			NLSM#TS*PPPGPAK	2	696.815		32826							32631		32742			54.6571							55.2422		55.5975			7.14935							8.03245
336	333	Adaptor/scaffold	Ahi1;Ahi1	AHI1;AHI1 iso2	§856;§856	Jouberin	Q8K3E5;Q8K3E5-2	http://www.phosphosite.org/proteinAction.do?id=15838&showAllSites=true	119.6	NKNLSMTsPPPGPAK			NLSMTS*PPPGPAK	2	688.818	48817	49084		49091	48786	49138	48420	48570	48871		48839	48924	77.5467	77.8319		78.5427	78.4595	78.8111	77.7018	77.7707	78.3828		78.7037	78.7437	10.2534	7.78516		7.64207	9.06298	10.248	7.91009	7.86967	8.58004
337	334	Adaptor/scaffold	Ahi1;Ahi1	AHI1;AHI1 iso2	§974, 978;§974, 978	Jouberin	Q8K3E5;Q8K3E5-2	http://www.phosphosite.org/proteinAction.do?id=15838&showAllSites=true	119.6	PPKVKERsPPLTPKE;KERSPPLtPKEKTKP			ERS*PPLT*PK	3	395.509	25087	25282		25257						25214	25147		43.4369	43.7343		44.3378						44.2638	44.4912		6.3098	4.54363		4.27491						5.97881
338	335	Adaptor/scaffold	Ahi1;Ahi1	AHI1;AHI1 iso2	§974;§974	Jouberin	Q8K3E5;Q8K3E5-2	http://www.phosphosite.org/proteinAction.do?id=15838&showAllSites=true	119.6	PPKVKERsPPLTPKE			ERS*PPLTPK	3	368.853	24842				24905		24539	24703		25143	24958		43.0653				44.1403		43.2734	43.431		44.1577	44.1972		4.98297				6.04383		4.59688	5.15927		4.48945
339	336	Adaptor/scaffold	Ahi1;Ahi1	AHI1;AHI1 iso2	103;103	Jouberin	Q8K3E5;Q8K3E5-2	http://www.phosphosite.org/proteinAction.do?id=15838&showAllSites=true	119.6	PVPTKPEsSPSDVCD			KVPVPTKPES*SPSDVCDSAVEGEQK	3	917.425	41059				40937	41431				41253		41052	66.5301				67.3187	67.8519				67.3837		67.5501	11.1568				12.1238	8.95861				12.3716
340	337	Adaptor/scaffold	Ahi1;Ahi1	AHI1;AHI1 iso2	104;104	Jouberin	Q8K3E5;Q8K3E5-2	http://www.phosphosite.org/proteinAction.do?id=15838&showAllSites=true	119.6	VPTKPESsPSDVCDS			KVPVPTKPESS*PSDVCDSAVEGEQK	3	917.425		41338							41017			41101		66.8534							67.2633			67.6203		7.03621							13.4191
341	338	Adaptor/scaffold	Ahi1;Ahi1	AHI1;AHI1 iso2	20, §26;20, §26	Jouberin	Q8K3E5;Q8K3E5-2	http://www.phosphosite.org/proteinAction.do?id=15838&showAllSites=true	119.6	QEKVRGKtPTADDSD;KTPTADDsDDSREKT			GKT*PTADDS*DDSR	2	762.766	11426											11668	21.7578											22.9083	4.79588
342	339	Adaptor/scaffold	Ahi1;Ahi1	AHI1;AHI1 iso2	20, §26;20, §26	Jouberin	Q8K3E5;Q8K3E5-2	http://www.phosphosite.org/proteinAction.do?id=15838&showAllSites=true	119.6	QEKVRGKtPTADDSD;KTPTADDsDDSREKT			GKT*PTADDS*DDSREK	3	594.559					10463			10339									20.8059			20.4203									3.89963			5.45346
343	340	Adaptor/scaffold	Ahi1;Ahi1	AHI1;AHI1 iso2	22, 29;22, 29	Jouberin	Q8K3E5;Q8K3E5-2	http://www.phosphosite.org/proteinAction.do?id=15838&showAllSites=true	119.6	KVRGKTPtADDSDDS;TADDSDDsREKTGIE			GKTPT*ADDSDDS*REK	3	594.559	10462												20.0531												3.95468
344	341	Adaptor/scaffold	Akap10;Akap10	AKAP10;AKAP10 iso3	§52;§52	A-kinase anchor protein 10, mitochondrial	O88845;O88845-3	http://www.phosphosite.org/proteinAction.do?id=18193&showAllSites=true	73.6	KASVAVHsPQKSTKN			ASVAVHS*PQK	2	552.266												16543												30.8887
345	342	Adaptor/scaffold	Akap10;Akap10;Akap10	AKAP10;AKAP10 iso3;AKAP10 iso2	§181;§181;102	A-kinase anchor protein 10, mitochondrial	O88845;O88845-3;O88845-2	http://www.phosphosite.org/proteinAction.do?id=18193&showAllSites=true	73.6	LNTVKQSsLAEPVSP			QSS*LAEPVSPSK	2	655.305								35583												59.3035												10.2857
346	343	Adaptor/scaffold	Akap10;Akap10;Akap10	AKAP10;AKAP10 iso3;AKAP10 iso2	§187;§187;108	A-kinase anchor protein 10, mitochondrial	O88845;O88845-3;O88845-2	http://www.phosphosite.org/proteinAction.do?id=18193&showAllSites=true	73.6	SSLAEPVsPSKRHET			QSSLAEPVS*PSKR	2	733.356						31171		30512		30944								53.0254		51.8622		52.5319								5.70997		7.79048		7.75945
347	344	Adaptor/scaffold	Akap10;Akap10;Akap10	AKAP10;AKAP10 iso3;AKAP10 iso2	§187;§187;108	A-kinase anchor protein 10, mitochondrial	O88845;O88845-3;O88845-2	http://www.phosphosite.org/proteinAction.do?id=18193&showAllSites=true	73.6	SSLAEPVsPSKRHET			QSSLAEPVS*PSKR	3	489.24						31152	30314	30496	30745									52.9978	51.7057	51.838	52.4496									8.06148	7.36251	7.00305	6.767
348	345	Adaptor/scaffold	Akap10;Akap10;Akap10	AKAP10;AKAP10 iso3;AKAP10 iso2	§281;§281;202	A-kinase anchor protein 10, mitochondrial	O88845;O88845-3;O88845-2	http://www.phosphosite.org/proteinAction.do?id=18193&showAllSites=true	73.6	GSRNSCSsPLRELSE			NSCSS*PLR	2	500.7												20175												36.772
349	346	Adaptor/scaffold	Akap10;Akap10;Akap10	AKAP10;AKAP10 iso3;AKAP10 iso2	§96;§96;17	A-kinase anchor protein 10, mitochondrial	O88845;O88845-3;O88845-2	http://www.phosphosite.org/proteinAction.do?id=18193&showAllSites=true	73.6	ATLKKQPsHMEAAHF			KQPS*HMEAAHFGDLGR	4	465.961							39042			39855	39692								64.4019			65.4109	65.693								8.84164			5.49349
350	347	Adaptor/scaffold	Akap10;Akap10;Akap10	AKAP10;AKAP10 iso3;AKAP10 iso2	180;180;101	A-kinase anchor protein 10, mitochondrial	O88845;O88845-3;O88845-2	http://www.phosphosite.org/proteinAction.do?id=18193&showAllSites=true	73.6	SLNTVKQsSLAEPVS			QS*SLAEPVSPSKR	3	489.24							30041	30226											51.3146	51.4539											6.74232	5.76447
351	348	Adaptor/scaffold	Akap12	AKAP12	§11	A-kinase anchor protein 12	Q9WTQ5	http://www.phosphosite.org/proteinAction.do?id=6741&showAllSites=true	180.6	GSSTEQRsPEQPAES			S*PEQPAESDTPSELELSGHGPAAEASGAAGDPADADPATK	3	1304.23	60645	60917			60552			60320	60765			60720	94.3808	94.683			95.2203			94.5044	95.2603			95.5738	12.0788	5.92445			11.1451			10.7258	7.75449
352	349	Adaptor/scaffold	Akap12	AKAP12	§11	A-kinase anchor protein 12	Q9WTQ5	http://www.phosphosite.org/proteinAction.do?id=6741&showAllSites=true	180.6	GSSTEQRsPEQPAES			S*PEQPAESDTPSELELSGHGPAAEASGAAGDPADADPATK	4	978.425					60494			60262	60733	60886							95.1359			94.4233	95.2163	95.2286							16.6946			23.8327	20.3799	16.4976
353	350	Adaptor/scaffold	Akap12	AKAP12	§18	A-kinase anchor protein 12	Q9WTQ5	http://www.phosphosite.org/proteinAction.do?id=6741&showAllSites=true	180.6	SPEQPAEsDTPSELE			SPEQPAES*DTPSELELSGHGPAAEASGAAGDPADADPATK	4	978.425	60591								60627				94.301								95.0658				19.6383								21.6162
354	351	Adaptor/scaffold	Akap12	AKAP12	§18	A-kinase anchor protein 12	Q9WTQ5	http://www.phosphosite.org/proteinAction.do?id=6741&showAllSites=true	180.6	SPEQPAEsDTPSELE			SPEQPAES*DTPSELELSGHGPAAEASGAAGDPADADPATK	4	978.425									60650												95.098												22.2741
355	352	Adaptor/scaffold	Akap12;Akap12	AKAP12;AKAP12 iso2	§1190;1085	A-kinase anchor protein 12	Q9WTQ5;Q9WTQ5-2	http://www.phosphosite.org/proteinAction.do?id=6741&showAllSites=true	180.6	AAQTEGPsTPSSFPA			QSQVTEEEAAAAQTEGPS*TPSSFPAQEEHR	3	1093.81							49332	49317	49865	49864	49653	49735							78.9841	78.8116	79.7696	79.5542	79.8464	79.8864							14.8356	19.5719	13.9706	18.71
356	353	Adaptor/scaffold	Akap12;Akap12	AKAP12;AKAP12 iso2	§1191;1086	A-kinase anchor protein 12	Q9WTQ5;Q9WTQ5-2	http://www.phosphosite.org/proteinAction.do?id=6741&showAllSites=true	180.6	AQTEGPStPSSFPAQ			QSQVTEEEAAAAQTEGPST*PSSFPAQEEHR	3	1093.81		49943				50152	49356	49583			49704			79.0387				80.2396	79.0186	79.1858			79.9185			14.0635				13.6799	6.5867	4.02
357	354	Adaptor/scaffold	Akap12;Akap12	AKAP12;AKAP12 iso2	§1191;1086	A-kinase anchor protein 12	Q9WTQ5;Q9WTQ5-2	http://www.phosphosite.org/proteinAction.do?id=6741&showAllSites=true	180.6	AQTEGPStPSSFPAQ			QSQVTEEEAAAAQTEGPST*PSSFPAQEEHR	3	1093.81						50045												80.0907												21.2967
358	355	Adaptor/scaffold	Akap12;Akap12	AKAP12;AKAP12 iso2	§1292;1187	A-kinase anchor protein 12	Q9WTQ5;Q9WTQ5-2	http://www.phosphosite.org/proteinAction.do?id=6741&showAllSites=true	180.6	SNEEQSIsPEKREMG			CQETESNEEQSIS*PEKR	2	1065.94								24406				24907								42.9425				44.0925								7.5986
359	356	Adaptor/scaffold	Akap12;Akap12	AKAP12;AKAP12 iso2	§1292;1187	A-kinase anchor protein 12	Q9WTQ5;Q9WTQ5-2	http://www.phosphosite.org/proteinAction.do?id=6741&showAllSites=true	180.6	SNEEQSIsPEKREMG			CQETESNEEQSIS*PEKR	3	710.96	24613	24804	24478	24805	24573	25017	24206	24288	24538	24797	24613	24801	42.7016	42.9922	43.2828	43.6202	43.6084	44.0644	42.7368	42.7703	43.4025	43.6086	43.636	43.9407	10.6459	10.9788	11.6596	10.5287	14.6073	15.5017	13.4101	13.4353	12.0306	12.4353
360	357	Adaptor/scaffold	Akap12;Akap12	AKAP12;AKAP12 iso2	§1292;1187	A-kinase anchor protein 12	Q9WTQ5;Q9WTQ5-2	http://www.phosphosite.org/proteinAction.do?id=6741&showAllSites=true	180.6	SNEEQSIsPEKREMG			CQETESNEEQSIS*PEKR	3	710.96					24483												43.4779												8.23359
361	358	Adaptor/scaffold	Akap12;Akap12	AKAP12;AKAP12 iso2	§1645;1540	A-kinase anchor protein 12	Q9WTQ5;Q9WTQ5-2	http://www.phosphosite.org/proteinAction.do?id=6741&showAllSites=true	180.6	SGNLTKEsPDTNGPK			AEADASGNLTKES*PDTNGPK	2	1041.45				28396			27800	27997	28201	28404	28270					48.9006			48.0811	48.249	48.81	48.896	49.085					12.1029			10.0888	11.1331	16.4248	14.6253
362	359	Adaptor/scaffold	Akap12;Akap12	AKAP12;AKAP12 iso2	§1645;1540	A-kinase anchor protein 12	Q9WTQ5;Q9WTQ5-2	http://www.phosphosite.org/proteinAction.do?id=6741&showAllSites=true	180.6	SGNLTKEsPDTNGPK			AEADASGNLTKES*PDTNGPK	3	694.639	28216	28286	27722	28357	28155	28570	27706		28112	28429	28196		48.0166	48.0901	48.0689	48.835	48.8957	49.2881	47.9384		48.6816	48.9322	48.9773		13.3809	12.1931	12.9872	13.9788	12.0438	13.4935	12.0721		13.719	11.9355
363	360	Adaptor/scaffold	Akap12;Akap12	AKAP12;AKAP12 iso2	§234;129	A-kinase anchor protein 12	Q9WTQ5;Q9WTQ5-2	http://www.phosphosite.org/proteinAction.do?id=6741&showAllSites=true	180.6	GTLKQAQsSTEIPLQ			QAQS*STEIPLQAESGQGTEEEAAKDGEENR	3	1090.47							47833												76.8742												16.0429
364	361	Adaptor/scaffold	Akap12;Akap12	AKAP12;AKAP12 iso2	§235;130	A-kinase anchor protein 12	Q9WTQ5;Q9WTQ5-2	http://www.phosphosite.org/proteinAction.do?id=6741&showAllSites=true	180.6	TLKQAQSsTEIPLQA			QAQSS*TEIPLQAESGQGTEEEAAK	2	1285.07										52879												83.815												5.97062
365	362	Adaptor/scaffold	Akap12;Akap12	AKAP12;AKAP12 iso2	§265, §273;160, 168	A-kinase anchor protein 12	Q9WTQ5;Q9WTQ5-2	http://www.phosphosite.org/proteinAction.do?id=6741&showAllSites=true	180.6	ENREKEPtKPLESPT;KPLESPTsPVSNETT	ERK2		EKEPT*KPLESPTS*PVSNETTSSFK	4	695.813						50927												81.3447												5.13668
366	363	Adaptor/scaffold	Akap12;Akap12	AKAP12;AKAP12 iso2	§265;160	A-kinase anchor protein 12	Q9WTQ5;Q9WTQ5-2	http://www.phosphosite.org/proteinAction.do?id=6741&showAllSites=true	180.6	ENREKEPtKPLESPT			EKEPT*KPLESPTSPVSNETTSSFK	3	900.76	47769												76.0563												4.5867
367	364	Adaptor/scaffold	Akap12;Akap12	AKAP12;AKAP12 iso2	§270, §272;165, 167	A-kinase anchor protein 12	Q9WTQ5;Q9WTQ5-2	http://www.phosphosite.org/proteinAction.do?id=6741&showAllSites=true	180.6	EPTKPLEsPTSPVSN;TKPLESPtSPVSNET			EPTKPLES*PT*SPVSNETTSSFK	3	841.703					55638												88.1936												7.39577
368	365	Adaptor/scaffold	Akap12;Akap12	AKAP12;AKAP12 iso2	§270, §273, §282;165, 168, 177	A-kinase anchor protein 12	Q9WTQ5;Q9WTQ5-2	http://www.phosphosite.org/proteinAction.do?id=6741&showAllSites=true	180.6	EPTKPLEsPTSPVSN;KPLESPTsPVSNETT;VSNETTSsFKKFFTH	ERK2		EKEPTKPLES*PTS*PVSNETTSS*FKK	3	996.769	43648	43854	43036			44050	43230	43330		43909	43576	43666	70.1965	70.4099	70.1272			71.5702	70.3263	70.3399		71.145	71.2112	71.2666	4.54363	4.21538	4.07676			5.42481	4.11577	4.24795		4.29414
369	366	Adaptor/scaffold	Akap12;Akap12	AKAP12;AKAP12 iso2	§270, §273, §282;165, 168, 177	A-kinase anchor protein 12	Q9WTQ5;Q9WTQ5-2	http://www.phosphosite.org/proteinAction.do?id=6741&showAllSites=true	180.6	EPTKPLEsPTSPVSN;KPLESPTsPVSNETT;VSNETTSsFKKFFTH	ERK2		EKEPTKPLES*PTS*PVSNETTSS*FKK	3	996.769											43535	43727											71.152	71.356
370	367	Adaptor/scaffold	Akap12;Akap12	AKAP12;AKAP12 iso2	§270, §273, 279;165, 168, §174	A-kinase anchor protein 12	Q9WTQ5;Q9WTQ5-2	http://www.phosphosite.org/proteinAction.do?id=6741&showAllSites=true	180.6	EPTKPLEsPTSPVSN;KPLESPTsPVSNETT;TSPVSNEtTSSFKKF	ERK2		EKEPTKPLES*PTS*PVSNET*TSSFKK	3	996.769								43470												70.5371												4.35556
371	368	Adaptor/scaffold	Akap12;Akap12	AKAP12;AKAP12 iso2	§270, §273, 280;165, 168, 175	A-kinase anchor protein 12	Q9WTQ5;Q9WTQ5-2	http://www.phosphosite.org/proteinAction.do?id=6741&showAllSites=true	180.6	EPTKPLEsPTSPVSN;KPLESPTsPVSNETT;SPVSNETtSSFKKFF	ERK2		EKEPTKPLES*PTS*PVSNETT*SSFKK	3	996.769					43605	43934											71.1029	71.4063											4.68194	4.6038
372	369	Adaptor/scaffold	Akap12;Akap12	AKAP12;AKAP12 iso2	§270, §273, 281;165, 168, 176	A-kinase anchor protein 12	Q9WTQ5;Q9WTQ5-2	http://www.phosphosite.org/proteinAction.do?id=6741&showAllSites=true	180.6	EPTKPLEsPTSPVSN;KPLESPTsPVSNETT;PVSNETTsSFKKFFT	ERK2		EKEPTKPLES*PTS*PVSNETTS*SFKK	3	996.769					43525				43603								70.9904				70.9187								4.05306				4.26281
373	370	Adaptor/scaffold	Akap12;Akap12	AKAP12;AKAP12 iso2	§270, §273;165, 168	A-kinase anchor protein 12	Q9WTQ5;Q9WTQ5-2	http://www.phosphosite.org/proteinAction.do?id=6741&showAllSites=true	180.6	EPTKPLEsPTSPVSN;KPLESPTsPVSNETT	ERK2		EKEPTKPLES*PTS*PVSNETTSSFK	3	927.415	50528	50749	49799	50641	50398	50803	50020	50194	50552	50815	50418	50508	79.9697	80.19	79.7352	80.7282	80.7424	81.1695	79.9667	80.0572	80.747	80.8991	80.9386	80.9919	5.24795	5.39041	5.08092	5.93554	6.30892	5.38616	5.3098	5.23062	5.42136	5.53018
374	371	Adaptor/scaffold	Akap12;Akap12	AKAP12;AKAP12 iso2	§270, §273;165, 168	A-kinase anchor protein 12	Q9WTQ5;Q9WTQ5-2	http://www.phosphosite.org/proteinAction.do?id=6741&showAllSites=true	180.6	EPTKPLEsPTSPVSN;KPLESPTsPVSNETT	ERK2		EKEPTKPLES*PTS*PVSNETTSSFK	4	695.813	50598	50850		50749	50527			50290	50620				80.0676	80.3302		80.8814	80.9224			80.1929	80.8421				7.82391	7.16368		6.01011	5.49349			10.0521	6.35458
375	372	Adaptor/scaffold	Akap12;Akap12	AKAP12;AKAP12 iso2	§270, §273;165, 168	A-kinase anchor protein 12	Q9WTQ5;Q9WTQ5-2	http://www.phosphosite.org/proteinAction.do?id=6741&showAllSites=true	180.6	EPTKPLEsPTSPVSN;KPLESPTsPVSNETT	ERK2		EPTKPLES*PTS*PVSNETTSSFK	3	841.703		55895				55912		55355	55719	55957		55785		87.4962				88.4293		87.3511	88.0571	88.1747		88.503		7.767				9.04431		7.45593	8.45717	8.32883
376	373	Adaptor/scaffold	Akap12;Akap12	AKAP12;AKAP12 iso2	§270;165	A-kinase anchor protein 12	Q9WTQ5;Q9WTQ5-2	http://www.phosphosite.org/proteinAction.do?id=6741&showAllSites=true	180.6	EPTKPLEsPTSPVSN			EKEPTKPLES*PTSPVSNETTSSFK	3	900.76	47671	47838	46937	47780	47536	47859	47103	47319	47538	47824	47535	47655	75.9202	76.0605	75.6807	76.686	76.6876	76.9963	75.8324	76.0114	76.4981	76.6832	76.8502	76.9461	15.1739	13.7696	13.752	9.04964	16.7878	8.4828	17.1226	17.4685	11.9318	16.0778
377	374	Adaptor/scaffold	Akap12;Akap12	AKAP12;AKAP12 iso2	§270;165	A-kinase anchor protein 12	Q9WTQ5;Q9WTQ5-2	http://www.phosphosite.org/proteinAction.do?id=6741&showAllSites=true	180.6	EPTKPLEsPTSPVSN			EKEPTKPLES*PTSPVSNETTSSFK	3	900.76										47789												76.6307												10.8794
378	375	Adaptor/scaffold	Akap12;Akap12	AKAP12;AKAP12 iso2	§272;167	A-kinase anchor protein 12	Q9WTQ5;Q9WTQ5-2	http://www.phosphosite.org/proteinAction.do?id=6741&showAllSites=true	180.6	TKPLESPtSPVSNET			EKEPTKPLESPT*SPVSNETTSSFK	3	900.76			45430												73.508												5.92082
379	376	Adaptor/scaffold	Akap12;Akap12	AKAP12;AKAP12 iso2	§272;167	A-kinase anchor protein 12	Q9WTQ5;Q9WTQ5-2	http://www.phosphosite.org/proteinAction.do?id=6741&showAllSites=true	180.6	TKPLESPtSPVSNET			EKEPTKPLESPT*SPVSNETTSSFK	4	675.822		47898		47813		47919		47403		47860		47712		76.1435		76.732		77.0797		76.1298		76.733		77.027		12.118		7.84466		11.0391		6.93554		12.4237
380	377	Adaptor/scaffold	Akap12;Akap12	AKAP12;AKAP12 iso2	§273;168	A-kinase anchor protein 12	Q9WTQ5;Q9WTQ5-2	http://www.phosphosite.org/proteinAction.do?id=6741&showAllSites=true	180.6	KPLESPTsPVSNETT	ERK2		EKEPTKPLESPTS*PVSNETTSSFK	3	900.76	46182	46379	45523	46379	46049	46517	45660	45852	46170	46351	46148	46258	73.7868	73.9705	73.6416	74.6692	74.57	75.0798	73.7653	73.9219	74.546	74.5786	74.8589	74.9452	12.1068	12.9788	7.79588	12.9957	19.6234	18.3585	14.6946	16.7305	15.4034	16.6198
381	378	Adaptor/scaffold	Akap12;Akap12	AKAP12;AKAP12 iso2	§273;168	A-kinase anchor protein 12	Q9WTQ5;Q9WTQ5-2	http://www.phosphosite.org/proteinAction.do?id=6741&showAllSites=true	180.6	KPLESPTsPVSNETT	ERK2		EKEPTKPLESPTS*PVSNETTSSFK	4	675.822									47660												76.6707												7.50169
382	379	Adaptor/scaffold	Akap12;Akap12	AKAP12;AKAP12 iso2	§282;177	A-kinase anchor protein 12	Q9WTQ5;Q9WTQ5-2	http://www.phosphosite.org/proteinAction.do?id=6741&showAllSites=true	180.6	VSNETTSsFKKFFTH			EKEPTKPLESPTSPVSNETTSS*FKK	4	707.845	38317	38529	37642	38645		38650	37782	38016	38318			38510	62.6646	62.8933	62.4749	63.7302		63.8959	62.623	62.8004	63.4647			63.9454	12.0405	10.5072	10.6289	7.68825		10.8447	11.1062	12.3605	10.5086
383	380	Adaptor/scaffold	Akap12;Akap12	AKAP12;AKAP12 iso2	§282;177	A-kinase anchor protein 12	Q9WTQ5;Q9WTQ5-2	http://www.phosphosite.org/proteinAction.do?id=6741&showAllSites=true	180.6	VSNETTSsFKKFFTH			EKEPTKPLESPTSPVSNETTSS*FKK	4	707.845							37808					38486							62.6606					63.9112							11.5376
384	381	Adaptor/scaffold	Akap12;Akap12	AKAP12;AKAP12 iso2	§350;245	A-kinase anchor protein 12	Q9WTQ5;Q9WTQ5-2	http://www.phosphosite.org/proteinAction.do?id=6741&showAllSites=true	180.6	GTDQARLsADYEKVE			EQEAEKVDEEEGEKTEPAPAEEQEPAEGTDQARLS*ADYEK	4	1136.24	42412		41993		42240	42746	41920			42615		42491	68.445		68.6581		69.1741	69.7267	68.4758			69.3162		69.6037	14.2351		6.83863		13.4237	12.0506	4.12321			7.00393
385	382	Adaptor/scaffold	Akap12;Akap12	AKAP12;AKAP12 iso2	§350;245	A-kinase anchor protein 12	Q9WTQ5;Q9WTQ5-2	http://www.phosphosite.org/proteinAction.do?id=6741&showAllSites=true	180.6	GTDQARLsADYEKVE			EQEAEKVDEEEGEKTEPAPAEEQEPAEGTDQARLS*ADYEK	5	909.195	42417												68.4515												8.36452
386	383	Adaptor/scaffold	Akap12;Akap12	AKAP12;AKAP12 iso2	§350;245	A-kinase anchor protein 12	Q9WTQ5;Q9WTQ5-2	http://www.phosphosite.org/proteinAction.do?id=6741&showAllSites=true	180.6	GTDQARLsADYEKVE			LS*ADYEK	2	453.186				28975	28702						28801					49.7279	49.6824						49.8412					4.43297	5.30715
387	384	Adaptor/scaffold	Akap12;Akap12	AKAP12;AKAP12 iso2	§350;245	A-kinase anchor protein 12	Q9WTQ5;Q9WTQ5-2	http://www.phosphosite.org/proteinAction.do?id=6741&showAllSites=true	180.6	GTDQARLsADYEKVE			LS*ADYEKVELPLEDQVGDLEALSEK	3	957.458	97193	97356		97370	97085	97358		96987	97294	97812	96901	97097	148.064	148.194		148.883	148.823	149.162		148.48	148.738	149.248	148.925	149.165	14.7055	12.279		11.5952	15.4318	11.6716		5.8962	12.2441	8.83268
388	385	Adaptor/scaffold	Akap12;Akap12	AKAP12;AKAP12 iso2	§350;245	A-kinase anchor protein 12	Q9WTQ5;Q9WTQ5-2	http://www.phosphosite.org/proteinAction.do?id=6741&showAllSites=true	180.6	GTDQARLsADYEKVE			LS*ADYEKVELPLEDQVGDLEALSEK	3	957.458								96701		97601										148.05		148.925										14.7799		13.8069
389	386	Adaptor/scaffold	Akap12;Akap12	AKAP12;AKAP12 iso2	§353;248	A-kinase anchor protein 12	Q9WTQ5;Q9WTQ5-2	http://www.phosphosite.org/proteinAction.do?id=6741&showAllSites=true	180.6	QARLSADyEKVELPL			LSADY*EKVELPLEDQVGDLEALSEK	3	957.458			96365		97382		96621								147.697		149.274		147.908								11.7423		6.26201		11.4609
390	387	Adaptor/scaffold	Akap12;Akap12	AKAP12;AKAP12 iso2	§371;266	A-kinase anchor protein 12	Q9WTQ5;Q9WTQ5-2	http://www.phosphosite.org/proteinAction.do?id=6741&showAllSites=true	180.6	VGDLEALsEKCAPLA			LSADYEKVELPLEDQVGDLEALS*EK	3	957.458		88965		88899								88640		135.41		136.04								136.302		7.59688		10.9066
391	388	Adaptor/scaffold	Akap12;Akap12	AKAP12;AKAP12 iso2	§371;266	A-kinase anchor protein 12	Q9WTQ5;Q9WTQ5-2	http://www.phosphosite.org/proteinAction.do?id=6741&showAllSites=true	180.6	VGDLEALsEKCAPLA			VELPLEDQVGDLEALS*EK	3	688.664					90041	90322		89632		90470		90004					138.13	138.462		137.293		138.111		138.339					7.73993	12.0768		10.0655		11.9666
392	389	Adaptor/scaffold	Akap12;Akap12	AKAP12;AKAP12 iso2	§467;362	A-kinase anchor protein 12	Q9WTQ5;Q9WTQ5-2	http://www.phosphosite.org/proteinAction.do?id=6741&showAllSites=true	180.6	HTQLTDLsPEEKMLP			EVCVSGGDHTQLTDLS*PEEK	2	1140.99		51743			51359		50957							81.5951			82.1144		81.3006							8.02411			10.3054		6.78781
393	390	Adaptor/scaffold	Akap12;Akap12	AKAP12;AKAP12 iso2	§467;362	A-kinase anchor protein 12	Q9WTQ5;Q9WTQ5-2	http://www.phosphosite.org/proteinAction.do?id=6741&showAllSites=true	180.6	HTQLTDLsPEEKMLP			EVCVSGGDHTQLTDLS*PEEK	3	760.995	51313	51589	50623	51479	51259	51646	50881	51057	51350	51565	51320	51386	81.0808	81.3734	80.9137	81.9242	81.9712	82.3602	81.1892	81.2687	81.8827	81.9553	82.2186	82.249	12.082	11.5575	11.9547	11.4698	11.7645	12.5735	10.8794	12.58	10.983	11.7905
394	391	Adaptor/scaffold	Akap12;Akap12	AKAP12;AKAP12 iso2	§467;362	A-kinase anchor protein 12	Q9WTQ5;Q9WTQ5-2	http://www.phosphosite.org/proteinAction.do?id=6741&showAllSites=true	180.6	HTQLTDLsPEEKMLP			EVCVSGGDHTQLTDLS*PEEK	3	760.995				52003												82.6688												5.90309
395	392	Adaptor/scaffold	Akap12;Akap12	AKAP12;AKAP12 iso2	§489;384	A-kinase anchor protein 12	Q9WTQ5;Q9WTQ5-2	http://www.phosphosite.org/proteinAction.do?id=6741&showAllSites=true	180.6	SEVEMLSsQERIKVQ			HPEGIVSEVEM#LSS*QER	3	674.966	71694	71240										71011	110.27	109.538										110.422	10.091	6.16052
396	393	Adaptor/scaffold	Akap12;Akap12	AKAP12;AKAP12 iso2	§489;384	A-kinase anchor protein 12	Q9WTQ5;Q9WTQ5-2	http://www.phosphosite.org/proteinAction.do?id=6741&showAllSites=true	180.6	SEVEMLSsQERIKVQ			HPEGIVSEVEMLSS*QER	3	669.634	74233	74360	73412	74296	74075	74437	73640	73779	74223	74413		74139	113.931	114.033	113.526	114.615	114.715	115.09	113.857	113.906	114.589	114.648		114.964	9.72584	10.5114	9.4908	9.66756	9.26841	9.95468	10.9281	14.1739	11.6819	10.1925
397	394	Adaptor/scaffold	Akap12;Akap12	AKAP12;AKAP12 iso2	§505;400	A-kinase anchor protein 12	Q9WTQ5;Q9WTQ5-2	http://www.phosphosite.org/proteinAction.do?id=6741&showAllSites=true	180.6	SPLKKLFsSSGLKKL			KLFS*SSGLK	2	523.768	50659									50906			80.1542									81.0219			3.90309									4.71897
398	395	Adaptor/scaffold	Akap12;Akap12	AKAP12;AKAP12 iso2	§505;400	A-kinase anchor protein 12	Q9WTQ5;Q9WTQ5-2	http://www.phosphosite.org/proteinAction.do?id=6741&showAllSites=true	180.6	SPLKKLFsSSGLKKL			LFS*SSGLK	2	459.72	64593	64744	63863	64729	64431	64750	64031	64249	64623	64824	64433	64571	100.029	100.148	99.772	100.838	100.777	101.091	99.9741	100.097	100.757	100.812	100.978	101.073	5.10073	5.09098	4.92082	4.74958	5.07883	4.97881	5.00524	4.97062	5.12843	4.94692
399	396	Adaptor/scaffold	Akap12;Akap12	AKAP12;AKAP12 iso2	§505;400	A-kinase anchor protein 12	Q9WTQ5;Q9WTQ5-2	http://www.phosphosite.org/proteinAction.do?id=6741&showAllSites=true	180.6	SPLKKLFsSSGLKKL			LFS*SSGLKK	2	523.768		48144		48130		48223	47468		47916	48181				76.489		77.1737		77.5074	76.3425		77.0254	77.1797				4.64207		4.06854		3.90658	4.01909		4.04383	3.66555
400	397	Adaptor/scaffold	Akap12;Akap12	AKAP12;AKAP12 iso2	§506;401	A-kinase anchor protein 12	Q9WTQ5;Q9WTQ5-2	http://www.phosphosite.org/proteinAction.do?id=6741&showAllSites=true	180.6	PLKKLFSsSGLKKLS			LFSS*SGLK	2	459.72			54542												86.4715												4.20971
401	398	Adaptor/scaffold	Akap12;Akap12	AKAP12;AKAP12 iso2	§507;402	A-kinase anchor protein 12	Q9WTQ5;Q9WTQ5-2	http://www.phosphosite.org/proteinAction.do?id=6741&showAllSites=true	180.6	LKKLFSSsGLKKLSG			LFSSS*GLK	2	459.72	55219	55462			55115	55470	54743	54952	55224	55502	55104	55255	86.6128	86.8834			87.4378	87.8013	86.6808	86.7763	87.3439	87.522	87.5922	87.7352	4.39577	4.47625			4.79588	4.17914	4.62709	4.6925	4.55909	4.59176
402	399	Adaptor/scaffold	Akap12;Akap12	AKAP12;AKAP12 iso2	§507;402	A-kinase anchor protein 12	Q9WTQ5;Q9WTQ5-2	http://www.phosphosite.org/proteinAction.do?id=6741&showAllSites=true	180.6	LKKLFSSsGLKKLSG			LFSSS*GLKK	2	523.768										40580												66.4304												4.06298
403	400	Adaptor/scaffold	Akap12;Akap12	AKAP12;AKAP12 iso2	§540, §543;435, 438	A-kinase anchor protein 12	Q9WTQ5;Q9WTQ5-2	http://www.phosphosite.org/proteinAction.do?id=6741&showAllSites=true	180.6	YQHIQTEsPESADEQ;IQTESPEsADEQKGE			GGGGGDEEPGEYQHIQTES*PES*ADEQK	3	997.712						40355		39784	39979	40243								66.3192		65.3137	65.8028	65.955								8.91364		9.41341	9.52871	9.14206
404	401	Adaptor/scaffold	Akap12;Akap12	AKAP12;AKAP12 iso2	§540, §543;435, 438	A-kinase anchor protein 12	Q9WTQ5;Q9WTQ5-2	http://www.phosphosite.org/proteinAction.do?id=6741&showAllSites=true	180.6	YQHIQTEsPESADEQ;IQTESPEsADEQKGE			GGGGGDEEPGEYQHIQTES*PES*ADEQK	3	997.712								39767												65.288												10.7235
405	402	Adaptor/scaffold	Akap12;Akap12	AKAP12;AKAP12 iso2	§583;478	A-kinase anchor protein 12	Q9WTQ5;Q9WTQ5-2	http://www.phosphosite.org/proteinAction.do?id=6741&showAllSites=true	180.6	AEAEEGAtSDGEKKR			GPSEAPQEAEAEEGAT*SDGEK	2	1084.93						31108					30818							52.934					52.7573							10.644
406	403	Adaptor/scaffold	Akap12;Akap12	AKAP12;AKAP12 iso2	§584;479	A-kinase anchor protein 12	Q9WTQ5;Q9WTQ5-2	http://www.phosphosite.org/proteinAction.do?id=6741&showAllSites=true	180.6	EAEEGATsDGEKKRE			GPSEAPQEAEAEEGATS*DGEK	2	1084.93	31790	31954	31167	31918	31602	32074	30326	31478	31760	31974	31835	31902	53.1666	53.3492	53.0601	53.9892	53.8459	54.3274	51.7213	53.2531	53.9334	54.0305	54.2368	54.3388	15.2248	11.7033	9.51713	7.90658	10.1186	12.3019	13.8297	16.5867	8.78252	9.81248
407	404	Adaptor/scaffold	Akap12;Akap12	AKAP12;AKAP12 iso2	§584;479	A-kinase anchor protein 12	Q9WTQ5;Q9WTQ5-2	http://www.phosphosite.org/proteinAction.do?id=6741&showAllSites=true	180.6	EAEEGATsDGEKKRE			GPSEAPQEAEAEEGATS*DGEK	2	1084.93							31303												53.1499												9.767
408	405	Adaptor/scaffold	Akap12;Akap12	AKAP12;AKAP12 iso2	§584;479	A-kinase anchor protein 12	Q9WTQ5;Q9WTQ5-2	http://www.phosphosite.org/proteinAction.do?id=6741&showAllSites=true	180.6	EAEEGATsDGEKKRE			GPSEAPQEAEAEEGATS*DGEK	3	723.622	31777	30978	30193	31896	31601	32101	31276	30522	31708	30946	31834	31867	53.1463	51.9554	51.6509	53.9603	53.8446	54.3664	53.1111	51.8784	53.8586	52.5345	54.2324	54.2891	11.6126	9.49621	10.6402	14.0773	11.8013	12.2557	11.3665	11.1451	10.7077	10.7905
409	406	Adaptor/scaffold	Akap12;Akap12	AKAP12;AKAP12 iso2	§584;479	A-kinase anchor protein 12	Q9WTQ5;Q9WTQ5-2	http://www.phosphosite.org/proteinAction.do?id=6741&showAllSites=true	180.6	EAEEGATsDGEKKRE			GPSEAPQEAEAEEGATS*DGEK	3	723.622		31902	31138		30641	31068		31454		31972	30793	30809		53.2777	53.0193		52.4666	52.8778		53.2186		54.0279	52.7214	52.7565		13.0526	11.9872		13.3696	10.3449		10.4237		12.0339
410	407	Adaptor/scaffold	Akap12;Akap12	AKAP12;AKAP12 iso2	§598;493	A-kinase anchor protein 12	Q9WTQ5;Q9WTQ5-2	http://www.phosphosite.org/proteinAction.do?id=6741&showAllSites=true	180.6	EGITPWAsFKKMVTP			EGITPWAS*FK	2	608.276	83043	83242	82300	83188	82902	83211	82488	82675	83150	83362	82840	82961	126.74	126.924	126.486	127.561	127.552	127.893	126.73	126.817	127.529	127.638	127.698	127.846	6.02965	6.41454	5.93554	6.38934	6.25649	6.12263	7.08778	7.07109	6.84466	6.90309
411	408	Adaptor/scaffold	Akap12;Akap12	AKAP12;AKAP12 iso2	§598;493	A-kinase anchor protein 12	Q9WTQ5;Q9WTQ5-2	http://www.phosphosite.org/proteinAction.do?id=6741&showAllSites=true	180.6	EGITPWAsFKKMVTP			EGITPWAS*FK	2	608.276								82666	83164											126.802	127.55											5.77211	6.19586
412	409	Adaptor/scaffold	Akap12;Akap12	AKAP12;AKAP12 iso2	§598;493	A-kinase anchor protein 12	Q9WTQ5;Q9WTQ5-2	http://www.phosphosite.org/proteinAction.do?id=6741&showAllSites=true	180.6	EGITPWAsFKKMVTP			EGITPWAS*FKK	2	672.323	66253	66436	65526	66389	66115	66516	65729	65919	66317	66542		66277	102.419	102.607	102.177	103.228	103.216	103.635	102.425	102.528	103.205	103.278		103.543	6.53611	6.15304	6.86012	6.82391	6.284	6.64397	6.42597	6.49894	6.44491	6.64975
413	410	Adaptor/scaffold	Akap12;Akap12	AKAP12;AKAP12 iso2	§598;493	A-kinase anchor protein 12	Q9WTQ5;Q9WTQ5-2	http://www.phosphosite.org/proteinAction.do?id=6741&showAllSites=true	180.6	EGITPWAsFKKMVTP			EGITPWAS*FKK	3	448.551	66205	66415	65518	66362	66105	66482	65693	65897	66294	66511	66094	66268	102.348	102.577	102.163	103.187	103.2	103.585	102.376	102.498	103.172	103.232	103.385	103.529	5.11862	5.88941	5.78781	4.91009	6.02503	5.97881	5.21896	5.83863	6.82102	6.27084
414	411	Adaptor/scaffold	Akap12;Akap12	AKAP12;AKAP12 iso2	§613, §615;508, 510	A-kinase anchor protein 12	Q9WTQ5;Q9WTQ5-2	http://www.phosphosite.org/proteinAction.do?id=6741&showAllSites=true	180.6	KKRVRRPsESDKEEE;RVRRPSEsDKEEELD			RPS*ES*DKEEELDKVK	3	650.282	29249	29422	28727	29341	29119	29616	28737	28927	29179	29380	29235		49.5204	49.7314	49.5296	50.2576	50.2815	50.7947	49.4331	49.5902	50.2055	50.2917	50.471		9.67572	9.36351	9.54975	8.72354	10.0458	9.31515	10.327	10.6364	7.68403	9.37882
415	412	Adaptor/scaffold	Akap12;Akap12	AKAP12;AKAP12 iso2	§613, §615;508, 510	A-kinase anchor protein 12	Q9WTQ5;Q9WTQ5-2	http://www.phosphosite.org/proteinAction.do?id=6741&showAllSites=true	180.6	KKRVRRPsESDKEEE;RVRRPSEsDKEEELD			VRRPS*ES*DKEEELDKVK	3	735.338			27014												47.0536												6.10182
416	413	Adaptor/scaffold	Akap12;Akap12	AKAP12;AKAP12 iso2	§613, §615;508, 510	A-kinase anchor protein 12	Q9WTQ5;Q9WTQ5-2	http://www.phosphosite.org/proteinAction.do?id=6741&showAllSites=true	180.6	KKRVRRPsESDKEEE;RVRRPSEsDKEEELD			VRRPS*ES*DKEEELDKVK	4	551.755	27261	27469	26971	27446	27285	27802	26840	27020	27339	27518	27403	27437	46.6375	46.9168	46.9876	47.5384	47.6311	48.1829	46.6799	46.8252	47.5517	47.6128	47.8249	47.8798	13.6459	10.3979	10.1035	12.3747	12.308	11.9136	12.4559	10.3288	11.9431	10.6968
417	414	Adaptor/scaffold	Akap12;Akap12	AKAP12;AKAP12 iso2	§613, §615;508, 510	A-kinase anchor protein 12	Q9WTQ5;Q9WTQ5-2	http://www.phosphosite.org/proteinAction.do?id=6741&showAllSites=true	180.6	KKRVRRPsESDKEEE;RVRRPSEsDKEEELD			VRRPS*ES*DKEEELDKVK	4	551.755	27283												46.6697												11.5331
418	415	Adaptor/scaffold	Akap12;Akap12	AKAP12;AKAP12 iso2	§613;508	A-kinase anchor protein 12	Q9WTQ5;Q9WTQ5-2	http://www.phosphosite.org/proteinAction.do?id=6741&showAllSites=true	180.6	KKRVRRPsESDKEEE			RPS*ESDKEEELDK	3	547.905	18077	18195	17879	18172	18034	18558	17893	18059		18415	18200	18260	32.5946	32.8619	33.0711	33.338	33.338	33.9994	32.891	33.0733		33.61	33.5012	33.6246	5.87615	7.85699	7.97062	6.56384	6.78252	8.07883	8.4023	8.54363		8.95861
419	416	Adaptor/scaffold	Akap12;Akap12	AKAP12;AKAP12 iso2	§613;508	A-kinase anchor protein 12	Q9WTQ5;Q9WTQ5-2	http://www.phosphosite.org/proteinAction.do?id=6741&showAllSites=true	180.6	KKRVRRPsESDKEEE			RPS*ESDKEEELDKVK	2	934.936	24855		24739		24837								43.0823		43.6844		44.0375								11.9469		8.85078		4.74715
420	417	Adaptor/scaffold	Akap12;Akap12	AKAP12;AKAP12 iso2	§613;508	A-kinase anchor protein 12	Q9WTQ5;Q9WTQ5-2	http://www.phosphosite.org/proteinAction.do?id=6741&showAllSites=true	180.6	KKRVRRPsESDKEEE			RPS*ESDKEEELDKVK	3	623.626	24806	25135	24671	24974	24707	25264	24422	24623	24791	25048	24794	25045	43.0047	43.4926	43.5817	43.8806	43.8433	44.458	43.0731	43.2765	43.7841	43.9937	43.9412	44.3366	11.5901	12.0453	10.1707	9.42946	11.3536	10.6716	10.7282	11.1135	9.42136	10.9666
421	418	Adaptor/scaffold	Akap12;Akap12	AKAP12;AKAP12 iso2	§613;508	A-kinase anchor protein 12	Q9WTQ5;Q9WTQ5-2	http://www.phosphosite.org/proteinAction.do?id=6741&showAllSites=true	180.6	KKRVRRPsESDKEEE			RPS*ESDKEEELDKVK	3	623.626	24793	25075						24581					42.9818	43.3878						43.2024					10.4157	11.1643						10.6478
422	419	Adaptor/scaffold	Akap12;Akap12	AKAP12;AKAP12 iso2	§613;508	A-kinase anchor protein 12	Q9WTQ5;Q9WTQ5-2	http://www.phosphosite.org/proteinAction.do?id=6741&showAllSites=true	180.6	KKRVRRPsESDKEEE			RPS*ESDKEEELDKVK	4	467.971	24794	25072	24668	24996	24736	25258	24434	24577	24796	25058	24804		42.9862	43.384	43.5779	43.9188	43.8846	44.45	43.095	43.1974	43.7937	44.0132	43.9578		12.5654	12.6925	13.3936	13.9706	13.5129	12.0367	12.8239	14.5607	12.8182	11.1878
423	420	Adaptor/scaffold	Akap12;Akap12	AKAP12;AKAP12 iso2	§613;508	A-kinase anchor protein 12	Q9WTQ5;Q9WTQ5-2	http://www.phosphosite.org/proteinAction.do?id=6741&showAllSites=true	180.6	KKRVRRPsESDKEEE			RPS*ESDKEEELDKVK	4	467.971									24811												43.8198												11.9706
424	421	Adaptor/scaffold	Akap12;Akap12	AKAP12;AKAP12 iso2	§635;530	A-kinase anchor protein 12	Q9WTQ5;Q9WTQ5-2	http://www.phosphosite.org/proteinAction.do?id=6741&showAllSites=true	180.6	TLSSTEStASGMQDE			SATLSSTEST*ASGMQDEVR	2	1018.93							49267												78.8895												4.19382
425	422	Adaptor/scaffold	Akap12;Akap12	AKAP12;AKAP12 iso2	§637;532	A-kinase anchor protein 12	Q9WTQ5;Q9WTQ5-2	http://www.phosphosite.org/proteinAction.do?id=6741&showAllSites=true	180.6	SSTESTAsGMQDEVR			SATLSSTESTAS*GMQDEVR	2	1018.93			49014						49690						78.6112						79.5248						11.6234						13.2147
426	423	Adaptor/scaffold	Akap12;Akap12	AKAP12;AKAP12 iso2	§637;532	A-kinase anchor protein 12	Q9WTQ5;Q9WTQ5-2	http://www.phosphosite.org/proteinAction.do?id=6741&showAllSites=true	180.6	SSTESTAsGMQDEVR			SATLSSTESTAS*GMQDEVR	3	679.621							49248	49350											78.862	78.8575											5.37986	9.42022
427	424	Adaptor/scaffold	Akap12;Akap12	AKAP12;AKAP12 iso2	§682, §683, §684;577, 578, 579	A-kinase anchor protein 12	Q9WTQ5;Q9WTQ5-2	http://www.phosphosite.org/proteinAction.do?id=6741&showAllSites=true	180.6	KKRARKAsSSDDEGG;KRARKASsSDDEGGP;RARKASSsDDEGGPR			KAS*S*S*DDEGGPR	2	723.223		10277		10509	10681	10869		10525		10900	10534	10728		20.2778		21.145	21.1882	21.6844		20.7158		21.4353	20.947	21.3685		9.82391		5.12494	4.13608	9.57025		10.1791		9.90658
428	425	Adaptor/scaffold	Akap12;Akap12	AKAP12;AKAP12 iso2	§682, §683, §684;577, 578, 579	A-kinase anchor protein 12	Q9WTQ5;Q9WTQ5-2	http://www.phosphosite.org/proteinAction.do?id=6741&showAllSites=true	180.6	KKRARKAsSSDDEGG;KRARKASsSDDEGGP;RARKASSsDDEGGPR			KAS*S*S*DDEGGPR	2	723.223		10604				10556					10852	11050		20.8293				21.1672					21.4778	21.9118		5.451				8.49349
429	426	Adaptor/scaffold	Akap12;Akap12	AKAP12;AKAP12 iso2	§682, §683, §684;577, 578, 579	A-kinase anchor protein 12	Q9WTQ5;Q9WTQ5-2	http://www.phosphosite.org/proteinAction.do?id=6741&showAllSites=true	180.6	KKRARKAsSSDDEGG;KRARKASsSDDEGGP;RARKASSsDDEGGPR			KAS*S*S*DDEGGPR	2	723.223												10433												20.8384
430	427	Adaptor/scaffold	Akap12;Akap12	AKAP12;AKAP12 iso2	§682;577	A-kinase anchor protein 12	Q9WTQ5;Q9WTQ5-2	http://www.phosphosite.org/proteinAction.do?id=6741&showAllSites=true	180.6	KKRARKAsSSDDEGG			KAS*SSDDEGGPR	2	643.256		7917	7641	7597	7899	7975			7884	7934	7881	7874		15.8906	15.9265	16.0064	16.0392	16.6975			15.9137	16.1096	16.089	16.2127		9.78516	6.35655	8.83565	9.36552	8.23958			6.31695	8.25571
431	428	Adaptor/scaffold	Akap12;Akap12	AKAP12;AKAP12 iso2	§682;577	A-kinase anchor protein 12	Q9WTQ5;Q9WTQ5-2	http://www.phosphosite.org/proteinAction.do?id=6741&showAllSites=true	180.6	KKRARKAsSSDDEGG			KAS*SSDDEGGPR	2	643.256											8026	8042											16.3483	16.5345
432	429	Adaptor/scaffold	Akap12;Akap12	AKAP12;AKAP12 iso2	§725, §726, §733;620, 621, §628	A-kinase anchor protein 12	Q9WTQ5;Q9WTQ5-2	http://www.phosphosite.org/proteinAction.do?id=6741&showAllSites=true	180.6	EQDQAHGsSSPEPAG;QDQAHGSsSPEPAGS;SSPEPAGsPSEGEGV			DKEADALPASTQEQDQAHGS*S*SPEPAGS*PSEGEGVSTWESFK	4	1143.46			73193	74079		74002				74068	73746				113.211	114.303		114.45				114.149	114.452				5.03527	3.42251		5.39254				4.67162
433	430	Adaptor/scaffold	Akap12;Akap12	AKAP12;AKAP12 iso2	§725, §727, §733;620, 622, §628	A-kinase anchor protein 12	Q9WTQ5;Q9WTQ5-2	http://www.phosphosite.org/proteinAction.do?id=6741&showAllSites=true	180.6	EQDQAHGsSSPEPAG;DQAHGSSsPEPAGSP;SSPEPAGsPSEGEGV			DKEADALPASTQEQDQAHGS*SS*PEPAGS*PSEGEGVSTWESFK	4	1143.46							73356												113.447												5.44129
434	431	Adaptor/scaffold	Akap12;Akap12	AKAP12;AKAP12 iso2	§726, §727, §733;621, 622, §628	A-kinase anchor protein 12	Q9WTQ5;Q9WTQ5-2	http://www.phosphosite.org/proteinAction.do?id=6741&showAllSites=true	180.6	QDQAHGSsSPEPAGS;DQAHGSSsPEPAGSP;SSPEPAGsPSEGEGV			DKEADALPASTQEQDQAHGSS*S*PEPAGS*PSEGEGVSTWESFK	4	1143.46				73924	73776							73799				114.084	114.283							114.469				4.8041	4.67572
435	432	Adaptor/scaffold	Akap12;Akap12	AKAP12;AKAP12 iso2	§726;621	A-kinase anchor protein 12	Q9WTQ5;Q9WTQ5-2	http://www.phosphosite.org/proteinAction.do?id=6741&showAllSites=true	180.6	QDQAHGSsSPEPAGS			DKEADALPASTQEQDQAHGSS*SPEPAGSPSEGEGVSTWESFK	4	1103.48				64998												101.227												6.53611
436	433	Adaptor/scaffold	Akap12;Akap12	AKAP12;AKAP12 iso2	§767;662	A-kinase anchor protein 12	Q9WTQ5;Q9WTQ5-2	http://www.phosphosite.org/proteinAction.do?id=6741&showAllSites=true	180.6	LEERAEDsGAEQLAS			AEDS*GAEQLASEIEPSREESWVSIK	3	943.094			81626	82485			81775				82146				125.479	126.53			125.669				126.673				3.88273	5.73283			5.83565
437	434	Adaptor/scaffold	Akap12;Akap12	AKAP12;AKAP12 iso2	§779;674	A-kinase anchor protein 12	Q9WTQ5;Q9WTQ5-2	http://www.phosphosite.org/proteinAction.do?id=6741&showAllSites=true	180.6	LASEIEPsREESWVS			AEDSGAEQLASEIEPS*REESWVSIKK	4	739.596			70913												109.922												13.284
438	435	Adaptor/scaffold	Akap12;Akap12	AKAP12;AKAP12 iso2	§786;681	A-kinase anchor protein 12	Q9WTQ5;Q9WTQ5-2	http://www.phosphosite.org/proteinAction.do?id=6741&showAllSites=true	180.6	SREESWVsIKKFIPG			AEDSGAEQLASEIEPSREESWVS*IK	3	943.094					80240	80572	79832	79948		80586	80161						123.656	124.035	122.838	122.848		123.601	123.781						15.0339	17.1135	16.032	18.8327		13.6216
439	436	Adaptor/scaffold	Akap12;Akap12	AKAP12;AKAP12 iso2	§786;681	A-kinase anchor protein 12	Q9WTQ5;Q9WTQ5-2	http://www.phosphosite.org/proteinAction.do?id=6741&showAllSites=true	180.6	SREESWVsIKKFIPG			AEDSGAEQLASEIEPSREESWVS*IKK	3	985.792					71429			71207	71634	71766							110.874			110.17	110.87	110.82							11.5528			16.8239	12.1255	11.7595
440	437	Adaptor/scaffold	Akap12;Akap12	AKAP12;AKAP12 iso2	§786;681	A-kinase anchor protein 12	Q9WTQ5;Q9WTQ5-2	http://www.phosphosite.org/proteinAction.do?id=6741&showAllSites=true	180.6	SREESWVsIKKFIPG			AEDSGAEQLASEIEPSREESWVS*IKK	4	739.596					71530	71875	71038	71242	71669			71591					111.018	111.378	110.102	110.22	110.922			111.259					7.37469	12.8928	6.767	11.2204	12.3665
441	438	Adaptor/scaffold	Akap12;Akap12	AKAP12;AKAP12 iso2	§786;681	A-kinase anchor protein 12	Q9WTQ5;Q9WTQ5-2	http://www.phosphosite.org/proteinAction.do?id=6741&showAllSites=true	180.6	SREESWVsIKKFIPG			AEDSGAEQLASEIEPSREESWVS*IKK	4	739.596					71407		71056										110.842		110.128										12.1884		10.6946
442	439	Adaptor/scaffold	Akap12;Akap12	AKAP12;AKAP12 iso2	§890;785	A-kinase anchor protein 12	Q9WTQ5;Q9WTQ5-2	http://www.phosphosite.org/proteinAction.do?id=6741&showAllSites=true	180.6	VTSAEERsPSWISAS			AVTSAEERS*PSWISASMTEPLEHAEGVATPPVGEVTEK	4	1015.73	83531		82700		83409	83712	82986	83120	83638	83766	83379		127.466		127.074		128.296	128.634	127.454	127.474	128.246	128.22	128.503		11.0685		14.7696		15.7645	16.0996	16.9172	14.9626	15.762	13.0209
443	440	Adaptor/scaffold	Akap12;Akap12	AKAP12;AKAP12 iso2	§890;785	A-kinase anchor protein 12	Q9WTQ5;Q9WTQ5-2	http://www.phosphosite.org/proteinAction.do?id=6741&showAllSites=true	180.6	VTSAEERsPSWISAS			AVTSAEERS*PSWISASMTEPLEHAEGVATPPVGEVTEK	4	1015.73						83740				83827								128.677				128.312								21.7471				11.8697
444	441	Adaptor/scaffold	Akap12;Akap12	AKAP12;AKAP12 iso2	§890;785	A-kinase anchor protein 12	Q9WTQ5;Q9WTQ5-2	http://www.phosphosite.org/proteinAction.do?id=6741&showAllSites=true	180.6	VTSAEERsPSWISAS			AVTSAEERS*PSWISASMTEPLEHAEGVATPPVGEVTEK	4	1015.73						83645												128.538												10.5361
445	442	Adaptor/scaffold	Akap12;Akap12	AKAP12;AKAP12 iso2	§890;785	A-kinase anchor protein 12	Q9WTQ5;Q9WTQ5-2	http://www.phosphosite.org/proteinAction.do?id=6741&showAllSites=true	180.6	VTSAEERsPSWISAS			S*PSWISASMTEPLEHAEGVATPPVGEVTEK	3	1072.83					89931	90170	89507										137.968	138.231	137.122										9.31158	10.475	6.48413
446	443	Adaptor/scaffold	Akap12;Akap12	AKAP12;AKAP12 iso2	§892;787	A-kinase anchor protein 12	Q9WTQ5;Q9WTQ5-2	http://www.phosphosite.org/proteinAction.do?id=6741&showAllSites=true	180.6	SAEERSPsWISASMT			AVTSAEERSPS*WISASMTEPLEHAEGVATPPVGEVTEK	4	1015.73					83367				83619			83509					128.236				128.219			128.655					20.9355				12.4365
447	444	Adaptor/scaffold	Akap12;Akap12	AKAP12;AKAP12 iso2	§892;787	A-kinase anchor protein 12	Q9WTQ5;Q9WTQ5-2	http://www.phosphosite.org/proteinAction.do?id=6741&showAllSites=true	180.6	SAEERSPsWISASMT			SPS*WISASMTEPLEHAEGVATPPVGEVTEK	3	1072.83									90164												137.929												5.0575
448	445	Adaptor/scaffold	Akap12;Akap12	AKAP12;AKAP12 iso2	213;108	A-kinase anchor protein 12	Q9WTQ5;Q9WTQ5-2	http://www.phosphosite.org/proteinAction.do?id=6741&showAllSites=true	180.6	ETVGESAsKESELKQ			KDEGEGAEASVGAGDHQEPGVETVGESAS*KESELK	4	899.15			41810			42662		42090		42556					68.3966			69.6028		68.5825		69.2335					7.94692			13.1785		14.6615		13.1543
449	446	Adaptor/scaffold	Akap12;Akap12	AKAP12;AKAP12 iso2	216;111	A-kinase anchor protein 12	Q9WTQ5;Q9WTQ5-2	http://www.phosphosite.org/proteinAction.do?id=6741&showAllSites=true	180.6	GESASKEsELKQSTE			KDEGEGAEASVGAGDHQEPGVETVGESASKES*ELK	4	899.15												42411												69.4887
450	447	Adaptor/scaffold	Akap12;Akap12	AKAP12;AKAP12 iso2	236;131	A-kinase anchor protein 12	Q9WTQ5;Q9WTQ5-2	http://www.phosphosite.org/proteinAction.do?id=6741&showAllSites=true	180.6	LKQAQSStEIPLQAE			QAQSST*EIPLQAESGQGTEEEAAK	2	1285.07					52549		52153										83.7907		82.9973										5.95861		10.567
451	448	Adaptor/scaffold	Akap12;Akap12	AKAP12;AKAP12 iso2	280;175	A-kinase anchor protein 12	Q9WTQ5;Q9WTQ5-2	http://www.phosphosite.org/proteinAction.do?id=6741&showAllSites=true	180.6	SPVSNETtSSFKKFF			EKEPTKPLESPTSPVSNETT*SSFKK	4	707.845											38458												63.9341
452	449	Adaptor/scaffold	Akap12;Akap12	AKAP12;AKAP12 iso2	281;176	A-kinase anchor protein 12	Q9WTQ5;Q9WTQ5-2	http://www.phosphosite.org/proteinAction.do?id=6741&showAllSites=true	180.6	PVSNETTsSFKKFFT			EKEPTKPLESPTSPVSNETTS*SFKK	4	707.845					38385												63.7112												10.8356
453	450	Adaptor/scaffold	Akap12;Akap12	AKAP12;AKAP12 iso2	783;678	A-kinase anchor protein 12	Q9WTQ5;Q9WTQ5-2	http://www.phosphosite.org/proteinAction.do?id=6741&showAllSites=true	180.6	IEPSREEsWVSIKKF			AEDSGAEQLASEIEPSREES*WVSIK	3	943.094	80276												122.682												15.7305
454	451	Adaptor/scaffold	Akap12;Akap12	AKAP12;AKAP12 iso2	910;805	A-kinase anchor protein 12	Q9WTQ5;Q9WTQ5-2	http://www.phosphosite.org/proteinAction.do?id=6741&showAllSites=true	180.6	EHAEGVAtPPVGEVT			SPSWISASMTEPLEHAEGVAT*PPVGEVTEK	3	1072.83	85916		85125	86103	85899	86111	85464	85511	86014	86298	85696	85862	130.975		130.643	131.83	131.928	132.161	131.076	130.991	131.725	131.906	131.886	132.124	13.9547		15.1451	11.4868	10.3197	15.983	8.55596	12.6198	15.6253	15.2472
455	452	Adaptor/scaffold	Akap12;Akap12	AKAP12;AKAP12 iso2	910;805	A-kinase anchor protein 12	Q9WTQ5;Q9WTQ5-2	http://www.phosphosite.org/proteinAction.do?id=6741&showAllSites=true	180.6	EHAEGVAtPPVGEVT			SPSWISASMTEPLEHAEGVAT*PPVGEVTEK	3	1072.83			85074		85796		85407	85566							130.568		131.777		130.993	131.072							13.8928		10.9066		10.0223	12.71
456	453	Adaptor/scaffold	Akap12;Akap12	AKAP12;AKAP12 iso2	910;805	A-kinase anchor protein 12	Q9WTQ5;Q9WTQ5-2	http://www.phosphosite.org/proteinAction.do?id=6741&showAllSites=true	180.6	EHAEGVAtPPVGEVT			SPSWISASMTEPLEHAEGVAT*PPVGEVTEK	3	1072.83								85535												131.026												12.3726
457	454	Adaptor/scaffold	Akap12;Akap12;Fgd6	AKAP12;AKAP12 iso2;FGD6	§299;§194;604	A-kinase anchor protein 12	Q9WTQ5;Q9WTQ5-2;Q69ZL1	http://www.phosphosite.org/proteinAction.do?id=6741&showAllSites=true	180.6	AGWRKKTsFKKPKED			KKTS*FK	2	409.712			1239		1801	2360				1552					2.58505		3.77147	5.00908				3.27366					4.24565		4.13549	4.14388				4.04431
458	455	Adaptor/scaffold	Akap12;Akap12;Fgd6	AKAP12;AKAP12 iso2;FGD6	§299;§194;604	A-kinase anchor protein 12	Q9WTQ5;Q9WTQ5-2;Q69ZL1	http://www.phosphosite.org/proteinAction.do?id=6741&showAllSites=true	180.6	AGWRKKTsFKKPKED			KKTS*FK	2	409.712					2048												4.27084												4.10846
459	456	Adaptor/scaffold	Akap12;Akap12;Fgd6	AKAP12;AKAP12 iso2;FGD6	298;193;603	A-kinase anchor protein 12	Q9WTQ5;Q9WTQ5-2;Q69ZL1	http://www.phosphosite.org/proteinAction.do?id=6741&showAllSites=true	180.6	WAGWRKKtSFKKPKE			KKT*SFK	2	409.712												1901												4.02349
460	457	Adaptor/scaffold	Akap13;Akap13	AKAP13;AKAP13 iso2	§1532;1528	A-kinase anchor protein 13	E9Q394;E9Q394-2	http://www.phosphosite.org/proteinAction.do?id=6147&showAllSites=true	303.8	LSPFRRHsWGPGKNA			RHS*WGPGK	3	335.487					16203												30.4425												5.34969
461	458	Adaptor/scaffold	Akap13;Akap13	AKAP13;AKAP13 iso2	§1569;1547	A-kinase anchor protein 13	E9Q394;E9Q394-2	http://www.phosphosite.org/proteinAction.do?id=6147&showAllSites=true	303.8	PIHRRSFsLEGLTGG			SFS*LEGLTGGGVGNKPSSSLEMSSANSSELR	3	1055.82	79980	80144	79163	80084	79833	80225	79394	79596		80187		79845	122.257	122.398	121.883	123.033	123.067	123.527	122.209	122.336		123.022		123.276	10.4597	18.3958	8.02182	16.4895	16.4413	8.62525	16.2993	18.0353		16.1506
462	459	Adaptor/scaffold	Akap13;Akap13	AKAP13;AKAP13 iso2	§1613;1591	A-kinase anchor protein 13	E9Q394;E9Q394-2	http://www.phosphosite.org/proteinAction.do?id=6147&showAllSites=true	303.8	RNSLMSLsEEHLEPD			NSLMSLS*EEHLEPDQR	3	655.619	62752			62916	62607	62966	62207		62802	62999	62634	62779	97.3912			98.2276	98.1634	98.5382	97.3583		98.1454	98.2066	98.3938	98.5096	8.96658			8.20273	8.61798	7.48945	8.61979		9.51856	9.5544
463	460	Adaptor/scaffold	Akap13;Akap13	AKAP13;AKAP13 iso2	§1613;1591	A-kinase anchor protein 13	E9Q394;E9Q394-2	http://www.phosphosite.org/proteinAction.do?id=6147&showAllSites=true	303.8	RNSLMSLsEEHLEPD			NSLMSLS*EEHLEPDQR	3	655.619				62942												98.2639												5.20482
464	461	Adaptor/scaffold	Akap13;Akap13	AKAP13;AKAP13 iso2	§1892;1870	A-kinase anchor protein 13	E9Q394;E9Q394-2	http://www.phosphosite.org/proteinAction.do?id=6147&showAllSites=true	303.8	TWKFLSHsTDSLNKI			FLSHS*TDSLNK	3	443.534						35833	34904	35123	35331									59.8642	58.4866	58.6546	59.1965									5.61798	5.75203	5.41341	5.58503
465	462	Adaptor/scaffold	Akap13;Akap13	AKAP13;AKAP13 iso2	§2462;2440	A-kinase anchor protein 13	E9Q394;E9Q394-2	http://www.phosphosite.org/proteinAction.do?id=6147&showAllSites=true	303.8	QDLRRTEsDSGLKKG			RTES*DSGLK	2	536.737		11645												22.4925												4.18046
466	463	Adaptor/scaffold	Akap13;Tbc1d24;Akap13;Sag;Sntn;Spata1;Slc11a2;Slc11a2	AKAP13;TBC1D24;AKAP13 iso2;SAG;SNTN;SPATA1;SLC11A2 iso2;SLC11A2 iso3	§1861;§322;§1839;207;37;152;543;573	A-kinase anchor protein 13	E9Q394;Q3UUG6;E9Q394-2;P20443;Q8C9X1;Q9D5R4;P49282-2;P49282-3	http://www.phosphosite.org/proteinAction.do?id=6147&showAllSites=true	303.8	TNRRSQQsVSLSKSV			S*VSLSK	2	350.667	24022	24302	23936	24319	24004	24540	23668	23900	24005	24294		24358	41.8215	42.2389	42.4887	42.9155	42.7785	43.3612	41.9389	42.1746	42.6082	42.8558		43.2774	3.91009	4.22403	4.02641	3.97881	4.05159	4.05799	3.95078	3.92812	3.75945	4.27572
467	464	Adaptor/scaffold	Akap13;Tbc1d24;Akap13;Sag;Sntn;Spata1;Slc11a2;Slc11a2	AKAP13;TBC1D24;AKAP13 iso2;SAG;SNTN;SPATA1;SLC11A2 iso2;SLC11A2 iso3	1863;324;1841;209;39;154;545;575	A-kinase anchor protein 13	E9Q394;Q3UUG6;E9Q394-2;P20443;Q8C9X1;Q9D5R4;P49282-2;P49282-3	http://www.phosphosite.org/proteinAction.do?id=6147&showAllSites=true	303.8	RRSQQSVsLSKSVSI			SVS*LSK	2	350.667		22684	22174	22595	22382		22066					22645		39.7933	39.824	40.3092	40.305		39.4876					40.6513		4.33724	3.73518	3.76195	3.92445		4.3279
468	465	Adaptor/scaffold	Akap1;Akap1;Akap1;Akap1;Akap1;Akap1	AKAP1;AKAP1 iso2;AKAP1 iso3;AKAP1 iso4;AKAP1 iso5;AKAP1 iso6	§101;§101;134;134;§101;§101	A-kinase anchor protein 1, mitochondrial	O08715;O08715-2;O08715-3;O08715-4;O08715-5;O08715-6	http://www.phosphosite.org/proteinAction.do?id=7076&showAllSites=true	92.1	TRQVRRRsESSGNLP			RRS*ESSGNLPSVADTR	3	604.618	32347		31737	32508	32291	32715	31880	32023	32281	32537	32390	32452	53.9858		53.9062	54.8728	54.8718	55.2762	54.013	54.0752	54.7185	54.8651	55.0698	55.1623	7.78252		7.5376	7.51856	6.92445	6.0575	7.10292	8.19997	7.63264	6.05355
469	466	Adaptor/scaffold	Akap1;Akap1;Akap1;Akap1;Akap1;Akap1	AKAP1;AKAP1 iso2;AKAP1 iso3;AKAP1 iso4;AKAP1 iso5;AKAP1 iso6	§103;§103;136;136;§103;§103	A-kinase anchor protein 1, mitochondrial	O08715;O08715-2;O08715-3;O08715-4;O08715-5;O08715-6	http://www.phosphosite.org/proteinAction.do?id=7076&showAllSites=true	92.1	QVRRRSEsSGNLPSV			SES*SGNLPSVADTR	2	750.322			45155				45405		45850	46091	45905	45979			73.1184				73.41		74.0945	74.2159	74.5157	74.5526			9.23958				8.1945		7.91721	9.04335
470	467	Adaptor/scaffold	Akap1;Akap1;Akap1;Akap1;Akap1;Akap1	AKAP1;AKAP1 iso2;AKAP1 iso3;AKAP1 iso4;AKAP1 iso5;AKAP1 iso6	§104;§104;137;137;§104;§104	A-kinase anchor protein 1, mitochondrial	O08715;O08715-2;O08715-3;O08715-4;O08715-5;O08715-6	http://www.phosphosite.org/proteinAction.do?id=7076&showAllSites=true	92.1	VRRRSESsGNLPSVA			RSESS*GNLPSVADTR	3	552.584			37459				37627	37763							62.2145				62.4035	62.4393							6.81531				5.5817	7.02733
471	468	Adaptor/scaffold	Akap1;Akap1;Akap1;Akap1;Akap1;Akap1	AKAP1;AKAP1 iso2;AKAP1 iso3;AKAP1 iso4;AKAP1 iso5;AKAP1 iso6	§395;§395;§428;§428;§395;§395	A-kinase anchor protein 1, mitochondrial	O08715;O08715-2;O08715-3;O08715-4;O08715-5;O08715-6	http://www.phosphosite.org/proteinAction.do?id=7076&showAllSites=true	92.1	TYVSCLSsPLSGPTK			TYVSCLSS*PLSGPTK	2	838.884		63785												98.7867												12.9031
472	469	Adaptor/scaffold	Akap1;Akap1;Akap1;Akap1;Akap1;Akap1	AKAP1;AKAP1 iso2;AKAP1 iso3;AKAP1 iso4;AKAP1 iso5;AKAP1 iso6	§55;§55;88;88;§55;§55	A-kinase anchor protein 1, mitochondrial	O08715;O08715-2;O08715-3;O08715-4;O08715-5;O08715-6	http://www.phosphosite.org/proteinAction.do?id=7076&showAllSites=true	92.1	AIKDRRLsEEACPGV			RLS*EEACPGVLSVAPTVTQPPGR	3	834.412	68397	69007	67716	68531		68717	67930	68065	68590	68716	68335	68456	105.522	106.338	105.337	106.329		106.823	105.626	105.636	106.486	106.421	106.64	106.71	12.757	16.7986	11.4547	12.1439		16.1669	11.2291	13.7986	16.5702	12.5482
473	470	Adaptor/scaffold	Akap1;Akap1;Akap1;Akap1;Akap1;Akap1	AKAP1;AKAP1 iso2;AKAP1 iso3;AKAP1 iso4;AKAP1 iso5;AKAP1 iso6	§55;§55;88;88;§55;§55	A-kinase anchor protein 1, mitochondrial	O08715;O08715-2;O08715-3;O08715-4;O08715-5;O08715-6	http://www.phosphosite.org/proteinAction.do?id=7076&showAllSites=true	92.1	AIKDRRLsEEACPGV			RLS*EEACPGVLSVAPTVTQPPGR	3	834.412		68615							68467					105.773							106.31					15.8697							14.3915
474	471	Adaptor/scaffold	Akap2;Akap2;Akap2	AKAP2;AKAP2 iso2;AKAP2 iso3	§27, §31;27, 31;27, 31	A-kinase anchor protein 2	O54931;O54931-2;O54931-3	http://www.phosphosite.org/proteinAction.do?id=4359&showAllSites=true	98.5	PHSKDHSsPFYSPSH;DHSSPFYsPSHNGLL			DHSS*PFYS*PSHNGLLADHHESLDNDVAR	4	820.09				59059				58544	58904		58858					92.6905				91.9504	92.593		92.9755					10.1018				14.5622	13.7033
475	472	Adaptor/scaffold	Akap2;Akap2;Akap2	AKAP2;AKAP2 iso2;AKAP2 iso3	§27, §33;27, 33;27, 33	A-kinase anchor protein 2	O54931;O54931-2;O54931-3	http://www.phosphosite.org/proteinAction.do?id=4359&showAllSites=true	98.5	PHSKDHSsPFYSPSH;SSPFYSPsHNGLLAD			DHSS*PFYSPS*HNGLLADHHESLDNDVAR	4	820.09					60323		59839										94.891		93.9839										4.84164		4.61798
476	473	Adaptor/scaffold	Akap2;Akap2;Akap2	AKAP2;AKAP2 iso2;AKAP2 iso3	§30, §33;30, 33;30, 33	A-kinase anchor protein 2	O54931;O54931-2;O54931-3	http://www.phosphosite.org/proteinAction.do?id=4359&showAllSites=true	98.5	KDHSSPFySPSHNGL;SSPFYSPsHNGLLAD			DHSSPFY*SPS*HNGLLADHHESLDNDVAR	4	820.09					60267												94.8129												11.4976
477	474	Adaptor/scaffold	Akap2;Akap2;Akap2	AKAP2;AKAP2 iso2;AKAP2 iso3	§31, §33;31, 33;31, 33	A-kinase anchor protein 2	O54931;O54931-2;O54931-3	http://www.phosphosite.org/proteinAction.do?id=4359&showAllSites=true	98.5	DHSSPFYsPSHNGLL;SSPFYSPsHNGLLAD			DHSSPFYS*PS*HNGLLADHHESLDNDVAR	4	820.09								60061	60482	60642										94.1267	94.8591	94.8795										5.17849	4.68825	4.29757
478	475	Adaptor/scaffold	Akap2;Akap2;Akap2	AKAP2;AKAP2 iso2;AKAP2 iso3	§31;31;31	A-kinase anchor protein 2	O54931;O54931-2;O54931-3	http://www.phosphosite.org/proteinAction.do?id=4359&showAllSites=true	98.5	DHSSPFYsPSHNGLL			DHSSPFYS*PSHNGLLADHHESLDNDVAR	5	640.28	56676	56900	55991	56874	56725	56918		56386	56802	57030	56579	56698	88.7065	88.948	88.5446	89.579	89.7456	89.8815		88.8526	89.6056	89.7149	89.7036	89.8043	19.7033	15.1415	19.6576	15.2874	12.8601	17.6925		18.5482	17.8356	20.6126
479	476	Adaptor/scaffold	Akap2;Akap2;Akap2	AKAP2;AKAP2 iso2;AKAP2 iso3	§31;31;31	A-kinase anchor protein 2	O54931;O54931-2;O54931-3	http://www.phosphosite.org/proteinAction.do?id=4359&showAllSites=true	98.5	DHSSPFYsPSHNGLL			DHSSPFYS*PSHNGLLADHHESLDNDVAR	5	640.28					56607												89.5774												15.6799
480	477	Adaptor/scaffold	Akap2;Akap2;Akap2	AKAP2;AKAP2 iso2;AKAP2 iso3	§33;33;33	A-kinase anchor protein 2	O54931;O54931-2;O54931-3	http://www.phosphosite.org/proteinAction.do?id=4359&showAllSites=true	98.5	SSPFYSPsHNGLLAD			DHSSPFYSPS*HNGLLADHHESLDNDVAR	5	640.28							56121												88.6677												18.6478
481	478	Adaptor/scaffold	Akap2;Akap2;Akap2	AKAP2;AKAP2 iso2;AKAP2 iso3	§44;44;44	A-kinase anchor protein 2	O54931;O54931-2;O54931-3	http://www.phosphosite.org/proteinAction.do?id=4359&showAllSites=true	98.5	LLADHHEsLDNDVAR			DHSSPFYSPSHNGLLADHHES*LDNDVAR	4	800.098	55431	55730	54737	55605		55822	55049	55186	55576	55801		55535	86.9136	87.263	86.7423	87.7539		88.2999	87.1123	87.1084	87.853	87.9519		88.1372	13.2048	8.57675	12.4522	8.43533		7.09259	8.37572	13.3242	18.4597	13.3354
482	479	Adaptor/scaffold	Akap2;Akap2;Akap2	AKAP2;AKAP2 iso2;AKAP2 iso3	§44;44;44	A-kinase anchor protein 2	O54931;O54931-2;O54931-3	http://www.phosphosite.org/proteinAction.do?id=4359&showAllSites=true	98.5	LLADHHEsLDNDVAR			DHSSPFYSPSHNGLLADHHES*LDNDVAR	4	800.098				55650												87.8208												13.0141
483	480	Adaptor/scaffold	Akap2;Akap2;Akap2	AKAP2;AKAP2 iso2;AKAP2 iso3	§44;44;44	A-kinase anchor protein 2	O54931;O54931-2;O54931-3	http://www.phosphosite.org/proteinAction.do?id=4359&showAllSites=true	98.5	LLADHHEsLDNDVAR			DHSSPFYSPSHNGLLADHHES*LDNDVAR	5	640.28	55458	55670	54754	55640			55000		55560	55785	55372	55538	86.9516	87.177	86.7672	87.8046			87.0434		87.8294	87.9282	87.9689	88.1412	10.8827	13.2055	16.1302	14.0395			14.6498		15.0372	14.6326
484	481	Adaptor/scaffold	Akap2;Akap2;Akap2	AKAP2;AKAP2 iso2;AKAP2 iso3	§44;44;44	A-kinase anchor protein 2	O54931;O54931-2;O54931-3	http://www.phosphosite.org/proteinAction.do?id=4359&showAllSites=true	98.5	LLADHHEsLDNDVAR			DHSSPFYSPSHNGLLADHHES*LDNDVAR	5	640.28		55715							55541	55803				87.2405							87.8017	87.9544				13.5686							15.9547	9.72354
485	482	Adaptor/scaffold	Akap2;Akap2;Akap2	AKAP2;AKAP2 iso2;AKAP2 iso3	26, §33;26, 33;26, 33	A-kinase anchor protein 2	O54931;O54931-2;O54931-3	http://www.phosphosite.org/proteinAction.do?id=4359&showAllSites=true	98.5	TPHSKDHsSPFYSPS;SSPFYSPsHNGLLAD			DHS*SPFYSPS*HNGLLADHHESLDNDVAR	4	820.09							59907												94.0809												3.56864
486	483	Adaptor/scaffold	Akap2;Akap2;Akap2	AKAP2;AKAP2 iso2;AKAP2 iso3	78, 96;78, 96;78, 96	A-kinase anchor protein 2	O54931;O54931-2;O54931-3	http://www.phosphosite.org/proteinAction.do?id=4359&showAllSites=true	98.5	GTYNGISsPEPGAAI;SLGSPAHsVTEAEPT			EIQYLDEVLEANCCDSSVDGTYNGISS*PEPGAAILVSSLGSPAHS*VTEAEPTEK	4	1464.15								106036												162.442												4.34872
487	484	Adaptor/scaffold	Akap2;Akap2;Akap2	AKAP2;AKAP2 iso2;AKAP2 iso3	88;88;88	A-kinase anchor protein 2	O54931;O54931-2;O54931-3	http://www.phosphosite.org/proteinAction.do?id=4359&showAllSites=true	98.5	PGAAILVsSLGSPAH			EIQYLDEVLEANCCDSSVDGTYNGISSPEPGAAILVS*SLGSPAHSVTEAEPTEK	4	1444.15	103339	103611	102571							103623	103103	103144	157.503	157.81	157.262							158.207	158.49	158.518	10.7595	5.46725	7.21112							10.8894
488	485	Adaptor/scaffold	Akap2;Akap2;Akap2	AKAP2;AKAP2 iso2;AKAP2 iso3	88;88;88	A-kinase anchor protein 2	O54931;O54931-2;O54931-3	http://www.phosphosite.org/proteinAction.do?id=4359&showAllSites=true	98.5	PGAAILVsSLGSPAH			EIQYLDEVLEANCCDSSVDGTYNGISSPEPGAAILVS*SLGSPAHSVTEAEPTEK	4	1444.15	103402	103513									103035		157.596	157.658									158.383		4.93181	8.34486
489	486	Adaptor/scaffold	Akap2;Akap2;Akap2	AKAP2;AKAP2 iso2;AKAP2 iso3	89;89;89	A-kinase anchor protein 2	O54931;O54931-2;O54931-3	http://www.phosphosite.org/proteinAction.do?id=4359&showAllSites=true	98.5	GAAILVSsLGSPAHS			EIQYLDEVLEANCCDSSVDGTYNGISSPEPGAAILVSS*LGSPAHSVTEAEPTEK	4	1444.15						103458					103017							158.519					158.356							11.9872
490	487	Adaptor/scaffold	Akap2;Akap2;Akap2	AKAP2;AKAP2 iso2;AKAP2 iso3	92;92;92	A-kinase anchor protein 2	O54931;O54931-2;O54931-3	http://www.phosphosite.org/proteinAction.do?id=4359&showAllSites=true	98.5	ILVSSLGsPAHSVTE			EIQYLDEVLEANCCDSSVDGTYNGISSPEPGAAILVSSLGS*PAHSVTEAEPTEK	4	1444.15					103235		102876	102894									158.273		157.538	157.59									17.4089		17.1118	9.84771
491	488	Adaptor/scaffold	Akap2;Akap2;Akap2	AKAP2;AKAP2 iso2;AKAP2 iso3	92;92;92	A-kinase anchor protein 2	O54931;O54931-2;O54931-3	http://www.phosphosite.org/proteinAction.do?id=4359&showAllSites=true	98.5	ILVSSLGsPAHSVTE			EIQYLDEVLEANCCDSSVDGTYNGISSPEPGAAILVSSLGS*PAHSVTEAEPTEK	4	1444.15							102797												157.42												19.3089
492	489	Adaptor/scaffold	Akap2;Akap2;Akap2	AKAP2;AKAP2 iso2;AKAP2 iso3	92;92;92	A-kinase anchor protein 2	O54931;O54931-2;O54931-3	http://www.phosphosite.org/proteinAction.do?id=4359&showAllSites=true	98.5	ILVSSLGsPAHSVTE			EIQYLDEVLEANCCDSSVDGTYNGISSPEPGAAILVSSLGS*PAHSVTEAEPTEK	5	1155.52					103255												158.302												14.4698
493	490	Adaptor/scaffold	Akap2;Akap2;Akap2;Akap2	AKAP2;AKAP2 iso2;AKAP2 iso4;AKAP2 iso5	§799;799;675;675	A-kinase anchor protein 2	O54931;O54931-2;O54931-4;O54931-5	http://www.phosphosite.org/proteinAction.do?id=4359&showAllSites=true	98.5	EKVKPPPsPTTEGPS			VKPPPS*PTTEGPSLQPDLAPEEAAGTQRPK	3	1059.19	55143	55307	54375	55309	54934		54691	54828		55282	54996	55135	86.5054	86.6587	86.2348	87.3397	87.1786		86.6035	86.5984		87.2077	87.4368	87.5636	7.91721	10.2967	9.2161	7.46725	6.9393		9.37469	9.59176		9.29671
494	491	Adaptor/scaffold	Akap2;Akap2;Akap2;Akap2	AKAP2;AKAP2 iso2;AKAP2 iso4;AKAP2 iso5	§799;799;675;675	A-kinase anchor protein 2	O54931;O54931-2;O54931-4;O54931-5	http://www.phosphosite.org/proteinAction.do?id=4359&showAllSites=true	98.5	EKVKPPPsPTTEGPS			VKPPPS*PTTEGPSLQPDLAPEEAAGTQRPK	3	1059.19	55004	55282		55201	54961		54556	54796					86.3071	86.6233		87.1863	87.2164		86.4073	86.555					10.4634	9.71897		10.4377	9.95861		10.5817	9.0846
495	492	Adaptor/scaffold	Akap2;Akap2;Akap2;Akap2	AKAP2;AKAP2 iso2;AKAP2 iso4;AKAP2 iso5	§799;799;675;675	A-kinase anchor protein 2	O54931;O54931-2;O54931-4;O54931-5	http://www.phosphosite.org/proteinAction.do?id=4359&showAllSites=true	98.5	EKVKPPPsPTTEGPS			VKPPPS*PTTEGPSLQPDLAPEEAAGTQRPK	4	794.647	54904		54284	55066	54924	55170	54796	54633	54912		54926	55000	86.1615		86.1096	86.9977	87.1659	87.3705	86.7554	86.323	86.8993		87.3406	87.3726	12.5376		13.3696	12.2388	13.4698	11.6946	11.5258	14.5072	10.6716
496	493	Adaptor/scaffold	Akap2;Akap2;Akap2;Akap2	AKAP2;AKAP2 iso2;AKAP2 iso4;AKAP2 iso5	§799;799;675;675	A-kinase anchor protein 2	O54931;O54931-2;O54931-4;O54931-5	http://www.phosphosite.org/proteinAction.do?id=4359&showAllSites=true	98.5	EKVKPPPsPTTEGPS			VKPPPS*PTTEGPSLQPDLAPEEAAGTQRPK	4	794.647									55342												87.5116												12.6459
497	494	Adaptor/scaffold	Akap2;Akap2;Akap2;Akap2	AKAP2;AKAP2 iso2;AKAP2 iso4;AKAP2 iso5	§801;801;677;677	A-kinase anchor protein 2	O54931;O54931-2;O54931-4;O54931-5	http://www.phosphosite.org/proteinAction.do?id=4359&showAllSites=true	98.5	VKPPPSPtTEGPSLQ			VKPPPSPT*TEGPSLQPDLAPEEAAGTQRPK	4	794.647		55158					54375			55157				86.4493					86.1482			87.0267				9.59517					12.0615			11.2328
498	495	Adaptor/scaffold	Akap2;Akap2;Akap2;Akap2;Akap2	AKAP2;AKAP2 iso2;AKAP2 iso3;AKAP2 iso4;AKAP2 iso5	§152;152;152;28;28	A-kinase anchor protein 2	O54931;O54931-2;O54931-3;O54931-4;O54931-5	http://www.phosphosite.org/proteinAction.do?id=4359&showAllSites=true	98.5	NSLQAPAsPSSSTSS			ANGHSTDQPQDLLGNSLQAPAS*PSSSTSSHCSSR	4	891.138	54927	55236	54339		54950	55313		54723	54997	55215	54955	55008	86.1975	86.5614	86.1859		87.2027	87.5763		86.4518	87.0206	87.1115	87.3804	87.3828	14.0846	13.5867	11.2907		12.6576	11.9666		13.8182	13.5361	14.4101
499	496	Adaptor/scaffold	Akap2;Akap2;Akap2;Akap2;Akap2	AKAP2;AKAP2 iso2;AKAP2 iso3;AKAP2 iso4;AKAP2 iso5	§152;152;152;28;28	A-kinase anchor protein 2	O54931;O54931-2;O54931-3;O54931-4;O54931-5	http://www.phosphosite.org/proteinAction.do?id=4359&showAllSites=true	98.5	NSLQAPAsPSSSTSS			ANGHSTDQPQDLLGNSLQAPAS*PSSSTSSHCSSR	4	891.138					54855												87.0666												12.0164
500	497	Adaptor/scaffold	Akap2;Akap2;Akap2;Akap2;Akap2	AKAP2;AKAP2 iso2;AKAP2 iso3;AKAP2 iso4;AKAP2 iso5	§486;486;486;362;362	A-kinase anchor protein 2	O54931;O54931-2;O54931-3;O54931-4;O54931-5	http://www.phosphosite.org/proteinAction.do?id=4359&showAllSites=true	98.5	FSRSVNVsLTQEELD			SVNVS*LTQEELDSGLDELSVR	3	790.707	94898					95105	94417	94453		95312	94690	94789	144.551					145.71	144.545	144.613		145.423	145.502	145.632	12.0092					13.384	8.72125	11.0164		9.96257
501	498	Adaptor/scaffold	Akap2;Akap2;Akap2;Akap2;Akap2	AKAP2;AKAP2 iso2;AKAP2 iso3;AKAP2 iso4;AKAP2 iso5	§488;488;488;364;364	A-kinase anchor protein 2	O54931;O54931-2;O54931-3;O54931-4;O54931-5	http://www.phosphosite.org/proteinAction.do?id=4359&showAllSites=true	98.5	RSVNVSLtQEELDSG			SVNVSLT*QEELDSGLDELSVR	3	790.707									95020												145.281												12.3372
502	499	Adaptor/scaffold	Akap2;Akap2;Akap2;Akap2;Akap2	AKAP2;AKAP2 iso2;AKAP2 iso3;AKAP2 iso4;AKAP2 iso5	§651;651;651;527;527	A-kinase anchor protein 2	O54931;O54931-2;O54931-3;O54931-4;O54931-5	http://www.phosphosite.org/proteinAction.do?id=4359&showAllSites=true	98.5	FAPPQVSsPVQEKRD			FAPPQVSS*PVQEK	2	747.355		50591	49715	50551				50123	50363		50340	50430		79.968	79.6166	80.6019				79.9584	80.4834		80.8274	80.8801		8.42829	8.5784	8.53611				8.86646	8.39147
503	500	Adaptor/scaffold	Akap2;Akap2;Akap2;Akap2;Akap2	AKAP2;AKAP2 iso2;AKAP2 iso3;AKAP2 iso4;AKAP2 iso5	§651;651;651;527;527	A-kinase anchor protein 2	O54931;O54931-2;O54931-3;O54931-4;O54931-5	http://www.phosphosite.org/proteinAction.do?id=4359&showAllSites=true	98.5	FAPPQVSsPVQEKRD			FAPPQVSS*PVQEK	3	498.573	50401	50624	49698	50538	50338	50665	49875	50124	50329	50635	50302	50397	79.7877	80.0149	79.5917	80.5814	80.6576	80.9742	79.7628	79.9597	80.4328	80.6474	80.7717	80.8306	8.81816	9.74232	10.5243	9.21538	9.51428	8.75449	8.83565	9.29843	9.19044	8.82974
504	501	Adaptor/scaffold	Akap2;Akap2;Akap2;Akap2;Akap2	AKAP2;AKAP2 iso2;AKAP2 iso3;AKAP2 iso4;AKAP2 iso5	§740;740;740;616;616	A-kinase anchor protein 2	O54931;O54931-2;O54931-3;O54931-4;O54931-5	http://www.phosphosite.org/proteinAction.do?id=4359&showAllSites=true	98.5	SRKQRTLsMIEEEIR			TLS*M#IEEEIR	2	658.794	79637	79795	80443	81312			80630		81256	81452	80975	79547	121.763	121.897	123.752	124.806			123.991		124.749	124.846	124.958	122.845	7.97062	7.383	5.8729	6.21396			6.00833		8.23807	5.22768
505	502	Adaptor/scaffold	Akap2;Akap2;Akap2;Akap2;Akap2	AKAP2;AKAP2 iso2;AKAP2 iso3;AKAP2 iso4;AKAP2 iso5	§740;740;740;616;616	A-kinase anchor protein 2	O54931;O54931-2;O54931-3;O54931-4;O54931-5	http://www.phosphosite.org/proteinAction.do?id=4359&showAllSites=true	98.5	SRKQRTLsMIEEEIR			TLS*M#IEEEIR	2	658.794	81153	81344							79715		79427	81095	123.961	124.146							122.522		122.716	125.091	7.73283	8.16877							7.86646
506	503	Adaptor/scaffold	Akap2;Akap2;Akap2;Akap2;Akap2	AKAP2;AKAP2 iso2;AKAP2 iso3;AKAP2 iso4;AKAP2 iso5	§740;740;740;616;616	A-kinase anchor protein 2	O54931;O54931-2;O54931-3;O54931-4;O54931-5	http://www.phosphosite.org/proteinAction.do?id=4359&showAllSites=true	98.5	SRKQRTLsMIEEEIR			TLS*MIEEEIR	2	650.796	85189	85376	84396	85339	85107	85352	84671	84820	85285	85515	84988	85134	129.908	130.069	129.572	130.706	130.775	131.05	129.911	129.976	130.657	130.767	130.857	131.06	8.88941	8.86967	9.35164	8.97469	9.02733	8.83565	9.31426	9.05552	9.34199	9.23657
507	504	Adaptor/scaffold	Akap5	AKAP5	§142	A-kinase anchor protein 5	D3YVF0	http://www.phosphosite.org/proteinAction.do?id=1239005&showAllSites=true	79.3	HSKLTEDsGYVRVQG			LTEDS*GYVR	2	560.24	35150	35317	34531	35258	34999	35398		34815	35026	35294	35089	35188	58.1034	58.3195	58.0151	58.8841	58.8567	59.233		58.2006	58.7557	58.9134	59.0723	59.1701	6.92812	7.13966	7.03433	7.0942	6.99568	7.28819		7.11634	7.1707	7.04001
508	505	Adaptor/scaffold	Akap5	AKAP5	§22	A-kinase anchor protein 5	D3YVF0	http://www.phosphosite.org/proteinAction.do?id=1239005&showAllSites=true	79.3	EKGPVAAsPQKERQE			DEKGPVAAS*PQK	2	653.806	18706	18814	18515	18816	18715	19178	18439	18537	18752	18984	18904	18980	33.5324	33.7864	34.0807	34.4688	34.4851	35.0218	33.7302	33.7983	34.3579	34.5547	34.6834	34.8359	9.32239	9.27003	10.007	8.12321	8.9393	11.0726	9.4045	9.78781	9.42829	9.97469
509	506	Adaptor/scaffold	Akap5	AKAP5	§22	A-kinase anchor protein 5	D3YVF0	http://www.phosphosite.org/proteinAction.do?id=1239005&showAllSites=true	79.3	EKGPVAAsPQKERQE			DEKGPVAAS*PQK	2	653.806				19151												35.0018												6.70115
510	507	Adaptor/scaffold	Akap5	AKAP5	§22	A-kinase anchor protein 5	D3YVF0	http://www.phosphosite.org/proteinAction.do?id=1239005&showAllSites=true	79.3	EKGPVAAsPQKERQE			DEKGPVAAS*PQK	3	436.206	18708	18816	18564	18876	18837	19207	18495	18564	18868	19039	18931	18986	33.535	33.7895	34.1524	34.5708	34.6787	35.0669	33.8178	33.8375	34.5302	34.6401	34.7257	34.847	10.5421	9.32148	8.70997	10.0545	8.2204	7.80967	7.93554	11.7721	8.74958	9.20901
511	508	Adaptor/scaffold	Akap5	AKAP5	§22	A-kinase anchor protein 5	D3YVF0	http://www.phosphosite.org/proteinAction.do?id=1239005&showAllSites=true	79.3	EKGPVAAsPQKERQE			DEKGPVAAS*PQKER	2	796.377	18053	18136	17797	17960	17909	18350	17799	17953	18146	18308	18143	18215	32.5535	32.7714	32.9427	33.0134	33.1342	33.6624	32.7451	32.9077	33.4167	33.4408	33.4139	33.553	10.1463	11.1681	10.5528	7.96658	9.56864	8.05306	11.8996	10.1831	7.48545	9.93181
512	509	Adaptor/scaffold	Akap5	AKAP5	§22	A-kinase anchor protein 5	D3YVF0	http://www.phosphosite.org/proteinAction.do?id=1239005&showAllSites=true	79.3	EKGPVAAsPQKERQE			DEKGPVAAS*PQKER	3	531.254	18099	18151	17789	17968	17868	18305	17793	17920	18134	18246	18109	18177	32.6272	32.7967	32.9292	33.0271	33.0734	33.593	32.7376	32.8591	33.4015	33.3514	33.364	33.4937	10.0376	9.22841	11.5768	10.0851	10.1979	9.76955	9.88273	10.0635	11.4737	10.1656
513	510	Adaptor/scaffold	Akap5	AKAP5	§22	A-kinase anchor protein 5	D3YVF0	http://www.phosphosite.org/proteinAction.do?id=1239005&showAllSites=true	79.3	EKGPVAAsPQKERQE			GPVAAS*PQK	2	467.723	16840	17142	16747	17133	17136	17526	16956	17220	17078	17392	17210	17372	30.5566	31.2682	31.3192	31.8024	31.9646	32.4488	31.3974	31.775	31.7652	32.0547	31.9896	32.2791	7.50031	7.73283	8.25885	8.20412	9.15927	9.04576	7.91721	8.26841	9.18575	8.85387
514	511	Adaptor/scaffold	Akap5	AKAP5	§22	A-kinase anchor protein 5	D3YVF0	http://www.phosphosite.org/proteinAction.do?id=1239005&showAllSites=true	79.3	EKGPVAAsPQKERQE			GPVAAS*PQK	2	467.723		17162	17098				16633	16888	17405					31.3015	31.8742				30.8755	31.2458	32.288					8.14448	8.09963				8.23136	8.22695	8.67366
515	512	Adaptor/scaffold	Akap5	AKAP5	§22	A-kinase anchor protein 5	D3YVF0	http://www.phosphosite.org/proteinAction.do?id=1239005&showAllSites=true	79.3	EKGPVAAsPQKERQE			GPVAAS*PQKER	2	610.295	16501	16669	16763	16722	16853	17232	16608	16752	16714	17100	16789	17299	30.0236	30.4705	31.3471	31.147	31.5063	31.982	30.8357	31.0191	31.143	31.5885	31.2607	32.164	9.49757	8.42713	7.35556	9.5784	9.18977	8.34294	6.92445	9.3279	8.76447	9.36653
516	513	Adaptor/scaffold	Akap5	AKAP5	§22	A-kinase anchor protein 5	D3YVF0	http://www.phosphosite.org/proteinAction.do?id=1239005&showAllSites=true	79.3	EKGPVAAsPQKERQE			GPVAAS*PQKER	2	610.295		16965	16435	17056			16290	16452	17019		17086	16999		30.9832	30.8104	31.6837			30.3002	30.5114	31.6608		31.7819	31.6391		8.55752	9.284	9.02273			9.8041	8.48149	9.35754
517	514	Adaptor/scaffold	Akap5	AKAP5	§22	A-kinase anchor protein 5	D3YVF0	http://www.phosphosite.org/proteinAction.do?id=1239005&showAllSites=true	79.3	EKGPVAAsPQKERQE			GPVAAS*PQKER	3	407.199	16511	16748	16460	16827	16880	17244	16358	16564	16775	17110	16868	17107	30.0401	30.597	30.8502	31.3152	31.5481	32.0008	30.4223	30.6886	31.2437	31.6048	31.401	31.8342	7.85078	7.46471	7.45842	6.93181	7.69465	7.19654	7.73518	7.56543	8.30892	5.17134
518	515	Adaptor/scaffold	Akap5	AKAP5	§220	A-kinase anchor protein 5	D3YVF0	http://www.phosphosite.org/proteinAction.do?id=1239005&showAllSites=true	79.3	SSAIQMGtPELEKET			SSAIQM#GT*PELEK	2	743.828	40266	40448	39527		40052	40575	39719	40012	40186	40432	40284	40341	65.4123	65.6033	65.1509		66.0601	66.6337	65.3567	65.634	66.0965	66.2254	66.5297	66.5406	12.6904	10.5114	9.57187		10.5331	9.39686	10.6498	9.75696	10.2373	10.9281
519	516	Adaptor/scaffold	Akap5	AKAP5	§220	A-kinase anchor protein 5	D3YVF0	http://www.phosphosite.org/proteinAction.do?id=1239005&showAllSites=true	79.3	SSAIQMGtPELEKET			SSAIQM#GT*PELEK	2	743.828					55673							55808					88.2415							88.5365					9.65365
520	517	Adaptor/scaffold	Akap5	AKAP5	§220	A-kinase anchor protein 5	D3YVF0	http://www.phosphosite.org/proteinAction.do?id=1239005&showAllSites=true	79.3	SSAIQMGtPELEKET			SSAIQM#GT*PELEKETK	2	922.921		38371												62.6673												6.06803
521	518	Adaptor/scaffold	Akap5	AKAP5	§220	A-kinase anchor protein 5	D3YVF0	http://www.phosphosite.org/proteinAction.do?id=1239005&showAllSites=true	79.3	SSAIQMGtPELEKET			SSAIQM#GT*PELEKETK	3	615.616			50438	51312	38174	38548				51314	51040	51148			80.6357	81.6863	63.4127	63.7525				81.6042	81.82	81.9067			8.04287	4.86646	9.35067	8				6.73283
522	519	Adaptor/scaffold	Akap5	AKAP5	§220	A-kinase anchor protein 5	D3YVF0	http://www.phosphosite.org/proteinAction.do?id=1239005&showAllSites=true	79.3	SSAIQMGtPELEKET			SSAIQM#GT*PELEKETK	3	615.616				38540	50972	51482				38470	38230	38376				63.5852	81.5652	82.1279				63.4573	63.6111	63.7577				7.7986	8.46092	8.82391				9.7167
523	520	Adaptor/scaffold	Akap5	AKAP5	§220	A-kinase anchor protein 5	D3YVF0	http://www.phosphosite.org/proteinAction.do?id=1239005&showAllSites=true	79.3	SSAIQMGtPELEKET			SSAIQMGT*PELEK	2	735.831	55726	55916	54997	55860	55623	55962	55177	55428	55741	55983	55649	55763	87.345	87.5262	87.1083	88.1295	88.1711	88.4998	87.3062	87.4544	88.0884	88.2108	88.3698	88.4711	9.86012	9.8962	10.1319	9.8962	9.77989	9.74715	8.9393	9.7122	9.82681	9.26281
524	521	Adaptor/scaffold	Akap5	AKAP5	§220	A-kinase anchor protein 5	D3YVF0	http://www.phosphosite.org/proteinAction.do?id=1239005&showAllSites=true	79.3	SSAIQMGtPELEKET			SSAIQMGT*PELEK	2	735.831							55587												87.8885												7.50031
525	522	Adaptor/scaffold	Akap5	AKAP5	§220	A-kinase anchor protein 5	D3YVF0	http://www.phosphosite.org/proteinAction.do?id=1239005&showAllSites=true	79.3	SSAIQMGtPELEKET			SSAIQMGT*PELEK	3	490.89	55810	56045	55115			56088	55344	55579	55888	56090			87.468	87.7067	87.2849			88.6791	87.5445	87.6679	88.2961	88.3606			7.80967	8.05012	7.45593			5.79588	7.4045	7.01323	8.07935	5.83863
526	523	Adaptor/scaffold	Akap5	AKAP5	§220	A-kinase anchor protein 5	D3YVF0	http://www.phosphosite.org/proteinAction.do?id=1239005&showAllSites=true	79.3	SSAIQMGtPELEKET			SSAIQMGT*PELEKETK	2	914.924	51149	51405	50445	51337		51514	50685	50903	51213	51383	51163	51195	80.8476	81.1127	80.6487	81.7232		82.1723	80.9085	81.0502	81.6874	81.7001	81.9943	81.9748	10.71	11.4698	12.3575	12.9666		9.81816	10.1524	11.3089	11.7212	12.2013
527	524	Adaptor/scaffold	Akap5	AKAP5	§220	A-kinase anchor protein 5	D3YVF0	http://www.phosphosite.org/proteinAction.do?id=1239005&showAllSites=true	79.3	SSAIQMGtPELEKET			SSAIQMGT*PELEKETK	3	610.285	51059	51285	50642	51507	50985	51343	50596	50789	51096	51342	51008	51109	80.7219	80.9407	80.942	81.964	81.5854	81.9306	80.7781	80.8907	81.5236	81.6441	81.7753	81.8467	10.5017	10.1113	7.69897	8.01547	11.7986	9.76955	11.06	10.7352	11.2899	10.2434
528	525	Adaptor/scaffold	Akap5	AKAP5	§220	A-kinase anchor protein 5	D3YVF0	http://www.phosphosite.org/proteinAction.do?id=1239005&showAllSites=true	79.3	SSAIQMGtPELEKET			SSAIQMGT*PELEKETK	3	610.285			50340	51199											80.495	81.525											10.3468	10.3778
529	526	Adaptor/scaffold	Akap5	AKAP5	§242	A-kinase anchor protein 5	D3YVF0	http://www.phosphosite.org/proteinAction.do?id=1239005&showAllSites=true	79.3	SVQTQRAsLLESSAA			AS*LLESSAAGSPR	2	663.308		45799	44892	45790	45509		45107			45797				73.1578	72.7454	73.8393	73.8065		72.987			73.8039				9.68613	9.44855	9.73049	9.11748		10.6696			10.5918
530	527	Adaptor/scaffold	Akap5	AKAP5	§242, §251	A-kinase anchor protein 5	D3YVF0	http://www.phosphosite.org/proteinAction.do?id=1239005&showAllSites=true	79.3	SVQTQRAsLLESSAA;LESSAAGsPRSVTSA			AS*LLESSAAGS*PR	2	703.292		48796						48328	48527					77.4296						77.431	77.9017					9.6925						6.67162	9.96257
531	528	Adaptor/scaffold	Akap5	AKAP5	§251	A-kinase anchor protein 5	D3YVF0	http://www.phosphosite.org/proteinAction.do?id=1239005&showAllSites=true	79.3	LESSAAGsPRSVTSA			ASLLESSAAGS*PR	2	663.308	46858	47069	46184	47017	46717	47130	46362	46564	46825	47055	46797	46917	74.7622	74.9645	74.6103	75.5998	75.5319	75.9532	74.7775	74.9423	75.4986	75.5961	75.7945	75.8966	8.61618	8.68613	8.96257	8.88606	9.13549	9.04239	8.7986	8.62893	8.66959	8.81248
532	529	Adaptor/scaffold	Akap5	AKAP5	§251	A-kinase anchor protein 5	D3YVF0	http://www.phosphosite.org/proteinAction.do?id=1239005&showAllSites=true	79.3	LESSAAGsPRSVTSA			ASLLESSAAGS*PR	3	442.541	47043	47184		47162				46672	46976	47203			75.0288	75.1349		75.8117				75.1036	75.7144	75.8097			8.25259	8.00087		8.40121				9.00966	7.98297	8.03339
533	530	Adaptor/scaffold	Akap5	AKAP5	§4	A-kinase anchor protein 5	D3YVF0	http://www.phosphosite.org/proteinAction.do?id=1239005&showAllSites=true	79.3	xxxxMETsVSEIQVE			M#ETS*VSEIQVETK	2	788.844											53366												85.1144
534	531	Adaptor/scaffold	Akap5	AKAP5	§4	A-kinase anchor protein 5	D3YVF0	http://www.phosphosite.org/proteinAction.do?id=1239005&showAllSites=true	79.3	xxxxMETsVSEIQVE			METS*VSEIQVETK	2	780.847	53460		52757				52940	53133		53692	53391	53476	84.1219		83.9473				84.1137	84.2071		84.9561	85.153	85.2159	11.9172		10.7122				11.4535	12.4295		12.2874
535	532	Adaptor/scaffold	Akap5	AKAP5	§4	A-kinase anchor protein 5	D3YVF0	http://www.phosphosite.org/proteinAction.do?id=1239005&showAllSites=true	79.3	xxxxMETsVSEIQVE			METS*VSEIQVETK	2	780.847							52906	53166											84.0666	84.2525											11.9788	13.214
536	533	Adaptor/scaffold	Akap5	AKAP5	§68	A-kinase anchor protein 5	D3YVF0	http://www.phosphosite.org/proteinAction.do?id=1239005&showAllSites=true	79.3	HTPEAGGsGQRQPAG			HTPEAGGS*GQR	2	588.743						7717						7791						16.2125						16.0657						4.85387
537	534	Adaptor/scaffold	Akap5	AKAP5	133	A-kinase anchor protein 5	D3YVF0	http://www.phosphosite.org/proteinAction.do?id=1239005&showAllSites=true	79.3	FSRGAKRsRHSKLTE			S*RHSKLTEDSGYVR	3	572.268				22648								22782				40.3856								40.8616				7.82974
538	535	Adaptor/scaffold	Akap5	AKAP5	133	A-kinase anchor protein 5	D3YVF0	http://www.phosphosite.org/proteinAction.do?id=1239005&showAllSites=true	79.3	FSRGAKRsRHSKLTE			S*RHSKLTEDSGYVR	4	429.453												22781												40.8603
539	536	Adaptor/scaffold	Akap5	AKAP5	136	A-kinase anchor protein 5	D3YVF0	http://www.phosphosite.org/proteinAction.do?id=1239005&showAllSites=true	79.3	GAKRSRHsKLTEDSG			SRHS*KLTEDSGYVR	3	572.268		22639	22264						22798	23093				39.7282	39.9561						40.7878	41.0588				7.25414	9.16241						8.88606	9.31695
540	537	Adaptor/scaffold	Akap5	AKAP5	136	A-kinase anchor protein 5	D3YVF0	http://www.phosphosite.org/proteinAction.do?id=1239005&showAllSites=true	79.3	GAKRSRHsKLTEDSG			SRHS*KLTEDSGYVR	4	429.453			22267	22687		23392									39.96	40.4432		41.6531									8.41567	8.098		7.81531
541	538	Adaptor/scaffold	Akap5	AKAP5	139	A-kinase anchor protein 5	D3YVF0	http://www.phosphosite.org/proteinAction.do?id=1239005&showAllSites=true	79.3	RSRHSKLtEDSGYVR			SRHSKLT*EDSGYVR	4	429.453							22158												39.6221												6.80688
542	539	Adaptor/scaffold	Akap5	AKAP5	262	A-kinase anchor protein 5	D3YVF0	http://www.phosphosite.org/proteinAction.do?id=1239005&showAllSites=true	79.3	VTSAAPPsPATTHQH			SVTSAAPPS*PATTHQHSLEEPSNGIR	3	917.763				41356			40714	40957	41209		41135					67.5404			66.7607	66.9671	67.5316		67.7335					8.25104			10.8928	9.57349	8.76195
543	540	Adaptor/scaffold	Akap5	AKAP5	262	A-kinase anchor protein 5	D3YVF0	http://www.phosphosite.org/proteinAction.do?id=1239005&showAllSites=true	79.3	VTSAAPPsPATTHQH			SVTSAAPPS*PATTHQHSLEEPSNGIR	3	917.763								40893			42350									66.8782			69.4706									6.75203
544	541	Adaptor/scaffold	Akap5	AKAP5	262	A-kinase anchor protein 5	D3YVF0	http://www.phosphosite.org/proteinAction.do?id=1239005&showAllSites=true	79.3	VTSAAPPsPATTHQH			SVTSAAPPS*PATTHQHSLEEPSNGIR	4	688.574	41191	41466	40499		41083	41652	40654	40911	41205	41522		41346	66.714	67.0318	66.5248		67.527	68.1624	66.6769	66.9047	67.5266	67.7581		67.9659	8.52288	11.466	8.86012		9.20135	9.50307	11.4401	9.67572	7.93181	8.63264
545	542	Adaptor/scaffold	Akap5	AKAP5	266	A-kinase anchor protein 5	D3YVF0	http://www.phosphosite.org/proteinAction.do?id=1239005&showAllSites=true	79.3	APPSPATtHQHSLEE			SVTSAAPPSPATT*HQHSLEEPSNGIR	3	917.763			41833												68.4297												10.4168
546	543	Adaptor/scaffold	Akap5	AKAP5	270	A-kinase anchor protein 5	D3YVF0	http://www.phosphosite.org/proteinAction.do?id=1239005&showAllSites=true	79.3	PATTHQHsLEEPSNG			SVTSAAPPSPATTHQHS*LEEPSNGIR	3	917.763	42353	42641		42618	42338	42743	41856	42139	42371	42686		42440	68.3617	68.6944		69.346	69.3126	69.7223	68.3852	68.6535	69.182	69.4183		69.5299	9.08302	13.0872		11.8447	10.8665	12.4365	10.4828	12.2716	10.1878	11.4012
547	544	Adaptor/scaffold	Akap5	AKAP5	270	A-kinase anchor protein 5	D3YVF0	http://www.phosphosite.org/proteinAction.do?id=1239005&showAllSites=true	79.3	PATTHQHsLEEPSNG			SVTSAAPPSPATTHQHS*LEEPSNGIR	3	917.763				42566												69.2681												11.567
548	545	Adaptor/scaffold	Akap5	AKAP5	270	A-kinase anchor protein 5	D3YVF0	http://www.phosphosite.org/proteinAction.do?id=1239005&showAllSites=true	79.3	PATTHQHsLEEPSNG			SVTSAAPPSPATTHQHS*LEEPSNGIR	4	688.574	42432	42665	41930		42339	42745	41830	42158	42350	42685	42324	42466	68.4742	68.7289	68.566		69.3171	69.7253	68.3484	68.6817	69.1519	69.4175	69.4337	69.5676	9.29414	10.6326	10.2291		11.7932	9.40894	9.09528	10.3737	8.52433	10.9914
549	546	Adaptor/scaffold	Akap5	AKAP5	62	A-kinase anchor protein 5	D3YVF0	http://www.phosphosite.org/proteinAction.do?id=1239005&showAllSites=true	79.3	AEETKKHtPEAGGSG			KHT*PEAGGSGQR	3	435.53	1219	1898	1546	2289	1921	3409	1193	1479	2186	2093	2302	2678	2.37335	3.65885	3.24221	4.89179	4.01611	7.24308	2.4407	3.08161	4.54881	4.36372	4.87318	5.6813	8.20901	10.0241	9.51004	9.76447	8.83863	9.6517	8.31247	10.8239	9.16877	10.0246
550	547	Adaptor/scaffold	Akap5	AKAP5	62	A-kinase anchor protein 5	D3YVF0	http://www.phosphosite.org/proteinAction.do?id=1239005&showAllSites=true	79.3	AEETKKHtPEAGGSG			KHT*PEAGGSGQR	3	435.53	1473	1638	1300	2538	2421		1452	1233	1679	1839	2049	3299	2.88538	3.15556	2.71134	5.42606	5.05906		2.94751	2.57691	3.51372	3.84775	4.35247	6.96603	10.0721	8.06905	9.05601	9.86328	8.98716		10.2118	6.8962	7.95861	10.0232
551	548	Adaptor/scaffold	Akap5	AKAP5	62	A-kinase anchor protein 5	D3YVF0	http://www.phosphosite.org/proteinAction.do?id=1239005&showAllSites=true	79.3	AEETKKHtPEAGGSG			KHT*PEAGGSGQR	3	435.53				2057	2165		1632		1936	2349	2568	2440				4.38511	4.52022		3.31254		4.0298	4.87607	5.40324	5.16345				9.60555	9.62342		8.6517		10.2449	10.3645
552	549	Adaptor/scaffold	Akap5	AKAP5	79	A-kinase anchor protein 5	D3YVF0	http://www.phosphosite.org/proteinAction.do?id=1239005&showAllSites=true	79.3	QPAGAWAsIKGLVTH			QPAGAWAS*IK	2	554.763	54010	54191	53300	54251	53851	54213	53468	53669	53989	54225	53907	54046	84.8989	85.0786	84.7137	85.8463	85.6413	86.0098	84.8581	84.969	85.5933	85.7091	85.8873	86.0256	6.44129	6.63078	6.39577	6.35458	6.73755	6.61261	6.61618	7.10513	6.76195	7.00349
553	550	Adaptor/scaffold	Akap8	AKAP8	§320, §325	A-kinase anchor protein 8	Q9DBR0	http://www.phosphosite.org/proteinAction.do?id=7077&showAllSites=true	76.2	AKLARADsDGDLSEN;ADSDGDLsENDDGAG			ADS*DGDLS*ENDDGAGDLR	2	991.338	45948	46077	45139		45712	46126	45376	45612	45826	46064	45805	45903	73.4585	73.5495	73.094		74.0903	74.5307	73.3697	73.5823	74.0605	74.1777	74.3765	74.4469	14.3516	13.4647	13.1046		14.1512	13.0799	13.2807	13.8477	15.8601	15.7471
554	551	Adaptor/scaffold	Akap8	AKAP8	§336	A-kinase anchor protein 8	Q9DBR0	http://www.phosphosite.org/proteinAction.do?id=7077&showAllSites=true	76.2	DGAGDLRsGDEEFRG			S*GDEEFRGEDDLCDSR	2	983.86	43691	43915		43880		44003			43650			43755	70.2588	70.4994		71.1381		71.5061			70.9851			71.3962	6.29585	7.26201		6.07883		5.5817			6.11805
555	552	Adaptor/scaffold	Akap8	AKAP8	§336	A-kinase anchor protein 8	Q9DBR0	http://www.phosphosite.org/proteinAction.do?id=7077&showAllSites=true	76.2	DGAGDLRsGDEEFRG			S*GDEEFRGEDDLCDSR	3	656.242	43749	43906	43097	43905	43591	43972	43186			43881	43657		70.3405	70.4879	70.2152	71.1738	71.0822	71.4627	70.2669			71.1057	71.3289		9.50724	11.0311	9.69465	10.6498	12.2865	9.68403	12.7399			12.1986
556	553	Adaptor/scaffold	Ank1;Ank1;Ank1;Ank1	ANK1;ANK1 iso3;ANK1 iso4;ANK1 iso5	§813;§813;§813;850	Ankyrin-1	Q02357;Q02357-3;Q02357-4;Q02357-5	http://www.phosphosite.org/proteinAction.do?id=11179&showAllSites=true	204.1	VDEILDVsEDEGDEL			MSYPETVDEILDVS*EDEGDELVGSK	3	946.072	96696	96862	95910	96857	96611	96886	96244	96294	96798	97061	96454	96573	147.309	147.449	146.992	148.105	148.1	148.442	147.332	147.44	147.988	148.099	148.232	148.366	16.8268	11.4145	15.5768	13.6716	11.6517	7.96658	14.3883	15.5302	12.3134	8.79317
557	554	Adaptor/scaffold	Ank1;Ank1;Ank1;Ank1	ANK1;ANK1 iso3;ANK1 iso4;ANK1 iso5	§813;§813;§813;850	Ankyrin-1	Q02357;Q02357-3;Q02357-4;Q02357-5	http://www.phosphosite.org/proteinAction.do?id=11179&showAllSites=true	204.1	VDEILDVsEDEGDEL			MSYPETVDEILDVS*EDEGDELVGSK	3	946.072									96841												148.054												13.983
558	555	Adaptor/scaffold	Ank1;Ank1;Ank1;Ank1	ANK1;ANK1 iso3;ANK1 iso4;ANK1 iso6	§1612;§1612;§1612;1657	Ankyrin-1	Q02357;Q02357-3;Q02357-4;Q02357-6	http://www.phosphosite.org/proteinAction.do?id=11179&showAllSites=true	204.1	TQGPELGsQDLVEDD			LEGAHSEDTQGPELGS*QDLVEDDTVDSDATNGLADLLGQEEGQR	4	1173.52							93180	93177		94938		93657							142.676	142.682		144.859		143.899							10.7986	15.224		5.54975
559	556	Adaptor/scaffold	Ank1;Ank1;Ank1;Ank1	ANK1;ANK1 iso3;ANK1 iso4;ANK1 iso6	1620;1620;1620;1665	Ankyrin-1	Q02357;Q02357-3;Q02357-4;Q02357-6	http://www.phosphosite.org/proteinAction.do?id=11179&showAllSites=true	204.1	QDLVEDDtVDSDATN			LEGAHSEDTQGPELGSQDLVEDDT*VDSDATNGLADLLGQEEGQR	4	1173.52										94122												143.627												10.3516
560	557	Adaptor/scaffold	Ank1;Ank1;Ank1;Ank1	ANK1;ANK1 iso3;ANK1 iso4;ANK1 iso6	1623;1623;1623;1668	Ankyrin-1	Q02357;Q02357-3;Q02357-4;Q02357-6	http://www.phosphosite.org/proteinAction.do?id=11179&showAllSites=true	204.1	VEDDTVDsDATNGLA			LEGAHSEDTQGPELGSQDLVEDDTVDS*DATNGLADLLGQEEGQR	4	1173.52		93982												143.019												9.31426
561	558	Adaptor/scaffold	Ank1;Ank1;Ank1;Ank1	ANK1;ANK1 iso3;ANK1 iso4;ANK1 iso6	1626;1626;1626;1671	Ankyrin-1	Q02357;Q02357-3;Q02357-4;Q02357-6	http://www.phosphosite.org/proteinAction.do?id=11179&showAllSites=true	204.1	DTVDSDAtNGLADLL			LEGAHSEDTQGPELGSQDLVEDDTVDSDAT*NGLADLLGQEEGQR	4	1173.52	93734					93899	93151	93230					142.773					143.885	142.635	142.761					11.618					13.8962	15.3706	11.9066
562	559	Adaptor/scaffold	Ank1;Ank1;Ank1;Ank1;Ank1;Ank1	ANK1;ANK1 iso2;ANK1 iso3;ANK1 iso4;ANK1 iso5;ANK1 iso6	§1376;1392;§1376;§1376;1413;1421	Ankyrin-1	Q02357;Q02357-2;Q02357-3;Q02357-4;Q02357-5;Q02357-6	http://www.phosphosite.org/proteinAction.do?id=11179&showAllSites=true	204.1	EDRRRTLtPLTLRYS			TLT*PLTLR	2	497.77	68662				68511	68807	68093	68285					105.905				106.681	106.951	105.856	105.952					6.4023				6.11976	6.50169	6.03527	6.06905
563	560	Adaptor/scaffold	Ank1;Ank1;Ank1;Ank1;Ank1;Ank1	ANK1;ANK1 iso2;ANK1 iso3;ANK1 iso4;ANK1 iso5;ANK1 iso6	§1675;1661;§1675;§1675;1557;1720	Ankyrin-1	Q02357;Q02357-2;Q02357-3;Q02357-4;Q02357-5;Q02357-6	http://www.phosphosite.org/proteinAction.do?id=11179&showAllSites=true	204.1	VHARITDsPSVRQVL			ITDS*PSVR	2	477.718								24874												43.6909												5.49621
564	561	Adaptor/scaffold	Ank1;Ank1;Ank1;Ank1;Ank1;Ank1	ANK1;ANK1 iso2;ANK1 iso3;ANK1 iso4;ANK1 iso5;ANK1 iso6	§1759;1745;§1759;§1759;1641;1804	Ankyrin-1	Q02357;Q02357-2;Q02357-3;Q02357-4;Q02357-5;Q02357-6	http://www.phosphosite.org/proteinAction.do?id=11179&showAllSites=true	204.1	RGPPETGsPKAGKEP			GPPETGS*PK	2	475.205	13093	13380	13141	13702	13862	13777	13460	13136	13278	13568	13521	13999	24.5898	25.3152	25.5287	26.3666	26.7216	26.5189	25.7391	25.1912	25.6007	25.9111	26.0592	26.8485	6.22475	6.63078	7.01592	7.07058	6.71444	6.7122	5.76195	6.39041	6.82102	6.49621
565	562	Adaptor/scaffold	Ank1;Ank1;Ank1;Ank1;Ank1;Ank1	ANK1;ANK1 iso2;ANK1 iso3;ANK1 iso4;ANK1 iso5;ANK1 iso6	§1759;1745;§1759;§1759;1641;1804	Ankyrin-1	Q02357;Q02357-2;Q02357-3;Q02357-4;Q02357-5;Q02357-6	http://www.phosphosite.org/proteinAction.do?id=11179&showAllSites=true	204.1	RGPPETGsPKAGKEP			GPPETGS*PK	2	475.205	13396	13702	12840	13379	13233	14106	12886	13449	13643	13894	13850	13662	25.1179	25.8407	25.0098	25.8466	25.6557	27.0588	24.7072	25.7521	26.2256	26.4362	26.5825	26.3238	6.64589	7.14509	5.36452	7.2161	4.09745	7.23657	6.09691	7.12494	6.5376	7.23657
566	563	Adaptor/scaffold	Ank1;Ank1;Ank1;Ank1;Ank1;Ank1	ANK1;ANK1 iso2;ANK1 iso3;ANK1 iso4;ANK1 iso5;ANK1 iso6	§1759;1745;§1759;§1759;1641;1804	Ankyrin-1	Q02357;Q02357-2;Q02357-3;Q02357-4;Q02357-5;Q02357-6	http://www.phosphosite.org/proteinAction.do?id=11179&showAllSites=true	204.1	RGPPETGsPKAGKEP			GPPETGS*PK	2	475.205					13535		13167										26.1846		25.2205										7.16494		6.93181
567	564	Adaptor/scaffold	Ank1;Ank1;Ank1;Ank1;Ank1;Ank1	ANK1;ANK1 iso2;ANK1 iso3;ANK1 iso4;ANK1 iso5;ANK1 iso6	§777;785;§777;§777;814;814	Ankyrin-1	Q02357;Q02357-2;Q02357-3;Q02357-4;Q02357-5;Q02357-6	http://www.phosphosite.org/proteinAction.do?id=11179&showAllSites=true	204.1	AKRLGYIsVTDVLKV			LGYIS*VTDVLK	2	644.333	92295	92497	91491	92425	92208	92501	91782	91826	92398	92681	92089	92180	140.602	140.796	140.27	141.4	141.428	141.774	140.582	140.64	141.331	141.472	141.564	141.679	7.28483	7.27572	7.4045	6.65956	4.24795	5.24413	4.06956	7.26122	5.15864	5.14874
568	565	Adaptor/scaffold	Ank1;Ank1;Ank1;Ank1;Ank1;Ank1	ANK1;ANK1 iso2;ANK1 iso3;ANK1 iso4;ANK1 iso5;ANK1 iso6	§830;846;§830;§830;867;875	Ankyrin-1	Q02357;Q02357-2;Q02357-3;Q02357-4;Q02357-5;Q02357-6	http://www.phosphosite.org/proteinAction.do?id=11179&showAllSites=true	204.1	SKAERRDsRDVGEEK			RDS*RDVGEEK	2	635.775						7815					7857							16.4051					16.0506							4.21325
569	566	Adaptor/scaffold	Ank1;Ank1;Ank1;Ank1;Ank1;Ank1	ANK1;ANK1 iso2;ANK1 iso3;ANK1 iso4;ANK1 iso5;ANK1 iso6	§830;846;§830;§830;867;875	Ankyrin-1	Q02357;Q02357-2;Q02357-3;Q02357-4;Q02357-5;Q02357-6	http://www.phosphosite.org/proteinAction.do?id=11179&showAllSites=true	204.1	SKAERRDsRDVGEEK			RDS*RDVGEEK	3	424.186						7819												16.4104												3.9431
570	567	Adaptor/scaffold	Ank1;Ank1;Ank1;Ank1;Ank1;Ank1	ANK1;ANK1 iso2;ANK1 iso3;ANK1 iso4;ANK1 iso5;ANK1 iso6	§862;878;§862;§862;899;907	Ankyrin-1	Q02357;Q02357-2;Q02357-3;Q02357-4;Q02357-5;Q02357-6	http://www.phosphosite.org/proteinAction.do?id=11179&showAllSites=true	204.1	IPRIPCVtPETVVIR			IPCVT*PETVVIR	2	732.37	70840	71094	70105	71031	70800		70339	70648	71100	71269	70826	70927	109.049	109.333	108.769	109.934	109.979		109.102	109.365	110.107	110.107	110.236	110.301	7.89963	8.22621	7.60206	7.58336	8.16431		8.45717	8.20273	5.86646	7.6517
571	568	Adaptor/scaffold	Ank1;Ank1;Ank1;Ank1;Ank1;Ank1	ANK1;ANK1 iso2;ANK1 iso3;ANK1 iso4;ANK1 iso5;ANK1 iso6	§862;878;§862;§862;899;907	Ankyrin-1	Q02357;Q02357-2;Q02357-3;Q02357-4;Q02357-5;Q02357-6	http://www.phosphosite.org/proteinAction.do?id=11179&showAllSites=true	204.1	IPRIPCVtPETVVIR			IPCVT*PETVVIR	3	488.582	71002			71131				70685					109.275			110.073				109.415					6.36351			5.71897				3.7986
572	569	Adaptor/scaffold	Ank1;Ank1;Ank1;Ank1;Ank1;Ank1	ANK1;ANK1 iso2;ANK1 iso3;ANK1 iso4;ANK1 iso5;ANK1 iso6	§957;973;§957;§957;994;1002	Ankyrin-1	Q02357;Q02357-2;Q02357-3;Q02357-4;Q02357-5;Q02357-6	http://www.phosphosite.org/proteinAction.do?id=11179&showAllSites=true	204.1	VKPQKLNtPPPLAEE			LNT*PPPLAEEEGLASR	3	591.952				69467												107.683												6.24718
573	570	Adaptor/scaffold	Ank2	ANK2 iso2	§892	Ankyrin-2	Q8C8R3-2	http://www.phosphosite.org/proteinAction.do?id=8303&showAllSites=true	428.5	YSLEGGRsDSTIPSS			YSLEGGRS*DSTIPSSDR	3	636.277	43116												69.4351												7.74473
574	571	Adaptor/scaffold	Ank2	ANK2 iso2	§894	Ankyrin-2	Q8C8R3-2	http://www.phosphosite.org/proteinAction.do?id=8303&showAllSites=true	428.5	LEGGRSDsTIPSSDR			SDS*TIPSSDR	2	572.73			24083		24143	24683	23807	24073	24175	24425					42.7011		42.9807	43.5716	42.1463	42.4503	42.8687	43.0577					5.81248		5.7986	6.6925	8.12784	6.2233	6.54212	6.16941
575	572	Adaptor/scaffold	Ank2	ANK2 iso3	§588	Ankyrin-2	Q8C8R3-3	http://www.phosphosite.org/proteinAction.do?id=1964800&showAllSites=true	117.4	LPIYAKEsESDQEPE			ES*ESDQEPEEEIGMTSEKNPQDEQER	4	783.313	46104	46267					45487	45692		46228			73.677	73.8166					73.5242	73.6995		74.4069			12.8153	15.5361					12.3737	14.0768		14.9136
576	573	Adaptor/scaffold	Ank2	ANK2 iso3	§590	Ankyrin-2	Q8C8R3-3	http://www.phosphosite.org/proteinAction.do?id=1964800&showAllSites=true	117.4	IYAKESEsDQEPEEE			ESES*DQEPEEEIGM#TSEKNPQDEQER	3	1049.41	39334	39199	45206	39137	39437	39695	38941	38730	38944	39241	39009	46056	64.1036	63.8368	73.1909	64.4166	65.1956	65.3902	64.2606	63.8155	64.3547	64.5442	64.7237	74.6618	12.9172	13.5719	13.9586	13.8182	11.4498	12.8794	14.821	17.1993	8.73755	18.6576
577	574	Adaptor/scaffold	Ank2	ANK2 iso3	§590	Ankyrin-2	Q8C8R3-3	http://www.phosphosite.org/proteinAction.do?id=1964800&showAllSites=true	117.4	IYAKESEsDQEPEEE			ESES*DQEPEEEIGM#TSEKNPQDEQER	3	1049.41	38887	39224	38655	39540	38941	39308	38508	39133	38994	39645	45896	39064	63.4676	63.8722	63.9167	64.9862	64.4978	64.8392	63.6514	64.3875	64.4285	65.116	74.5041	64.7345	13.1656	19.6737	15.5258	14.0367	15.2062	15.4123	13.7212	15.0888	16.4306	14.1986
578	575	Adaptor/scaffold	Ank2	ANK2 iso3	§590	Ankyrin-2	Q8C8R3-3	http://www.phosphosite.org/proteinAction.do?id=1964800&showAllSites=true	117.4	IYAKESEsDQEPEEE			ESES*DQEPEEEIGM#TSEKNPQDEQER	3	1049.41	38934	39638	38250		45873	46287		39209	39414	46194	39453	39545	63.5346	64.4566	63.3393		74.3182	74.7584		64.4955	65.0173	74.3603	65.3532	65.4151	14.7645	18.6655	13.8861		19.172	18.0565		11.3002	14.1457	15.384
579	576	Adaptor/scaffold	Ank2	ANK2 iso3	§590	Ankyrin-2	Q8C8R3-3	http://www.phosphosite.org/proteinAction.do?id=1964800&showAllSites=true	117.4	IYAKESEsDQEPEEE			ESES*DQEPEEEIGM#TSEKNPQDEQER	3	1049.41	38970				45840			38674	39391			39004	63.5868				74.269			63.7374	64.9836			64.6439	14.9281				14.8861			13.0424	15.7773
580	577	Adaptor/scaffold	Ank2	ANK2 iso3	§590	Ankyrin-2	Q8C8R3-3	http://www.phosphosite.org/proteinAction.do?id=1964800&showAllSites=true	117.4	IYAKESEsDQEPEEE			ESES*DQEPEEEIGM#TSEKNPQDEQER	3	1049.41									38962												64.381												13.4045
581	578	Adaptor/scaffold	Ank2	ANK2 iso3	§590	Ankyrin-2	Q8C8R3-3	http://www.phosphosite.org/proteinAction.do?id=1964800&showAllSites=true	117.4	IYAKESEsDQEPEEE			ESES*DQEPEEEIGM#TSEKNPQDEQER	4	787.312		39653												64.4758												4.4908
582	579	Adaptor/scaffold	Ank2	ANK2 iso3	§590	Ankyrin-2	Q8C8R3-3	http://www.phosphosite.org/proteinAction.do?id=1964800&showAllSites=true	117.4	IYAKESEsDQEPEEE			ESES*DQEPEEEIGMTSEKNPQDEQER	3	1044.08	45917	46049	45048	46032	45708	46180	45402	45561	45801	46025	45799	45928	73.4122	73.5104	72.9666	74.1793	74.0854	74.6077	73.4032	73.507	74.021	74.1244	74.3694	74.4794	11.6144	12.1002	8.49214	11.327	5.88941	6.96658	15.2132	11.5498	7.04624	7.66959
583	580	Adaptor/scaffold	Ank2	ANK2 iso3	§590	Ankyrin-2	Q8C8R3-3	http://www.phosphosite.org/proteinAction.do?id=1964800&showAllSites=true	117.4	IYAKESEsDQEPEEE			ESES*DQEPEEEIGMTSEKNPQDEQER	3	1044.08			45436	46437			44971		46194						73.519	74.7516			72.7945		74.577						14.8508	10.4881			7.89963		11.2388
584	581	Adaptor/scaffold	Ank2	ANK2 iso3	§590	Ankyrin-2	Q8C8R3-3	http://www.phosphosite.org/proteinAction.do?id=1964800&showAllSites=true	117.4	IYAKESEsDQEPEEE			ESES*DQEPEEEIGMTSEKNPQDEQER	3	1044.08							45319												73.2891												10.9469
585	582	Adaptor/scaffold	Ank2	ANK2 iso3	§590	Ankyrin-2	Q8C8R3-3	http://www.phosphosite.org/proteinAction.do?id=1964800&showAllSites=true	117.4	IYAKESEsDQEPEEE			ESES*DQEPEEEIGMTSEKNPQDEQER	4	783.313			45288			46364						46099			73.3099			74.8695						74.72			17.3625			17.9281
586	583	Adaptor/scaffold	Ank2	ANK2 iso3	§590, 601	Ankyrin-2	Q8C8R3-3	http://www.phosphosite.org/proteinAction.do?id=1964800&showAllSites=true	117.4	IYAKESEsDQEPEEE;PEEEIGMtSEKNPQD			ESES*DQEPEEEIGMT*SEKNPQDEQER	3	1070.74									47477												76.4135												4.82391
587	584	Adaptor/scaffold	Ank2	ANK2 iso3	§590, 602	Ankyrin-2	Q8C8R3-3	http://www.phosphosite.org/proteinAction.do?id=1964800&showAllSites=true	117.4	IYAKESEsDQEPEEE;EEEIGMTsEKNPQDE			ESES*DQEPEEEIGMTS*EKNPQDEQER	3	1070.74										47737												76.5575												8.24872
588	585	Adaptor/scaffold	Ank2;Ank2	ANK2 iso2;ANK2 iso6	§27, §30;43, §46	Ankyrin-2	Q8C8R3-2;Q8C8R3-6	http://www.phosphosite.org/proteinAction.do?id=8303&showAllSites=true	428.5	PRIRQSDsNASFLRA;RQSDSNAsFLRAARA			QSDS*NAS*FLR	2	642.737							52085			52796									82.9042			83.7006									4.78516			4.88273
589	586	Adaptor/scaffold	Ank2;Ank2	ANK2 iso2;ANK2 iso6	§27;43	Ankyrin-2	Q8C8R3-2;Q8C8R3-6	http://www.phosphosite.org/proteinAction.do?id=8303&showAllSites=true	428.5	PRIRQSDsNASFLRA			QSDS*NASFLR	2	602.753	48790	48998	48194	49004	48654	49036	48281	48471	48747	48999	48682	48823	77.5084	77.7149	77.4678	78.4243	78.2748	78.6682	77.5085	77.6319	78.2103	78.3445	78.4814	78.6016	8.05208	8.39362	8.36452	5	7.46725	8.47756	8.32606	8.53165	8.31426	8.42136
590	587	Adaptor/scaffold	Ank2;Ank2	ANK2 iso2;ANK2 iso6	§30;§46	Ankyrin-2	Q8C8R3-2;Q8C8R3-6	http://www.phosphosite.org/proteinAction.do?id=8303&showAllSites=true	428.5	RQSDSNAsFLRAARA			QSDSNAS*FLR	2	602.753					45914	46321	45471	45661	46026	46201	45992	46106					74.3747	74.8062	73.5002	73.6517	74.3444	74.3691	74.6406	74.729					6.55129	7.04915	6.85387	6.83863	6.93181	6.6517
591	588	Adaptor/scaffold	Ank2;Ank2;Ank2	ANK2;ANK2 iso2;ANK2 iso5	§3890;3918;3836	Ankyrin-2	Q8C8R3;Q8C8R3-2;Q8C8R3-5	http://www.phosphosite.org/proteinAction.do?id=24583&showAllSites=true	426	RVVLKSDtQQSEDNN			VVLKSDT*QQSEDNNE	2	893.381					27162												47.452												5.98716
592	589	Adaptor/scaffold	Ank2;Ank2;Ank2;Ank2	ANK2;ANK2 iso2;ANK2 iso4;ANK2 iso5	§1426, §1440;1454, 1468;§1426, §1440;1372, 1386	Ankyrin-2	Q8C8R3;Q8C8R3-2;Q8C8R3-4;Q8C8R3-5	http://www.phosphosite.org/proteinAction.do?id=24583&showAllSites=true	426	LPIYAKEsESDQEPE;EEEIGMTsEKNDETE			ES*ESDQEPEEEIGMTS*EKNDETESTETSVLK	3	1216.48		62879												97.4922												11.1314
593	590	Adaptor/scaffold	Ank2;Ank2;Ank2;Ank2	ANK2;ANK2 iso2;ANK2 iso4;ANK2 iso5	§1426;1454;§1426;1372	Ankyrin-2	Q8C8R3;Q8C8R3-2;Q8C8R3-4;Q8C8R3-5	http://www.phosphosite.org/proteinAction.do?id=24583&showAllSites=true	426	LPIYAKEsESDQEPE			ES*ESDQEPEEEIGM#TSEKNDETESTETSVLK	3	1195.16												60026												94.5715
594	591	Adaptor/scaffold	Ank2;Ank2;Ank2;Ank2	ANK2;ANK2 iso2;ANK2 iso4;ANK2 iso5	§1428, §1440;1456, 1468;§1428, §1440;1374, 1386	Ankyrin-2	Q8C8R3;Q8C8R3-2;Q8C8R3-4;Q8C8R3-5	http://www.phosphosite.org/proteinAction.do?id=24583&showAllSites=true	426	IYAKESEsDQEPEEE;EEEIGMTsEKNDETE			ESES*DQEPEEEIGMTS*EKNDETESTETSVLK	3	1216.48					62600			62379	62791								98.1545			97.425	98.1317								5.68613			5.31336	10.7959
595	592	Adaptor/scaffold	Ank2;Ank2;Ank2;Ank2	ANK2;ANK2 iso2;ANK2 iso4;ANK2 iso5	§1428;1456;§1428;1374	Ankyrin-2	Q8C8R3;Q8C8R3-2;Q8C8R3-4;Q8C8R3-5	http://www.phosphosite.org/proteinAction.do?id=24583&showAllSites=true	426	IYAKESEsDQEPEEE			ESES*DQEPEEEIGM#TSEKNDETESTETSVLK	3	1195.16	54322	54502			54191	60334	53808				59908	54393	85.3447	85.5237			86.127	94.7782	85.3433				94.4909	86.5178	13.3233	11.2933			6.24872	9.92082	11.0232
596	593	Adaptor/scaffold	Ank2;Ank2;Ank2;Ank2	ANK2;ANK2 iso2;ANK2 iso4;ANK2 iso5	§1428;1456;§1428;1374	Ankyrin-2	Q8C8R3;Q8C8R3-2;Q8C8R3-4;Q8C8R3-5	http://www.phosphosite.org/proteinAction.do?id=24583&showAllSites=true	426	IYAKESEsDQEPEEE			ESES*DQEPEEEIGM#TSEKNDETESTETSVLK	3	1195.16											54304												86.4535
597	594	Adaptor/scaffold	Ank2;Ank2;Ank2;Ank2	ANK2;ANK2 iso2;ANK2 iso4;ANK2 iso5	§1428;1456;§1428;1374	Ankyrin-2	Q8C8R3;Q8C8R3-2;Q8C8R3-4;Q8C8R3-5	http://www.phosphosite.org/proteinAction.do?id=24583&showAllSites=true	426	IYAKESEsDQEPEEE			ESES*DQEPEEEIGMTSEKNDETESTETSVLK	3	1189.82	59992	60190	59572	60060	59853	60146	59424	59614	59984	60130	59852	60043	93.435	93.6479	93.6764	94.1292	94.2192	94.5112	93.3873	93.4877	94.1469	94.1466	94.4121	94.5963	14.9914	13.9957	8.73049	12.7721	20.3536	15.0506	15.9431	12.8386	16.5421	14.466
598	595	Adaptor/scaffold	Ank2;Ank2;Ank2;Ank2	ANK2;ANK2 iso2;ANK2 iso4;ANK2 iso5	§1428;1456;§1428;1374	Ankyrin-2	Q8C8R3;Q8C8R3-2;Q8C8R3-4;Q8C8R3-5	http://www.phosphosite.org/proteinAction.do?id=24583&showAllSites=true	426	IYAKESEsDQEPEEE			ESES*DQEPEEEIGMTSEKNDETESTETSVLK	3	1189.82			59222	60109							60173				93.171	94.2018							94.8764				19.6478	15.5361
599	596	Adaptor/scaffold	Ank2;Ank2;Ank2;Ank2	ANK2;ANK2 iso2;ANK2 iso4;ANK2 iso5	§1428;1456;§1428;1374	Ankyrin-2	Q8C8R3;Q8C8R3-2;Q8C8R3-4;Q8C8R3-5	http://www.phosphosite.org/proteinAction.do?id=24583&showAllSites=true	426	IYAKESEsDQEPEEE			ESES*DQEPEEEIGMTSEKNDETESTETSVLK	4	892.62			59306	60249	59856			59720			60010	60173			93.2941	94.4134	94.2233			93.6408			94.6383	94.7836			18.9914	17.3915	15.5768			21.3325
600	597	Adaptor/scaffold	Ank2;Ank2;Ank2;Ank2	ANK2;ANK2 iso2;ANK2 iso4;ANK2 iso5	§1428;1456;§1428;1374	Ankyrin-2	Q8C8R3;Q8C8R3-2;Q8C8R3-4;Q8C8R3-5	http://www.phosphosite.org/proteinAction.do?id=24583&showAllSites=true	426	IYAKESEsDQEPEEE			ESES*DQEPEEEIGMTSEKNDETESTETSVLK	4	892.62												60051												94.6064
601	598	Adaptor/scaffold	Ank2;Ank2;Ank2;Ank2	ANK2;ANK2 iso2;ANK2 iso4;ANK2 iso5	§1467, §1472;1495, 1500;§1467, §1472;1413, 1418	Ankyrin-2	Q8C8R3;Q8C8R3-2;Q8C8R3-4;Q8C8R3-5	http://www.phosphosite.org/proteinAction.do?id=24583&showAllSites=true	426	NEVPVLAsPDLLSEV;LASPDLLsEVSEMKQ			SHLVNEVPVLAS*PDLLS*EVSEM#K	3	890.411								95852	96385	96823	96176	96229								146.747	147.366	147.727	147.792	147.83								7.3439	8.00966	5.32975
602	599	Adaptor/scaffold	Ank2;Ank2;Ank2;Ank2	ANK2;ANK2 iso2;ANK2 iso4;ANK2 iso5	§1467, §1472;1495, 1500;§1467, §1472;1413, 1418	Ankyrin-2	Q8C8R3;Q8C8R3-2;Q8C8R3-4;Q8C8R3-5	http://www.phosphosite.org/proteinAction.do?id=24583&showAllSites=true	426	NEVPVLAsPDLLSEV;LASPDLLsEVSEMKQ			SHLVNEVPVLAS*PDLLS*EVSEMK	3	885.079					104898	105400	104572	104432		105614	104956	105041					160.83	161.506	160.15	159.927		161.288	161.357	161.462					12.1487	9.75696	12.6799	11.5114		10.9872
603	600	Adaptor/scaffold	Ank2;Ank2;Ank2;Ank2	ANK2;ANK2 iso2;ANK2 iso4;ANK2 iso5	§1467, §1472;1495, 1500;§1467, §1472;1413, 1418	Ankyrin-2	Q8C8R3;Q8C8R3-2;Q8C8R3-4;Q8C8R3-5	http://www.phosphosite.org/proteinAction.do?id=24583&showAllSites=true	426	NEVPVLAsPDLLSEV;LASPDLLsEVSEMKQ			SHLVNEVPVLAS*PDLLS*EVSEMK	3	885.079								104749		105452										160.438		161.03										11.8416		14.5114
604	601	Adaptor/scaffold	Ank2;Ank2;Ank2;Ank2	ANK2;ANK2 iso2;ANK2 iso4;ANK2 iso5	§1467, §1472;1495, 1500;§1467, §1472;1413, 1418	Ankyrin-2	Q8C8R3;Q8C8R3-2;Q8C8R3-4;Q8C8R3-5	http://www.phosphosite.org/proteinAction.do?id=24583&showAllSites=true	426	NEVPVLAsPDLLSEV;LASPDLLsEVSEMKQ			SHLVNEVPVLAS*PDLLS*EVSEMK	3	885.079										105373												160.906												13.4425
605	602	Adaptor/scaffold	Ank2;Ank2;Ank2;Ank2	ANK2;ANK2 iso2;ANK2 iso4;ANK2 iso5	§1467;1495;§1467;1413	Ankyrin-2	Q8C8R3;Q8C8R3-2;Q8C8R3-4;Q8C8R3-5	http://www.phosphosite.org/proteinAction.do?id=24583&showAllSites=true	426	NEVPVLAsPDLLSEV			SHLVNEVPVLAS*PDLLSEVSEM#K	3	863.755	90870	91121	90111	91053	90825	91144	90364	90424	90995	91241	98775	91145	138.383	138.635	138.121	139.275	139.304	139.689	138.399	138.472	139.188	139.272	151.826	140.075	15.3382	15.9666	17.684	14.8539	15.1931	11.8601	17.7328	16.8239	17.1308	15.8356
606	603	Adaptor/scaffold	Ank2;Ank2;Ank2;Ank2	ANK2;ANK2 iso2;ANK2 iso4;ANK2 iso5	§1467;1495;§1467;1413	Ankyrin-2	Q8C8R3;Q8C8R3-2;Q8C8R3-4;Q8C8R3-5	http://www.phosphosite.org/proteinAction.do?id=24583&showAllSites=true	426	NEVPVLAsPDLLSEV			SHLVNEVPVLAS*PDLLSEVSEM#K	3	863.755											90693	98785											139.39	151.782
607	604	Adaptor/scaffold	Ank2;Ank2;Ank2;Ank2	ANK2;ANK2 iso2;ANK2 iso4;ANK2 iso5	§1467;1495;§1467;1413	Ankyrin-2	Q8C8R3;Q8C8R3-2;Q8C8R3-4;Q8C8R3-5	http://www.phosphosite.org/proteinAction.do?id=24583&showAllSites=true	426	NEVPVLAsPDLLSEV			SHLVNEVPVLAS*PDLLSEVSEM#K	3	863.755												98829												151.856
608	605	Adaptor/scaffold	Ank2;Ank2;Ank2;Ank2	ANK2;ANK2 iso2;ANK2 iso4;ANK2 iso5	§1467;1495;§1467;1413	Ankyrin-2	Q8C8R3;Q8C8R3-2;Q8C8R3-4;Q8C8R3-5	http://www.phosphosite.org/proteinAction.do?id=24583&showAllSites=true	426	NEVPVLAsPDLLSEV			SHLVNEVPVLAS*PDLLSEVSEM#K	3	863.755												90805												139.546
609	606	Adaptor/scaffold	Ank2;Ank2;Ank2;Ank2	ANK2;ANK2 iso2;ANK2 iso4;ANK2 iso5	§1467;1495;§1467;1413	Ankyrin-2	Q8C8R3;Q8C8R3-2;Q8C8R3-4;Q8C8R3-5	http://www.phosphosite.org/proteinAction.do?id=24583&showAllSites=true	426	NEVPVLAsPDLLSEV			SHLVNEVPVLAS*PDLLSEVSEMK	2	1287.13			98061		98908	99136	98375	98370							150.293		151.615	151.856	150.588	150.597							14.9957		15.8928	16.7258	17.0742	17.6778
610	607	Adaptor/scaffold	Ank2;Ank2;Ank2;Ank2	ANK2;ANK2 iso2;ANK2 iso4;ANK2 iso5	§1467;1495;§1467;1413	Ankyrin-2	Q8C8R3;Q8C8R3-2;Q8C8R3-4;Q8C8R3-5	http://www.phosphosite.org/proteinAction.do?id=24583&showAllSites=true	426	NEVPVLAsPDLLSEV			SHLVNEVPVLAS*PDLLSEVSEMK	2	1287.13			98047			99289									150.268			152.1									14.9788			13.0223
611	608	Adaptor/scaffold	Ank2;Ank2;Ank2;Ank2	ANK2;ANK2 iso2;ANK2 iso4;ANK2 iso5	§1467;1495;§1467;1413	Ankyrin-2	Q8C8R3;Q8C8R3-2;Q8C8R3-4;Q8C8R3-5	http://www.phosphosite.org/proteinAction.do?id=24583&showAllSites=true	426	NEVPVLAsPDLLSEV			SHLVNEVPVLAS*PDLLSEVSEMK	3	858.424	98791	99316	98286	99266	99162	99366	98595	98305	98919	99521	98554	98694	150.484	151.196	150.646	151.782	152.005	152.215	150.931	150.493	151.218	151.875	151.446	151.623	17.3487	14.6021	16.2798	17.5129	9.28483	18.8827	16.752	15.8861	17.1249	18.083
612	609	Adaptor/scaffold	Ank2;Ank2;Ank2;Ank2	ANK2;ANK2 iso2;ANK2 iso4;ANK2 iso5	§1467;1495;§1467;1413	Ankyrin-2	Q8C8R3;Q8C8R3-2;Q8C8R3-4;Q8C8R3-5	http://www.phosphosite.org/proteinAction.do?id=24583&showAllSites=true	426	NEVPVLAsPDLLSEV			SHLVNEVPVLAS*PDLLSEVSEMK	3	858.424		98983	97959	98935	98719	99017	98277	98639	99259	99182				150.658	150.127	151.253	151.307	151.658	150.408	151.019	151.768	151.329				16.7122	16.6289	16.6716	17.3516	16.4572	15.0395	14.5702	16.4449	17.2
613	610	Adaptor/scaffold	Ank2;Ank2;Ank2;Ank2	ANK2;ANK2 iso2;ANK2 iso4;ANK2 iso5	§1562;1590;§1562;1508	Ankyrin-2	Q8C8R3;Q8C8R3-2;Q8C8R3-4;Q8C8R3-5	http://www.phosphosite.org/proteinAction.do?id=24583&showAllSites=true	426	EEEWVIVsDEEIQEA			ELEEEWVIVS*DEEIQEAK	2	1128	84694	84496	83872	84407	84142	84834	83717	84351	84375	84572	84583	84703	129.179	128.789	128.797	129.337	129.369	130.295	128.528	129.288	129.333	129.402	130.258	130.424	13.2916	14.1007	13.0232	12.4365	14.7905	12.3686	13.2262	14.4737	13.4522	13.9706
614	611	Adaptor/scaffold	Ank2;Ank2;Ank2;Ank2	ANK2;ANK2 iso2;ANK2 iso4;ANK2 iso5	§1562;1590;§1562;1508	Ankyrin-2	Q8C8R3;Q8C8R3-2;Q8C8R3-4;Q8C8R3-5	http://www.phosphosite.org/proteinAction.do?id=24583&showAllSites=true	426	EEEWVIVsDEEIQEA			ELEEEWVIVS*DEEIQEAK	2	1128	84303	85193	83468	84776	84554	84436	84146	83906			84572	84188	128.61	129.797	128.204	129.873	129.967	129.705	129.146	128.633			130.24	129.661	14.0168	11.8729	13.6073	12.6576	12.6345	14.1549	13.4389	13.8153
615	612	Adaptor/scaffold	Ank2;Ank2;Ank2;Ank2	ANK2;ANK2 iso2;ANK2 iso4;ANK2 iso5	§1562;1590;§1562;1508	Ankyrin-2	Q8C8R3;Q8C8R3-2;Q8C8R3-4;Q8C8R3-5	http://www.phosphosite.org/proteinAction.do?id=24583&showAllSites=true	426	EEEWVIVsDEEIQEA			ELEEEWVIVS*DEEIQEAK	2	1128		85246	83803			85115					84081	84557		129.874	128.697			130.702					129.526	130.212		10.9393	13.2076			12.5622
616	613	Adaptor/scaffold	Ank2;Ank2;Ank2;Ank2	ANK2;ANK2 iso2;ANK2 iso4;ANK2 iso5	§1562;1590;§1562;1508	Ankyrin-2	Q8C8R3;Q8C8R3-2;Q8C8R3-4;Q8C8R3-5	http://www.phosphosite.org/proteinAction.do?id=24583&showAllSites=true	426	EEEWVIVsDEEIQEA			ELEEEWVIVS*DEEIQEAK	2	1128		84864										84534		129.321										130.179		13.1319
617	614	Adaptor/scaffold	Ank2;Ank2;Ank2;Ank2	ANK2;ANK2 iso2;ANK2 iso4;ANK2 iso5	§1562;1590;§1562;1508	Ankyrin-2	Q8C8R3;Q8C8R3-2;Q8C8R3-4;Q8C8R3-5	http://www.phosphosite.org/proteinAction.do?id=24583&showAllSites=true	426	EEEWVIVsDEEIQEA			ELEEEWVIVS*DEEIQEAK	3	752.338	84284	84848	83889	85423	84512	85498	83718	83905	84374	84940	84432	84166	128.583	129.296	128.822	130.829	129.906	131.26	128.53	128.631	129.332	129.933	130.037	129.63	10.3002	8.08672	8.09745	7.0846	8.70553	7.67778	11.3363	9.97469	10.9172	8.22695
618	615	Adaptor/scaffold	Ank2;Ank2;Ank2;Ank2	ANK2;ANK2 iso2;ANK2 iso4;ANK2 iso5	§1562;1590;§1562;1508	Ankyrin-2	Q8C8R3;Q8C8R3-2;Q8C8R3-4;Q8C8R3-5	http://www.phosphosite.org/proteinAction.do?id=24583&showAllSites=true	426	EEEWVIVsDEEIQEA			ELEEEWVIVS*DEEIQEAK	3	752.338	84672	85849	84501	84797	84105	84776	84138	84295	84758	84566	84569	84535	129.147	130.764	129.723	129.903	129.315	130.207	129.136	129.207	129.889	129.394	130.236	130.181	8.96257	5.82974	8.11407	7.64397	9.72125	9.76955	8.767	7.84164	7.14569	13.2411
619	616	Adaptor/scaffold	Ank2;Ank2;Ank2;Ank2	ANK2;ANK2 iso2;ANK2 iso4;ANK2 iso5	§1562;1590;§1562;1508	Ankyrin-2	Q8C8R3;Q8C8R3-2;Q8C8R3-4;Q8C8R3-5	http://www.phosphosite.org/proteinAction.do?id=24583&showAllSites=true	426	EEEWVIVsDEEIQEA			ELEEEWVIVS*DEEIQEAK	3	752.338		84478	83479	84405	85178	84404		84929		85128	84058	85146		128.763	128.218	129.335	130.876	129.657		130.131		130.201	129.49	131.079		10.3478	10.6345	10.6596	9.01818	8.79317		7.21968		8.68825
620	617	Adaptor/scaffold	Ank2;Ank2;Ank2;Ank2	ANK2;ANK2 iso2;ANK2 iso4;ANK2 iso5	§1562;1590;§1562;1508	Ankyrin-2	Q8C8R3;Q8C8R3-2;Q8C8R3-4;Q8C8R3-5	http://www.phosphosite.org/proteinAction.do?id=24583&showAllSites=true	426	EEEWVIVsDEEIQEA			ELEEEWVIVS*DEEIQEAK	3	752.338										85583												130.864												5.95078
621	618	Adaptor/scaffold	Ank2;Ank2;Ank2;Ank2	ANK2;ANK2 iso2;ANK2 iso4;ANK2 iso5	§1562;1590;§1562;1508	Ankyrin-2	Q8C8R3;Q8C8R3-2;Q8C8R3-4;Q8C8R3-5	http://www.phosphosite.org/proteinAction.do?id=24583&showAllSites=true	426	EEEWVIVsDEEIQEA			VIVS*DEEIQEAK	2	720.337					51217		50805		51290	51560	51228	51316					81.9104		81.0833		81.7961	81.9488	82.0854	82.1464					8.57512		9.6517		10.466	9.8041
622	619	Adaptor/scaffold	Ank2;Ank2;Ank2;Ank2	ANK2;ANK2 iso2;ANK2 iso4;ANK2 iso5	§1699, §1700, §1703;1727, 1728, 1731;§1699, §1700, §1703;1645, 1646, 1649	Ankyrin-2	Q8C8R3;Q8C8R3-2;Q8C8R3-4;Q8C8R3-5	http://www.phosphosite.org/proteinAction.do?id=24583&showAllSites=true	426	KTELKKGsSEESVDE;TELKKGSsEESVDED;KKGSSEEsVDEDRGL			KGS*S*EES*VDEDR	2	789.244	18208	18190	17978	18065	17699	18197	17902	18445	17902	18146	18076	18190	32.7901	32.8556	33.2224	33.1774	32.8196	33.4324	32.906	33.6607	33.0308	33.2017	33.3181	33.5137	10.327	10.3696	9.02182	9.41908	9.66756	9.85078	9.29243	4.72125	10.0237	10.214
623	620	Adaptor/scaffold	Ank2;Ank2;Ank2;Ank2	ANK2;ANK2 iso2;ANK2 iso4;ANK2 iso5	§1699, §1700, §1703;1727, 1728, 1731;§1699, §1700, §1703;1645, 1646, 1649	Ankyrin-2	Q8C8R3;Q8C8R3-2;Q8C8R3-4;Q8C8R3-5	http://www.phosphosite.org/proteinAction.do?id=24583&showAllSites=true	426	KTELKKGsSEESVDE;TELKKGSsEESVDED;KKGSSEEsVDEDRGL			KGS*S*EES*VDEDR	2	789.244	19012	18571	17636	18407	18026	18540	17554	17757	18231				33.9933	33.4207	32.7049	33.704	33.3243	33.9688	32.3788	32.6161	33.5598				4.60206	7.58336	9.98297	8.78252	10.0218	8.01818	10.4377	9.91009	8.83268
624	621	Adaptor/scaffold	Ank2;Ank2;Ank2;Ank2	ANK2;ANK2 iso2;ANK2 iso4;ANK2 iso5	§1699, §1700, §1703;1727, 1728, 1731;§1699, §1700, §1703;1645, 1646, 1649	Ankyrin-2	Q8C8R3;Q8C8R3-2;Q8C8R3-4;Q8C8R3-5	http://www.phosphosite.org/proteinAction.do?id=24583&showAllSites=true	426	KTELKKGsSEESVDE;TELKKGSsEESVDED;KKGSSEEsVDEDRGL			KGS*S*EES*VDEDR	2	789.244	17850						18282						32.2305						33.4925						8.35754						4.52871
625	622	Adaptor/scaffold	Ank2;Ank2;Ank2;Ank2	ANK2;ANK2 iso2;ANK2 iso4;ANK2 iso5	§1699, §1700, §1703;1727, 1728, 1731;§1699, §1700, §1703;1645, 1646, 1649	Ankyrin-2	Q8C8R3;Q8C8R3-2;Q8C8R3-4;Q8C8R3-5	http://www.phosphosite.org/proteinAction.do?id=24583&showAllSites=true	426	KTELKKGsSEESVDE;TELKKGSsEESVDED;KKGSSEEsVDEDRGL			KGS*S*EES*VDEDR	2	789.244	18653												33.4565												5.97469
626	623	Adaptor/scaffold	Ank2;Ank2;Ank2;Ank2	ANK2;ANK2 iso2;ANK2 iso4;ANK2 iso5	§1699, §1700, §1703;1727, 1728, 1731;§1699, §1700, §1703;1645, 1646, 1649	Ankyrin-2	Q8C8R3;Q8C8R3-2;Q8C8R3-4;Q8C8R3-5	http://www.phosphosite.org/proteinAction.do?id=24583&showAllSites=true	426	KTELKKGsSEESVDE;TELKKGSsEESVDED;KKGSSEEsVDEDRGL			KGS*S*EES*VDEDR	3	526.498		18254	17845	18193			17802	17996		18270	18161	18308		32.9463	33.0193	33.3689			32.7489	32.9805		33.3853	33.4403	33.698		8.21968	9.51286	7.68194			6.20412	7.61798		8.30892
627	624	Adaptor/scaffold	Ank2;Ank2;Ank2;Ank2	ANK2;ANK2 iso2;ANK2 iso4;ANK2 iso5	§1699, §1700, §1703;1727, 1728, 1731;§1699, §1700, §1703;1645, 1646, 1649	Ankyrin-2	Q8C8R3;Q8C8R3-2;Q8C8R3-4;Q8C8R3-5	http://www.phosphosite.org/proteinAction.do?id=24583&showAllSites=true	426	KTELKKGsSEESVDE;TELKKGSsEESVDED;KKGSSEEsVDEDRGL			KGS*S*EES*VDEDRGLVPEPLPTAK	3	894.045			67092	67951					68345	68691					104.449	105.503					106.141	106.385					9.18111	5.86012					16.5171	10.9586
628	625	Adaptor/scaffold	Ank2;Ank2;Ank2;Ank2	ANK2;ANK2 iso2;ANK2 iso4;ANK2 iso5	§1699, §1700, §1703;1727, 1728, 1731;§1699, §1700, §1703;1645, 1646, 1649	Ankyrin-2	Q8C8R3;Q8C8R3-2;Q8C8R3-4;Q8C8R3-5	http://www.phosphosite.org/proteinAction.do?id=24583&showAllSites=true	426	KTELKKGsSEESVDE;TELKKGSsEESVDED;KKGSSEEsVDEDRGL			KGS*S*EES*VDEDRGLVPEPLPTAK	3	894.045				68462												106.231												12.3809
629	626	Adaptor/scaffold	Ank2;Ank2;Ank2;Ank2	ANK2;ANK2 iso2;ANK2 iso4;ANK2 iso5	§1699, §1700;1727, 1728;§1699, §1700;1645, 1646	Ankyrin-2	Q8C8R3;Q8C8R3-2;Q8C8R3-4;Q8C8R3-5	http://www.phosphosite.org/proteinAction.do?id=24583&showAllSites=true	426	KTELKKGsSEESVDE;TELKKGSsEESVDED			KGS*S*EESVDEDR	2	749.261	18349	18439	18059	18421	18191	16086	17967	18177	18337	18505	18401	18504	33.0054	33.2162	33.3578	33.732	33.5926	30.1036	33.0037	33.2528	33.7204	33.7482	33.8085	33.9926	11.5467	10.1007	10.4828	11.52	11.4486	4.42597	12.1726	10.6253	11.5751	11.8996
630	627	Adaptor/scaffold	Ank2;Ank2;Ank2;Ank2	ANK2;ANK2 iso2;ANK2 iso4;ANK2 iso5	§1699, §1700;1727, 1728;§1699, §1700;1645, 1646	Ankyrin-2	Q8C8R3;Q8C8R3-2;Q8C8R3-4;Q8C8R3-5	http://www.phosphosite.org/proteinAction.do?id=24583&showAllSites=true	426	KTELKKGsSEESVDE;TELKKGSsEESVDED			KGS*S*EESVDEDR	2	749.261						18618												34.0958												11.2168
631	628	Adaptor/scaffold	Ank2;Ank2;Ank2;Ank2	ANK2;ANK2 iso2;ANK2 iso4;ANK2 iso5	§1699, §1703;1727, 1731;§1699, §1703;1645, 1649	Ankyrin-2	Q8C8R3;Q8C8R3-2;Q8C8R3-4;Q8C8R3-5	http://www.phosphosite.org/proteinAction.do?id=24583&showAllSites=true	426	KTELKKGsSEESVDE;KKGSSEEsVDEDRGL			KGS*SEES*VDEDR	2	749.261	15182	15273		15269				15046		15916		15394	27.9301	28.2535		28.7866				28.2492		29.6027		29.0246	4.35754	6.39041		7.56703				5.63451		6.42946
632	629	Adaptor/scaffold	Ank2;Ank2;Ank2;Ank2	ANK2;ANK2 iso2;ANK2 iso4;ANK2 iso5	§1699, §1703;1727, 1731;§1699, §1703;1645, 1649	Ankyrin-2	Q8C8R3;Q8C8R3-2;Q8C8R3-4;Q8C8R3-5	http://www.phosphosite.org/proteinAction.do?id=24583&showAllSites=true	426	KTELKKGsSEESVDE;KKGSSEEsVDEDRGL			KGS*SEES*VDEDR	2	749.261										15388												28.7739												6.3439
633	630	Adaptor/scaffold	Ank2;Ank2;Ank2;Ank2	ANK2;ANK2 iso2;ANK2 iso4;ANK2 iso5	§1700, §1703;1728, 1731;§1700, §1703;1646, 1649	Ankyrin-2	Q8C8R3;Q8C8R3-2;Q8C8R3-4;Q8C8R3-5	http://www.phosphosite.org/proteinAction.do?id=24583&showAllSites=true	426	TELKKGSsEESVDED;KKGSSEEsVDEDRGL			KGSS*EES*VDEDR	2	749.261											15295												28.8386
634	631	Adaptor/scaffold	Ank2;Ank2;Ank2;Ank2	ANK2;ANK2 iso2;ANK2 iso4;ANK2 iso5	§1722;1750;§1722;1668	Ankyrin-2	Q8C8R3;Q8C8R3-2;Q8C8R3-4;Q8C8R3-5	http://www.phosphosite.org/proteinAction.do?id=24583&showAllSites=true	426	LPTAKATsPLIEETP			ATS*PLIEETPIGSIK	2	818.416	78468	78654	77706	78593	78320	78651	77903	78082	78514	78717	78294	78394	120.066	120.244	119.787	120.861	120.865	121.218	120.046	120.127	120.787	120.89	121.072	121.164	10.7905	10.4271	10.9469	10.3883	10.6968	9.767	10.0799	10.1824	10.3635	8.17005
635	632	Adaptor/scaffold	Ank2;Ank2;Ank2;Ank2	ANK2;ANK2 iso2;ANK2 iso4;ANK2 iso5	§1722;1750;§1722;1668	Ankyrin-2	Q8C8R3;Q8C8R3-2;Q8C8R3-4;Q8C8R3-5	http://www.phosphosite.org/proteinAction.do?id=24583&showAllSites=true	426	LPTAKATsPLIEETP			ATS*PLIEETPIGSIK	2	818.416						79016												121.78												9.08938
636	633	Adaptor/scaffold	Ank2;Ank2;Ank2;Ank2	ANK2;ANK2 iso2;ANK2 iso4;ANK2 iso5	§1722;1750;§1722;1668	Ankyrin-2	Q8C8R3;Q8C8R3-2;Q8C8R3-4;Q8C8R3-5	http://www.phosphosite.org/proteinAction.do?id=24583&showAllSites=true	426	LPTAKATsPLIEETP			ATS*PLIEETPIGSIK	3	545.946	78549	78697	77991	78697	78393	78728	77985	78174	78615	78795	78420	78492	120.182	120.305	120.2	121.011	120.971	121.345	120.164	120.266	120.932	121.002	121.256	121.308	10.8477	12.1637	8.22915	9.55129	12.1688	12.8069	12.0899	11.2774	12.8239	11.9136
637	634	Adaptor/scaffold	Ank2;Ank2;Ank2;Ank2	ANK2;ANK2 iso2;ANK2 iso4;ANK2 iso5	§1722;1750;§1722;1668	Ankyrin-2	Q8C8R3;Q8C8R3-2;Q8C8R3-4;Q8C8R3-5	http://www.phosphosite.org/proteinAction.do?id=24583&showAllSites=true	426	LPTAKATsPLIEETP			ATS*PLIEETPIGSIK	3	545.946			77763												119.866												12.9788
638	635	Adaptor/scaffold	Ank2;Ank2;Ank2;Ank2	ANK2;ANK2 iso2;ANK2 iso4;ANK2 iso5	§1722;1750;§1722;1668	Ankyrin-2	Q8C8R3;Q8C8R3-2;Q8C8R3-4;Q8C8R3-5	http://www.phosphosite.org/proteinAction.do?id=24583&showAllSites=true	426	LPTAKATsPLIEETP			ATS*PLIEETPIGSIKDK	2	939.977			66988												104.303												9.58838
639	636	Adaptor/scaffold	Ank2;Ank2;Ank2;Ank2	ANK2;ANK2 iso2;ANK2 iso4;ANK2 iso5	§1722;1750;§1722;1668	Ankyrin-2	Q8C8R3;Q8C8R3-2;Q8C8R3-4;Q8C8R3-5	http://www.phosphosite.org/proteinAction.do?id=24583&showAllSites=true	426	LPTAKATsPLIEETP			ATS*PLIEETPIGSIKDK	3	626.987	67662	67863	66843	67727	67653	67961	67083	67384	67690	67913	67524	67679	104.474	104.701	104.093	105.188	105.458	105.74	104.405	104.667	105.213	105.266	105.473	105.597	8.06048	11.6326	9.36351	12.8268	5.16813	10.1656	9.86646	12.1192	13.0218	9.61979
640	637	Adaptor/scaffold	Ank2;Ank2;Ank2;Ank2	ANK2;ANK2 iso2;ANK2 iso4;ANK2 iso5	§1722;1750;§1722;1668	Ankyrin-2	Q8C8R3;Q8C8R3-2;Q8C8R3-4;Q8C8R3-5	http://www.phosphosite.org/proteinAction.do?id=24583&showAllSites=true	426	LPTAKATsPLIEETP			ATS*PLIEETPIGSIKDK	3	626.987									67660												105.169												12.4881
641	638	Adaptor/scaffold	Ank2;Ank2;Ank2;Ank2	ANK2;ANK2 iso2;ANK2 iso4;ANK2 iso5	§1777;1805;§1777;1723	Ankyrin-2	Q8C8R3;Q8C8R3-2;Q8C8R3-4;Q8C8R3-5	http://www.phosphosite.org/proteinAction.do?id=24583&showAllSites=true	426	PRTHPAVsPSSKSST			THPAVS*PSSK	2	545.75	13734	13650	13419	13632	13768	14101	13121	13556	13674	13932	13853	13961	25.6667	25.759	25.9799	26.2537	26.5757	27.0488	25.1324	25.9266	26.2732	26.4928	26.5864	26.7889	4.81531	5.6925	9.27901	4.74473	6.96658	5.71444	4.88606	7.17457	5.66959	7.95468
642	639	Adaptor/scaffold	Ank2;Ank2;Ank2;Ank2	ANK2;ANK2 iso2;ANK2 iso4;ANK2 iso5	§1777;1805;§1777;1723	Ankyrin-2	Q8C8R3;Q8C8R3-2;Q8C8R3-4;Q8C8R3-5	http://www.phosphosite.org/proteinAction.do?id=24583&showAllSites=true	426	PRTHPAVsPSSKSST			THPAVS*PSSK	2	545.75	13389						13607	13575					25.1055						25.9999	25.9583					5.70553						5.1349	8.08619
643	640	Adaptor/scaffold	Ank2;Ank2;Ank2;Ank2	ANK2;ANK2 iso2;ANK2 iso4;ANK2 iso5	§1777;1805;§1777;1723	Ankyrin-2	Q8C8R3;Q8C8R3-2;Q8C8R3-4;Q8C8R3-5	http://www.phosphosite.org/proteinAction.do?id=24583&showAllSites=true	426	PRTHPAVsPSSKSST			THPAVS*PSSK	2	545.75							13313												25.4776												5.42481
644	641	Adaptor/scaffold	Ank2;Ank2;Ank2;Ank2	ANK2;ANK2 iso2;ANK2 iso4;ANK2 iso5	§1777;1805;§1777;1723	Ankyrin-2	Q8C8R3;Q8C8R3-2;Q8C8R3-4;Q8C8R3-5	http://www.phosphosite.org/proteinAction.do?id=24583&showAllSites=true	426	PRTHPAVsPSSKSST			THPAVS*PSSK	3	364.169			13448		13851	14210	13436	13678	13780		13961	14068			26.0251		26.7041	27.2256	25.7005	26.1274	26.4401		26.7547	26.9556			4.24185		4.9914	4.67985	4.55909	4.26841	4.55596
645	642	Adaptor/scaffold	Ank2;Ank2;Ank2;Ank2	ANK2;ANK2 iso2;ANK2 iso4;ANK2 iso5	§1793;1821;§1793;1739	Ankyrin-2	Q8C8R3;Q8C8R3-2;Q8C8R3-4;Q8C8R3-5	http://www.phosphosite.org/proteinAction.do?id=24583&showAllSites=true	426	SKAERHSsLSSSAKP			HSS*LSSSAKPER	2	683.312	12948	13216	12752	13217		13908	12924	13259	13496		13543	13669	24.3279	25.0181	24.8374	25.5589		26.7348	24.7808	25.4077	25.9823		26.0981	26.3362	8.46344	10.1586	11.3947	12.0964		9.75696	5.94692	9.43063	11.4685
646	643	Adaptor/scaffold	Ank2;Ank2;Ank2;Ank2	ANK2;ANK2 iso2;ANK2 iso4;ANK2 iso5	§1793;1821;§1793;1739	Ankyrin-2	Q8C8R3;Q8C8R3-2;Q8C8R3-4;Q8C8R3-5	http://www.phosphosite.org/proteinAction.do?id=24583&showAllSites=true	426	SKAERHSsLSSSAKP			HSS*LSSSAKPER	3	455.877	12931	13153	12759	13146	13579	13882	12895	13200	13448	13679	13497	13632	24.3023	24.9014	24.8467	25.4384	26.2592	26.6939	24.7228	25.3061	25.9019	26.0875	26.0208	26.2775	13.0851	12.3036	12.3478	10.9393	12.5031	14.6326	4.37366	7.02273	11.8794	12.5346
647	644	Adaptor/scaffold	Ank2;Ank2;Ank2;Ank2	ANK2;ANK2 iso2;ANK2 iso4;ANK2 iso5	§1807;1835;§1807;1753	Ankyrin-2	Q8C8R3;Q8C8R3-2;Q8C8R3-4;Q8C8R3-5	http://www.phosphosite.org/proteinAction.do?id=24583&showAllSites=true	426	PERHTPVsPSSKNEK			HTPVS*PSSK	2	510.232			14461	14847	14891	15217	14599	14681	14808	15053	14937	15044			27.6056	28.138	28.3248	28.7528	27.6061	27.6947	28.0882	28.2656	28.2948	28.4877			6.34679	6.44612	6.02919	6.26841	7.36653	6.06298	6.30627	5.77211
648	645	Adaptor/scaffold	Ank2;Ank2;Ank2;Ank2	ANK2;ANK2 iso2;ANK2 iso4;ANK2 iso5	§1816, §1819;1844, 1847;§1816, §1819;1762, 1765	Ankyrin-2	Q8C8R3;Q8C8R3-2;Q8C8R3-4;Q8C8R3-5	http://www.phosphosite.org/proteinAction.do?id=24583&showAllSites=true	426	SSKNEKLsPVSPSAK;NEKLSPVsPSAKTER			NEKLS*PVS*PSAK	2	708.812	31141	31357	30608	31254	31023	31484	30676	30891	31070	31325	31186	31458	52.2298	52.5068	52.2538	53.029	53.0147	53.4802	52.2404	52.4136	52.9232	53.0956	53.303	53.707	10.172	9.75203	10.5575	10.5768	10.9245	10.7055	10.1965	10.9393	10.4855	9.6073
649	646	Adaptor/scaffold	Ank2;Ank2;Ank2;Ank2	ANK2;ANK2 iso2;ANK2 iso4;ANK2 iso5	§1816, §1819;1844, 1847;§1816, §1819;1762, 1765	Ankyrin-2	Q8C8R3;Q8C8R3-2;Q8C8R3-4;Q8C8R3-5	http://www.phosphosite.org/proteinAction.do?id=24583&showAllSites=true	426	SSKNEKLsPVSPSAK;NEKLSPVsPSAKTER			NEKLS*PVS*PSAK	2	708.812	31159			31480								31202	52.257			53.3605								53.3375	9.81248			8.03433
650	647	Adaptor/scaffold	Ank2;Ank2;Ank2;Ank2	ANK2;ANK2 iso2;ANK2 iso4;ANK2 iso5	§1816, §1819;1844, 1847;§1816, §1819;1762, 1765	Ankyrin-2	Q8C8R3;Q8C8R3-2;Q8C8R3-4;Q8C8R3-5	http://www.phosphosite.org/proteinAction.do?id=24583&showAllSites=true	426	SSKNEKLsPVSPSAK;NEKLSPVsPSAKTER			NEKLS*PVS*PSAK	3	472.877	31151	31350	30616	31270	31032	31473	30680	30904	31084	31328	31192	31238	52.2428	52.4945	52.2642	53.0533	53.0263	53.462	52.2456	52.4337	52.9448	53.0994	53.3104	53.3914	9.44612	9.40894	9.52288	9.58838	9.77728	8.50307	9.20971	9.39686	8.79048	9.31247
651	648	Adaptor/scaffold	Ank2;Ank2;Ank2;Ank2	ANK2;ANK2 iso2;ANK2 iso4;ANK2 iso5	§1816;1844;§1816;1762	Ankyrin-2	Q8C8R3;Q8C8R3-2;Q8C8R3-4;Q8C8R3-5	http://www.phosphosite.org/proteinAction.do?id=24583&showAllSites=true	426	SSKNEKLsPVSPSAK			NEKLS*PVSPSAK	2	668.829	28774	29016	28428	28932	28807	29256	28417	28620	28741	29118	28877	29005	48.8252	49.1461	49.0976	49.6695	49.8309	50.2766	48.9705	49.151	49.5831	49.9169	49.9483	50.1553	10.8041	10.8356	11.9318	11.7212	10.7932	10.8153	10.4498	10.7122	10.6326	8.86012
652	649	Adaptor/scaffold	Ank2;Ank2;Ank2;Ank2	ANK2;ANK2 iso2;ANK2 iso4;ANK2 iso5	§1816;1844;§1816;1762	Ankyrin-2	Q8C8R3;Q8C8R3-2;Q8C8R3-4;Q8C8R3-5	http://www.phosphosite.org/proteinAction.do?id=24583&showAllSites=true	426	SSKNEKLsPVSPSAK			NEKLS*PVSPSAK	3	446.222	28759	28985	28340	28905	28720	29151	28271	28527	28721	28931	28765	28879	48.8053	49.1011	48.9692	49.6316	49.7096	50.1252	48.7579	49.0121	49.5538	49.647	49.7867	49.9725	7.80688	7.24642	7.36653	7.6925	7.63264	8.16685	7.17328	7.91364	7.8962	7.85387
653	650	Adaptor/scaffold	Ank2;Ank2;Ank2;Ank2	ANK2;ANK2 iso2;ANK2 iso4;ANK2 iso5	§1819;1847;§1819;1765	Ankyrin-2	Q8C8R3;Q8C8R3-2;Q8C8R3-4;Q8C8R3-5	http://www.phosphosite.org/proteinAction.do?id=24583&showAllSites=true	426	NEKLSPVsPSAKTER			LSPVS*PSAK	2	483.239	32945	33140	32359	33118	32901		32467		32875	33150	32990	33071	54.9349	55.1695	54.868	55.8015	55.8136		54.939		55.6468	55.8086	56.0063	56.1005	4.87615	4.93181	4.30103	4.95468	4.55752		4.32331		4.56864	4.43533
654	651	Adaptor/scaffold	Ank2;Ank2;Ank2;Ank2	ANK2;ANK2 iso2;ANK2 iso4;ANK2 iso5	§1821;1849;§1821;1767	Ankyrin-2	Q8C8R3;Q8C8R3-2;Q8C8R3-4;Q8C8R3-5	http://www.phosphosite.org/proteinAction.do?id=24583&showAllSites=true	426	KLSPVSPsAKTERHS			LSPVSPS*AK	2	483.239								32669												55.0805												5.32698
655	652	Adaptor/scaffold	Ank2;Ank2;Ank2;Ank2	ANK2;ANK2 iso2;ANK2 iso4;ANK2 iso5	§1828, §1839, §1842;1856, 1867, 1870;§1828, §1839, §1842;1774, 1785, 1788	Ankyrin-2	Q8C8R3;Q8C8R3-2;Q8C8R3-4;Q8C8R3-5	http://www.phosphosite.org/proteinAction.do?id=24583&showAllSites=true	426	SAKTERHsPVFSGKP;SGKPEKHsPGSPSTK;PEKHSPGsPSTKNER			TERHS*PVFSGKPEKHS*PGS*PSTK	4	680.043	19937	20191		20162	20286								35.5198	35.9997		36.6013	37.0176								4.30103	4.14935		4.21112	4.58503
656	653	Adaptor/scaffold	Ank2;Ank2;Ank2;Ank2	ANK2;ANK2 iso2;ANK2 iso4;ANK2 iso5	§1828, §1839, §1842;1856, 1867, 1870;§1828, §1839, §1842;1774, 1785, 1788	Ankyrin-2	Q8C8R3;Q8C8R3-2;Q8C8R3-4;Q8C8R3-5	http://www.phosphosite.org/proteinAction.do?id=24583&showAllSites=true	426	SAKTERHsPVFSGKP;SGKPEKHsPGSPSTK;PEKHSPGsPSTKNER			TERHS*PVFSGKPEKHS*PGS*PSTK	4	680.043	19958												35.5544												4.28735
657	654	Adaptor/scaffold	Ank2;Ank2;Ank2;Ank2	ANK2;ANK2 iso2;ANK2 iso4;ANK2 iso5	§1828, §1839;1856, 1867;§1828, §1839;1774, 1785	Ankyrin-2	Q8C8R3;Q8C8R3-2;Q8C8R3-4;Q8C8R3-5	http://www.phosphosite.org/proteinAction.do?id=24583&showAllSites=true	426	SAKTERHsPVFSGKP;SGKPEKHsPGSPSTK			TERHS*PVFSGKPEKHS*PGSPSTK	4	660.052						19069	17810											34.8539	32.7625											11.8153	6.51145
658	655	Adaptor/scaffold	Ank2;Ank2;Ank2;Ank2	ANK2;ANK2 iso2;ANK2 iso4;ANK2 iso5	§1828;1856;§1828;1774	Ankyrin-2	Q8C8R3;Q8C8R3-2;Q8C8R3-4;Q8C8R3-5	http://www.phosphosite.org/proteinAction.do?id=24583&showAllSites=true	426	SAKTERHsPVFSGKP			HS*PVFSGKPEK	2	646.805						21401			20954			21090						38.5367			37.9526			38.2362						6.51004			7.69037
659	656	Adaptor/scaffold	Ank2;Ank2;Ank2;Ank2	ANK2;ANK2 iso2;ANK2 iso4;ANK2 iso5	§1828;1856;§1828;1774	Ankyrin-2	Q8C8R3;Q8C8R3-2;Q8C8R3-4;Q8C8R3-5	http://www.phosphosite.org/proteinAction.do?id=24583&showAllSites=true	426	SAKTERHsPVFSGKP			HS*PVFSGKPEK	3	431.539					20828	21311		20655	20945	21161		21078					37.8606	38.4049		37.231	37.9406	38.0718		38.2173					11.4237	9.42251		9.01909	8.29585	8.37059
660	657	Adaptor/scaffold	Ank2;Ank2;Ank2;Ank2	ANK2;ANK2 iso2;ANK2 iso4;ANK2 iso5	§1828;1856;§1828;1774	Ankyrin-2	Q8C8R3;Q8C8R3-2;Q8C8R3-4;Q8C8R3-5	http://www.phosphosite.org/proteinAction.do?id=24583&showAllSites=true	426	SAKTERHsPVFSGKP			TERHS*PVFSGKPEK	2	839.901	18486	18604	18234		18909	19458		18525	18919	19226	18949	19011	33.2162	33.471	33.6558		34.796	35.448		33.7792	34.6145	34.9478	34.7527	34.8868	6.97469	10.0255	6.78516		6.86967	9.19246		9.98297	7.81531	9.78781
661	658	Adaptor/scaffold	Ank2;Ank2;Ank2;Ank2	ANK2;ANK2 iso2;ANK2 iso4;ANK2 iso5	§1828;1856;§1828;1774	Ankyrin-2	Q8C8R3;Q8C8R3-2;Q8C8R3-4;Q8C8R3-5	http://www.phosphosite.org/proteinAction.do?id=24583&showAllSites=true	426	SAKTERHsPVFSGKP			TERHS*PVFSGKPEK	2	839.901					18935												34.8399												7.70115
662	659	Adaptor/scaffold	Ank2;Ank2;Ank2;Ank2	ANK2;ANK2 iso2;ANK2 iso4;ANK2 iso5	§1828;1856;§1828;1774	Ankyrin-2	Q8C8R3;Q8C8R3-2;Q8C8R3-4;Q8C8R3-5	http://www.phosphosite.org/proteinAction.do?id=24583&showAllSites=true	426	SAKTERHsPVFSGKP			TERHS*PVFSGKPEK	3	560.27		18685		18697	18882	19403	18337	18474	18861	19181	18877	18964		33.5933		34.2422	34.7539	35.3655	33.5788	33.706	34.5209	34.8726	34.6412	34.8117		9.30016		11.4034	9.32148	9.52871	10.4647	9.84771	10.1746	10.7328
663	660	Adaptor/scaffold	Ank2;Ank2;Ank2;Ank2	ANK2;ANK2 iso2;ANK2 iso4;ANK2 iso5	§1828;1856;§1828;1774	Ankyrin-2	Q8C8R3;Q8C8R3-2;Q8C8R3-4;Q8C8R3-5	http://www.phosphosite.org/proteinAction.do?id=24583&showAllSites=true	426	SAKTERHsPVFSGKP			TERHS*PVFSGKPEK	4	420.454	18439	18564	18185	18687	18883	19450	18313	18473	18891	19195	18875	18992	33.138	33.4114	33.578	34.2223	34.7552	35.4375	33.5438	33.7047	34.5673	34.8944	34.6352	34.8553	13.0788	11.9586	12.2857	11.5544	10.2472	12.5171	10.7011	11.1701	10.2197	12.3197
664	661	Adaptor/scaffold	Ank2;Ank2;Ank2;Ank2	ANK2;ANK2 iso2;ANK2 iso4;ANK2 iso5	§1839, §1842;1867, 1870;§1839, §1842;1785, 1788	Ankyrin-2	Q8C8R3;Q8C8R3-2;Q8C8R3-4;Q8C8R3-5	http://www.phosphosite.org/proteinAction.do?id=24583&showAllSites=true	426	SGKPEKHsPGSPSTK;PEKHSPGsPSTKNER			HSPVFSGKPEKHS*PGS*PSTK	3	751.003		20042	19718	20057	20211	20746			20277	20476	20170	20224		35.7585	36.0695	36.4327	36.8999	37.5279			36.8717	37.0091	36.7423	36.8643		6.9431	7.30103	9.02965	6.18842	7.35952			8.72584	8.47237
665	662	Adaptor/scaffold	Ank2;Ank2;Ank2;Ank2	ANK2;ANK2 iso2;ANK2 iso4;ANK2 iso5	§1839, §1842;1867, 1870;§1839, §1842;1785, 1788	Ankyrin-2	Q8C8R3;Q8C8R3-2;Q8C8R3-4;Q8C8R3-5	http://www.phosphosite.org/proteinAction.do?id=24583&showAllSites=true	426	SGKPEKHsPGSPSTK;PEKHSPGsPSTKNER			HSPVFSGKPEKHS*PGS*PSTK	3	751.003		20059	19710	20066										35.7876	36.0556	36.4479										7.383	4.65758	6.17783
666	663	Adaptor/scaffold	Ank2;Ank2;Ank2;Ank2	ANK2;ANK2 iso2;ANK2 iso4;ANK2 iso5	§1839, §1842;1867, 1870;§1839, §1842;1785, 1788	Ankyrin-2	Q8C8R3;Q8C8R3-2;Q8C8R3-4;Q8C8R3-5	http://www.phosphosite.org/proteinAction.do?id=24583&showAllSites=true	426	SGKPEKHsPGSPSTK;PEKHSPGsPSTKNER			HSPVFSGKPEKHS*PGS*PSTK	4	563.504	19683	20020	19741	20076	20191		19664	19774	20266	20472	20176	20218	35.0793	35.7162	36.1093	36.4644	36.8705		35.7649	35.815	36.8576	37.0039	36.7537	36.8531	8.91009	5.02045	11.6799	10.6946	11.8794		6.65365	12.1759	13.3635	11.6383
667	664	Adaptor/scaffold	Ank2;Ank2;Ank2;Ank2	ANK2;ANK2 iso2;ANK2 iso4;ANK2 iso5	§1839;1867;§1839;1785	Ankyrin-2	Q8C8R3;Q8C8R3-2;Q8C8R3-4;Q8C8R3-5	http://www.phosphosite.org/proteinAction.do?id=24583&showAllSites=true	426	SGKPEKHsPGSPSTK			HS*PGSPSTK	2	489.208		1825		2084	2253			1538	1867	1877				3.51181		4.44098	4.69967			3.2043	3.89787	3.92322				5.61083		4.35164	4.47625			4.84466	5.31966	4.54668
668	665	Adaptor/scaffold	Ank2;Ank2;Ank2;Ank2	ANK2;ANK2 iso2;ANK2 iso4;ANK2 iso5	§1839;1867;§1839;1785	Ankyrin-2	Q8C8R3;Q8C8R3-2;Q8C8R3-4;Q8C8R3-5	http://www.phosphosite.org/proteinAction.do?id=24583&showAllSites=true	426	SGKPEKHsPGSPSTK			HSPVFSGKPEKHS*PGSPSTK	3	724.348	17534	17998			18265	19049	17796	18061	18427	18709		18309	31.7214	32.5739			33.7171	34.8245	32.7414	33.0757	33.8531	34.1214		33.6993	6.84771	9.5376			11.0031	13.0888	9.85699	12.6655	13.2284	11.6345
669	666	Adaptor/scaffold	Ank2;Ank2;Ank2;Ank2	ANK2;ANK2 iso2;ANK2 iso4;ANK2 iso5	§1839;1867;§1839;1785	Ankyrin-2	Q8C8R3;Q8C8R3-2;Q8C8R3-4;Q8C8R3-5	http://www.phosphosite.org/proteinAction.do?id=24583&showAllSites=true	426	SGKPEKHsPGSPSTK			HSPVFSGKPEKHS*PGSPSTK	4	543.512	17519		17566	17806	18228	19015	17794	18033	18424	18689	18159	18274	31.6948		32.6082	32.7923	33.6548	34.7731	32.739	33.0361	33.8494	34.0784	33.4377	33.6465	5.29757		10.3468	8.44009	10.5719	11.224	10.3215	10.4101	10.7696	13.6757
670	667	Adaptor/scaffold	Ank2;Ank2;Ank2;Ank2	ANK2;ANK2 iso2;ANK2 iso4;ANK2 iso5	§1839;1867;§1839;1785	Ankyrin-2	Q8C8R3;Q8C8R3-2;Q8C8R3-4;Q8C8R3-5	http://www.phosphosite.org/proteinAction.do?id=24583&showAllSites=true	426	SGKPEKHsPGSPSTK			HSPVFSGKPEKHS*PGSPSTK	4	543.512					18352												33.8711												10.8239
671	668	Adaptor/scaffold	Ank2;Ank2;Ank2;Ank2	ANK2;ANK2 iso2;ANK2 iso4;ANK2 iso5	§1839;1867;§1839;1785	Ankyrin-2	Q8C8R3;Q8C8R3-2;Q8C8R3-4;Q8C8R3-5	http://www.phosphosite.org/proteinAction.do?id=24583&showAllSites=true	426	SGKPEKHsPGSPSTK			HSPVFSGKPEKHS*PGSPSTK	5	435.011	17575												31.7891												4.97062
672	669	Adaptor/scaffold	Ank2;Ank2;Ank2;Ank2	ANK2;ANK2 iso2;ANK2 iso4;ANK2 iso5	§1842;1870;§1842;1788	Ankyrin-2	Q8C8R3;Q8C8R3-2;Q8C8R3-4;Q8C8R3-5	http://www.phosphosite.org/proteinAction.do?id=24583&showAllSites=true	426	PEKHSPGsPSTKNER			HSPGS*PSTK	2	489.208	1637	2745	2388	2703	3453	3127	1927	1788	2598	2739	2543	2768	3.20162	5.49389	5.1186	5.76917	7.27104	6.66232	3.87003	3.71882	5.42443	5.67223	5.35972	5.86608	4.25104	4.88606	4.75945	5.96257	4.72354	5.28735	4.64975	4.66555	5.20691	5.51286
673	670	Adaptor/scaffold	Ank2;Ank2;Ank2;Ank2	ANK2;ANK2 iso2;ANK2 iso4;ANK2 iso5	§1842;1870;§1842;1788	Ankyrin-2	Q8C8R3;Q8C8R3-2;Q8C8R3-4;Q8C8R3-5	http://www.phosphosite.org/proteinAction.do?id=24583&showAllSites=true	426	PEKHSPGsPSTKNER			HSPGS*PSTK	2	489.208	2319	2583	1979	3118	3679	3631	2133	2044	2372	2957	3268	3254	4.7366	4.98565	4.11244	6.80788	7.78759	7.67956	4.37935	4.22377	4.92216	6.18395	6.9156	6.87643	5.6216	5.95078	4.70333	5.2815	4.40012	5.46597	5.62525	5.22621	5.6038	4.73049
674	671	Adaptor/scaffold	Ank2;Ank2;Ank2;Ank2	ANK2;ANK2 iso2;ANK2 iso4;ANK2 iso5	§1842;1870;§1842;1788	Ankyrin-2	Q8C8R3;Q8C8R3-2;Q8C8R3-4;Q8C8R3-5	http://www.phosphosite.org/proteinAction.do?id=24583&showAllSites=true	426	PEKHSPGsPSTKNER			HSPGS*PSTK	2	489.208	2124	2326	2179	2942	2994	3880	1663	2233	2814	3173	3053	3006	4.21807	4.47426	4.61568	6.27728	6.2332	8.19451	3.36708	4.73036	5.94668	6.71027	6.39371	6.36742	5.63264	4.60206	4.86967	5.15614	4.80967	4.78781	4.46092	5.96658	4.7986	4.68825
675	672	Adaptor/scaffold	Ank2;Ank2;Ank2;Ank2	ANK2;ANK2 iso2;ANK2 iso4;ANK2 iso5	§1842;1870;§1842;1788	Ankyrin-2	Q8C8R3;Q8C8R3-2;Q8C8R3-4;Q8C8R3-5	http://www.phosphosite.org/proteinAction.do?id=24583&showAllSites=true	426	PEKHSPGsPSTKNER			HSPGS*PSTK	2	489.208	1898		1723		3223	4102	2340	2468	3036	2491	2810	3692	3.7174		3.60671		6.74227	8.7285	4.88652	5.24331	6.45965	5.16441	5.88302	7.90582	5.4828		4.69465		5.07109	4.6038	4.73755	4.53018	4.67778	5.41005
676	673	Adaptor/scaffold	Ank2;Ank2;Ank2;Ank2	ANK2;ANK2 iso2;ANK2 iso4;ANK2 iso5	§1842;1870;§1842;1788	Ankyrin-2	Q8C8R3;Q8C8R3-2;Q8C8R3-4;Q8C8R3-5	http://www.phosphosite.org/proteinAction.do?id=24583&showAllSites=true	426	PEKHSPGsPSTKNER			HSPGS*PSTK	2	489.208			1471		2500	3374					3470	3497			3.09116		5.21109	7.1702					7.43415	7.39149			4.38405		4.77211	4.70115
677	674	Adaptor/scaffold	Ank2;Ank2;Ank2;Ank2	ANK2;ANK2 iso2;ANK2 iso4;ANK2 iso5	§1842;1870;§1842;1788	Ankyrin-2	Q8C8R3;Q8C8R3-2;Q8C8R3-4;Q8C8R3-5	http://www.phosphosite.org/proteinAction.do?id=24583&showAllSites=true	426	PEKHSPGsPSTKNER			HSPGS*PSTK	2	489.208					2755	4347					3718						5.71989	9.37672					7.94464						4.93181	4.32148
678	675	Adaptor/scaffold	Ank2;Ank2;Ank2;Ank2	ANK2;ANK2 iso2;ANK2 iso4;ANK2 iso5	§1851;1879;§1851;1797	Ankyrin-2	Q8C8R3;Q8C8R3-2;Q8C8R3-4;Q8C8R3-5	http://www.phosphosite.org/proteinAction.do?id=24583&showAllSites=true	426	STKNERHsPVSSLKT			HS*PVSSLK	2	467.723	19601	19882	19594	19906	19962	20418	19484	19625	19978	20202	20045	20120	34.9177	35.4522	35.8124	36.1847	36.498	37.0065	35.4246	35.5381	36.3611	36.5512	36.4996	36.6628	6.16052	6.47237	5.73283	6.17328	5.12552	5.4023	6.02411	5.33819	5.767	5.4318
679	676	Adaptor/scaffold	Ank2;Ank2;Ank2;Ank2	ANK2;ANK2 iso2;ANK2 iso4;ANK2 iso5	§1851;1879;§1851;1797	Ankyrin-2	Q8C8R3;Q8C8R3-2;Q8C8R3-4;Q8C8R3-5	http://www.phosphosite.org/proteinAction.do?id=24583&showAllSites=true	426	STKNERHsPVSSLKT			HS*PVSSLK	2	467.723	19648		19514	19925					19954	20194	20025		35.0163		35.6833	36.213					36.3167	36.5377	36.47		6.32057		5.73993	6.30364					5.77211	5.1798
680	677	Adaptor/scaffold	Ank2;Ank2;Ank2;Ank2	ANK2;ANK2 iso2;ANK2 iso4;ANK2 iso5	§1851;1879;§1851;1797	Ankyrin-2	Q8C8R3;Q8C8R3-2;Q8C8R3-4;Q8C8R3-5	http://www.phosphosite.org/proteinAction.do?id=24583&showAllSites=true	426	STKNERHsPVSSLKT			NERHS*PVSSLK	2	667.317	17577		17542	17912		18496		17935		18320	18073	18170	31.7918		32.5739	32.944		33.8974		32.8817		33.4595	33.311	33.4848	7.62525		5.96658	4.50446		6.30016		6.01592		7.43297
681	678	Adaptor/scaffold	Ank2;Ank2;Ank2;Ank2	ANK2;ANK2 iso2;ANK2 iso4;ANK2 iso5	§1851;1879;§1851;1797	Ankyrin-2	Q8C8R3;Q8C8R3-2;Q8C8R3-4;Q8C8R3-5	http://www.phosphosite.org/proteinAction.do?id=24583&showAllSites=true	426	STKNERHsPVSSLKT			NERHS*PVSSLK	3	445.214	17507	17921	17520	17830	17984	18486	17713	17897	18170	18309	18047	18125	31.6788	32.4655	32.5421	32.8269	33.2521	33.8808	32.6213	32.8257	33.4572	33.4421	33.2742	33.4197	6.73049	6.73993	6.55284	8.25026	6.6216	6.74958	6.7167	6.41567	6.37779	5.7986
682	679	Adaptor/scaffold	Ank2;Ank2;Ank2;Ank2	ANK2;ANK2 iso2;ANK2 iso4;ANK2 iso5	§1865;1893;§1865;1811	Ankyrin-2	Q8C8R3;Q8C8R3-2;Q8C8R3-4;Q8C8R3-5	http://www.phosphosite.org/proteinAction.do?id=24583&showAllSites=true	426	TERHTPGsPSGKTDK			HTPGS*PSGK	2	474.203	2602	3511	2443	3808	4195	4775	2477	2371	2925	3752	4748	4755	5.30875	7.03506	5.23352	8.24295	8.83451	10.2806	5.15887	5.05439	6.2157	7.90089	10.0175	10.1223	5.97469	4.79317	4.57349	4.46344	3.99568	5.55596	4.73518	4.37882	5.72816	5.64589
683	680	Adaptor/scaffold	Ank2;Ank2;Ank2;Ank2	ANK2;ANK2 iso2;ANK2 iso4;ANK2 iso5	§1865;1893;§1865;1811	Ankyrin-2	Q8C8R3;Q8C8R3-2;Q8C8R3-4;Q8C8R3-5	http://www.phosphosite.org/proteinAction.do?id=24583&showAllSites=true	426	TERHTPGsPSGKTDK			HTPGS*PSGK	2	474.203	2359	3237	2673	3278	4224	5066	2660	2635		3472			4.81646	6.50884	5.73482	7.14393	8.88946	10.8771	5.52975	5.60825		7.33502			4.89963	4.63451	4.59346	4.76195	4.34104	5.59346	5.51856	4.65758		5.75945
684	681	Adaptor/scaffold	Ank2;Ank2;Ank2;Ank2	ANK2;ANK2 iso2;ANK2 iso4;ANK2 iso5	§1865;1893;§1865;1811	Ankyrin-2	Q8C8R3;Q8C8R3-2;Q8C8R3-4;Q8C8R3-5	http://www.phosphosite.org/proteinAction.do?id=24583&showAllSites=true	426	TERHTPGsPSGKTDK			HTPGS*PSGK	2	474.203	2881	3765					2355			4169			5.86142	7.537					4.91342			8.74211			5.50864	5.86012					5.44009			5.67572
685	682	Adaptor/scaffold	Ank2;Ank2;Ank2;Ank2	ANK2;ANK2 iso2;ANK2 iso4;ANK2 iso5	§1865;1893;§1865;1811	Ankyrin-2	Q8C8R3;Q8C8R3-2;Q8C8R3-4;Q8C8R3-5	http://www.phosphosite.org/proteinAction.do?id=24583&showAllSites=true	426	TERHTPGsPSGKTDK			HTPGS*PSGK	2	474.203	2354	2978											4.80332	5.99642											4.76195	5.57187
686	683	Adaptor/scaffold	Ank2;Ank2;Ank2;Ank2	ANK2;ANK2 iso2;ANK2 iso4;ANK2 iso5	§1889;1917;§1889;1835	Ankyrin-2	Q8C8R3;Q8C8R3-2;Q8C8R3-4;Q8C8R3-5	http://www.phosphosite.org/proteinAction.do?id=24583&showAllSites=true	426	TEKHPPVsPGKTEKH			HPPVS*PGK	2	449.713	14026	13995	13545	13942	14048	14372	13733	13858	13898	14170	14052	14188	26.1367	26.2911	26.1736	26.7426	27.0001	27.466	26.2067	26.4178	26.6265	26.8642	26.8972	27.1361	6.451	6.64589	6.84164	6.29073	6.74232	7.03105	7.22988	7.42597	6.70997	6.61618
687	684	Adaptor/scaffold	Ank2;Ank2;Ank2;Ank2	ANK2;ANK2 iso2;ANK2 iso4;ANK2 iso5	§1889;1917;§1889;1835	Ankyrin-2	Q8C8R3;Q8C8R3-2;Q8C8R3-4;Q8C8R3-5	http://www.phosphosite.org/proteinAction.do?id=24583&showAllSites=true	426	TEKHPPVsPGKTEKH			HPPVS*PGK	2	449.713	13691												25.5999												6.20343
688	685	Adaptor/scaffold	Ank2;Ank2;Ank2;Ank2	ANK2;ANK2 iso2;ANK2 iso4;ANK2 iso5	§1889;1917;§1889;1835	Ankyrin-2	Q8C8R3;Q8C8R3-2;Q8C8R3-4;Q8C8R3-5	http://www.phosphosite.org/proteinAction.do?id=24583&showAllSites=true	426	TEKHPPVsPGKTEKH			HPPVS*PGKTEK	2	628.805	13353				13980	14213	13512	13692	13863	14089	13900	13983	25.0445				26.8988	27.2296	25.8346	26.149	26.5711	26.7312	26.658	26.8239	5.17393				6.42481	6.70774	6	6.46218	6.21968	5.50864
689	686	Adaptor/scaffold	Ank2;Ank2;Ank2;Ank2	ANK2;ANK2 iso2;ANK2 iso4;ANK2 iso5	§1889;1917;§1889;1835	Ankyrin-2	Q8C8R3;Q8C8R3-2;Q8C8R3-4;Q8C8R3-5	http://www.phosphosite.org/proteinAction.do?id=24583&showAllSites=true	426	TEKHPPVsPGKTEKH			HPPVS*PGKTEK	3	419.539	13366	13688	13258	13628			13725						25.0651	25.8158	25.7269	26.2483			26.1961						6.44855	5.66154	6.98716	6.06905			5.2993
690	687	Adaptor/scaffold	Ank2;Ank2;Ank2;Ank2	ANK2;ANK2 iso2;ANK2 iso4;ANK2 iso5	§1889;1917;§1889;1835	Ankyrin-2	Q8C8R3;Q8C8R3-2;Q8C8R3-4;Q8C8R3-5	http://www.phosphosite.org/proteinAction.do?id=24583&showAllSites=true	426	TEKHPPVsPGKTEKH			TEKHPPVS*PGK	2	628.805		13547		13523										25.5897		26.0807										5.1463		4.20691
691	688	Adaptor/scaffold	Ank2;Ank2;Ank2;Ank2	ANK2;ANK2 iso2;ANK2 iso4;ANK2 iso5	§1889;1917;§1889;1835	Ankyrin-2	Q8C8R3;Q8C8R3-2;Q8C8R3-4;Q8C8R3-5	http://www.phosphosite.org/proteinAction.do?id=24583&showAllSites=true	426	TEKHPPVsPGKTEKH			TEKHPPVS*PGK	3	419.539					13861		13423	13554	13710	13898	13849	13927					26.7203		25.6736	25.9241	26.3305	26.4415	26.5817	26.7378					7.38195		5.69037	5.32148	5.12668	5.48149
692	689	Adaptor/scaffold	Ank2;Ank2;Ank2;Ank2	ANK2;ANK2 iso2;ANK2 iso4;ANK2 iso5	§1889;1917;§1889;1835	Ankyrin-2	Q8C8R3;Q8C8R3-2;Q8C8R3-4;Q8C8R3-5	http://www.phosphosite.org/proteinAction.do?id=24583&showAllSites=true	426	TEKHPPVsPGKTEKH			TEKHPPVS*PGKTEK	2	807.898	13235	13644	13169	13558	13956	14244		13787	13914	14054	13927	13937	24.8312	25.7476	25.5758	26.1335	26.8607	27.2758		26.2977	26.6509	26.679	26.7003	26.7509	6.92445	7.38934	7.90309	6.88941	8.94692	9.30627		9.43063	9.64207	9.10458
693	690	Adaptor/scaffold	Ank2;Ank2;Ank2;Ank2	ANK2;ANK2 iso2;ANK2 iso4;ANK2 iso5	§1889;1917;§1889;1835	Ankyrin-2	Q8C8R3;Q8C8R3-2;Q8C8R3-4;Q8C8R3-5	http://www.phosphosite.org/proteinAction.do?id=24583&showAllSites=true	426	TEKHPPVsPGKTEKH			TEKHPPVS*PGKTEK	3	538.934	13193	13544	13131	13509	13929	14262	13493	13682	13841	14025	13898	13870	24.7593	25.5824	25.5123	26.059	26.822	27.3026	25.8024	26.133	26.5359	26.6384	26.6552	26.6431	10.8794	10.5214	8.92082	8.85699	9.95861	10.9031	8.00922	9.49485	9.6517	10.7986
694	691	Adaptor/scaffold	Ank2;Ank2;Ank2;Ank2	ANK2;ANK2 iso2;ANK2 iso4;ANK2 iso5	§1889;1917;§1889;1835	Ankyrin-2	Q8C8R3;Q8C8R3-2;Q8C8R3-4;Q8C8R3-5	http://www.phosphosite.org/proteinAction.do?id=24583&showAllSites=true	426	TEKHPPVsPGKTEKH			TEKHPPVS*PGKTEK	3	538.934				13761												26.4614												7.68194
695	692	Adaptor/scaffold	Ank2;Ank2;Ank2;Ank2	ANK2;ANK2 iso2;ANK2 iso4;ANK2 iso5	§1889;1917;§1889;1835	Ankyrin-2	Q8C8R3;Q8C8R3-2;Q8C8R3-4;Q8C8R3-5	http://www.phosphosite.org/proteinAction.do?id=24583&showAllSites=true	426	TEKHPPVsPGKTEKH			TEKHPPVS*PGKTEK	4	404.453	13172	13545	13054	13466	13926	14193	13580	13734	13842	14043	13947	13902	24.7248	25.5868	25.3804	25.9885	26.8182	27.2002	25.9541	26.2146	26.5372	26.6614	26.7297	26.6985	8.10735	8.33068	6.97469	6.47496	10.2069	8.97469	8.44009	9.1107	7.96658	8.92082
696	693	Adaptor/scaffold	Ank2;Ank2;Ank2;Ank2	ANK2;ANK2 iso2;ANK2 iso4;ANK2 iso5	§1900, 1902;1928, 1930;§1900, 1902;1846, 1848	Ankyrin-2	Q8C8R3;Q8C8R3-2;Q8C8R3-4;Q8C8R3-5	http://www.phosphosite.org/proteinAction.do?id=24583&showAllSites=true	426	TEKHLPGsPSIRTPE;KHLPGSPsIRTPEKP			HLPGS*PS*IRTPEKPAPGSATGK	3	782.373									36652												61.0966												7.19654
697	694	Adaptor/scaffold	Ank2;Ank2;Ank2;Ank2	ANK2;ANK2 iso2;ANK2 iso4;ANK2 iso5	§1925;1953;§1925;1871	Ankyrin-2	Q8C8R3;Q8C8R3-2;Q8C8R3-4;Q8C8R3-5	http://www.phosphosite.org/proteinAction.do?id=24583&showAllSites=true	426	HEKHLPVsPGKTEKQ			HLPVS*PGK	2	457.728	31086	31323	30640	31287			30630		31080		31189	31260	52.1523	52.4564	52.3025	53.079			52.1735		52.9396		53.3067	53.4238	5.61439	5.50585	4.68613	5.11577			5.34775		5.2426
698	695	Adaptor/scaffold	Ank2;Ank2;Ank2;Ank2	ANK2;ANK2 iso2;ANK2 iso4;ANK2 iso5	§1925;1953;§1925;1871	Ankyrin-2	Q8C8R3;Q8C8R3-2;Q8C8R3-4;Q8C8R3-5	http://www.phosphosite.org/proteinAction.do?id=24583&showAllSites=true	426	HEKHLPVsPGKTEKQ			HLPVS*PGKTEK	2	636.821						26656												46.5281												4.73993
699	696	Adaptor/scaffold	Ank2;Ank2;Ank2;Ank2	ANK2;ANK2 iso2;ANK2 iso4;ANK2 iso5	§1925;1953;§1925;1871	Ankyrin-2	Q8C8R3;Q8C8R3-2;Q8C8R3-4;Q8C8R3-5	http://www.phosphosite.org/proteinAction.do?id=24583&showAllSites=true	426	HEKHLPVsPGKTEKQ			HLPVS*PGKTEK	3	424.883	25748	26502	25990	26006	25791	26740	25439	25943	25945	26029	25963	26401	44.4495	45.531	45.5649	45.4633	45.4773	46.6488	44.6549	45.2613	45.5356	45.4765	45.7425	46.3685	6.67778	6.47756	6.84771	6.62342	7.15989	6.70774	7.65561	7.01278	7.37059	6.85387
700	697	Adaptor/scaffold	Ank2;Ank2;Ank2;Ank2	ANK2;ANK2 iso2;ANK2 iso4;ANK2 iso5	§1925;1953;§1925;1871	Ankyrin-2	Q8C8R3;Q8C8R3-2;Q8C8R3-4;Q8C8R3-5	http://www.phosphosite.org/proteinAction.do?id=24583&showAllSites=true	426	HEKHLPVsPGKTEKQ			HLPVS*PGKTEK	3	424.883	26134	26089	25607	26389	26168	26353	25834	25552		26412	26342	26028	45.0074	44.9424	45.0142	46.0164	46.0251	46.0928	45.2247	44.7048		46.023	46.2952	45.8295	7.85699	7.14327	6.05799	7.18575	7.54363	6.93181	6.52578	6.82681		7.14267
701	698	Adaptor/scaffold	Ank2;Ank2;Ank2;Ank2	ANK2;ANK2 iso2;ANK2 iso4;ANK2 iso5	§1936;1964;§1936;1882	Ankyrin-2	Q8C8R3;Q8C8R3-2;Q8C8R3-4;Q8C8R3-5	http://www.phosphosite.org/proteinAction.do?id=24583&showAllSites=true	426	TEKQPPIsPTSKTER			QPPIS*PTSK	2	517.75	28127	28242	27345	27747	28208	28251	27349	27748	27756	28396	28066	28335	47.8851	48.0254	47.5275	47.9646	48.9723	48.8218	47.4037	47.87	48.1423	48.8854	48.7847	49.1885	4.81248	5.75203	4.74958	5.54212	4.83565	5.93554	5.5157	5.2636	5.84466	5.85699
702	699	Adaptor/scaffold	Ank2;Ank2;Ank2;Ank2	ANK2;ANK2 iso2;ANK2 iso4;ANK2 iso5	§1936;1964;§1936;1882	Ankyrin-2	Q8C8R3;Q8C8R3-2;Q8C8R3-4;Q8C8R3-5	http://www.phosphosite.org/proteinAction.do?id=24583&showAllSites=true	426	TEKQPPIsPTSKTER			QPPIS*PTSK	2	517.75	27565	28272	27748		27789	28641	27708	27317	28194	27910	27656	27765	47.0743	48.0716	48.1091		48.3499	49.389	47.9444	47.2501	48.8007	48.1704	48.1883	48.3525	5.65365	5.89963	5.63078		5.85699	4.383	5.79317	5.75203	5.2233	5.87943
703	700	Adaptor/scaffold	Ank2;Ank2;Ank2;Ank2	ANK2;ANK2 iso2;ANK2 iso4;ANK2 iso5	§1936;1964;§1936;1882	Ankyrin-2	Q8C8R3;Q8C8R3-2;Q8C8R3-4;Q8C8R3-5	http://www.phosphosite.org/proteinAction.do?id=24583&showAllSites=true	426	TEKQPPIsPTSKTER			QPPIS*PTSK	2	517.75		27802			27399	27858			27365	28058				47.3971			47.7952	48.2638			47.5893	48.3837				5.75449			5.70774	5.76195			5.55909	4.56864
704	701	Adaptor/scaffold	Ank2;Ank2;Ank2;Ank2	ANK2;ANK2 iso2;ANK2 iso4;ANK2 iso5	§1936;1964;§1936;1882	Ankyrin-2	Q8C8R3;Q8C8R3-2;Q8C8R3-4;Q8C8R3-5	http://www.phosphosite.org/proteinAction.do?id=24583&showAllSites=true	426	TEKQPPIsPTSKTER			QPPIS*PTSK	2	517.75										27527												47.6247												5.31426
705	702	Adaptor/scaffold	Ank2;Ank2;Ank2;Ank2	ANK2;ANK2 iso2;ANK2 iso4;ANK2 iso5	§2090;2118;§2090;2036	Ankyrin-2	Q8C8R3;Q8C8R3-2;Q8C8R3-4;Q8C8R3-5	http://www.phosphosite.org/proteinAction.do?id=24583&showAllSites=true	426	GDMDFQIsPDRKTST			IVDEQGDM#DFQIS*PDR	2	980.903		57665					56993							90.0317					89.9109							10.9066					4.81816
706	703	Adaptor/scaffold	Ank2;Ank2;Ank2;Ank2	ANK2;ANK2 iso2;ANK2 iso4;ANK2 iso5	§2090;2118;§2090;2036	Ankyrin-2	Q8C8R3;Q8C8R3-2;Q8C8R3-4;Q8C8R3-5	http://www.phosphosite.org/proteinAction.do?id=24583&showAllSites=true	426	GDMDFQIsPDRKTST			IVDEQGDM#DFQIS*PDRK	2	1044.95		49429												78.3159												11.9031
707	704	Adaptor/scaffold	Ank2;Ank2;Ank2;Ank2	ANK2;ANK2 iso2;ANK2 iso4;ANK2 iso5	§2090;2118;§2090;2036	Ankyrin-2	Q8C8R3;Q8C8R3-2;Q8C8R3-4;Q8C8R3-5	http://www.phosphosite.org/proteinAction.do?id=24583&showAllSites=true	426	GDMDFQIsPDRKTST			IVDEQGDM#DFQIS*PDRK	3	696.97	59654	49335	48513	49374	49115	59847	48704	48861	49161	49395	49104	59730	92.9558	78.1846	77.9156	78.942	78.9248	94.0847	78.0993	78.178	78.7901	78.8994	79.0793	94.1483	11.1107	14.1073	12.2306	13.4698	14.9914	12.8861	13.5482	15.3197	15.3526	15.6198
708	705	Adaptor/scaffold	Ank2;Ank2;Ank2;Ank2	ANK2;ANK2 iso2;ANK2 iso4;ANK2 iso5	§2090;2118;§2090;2036	Ankyrin-2	Q8C8R3;Q8C8R3-2;Q8C8R3-4;Q8C8R3-5	http://www.phosphosite.org/proteinAction.do?id=24583&showAllSites=true	426	GDMDFQIsPDRKTST			IVDEQGDM#DFQIS*PDRK	3	696.97	49720	49902			59514	49464		59334			59530	49763	78.8134	78.9826			93.7295	79.2765		93.0915			93.9493	79.9263	5	5.70553			5.63078	12.4473		7.70553
709	706	Adaptor/scaffold	Ank2;Ank2;Ank2;Ank2	ANK2;ANK2 iso2;ANK2 iso4;ANK2 iso5	§2090;2118;§2090;2036	Ankyrin-2	Q8C8R3;Q8C8R3-2;Q8C8R3-4;Q8C8R3-5	http://www.phosphosite.org/proteinAction.do?id=24583&showAllSites=true	426	GDMDFQIsPDRKTST			IVDEQGDM#DFQIS*PDRK	3	696.97	49182										49691	59704	78.0609										79.8981	94.1112	14.0625
710	707	Adaptor/scaffold	Ank2;Ank2;Ank2;Ank2	ANK2;ANK2 iso2;ANK2 iso4;ANK2 iso5	§2090;2118;§2090;2036	Ankyrin-2	Q8C8R3;Q8C8R3-2;Q8C8R3-4;Q8C8R3-5	http://www.phosphosite.org/proteinAction.do?id=24583&showAllSites=true	426	GDMDFQIsPDRKTST			IVDEQGDM#DFQIS*PDRK	3	696.97	50253										50163	49194	79.577										80.5758	79.1245	5.27819
711	708	Adaptor/scaffold	Ank2;Ank2;Ank2;Ank2	ANK2;ANK2 iso2;ANK2 iso4;ANK2 iso5	§2090;2118;§2090;2036	Ankyrin-2	Q8C8R3;Q8C8R3-2;Q8C8R3-4;Q8C8R3-5	http://www.phosphosite.org/proteinAction.do?id=24583&showAllSites=true	426	GDMDFQIsPDRKTST			IVDEQGDMDFQIS*PDR	2	972.906	68937	69086	68181	69278	68735	69109	68322	68575	68921	69138	68703	68830	106.302	106.451	106.003	107.415	107.013	107.389	106.183	106.376	106.973	107.039	107.173	107.257	14.1586	15.6716	15.5638	13.251	13.1481	15.6038	14.5482	11.7959	15.0106	14.3645
712	709	Adaptor/scaffold	Ank2;Ank2;Ank2;Ank2	ANK2;ANK2 iso2;ANK2 iso4;ANK2 iso5	§2090;2118;§2090;2036	Ankyrin-2	Q8C8R3;Q8C8R3-2;Q8C8R3-4;Q8C8R3-5	http://www.phosphosite.org/proteinAction.do?id=24583&showAllSites=true	426	GDMDFQIsPDRKTST			IVDEQGDMDFQIS*PDR	2	972.906						69460	68598					68937						107.897	106.589					107.418						13.9393	13.556
713	710	Adaptor/scaffold	Ank2;Ank2;Ank2;Ank2	ANK2;ANK2 iso2;ANK2 iso4;ANK2 iso5	§2090;2118;§2090;2036	Ankyrin-2	Q8C8R3;Q8C8R3-2;Q8C8R3-4;Q8C8R3-5	http://www.phosphosite.org/proteinAction.do?id=24583&showAllSites=true	426	GDMDFQIsPDRKTST			IVDEQGDMDFQIS*PDR	3	648.94	68921	69090	68192	69053	68750	69139	68308	68532	68913	69121	68869	68904	106.279	106.456	106.017	107.083	107.031	107.434	106.162	106.31	106.96	107.011	107.41	107.368	12.6882	12.1007	11.9031	13.4461	13.3915	13.2692	14.0424	11.6819	11.5361	13.0904
714	711	Adaptor/scaffold	Ank2;Ank2;Ank2;Ank2	ANK2;ANK2 iso2;ANK2 iso4;ANK2 iso5	§2090;2118;§2090;2036	Ankyrin-2	Q8C8R3;Q8C8R3-2;Q8C8R3-4;Q8C8R3-5	http://www.phosphosite.org/proteinAction.do?id=24583&showAllSites=true	426	GDMDFQIsPDRKTST			IVDEQGDMDFQIS*PDR	3	648.94							68439												106.351												13.2118
715	712	Adaptor/scaffold	Ank2;Ank2;Ank2;Ank2	ANK2;ANK2 iso2;ANK2 iso4;ANK2 iso5	§2090;2118;§2090;2036	Ankyrin-2	Q8C8R3;Q8C8R3-2;Q8C8R3-4;Q8C8R3-5	http://www.phosphosite.org/proteinAction.do?id=24583&showAllSites=true	426	GDMDFQIsPDRKTST			IVDEQGDMDFQIS*PDRK	2	1036.95	59812	59832	58898	59828	59515	59874	59081	59284	59652	59859	59519	59639	93.177	93.1381	92.7053	93.7973	93.7308	94.1226	92.9041	93.0215	93.673	93.7558	93.9316	94.0181	7.09963	12.3197	11.9431	12.6108	11.8962	13.4921	12.301	12.6799	12.4634	12.9393
716	713	Adaptor/scaffold	Ank2;Ank2;Ank2;Ank2	ANK2;ANK2 iso2;ANK2 iso4;ANK2 iso5	§2090;2118;§2090;2036	Ankyrin-2	Q8C8R3;Q8C8R3-2;Q8C8R3-4;Q8C8R3-5	http://www.phosphosite.org/proteinAction.do?id=24583&showAllSites=true	426	GDMDFQIsPDRKTST			IVDEQGDMDFQIS*PDRK	3	691.638	60466	59759	59213	60124	60248	60787	59425	60519	60821	60623	59883	59614	94.1224	93.0322	93.1565	94.221	94.7851	95.4251	93.3885	94.7874	95.3381	94.8513	94.4517	93.9821	8.18442	13.7959	14.4711	13.4486	11.6861	11.5031	13.3747	7.28483	10.0726	11.8633
717	714	Adaptor/scaffold	Ank2;Ank2;Ank2;Ank2	ANK2;ANK2 iso2;ANK2 iso4;ANK2 iso5	§2090;2118;§2090;2036	Ankyrin-2	Q8C8R3;Q8C8R3-2;Q8C8R3-4;Q8C8R3-5	http://www.phosphosite.org/proteinAction.do?id=24583&showAllSites=true	426	GDMDFQIsPDRKTST			IVDEQGDMDFQIS*PDRK	3	691.638	59557	60977	59665	60556	59465	61295	60607	60089	60410	61011	59487	61141	92.8197	94.7703	93.8178	94.85	93.6617	96.1562	95.0707	94.1658	94.7534	95.4047	93.8873	96.1757	12.4535	6.16241	11.2441	11.719	14.5045	13.007	5.18243	12.8013	11.4389	9.41341
718	715	Adaptor/scaffold	Ank2;Ank2;Ank2;Ank2	ANK2;ANK2 iso2;ANK2 iso4;ANK2 iso5	§2090;2118;§2090;2036	Ankyrin-2	Q8C8R3;Q8C8R3-2;Q8C8R3-4;Q8C8R3-5	http://www.phosphosite.org/proteinAction.do?id=24583&showAllSites=true	426	GDMDFQIsPDRKTST			IVDEQGDMDFQIS*PDRK	3	691.638	61161	60743	60079	59754	61396	58841	59932	59666	60014	60172	60189	61095	95.1184	94.4372	94.4032	93.6931	96.4235	92.6293	94.1158	93.5609	94.185	94.2074	94.9003	96.1102	7.73283	7.88941	9.3363	11.7447	6.32514	5.11919	11.5901	12.618	12.4413	12.8729
719	716	Adaptor/scaffold	Ank2;Ank2;Ank2;Ank2	ANK2;ANK2 iso2;ANK2 iso4;ANK2 iso5	§2090;2118;§2090;2036	Ankyrin-2	Q8C8R3;Q8C8R3-2;Q8C8R3-4;Q8C8R3-5	http://www.phosphosite.org/proteinAction.do?id=24583&showAllSites=true	426	GDMDFQIsPDRKTST			IVDEQGDMDFQIS*PDRK	3	691.638	59955	60145	58845	61191	60814	60258	59030	59244	61625	62075	60836	60005	93.3816	93.5841	92.6308	95.7515	95.593	94.6714	92.829	92.9638	96.48	96.9056	95.8285	94.5412	11.1931	13.1175	14.3298	10.6162	7.66555	12.3969	11.5884	12.9281	4.3536	7.18509
720	717	Adaptor/scaffold	Ank2;Ank2;Ank2;Ank2	ANK2;ANK2 iso2;ANK2 iso4;ANK2 iso5	§2090;2118;§2090;2036	Ankyrin-2	Q8C8R3;Q8C8R3-2;Q8C8R3-4;Q8C8R3-5	http://www.phosphosite.org/proteinAction.do?id=24583&showAllSites=true	426	GDMDFQIsPDRKTST			IVDEQGDMDFQIS*PDRK	3	691.638				60963	61475	60572	62388		59614	59800	60378					95.4316	96.5391	95.1216	97.6222		93.6183	93.6706	95.1732					7.7167	5.82681	8.27246	4.01909		13.4413	13.1765
721	718	Adaptor/scaffold	Ank2;Ank2;Ank2;Ank2	ANK2;ANK2 iso2;ANK2 iso4;ANK2 iso5	§2090;2118;§2090;2036	Ankyrin-2	Q8C8R3;Q8C8R3-2;Q8C8R3-4;Q8C8R3-5	http://www.phosphosite.org/proteinAction.do?id=24583&showAllSites=true	426	GDMDFQIsPDRKTST			IVDEQGDMDFQIS*PDRK	3	691.638					59855	59868											94.2221	94.1116											12.7721	13.8153
722	719	Adaptor/scaffold	Ank2;Ank2;Ank2;Ank2	ANK2;ANK2 iso2;ANK2 iso4;ANK2 iso5	§2096;2124;§2096;2042	Ankyrin-2	Q8C8R3;Q8C8R3-2;Q8C8R3-4;Q8C8R3-5	http://www.phosphosite.org/proteinAction.do?id=24583&showAllSites=true	426	ISPDRKTsTDFSEVI			KTS*TDFSEVIK	2	667.816	51533	51783	50862	51756	51500	51847	51045	51273	51578	51837	51484	51596	81.3895	81.6533	81.2587	82.3195	82.3097	82.6565	81.4277	81.5812	82.2054	82.3404	82.4475	82.5442	10.2426	10.382	9.6968	11.0164	8.30364	9.91009	9.88273	10.3546	9.26281	9.86012
723	720	Adaptor/scaffold	Ank2;Ank2;Ank2;Ank2	ANK2;ANK2 iso2;ANK2 iso4;ANK2 iso5	§2096;2124;§2096;2042	Ankyrin-2	Q8C8R3;Q8C8R3-2;Q8C8R3-4;Q8C8R3-5	http://www.phosphosite.org/proteinAction.do?id=24583&showAllSites=true	426	ISPDRKTsTDFSEVI			KTS*TDFSEVIK	3	445.546	51566		50913		51542	51883	51121	51279	51609	51871			81.4357		81.3316		82.3712	82.7074	81.5359	81.5897	82.248	82.3869			11.0894		10.7799		7.87615	8.12321	10.8297	11.1818	10.3233	9.78516
724	721	Adaptor/scaffold	Ank2;Ank2;Ank2;Ank2	ANK2;ANK2 iso2;ANK2 iso4;ANK2 iso5	§2096;2124;§2096;2042	Ankyrin-2	Q8C8R3;Q8C8R3-2;Q8C8R3-4;Q8C8R3-5	http://www.phosphosite.org/proteinAction.do?id=24583&showAllSites=true	426	ISPDRKTsTDFSEVI			KTS*TDFSEVIKQELEDNDK	3	769.353						76071												117.459												8.14026
725	722	Adaptor/scaffold	Ank2;Ank2;Ank2;Ank2	ANK2;ANK2 iso2;ANK2 iso4;ANK2 iso5	§2096;2124;§2096;2042	Ankyrin-2	Q8C8R3;Q8C8R3-2;Q8C8R3-4;Q8C8R3-5	http://www.phosphosite.org/proteinAction.do?id=24583&showAllSites=true	426	ISPDRKTsTDFSEVI			KTS*TDFSEVIKQELEDNDKYQQFR	4	757.854	79775	79959	78945	79817	79663	79972	79112	79314	79802	79981	79561	79641	121.969	122.135	121.57	122.65	122.824	123.169	121.804	121.931	122.651	122.724	122.91	122.98	14.1198	15.71	18.5086	17.9355	17.3036	17.3288	19.266	18.341	14.0511	16.4609
726	723	Adaptor/scaffold	Ank2;Ank2;Ank2;Ank2	ANK2;ANK2 iso2;ANK2 iso4;ANK2 iso5	§2096;2124;§2096;2042	Ankyrin-2	Q8C8R3;Q8C8R3-2;Q8C8R3-4;Q8C8R3-5	http://www.phosphosite.org/proteinAction.do?id=24583&showAllSites=true	426	ISPDRKTsTDFSEVI			KTS*TDFSEVIKQELEDNDKYQQFR	4	757.854			79063									79665			121.741									123.018			8.00789
727	724	Adaptor/scaffold	Ank2;Ank2;Ank2;Ank2	ANK2;ANK2 iso2;ANK2 iso4;ANK2 iso5	§2096;2124;§2096;2042	Ankyrin-2	Q8C8R3;Q8C8R3-2;Q8C8R3-4;Q8C8R3-5	http://www.phosphosite.org/proteinAction.do?id=24583&showAllSites=true	426	ISPDRKTsTDFSEVI			TS*TDFSEVIK	2	603.768	62230	62347	61507	62360	62040	62388	61651	61891	62231	62458	62046	62251	96.6453	96.7256	96.4138	97.4221	97.3457	97.713	96.5613	96.7288	97.3341	97.4452	97.5624	97.7534	6.9393	5.34872	7.02228	6.50585	7.6038	7.21681	6.91364	6.92812	7.54821	6.95861
728	725	Adaptor/scaffold	Ank2;Ank2;Ank2;Ank2	ANK2;ANK2 iso2;ANK2 iso4;ANK2 iso5	§2096;2124;§2096;2042	Ankyrin-2	Q8C8R3;Q8C8R3-2;Q8C8R3-4;Q8C8R3-5	http://www.phosphosite.org/proteinAction.do?id=24583&showAllSites=true	426	ISPDRKTsTDFSEVI			TS*TDFSEVIKQELEDNDKYQQFR	4	725.83					86135			85837			86036						132.286			131.48			132.405						6.96658			11.684
729	726	Adaptor/scaffold	Ank2;Ank2;Ank2;Ank2	ANK2;ANK2 iso2;ANK2 iso4;ANK2 iso5	§2202, §2206;2230, 2234;§2202, §2206;2148, 2152	Ankyrin-2	Q8C8R3;Q8C8R3-2;Q8C8R3-4;Q8C8R3-5	http://www.phosphosite.org/proteinAction.do?id=24583&showAllSites=true	426	KHEGLAEtPETSPES;LAETPETsPESLSFS			HEGLAET*PETS*PESLSFSPK	3	768.322	67134	67274	66378		66881	67313	66549	66743	67142	67377	66875	67165	103.718	103.85	103.428		104.347	104.809	103.641	103.746	104.421	104.506	104.54	104.853	8.22695	10.0315	7.79317		5.16431	8.27003	6.79588	5.77469	10.1163	6.32422
730	727	Adaptor/scaffold	Ank2;Ank2;Ank2;Ank2	ANK2;ANK2 iso2;ANK2 iso4;ANK2 iso5	§2202, §2206;2230, 2234;§2202, §2206;2148, 2152	Ankyrin-2	Q8C8R3;Q8C8R3-2;Q8C8R3-4;Q8C8R3-5	http://www.phosphosite.org/proteinAction.do?id=24583&showAllSites=true	426	KHEGLAEtPETSPES;LAETPETsPESLSFS			HEGLAET*PETS*PESLSFSPK	3	768.322						67296	66525					67055						104.783	103.606					104.697						7.23433	6.33348
731	728	Adaptor/scaffold	Ank2;Ank2;Ank2;Ank2	ANK2;ANK2 iso2;ANK2 iso4;ANK2 iso5	§2202, §2213;2230, 2241;§2202, §2213;2148, 2159	Ankyrin-2	Q8C8R3;Q8C8R3-2;Q8C8R3-4;Q8C8R3-5	http://www.phosphosite.org/proteinAction.do?id=24583&showAllSites=true	426	KHEGLAEtPETSPES;SPESLSFsPKKSEEQ			HEGLAET*PETSPESLSFS*PK	3	768.322	68089	68235	67330	68174	67937	68275	67526	67742	68092	68388	67895	68071	105.083	105.227	104.786	105.818	105.867	106.191	105.048	105.173	105.783	105.947	106.012	106.165	9.12321	8.88606	7.83268	9.27572	4.93181	4.89279	8.66154	5.47366	6.14509	8.96257
732	729	Adaptor/scaffold	Ank2;Ank2;Ank2;Ank2	ANK2;ANK2 iso2;ANK2 iso4;ANK2 iso5	§2202, §2213;2230, 2241;§2202, §2213;2148, 2159	Ankyrin-2	Q8C8R3;Q8C8R3-2;Q8C8R3-4;Q8C8R3-5	http://www.phosphosite.org/proteinAction.do?id=24583&showAllSites=true	426	KHEGLAEtPETSPES;SPESLSFsPKKSEEQ			HEGLAET*PETSPESLSFS*PK	3	768.322							67704												105.301												5.4318
733	730	Adaptor/scaffold	Ank2;Ank2;Ank2;Ank2	ANK2;ANK2 iso2;ANK2 iso4;ANK2 iso5	§2202;2230;§2202;2148	Ankyrin-2	Q8C8R3;Q8C8R3-2;Q8C8R3-4;Q8C8R3-5	http://www.phosphosite.org/proteinAction.do?id=24583&showAllSites=true	426	KHEGLAEtPETSPES			HEGLAET*PETSPESLSFSPK	2	1112							62529			63256									97.8243			98.5711									5.91364			4.51004
734	731	Adaptor/scaffold	Ank2;Ank2;Ank2;Ank2	ANK2;ANK2 iso2;ANK2 iso4;ANK2 iso5	§2202;2230;§2202;2148	Ankyrin-2	Q8C8R3;Q8C8R3-2;Q8C8R3-4;Q8C8R3-5	http://www.phosphosite.org/proteinAction.do?id=24583&showAllSites=true	426	KHEGLAEtPETSPES			HEGLAET*PETSPESLSFSPK	3	741.667	62941	63152	62233	63112	62881	63204	62426	62639	62997	63207	62857	63017	97.6596	97.8785	97.4448	98.5058	98.5527	98.8765	97.6799	97.8021	98.4202	98.5023	98.7102	98.852	14.055	13.6459	13.0173	12.9469	11.0899	14.2865	12.8508	13.5544	12.6421	11.9172
735	732	Adaptor/scaffold	Ank2;Ank2;Ank2;Ank2	ANK2;ANK2 iso2;ANK2 iso4;ANK2 iso5	§2202;2230;§2202;2148	Ankyrin-2	Q8C8R3;Q8C8R3-2;Q8C8R3-4;Q8C8R3-5	http://www.phosphosite.org/proteinAction.do?id=24583&showAllSites=true	426	KHEGLAEtPETSPES			ISSEESYKHEGLAET*PETSPESLSFSPK	4	787.358						59518												93.6135												7.86967
736	733	Adaptor/scaffold	Ank2;Ank2;Ank2;Ank2	ANK2;ANK2 iso2;ANK2 iso4;ANK2 iso5	§2202;2230;§2202;2148	Ankyrin-2	Q8C8R3;Q8C8R3-2;Q8C8R3-4;Q8C8R3-5	http://www.phosphosite.org/proteinAction.do?id=24583&showAllSites=true	426	KHEGLAEtPETSPES			QEVIAGSPCSSLMEGTPQISSEESYKHEGLAET*PETSPESLSFSPK	4	1255.32					76973			76702	77202	77374							118.901			118.126	118.872	118.926							4.56864			7.93554	4.451	9.14388
737	734	Adaptor/scaffold	Ank2;Ank2;Ank2;Ank2	ANK2;ANK2 iso2;ANK2 iso4;ANK2 iso5	§2202;2230;§2202;2148	Ankyrin-2	Q8C8R3;Q8C8R3-2;Q8C8R3-4;Q8C8R3-5	http://www.phosphosite.org/proteinAction.do?id=24583&showAllSites=true	426	KHEGLAEtPETSPES			QEVIAGSPCSSLMEGTPQISSEESYKHEGLAET*PETSPESLSFSPK	4	1255.32								76722	77102											118.154	118.726											9.01728	9.33442
738	735	Adaptor/scaffold	Ank2;Ank2;Ank2;Ank2	ANK2;ANK2 iso2;ANK2 iso4;ANK2 iso5	§2205, §2206;2233, 2234;§2205, §2206;2151, 2152	Ankyrin-2	Q8C8R3;Q8C8R3-2;Q8C8R3-4;Q8C8R3-5	http://www.phosphosite.org/proteinAction.do?id=24583&showAllSites=true	426	GLAETPEtSPESLSF;LAETPETsPESLSFS			HEGLAETPET*S*PESLSFSPK	3	768.322					67046												104.587												5.53165
739	736	Adaptor/scaffold	Ank2;Ank2;Ank2;Ank2	ANK2;ANK2 iso2;ANK2 iso4;ANK2 iso5	§2213;2241;§2213;2159	Ankyrin-2	Q8C8R3;Q8C8R3-2;Q8C8R3-4;Q8C8R3-5	http://www.phosphosite.org/proteinAction.do?id=24583&showAllSites=true	426	SPESLSFsPKKSEEQ			HEGLAETPETSPESLSFS*PK	3	741.667		63568			63250	63617	62871	63097	63447					98.4769			99.0803	99.4749	98.3114	98.4648	99.0648					10.4145			10.5391	9.4389	6.90658	10.9355	10.5186
740	737	Adaptor/scaffold	Ank2;Ank2;Ank2;Ank2	ANK2;ANK2 iso2;ANK2 iso4;ANK2 iso5	§2213;2241;§2213;2159	Ankyrin-2	Q8C8R3;Q8C8R3-2;Q8C8R3-4;Q8C8R3-5	http://www.phosphosite.org/proteinAction.do?id=24583&showAllSites=true	426	SPESLSFsPKKSEEQ			HEGLAETPETSPESLSFS*PK	3	741.667							62895												98.3483												8.67572
741	738	Adaptor/scaffold	Ank2;Ank2;Ank2;Ank2	ANK2;ANK2 iso2;ANK2 iso4;ANK2 iso5	§2213;2241;§2213;2159	Ankyrin-2	Q8C8R3;Q8C8R3-2;Q8C8R3-4;Q8C8R3-5	http://www.phosphosite.org/proteinAction.do?id=24583&showAllSites=true	426	SPESLSFsPKKSEEQ			QEVIAGSPCSSLMEGTPQISSEESYKHEGLAETPETSPESLSFS*PK	4	1255.32											77379												119.732
742	739	Adaptor/scaffold	Ank2;Ank2;Ank2;Ank2	ANK2;ANK2 iso2;ANK2 iso4;ANK2 iso5	§2213;2241;§2213;2159	Ankyrin-2	Q8C8R3;Q8C8R3-2;Q8C8R3-4;Q8C8R3-5	http://www.phosphosite.org/proteinAction.do?id=24583&showAllSites=true	426	SPESLSFsPKKSEEQ			SSLMEGTPQISSEESYKHEGLAETPETSPESLSFS*PK	4	1019.96								71351				71685								110.379				111.396								10.0742
743	740	Adaptor/scaffold	Ank2;Ank2;Ank2;Ank2	ANK2;ANK2 iso2;ANK2 iso4;ANK2 iso5	§2232, §2234;2260, 2262;§2232, §2234;2178, 2180	Ankyrin-2	Q8C8R3;Q8C8R3-2;Q8C8R3-4;Q8C8R3-5	http://www.phosphosite.org/proteinAction.do?id=24583&showAllSites=true	426	KETTKVGtPTDIHSE;TTKVGTPtDIHSEKE			VGT*PT*DIHSEKELPITNDITDSSQK	4	722.077								62986												98.2947												7.36653
744	741	Adaptor/scaffold	Ank2;Ank2;Ank2;Ank2	ANK2;ANK2 iso2;ANK2 iso4;ANK2 iso5	§2232, §2238;2260, 2266;§2232, §2238;2178, 2184	Ankyrin-2	Q8C8R3;Q8C8R3-2;Q8C8R3-4;Q8C8R3-5	http://www.phosphosite.org/proteinAction.do?id=24583&showAllSites=true	426	KETTKVGtPTDIHSE;GTPTDIHsEKELPIT			VGT*PTDIHS*EK	2	672.268		25948									25763	25872		44.731									45.4532	45.5973		5.43652
745	742	Adaptor/scaffold	Ank2;Ank2;Ank2;Ank2	ANK2;ANK2 iso2;ANK2 iso4;ANK2 iso5	§2232;2260;§2232;2178	Ankyrin-2	Q8C8R3;Q8C8R3-2;Q8C8R3-4;Q8C8R3-5	http://www.phosphosite.org/proteinAction.do?id=24583&showAllSites=true	426	KETTKVGtPTDIHSE			GT*PTDIHSEK	2	582.75	22862	23092	22790			23323	22535		22890				40.0907	40.4494	40.7766			41.5521	40.2346		40.9288				7.04335	7.2636	6.31966			6.60033	6.6517		6.59176
746	743	Adaptor/scaffold	Ank2;Ank2;Ank2;Ank2	ANK2;ANK2 iso2;ANK2 iso4;ANK2 iso5	§2232;2260;§2232;2178	Ankyrin-2	Q8C8R3;Q8C8R3-2;Q8C8R3-4;Q8C8R3-5	http://www.phosphosite.org/proteinAction.do?id=24583&showAllSites=true	426	KETTKVGtPTDIHSE			VGT*PTDIHSEK	2	632.284	23572	23010	23056	22986	23169	23223	22463	22633	22764	23395	22931	23373	41.1577	40.3222	41.1853	40.9237	41.5328	41.3905	40.1201	40.2771	40.7265	41.5059	41.1041	41.7937	7.90658	8.29585	6.63264	7.70997	6.13668	7.14874	8.20831	8.07624	6.98716	5.90658
747	744	Adaptor/scaffold	Ank2;Ank2;Ank2;Ank2	ANK2;ANK2 iso2;ANK2 iso4;ANK2 iso5	§2232;2260;§2232;2178	Ankyrin-2	Q8C8R3;Q8C8R3-2;Q8C8R3-4;Q8C8R3-5	http://www.phosphosite.org/proteinAction.do?id=24583&showAllSites=true	426	KETTKVGtPTDIHSE			VGT*PTDIHSEK	2	632.284	23141		22700	23334	22801	23596		22982	23161	23015	22928	23005	40.5233		40.6325	41.464	40.9857	41.9619		40.816	41.3379	40.9299	41.0969	41.2327	6.66756		8.16052	6.75203	7.97469	6.35556		7.26281	5.76195	7.5544
748	745	Adaptor/scaffold	Ank2;Ank2;Ank2;Ank2	ANK2;ANK2 iso2;ANK2 iso4;ANK2 iso5	§2232;2260;§2232;2178	Ankyrin-2	Q8C8R3;Q8C8R3-2;Q8C8R3-4;Q8C8R3-5	http://www.phosphosite.org/proteinAction.do?id=24583&showAllSites=true	426	KETTKVGtPTDIHSE			VGT*PTDIHSEK	2	632.284	22785			23130									39.9596			41.1598									7.61261			6.57187
749	746	Adaptor/scaffold	Ank2;Ank2;Ank2;Ank2	ANK2;ANK2 iso2;ANK2 iso4;ANK2 iso5	§2232;2260;§2232;2178	Ankyrin-2	Q8C8R3;Q8C8R3-2;Q8C8R3-4;Q8C8R3-5	http://www.phosphosite.org/proteinAction.do?id=24583&showAllSites=true	426	KETTKVGtPTDIHSE			VGT*PTDIHSEK	3	421.859	22800	23015	22707	22991	22806	23232	22471	22642	22772	23025	22948	23016	39.9859	40.3322	40.6443	40.9299	40.9955	41.4088	40.1337	40.292	40.7402	40.9497	41.1295	41.2504	10.6819	10.5406	10.752	11.6326	10.9914	11.1733	11.0168	11.0329	11.4962	11.7144
750	747	Adaptor/scaffold	Ank2;Ank2;Ank2;Ank2	ANK2;ANK2 iso2;ANK2 iso4;ANK2 iso5	§2232;2260;§2232;2178	Ankyrin-2	Q8C8R3;Q8C8R3-2;Q8C8R3-4;Q8C8R3-5	http://www.phosphosite.org/proteinAction.do?id=24583&showAllSites=true	426	KETTKVGtPTDIHSE			VGT*PTDIHSEK	3	421.859	23578					23600							41.1689					41.9673							9.04191					9.5391
751	748	Adaptor/scaffold	Ank2;Ank2;Ank2;Ank2	ANK2;ANK2 iso2;ANK2 iso4;ANK2 iso5	§2232;2260;§2232;2178	Ankyrin-2	Q8C8R3;Q8C8R3-2;Q8C8R3-4;Q8C8R3-5	http://www.phosphosite.org/proteinAction.do?id=24583&showAllSites=true	426	KETTKVGtPTDIHSE			VGT*PTDIHSEKELPITNDITDSSQK	3	935.778	58747	58976		58840	58636	58974	58174	58537	58747	58967	58631	58795	91.65	91.8987		92.3758	92.4638	92.821	91.5878	91.9419	92.3644	92.4672	92.6453	92.7862	14.1169	13.9914		14.451	14.5834	13.5086	13.065	5.00087	13.9136	12.9788
752	749	Adaptor/scaffold	Ank2;Ank2;Ank2;Ank2	ANK2;ANK2 iso2;ANK2 iso4;ANK2 iso5	§2232;2260;§2232;2178	Ankyrin-2	Q8C8R3;Q8C8R3-2;Q8C8R3-4;Q8C8R3-5	http://www.phosphosite.org/proteinAction.do?id=24583&showAllSites=true	426	KETTKVGtPTDIHSE			VGT*PTDIHSEKELPITNDITDSSQK	4	702.085	58732	58905	57923	58844	58669	58930	58267	58512	58750	59005	58681		91.6306	91.7946	91.2805	92.3806	92.5159	92.7547	91.7246	91.9072	92.3682	92.5222	92.717		18.2083	17.8097	18.5817	16.857	17.153	15.9281	17.6326	16.4365	16.6383	15.4179
753	750	Adaptor/scaffold	Ank2;Ank2;Ank2;Ank2	ANK2;ANK2 iso2;ANK2 iso4;ANK2 iso5	§2232;2260;§2232;2178	Ankyrin-2	Q8C8R3;Q8C8R3-2;Q8C8R3-4;Q8C8R3-5	http://www.phosphosite.org/proteinAction.do?id=24583&showAllSites=true	426	KETTKVGtPTDIHSE			VGT*PTDIHSEKELPITNDITDSSQK	4	702.085								58399												91.7403												17.7645
754	751	Adaptor/scaffold	Ank2;Ank2;Ank2;Ank2	ANK2;ANK2 iso2;ANK2 iso4;ANK2 iso5	§2238;2266;§2238;2184	Ankyrin-2	Q8C8R3;Q8C8R3-2;Q8C8R3-4;Q8C8R3-5	http://www.phosphosite.org/proteinAction.do?id=24583&showAllSites=true	426	GTPTDIHsEKELPIT			VGTPTDIHS*EKELPITNDITDSSQK	3	935.778								58113				58399								91.3241				92.2277								10.8069
755	752	Adaptor/scaffold	Ank2;Ank2;Ank2;Ank2	ANK2;ANK2 iso2;ANK2 iso4;ANK2 iso5	§2333;2361;§2333;2279	Ankyrin-2	Q8C8R3;Q8C8R3-2;Q8C8R3-4;Q8C8R3-5	http://www.phosphosite.org/proteinAction.do?id=24583&showAllSites=true	426	SETQESLtPSEVTKP			TQSESETQESLT*PSEVTKPFPPSDASVK	3	1029.47	64538	62802	62661	63441	64072	64352	64095	63823	63443	62839	62454	64477	99.94	97.3846	98.0549	98.9735	100.249	100.526	100.073	99.4921	99.0568	97.9837	98.1347	100.94	12.5186	19	19.4034	20.3851	17.1158	19.4724	4.73993	16.2765	19.4168	17.6162
756	753	Adaptor/scaffold	Ank2;Ank2;Ank2;Ank2	ANK2;ANK2 iso2;ANK2 iso4;ANK2 iso5	§2333;2361;§2333;2279	Ankyrin-2	Q8C8R3;Q8C8R3-2;Q8C8R3-4;Q8C8R3-5	http://www.phosphosite.org/proteinAction.do?id=24583&showAllSites=true	426	SETQESLtPSEVTKP			TQSESETQESLT*PSEVTKPFPPSDASVK	3	1029.47	62647	64544	61923	64667	63275	63568	62469	62260	64207	64872	63195	64764	97.2373	99.8614	97.0074	100.739	99.1159	99.3963	97.7376	97.2539	100.143	100.883	99.1968	101.351	20.1007	15.8297	19.2457	4.48678	21.4089	20.9136	21.9747	16.4295	18.0438	9.2204
757	754	Adaptor/scaffold	Ank2;Ank2;Ank2;Ank2	ANK2;ANK2 iso2;ANK2 iso4;ANK2 iso5	§2333;2361;§2333;2279	Ankyrin-2	Q8C8R3;Q8C8R3-2;Q8C8R3-4;Q8C8R3-5	http://www.phosphosite.org/proteinAction.do?id=24583&showAllSites=true	426	SETQESLtPSEVTKP			TQSESETQESLT*PSEVTKPFPPSDASVK	3	1029.47	64242	63563	63071	63809	63673	63203	62864	63429	63813	64806	62411	64616	99.5171	98.4674	98.6431	99.5026	99.6805	98.8721	98.2997	98.9363	99.5847	100.786	98.0725	101.141	19.7328	19.4609	20.2933	19.7721	20.1765	22.1244	19.384	19.7144	19.8539	13.3134
758	755	Adaptor/scaffold	Ank2;Ank2;Ank2;Ank2	ANK2;ANK2 iso2;ANK2 iso4;ANK2 iso5	§2333;2361;§2333;2279	Ankyrin-2	Q8C8R3;Q8C8R3-2;Q8C8R3-4;Q8C8R3-5	http://www.phosphosite.org/proteinAction.do?id=24583&showAllSites=true	426	SETQESLtPSEVTKP			TQSESETQESLT*PSEVTKPFPPSDASVK	3	1029.47	63409	63952	62296	63032	62899	63971	62104	62663	62709	64422	64296	63760	98.3245	99.0224	97.5309	98.3909	98.5756	99.9839	97.2074	97.8325	98.0141	100.226	100.784	99.9136	19.2314	20.9469	19.8153	19.5638	21.983	18.5884	18.7352	21.9136	19.4461	20.3188
759	756	Adaptor/scaffold	Ank2;Ank2;Ank2;Ank2	ANK2;ANK2 iso2;ANK2 iso4;ANK2 iso5	§2333;2361;§2333;2279	Ankyrin-2	Q8C8R3;Q8C8R3-2;Q8C8R3-4;Q8C8R3-5	http://www.phosphosite.org/proteinAction.do?id=24583&showAllSites=true	426	SETQESLtPSEVTKP			TQSESETQESLT*PSEVTKPFPPSDASVK	3	1029.47	63789	63201	63548	62649	62531	64774	63249	63025	63084	63652	64396	64186	98.8676	97.9484	99.3193	97.8391	98.0519	101.124	98.8512	98.3538	98.5394	99.1345	100.925	100.519	20.8386	21.4672	17	15.8601	20.4776	12.3883	20.4283	22.1085	22.3635	19.5935
760	757	Adaptor/scaffold	Ank2;Ank2;Ank2;Ank2	ANK2;ANK2 iso2;ANK2 iso4;ANK2 iso5	§2333;2361;§2333;2279	Ankyrin-2	Q8C8R3;Q8C8R3-2;Q8C8R3-4;Q8C8R3-5	http://www.phosphosite.org/proteinAction.do?id=24583&showAllSites=true	426	SETQESLtPSEVTKP			TQSESETQESLT*PSEVTKPFPPSDASVK	3	1029.47	63040	64432	63778	64180		62815	64054		64712	63274	62825	63378	97.7964	99.7032	99.6494	100.037		98.3205	100.007		100.884	98.594	98.6634	99.3689	18.3883	17.1549	4.30364	18.5045		11.9136	10.1979		9.28067	19.9245
761	758	Adaptor/scaffold	Ank2;Ank2;Ank2;Ank2	ANK2;ANK2 iso2;ANK2 iso4;ANK2 iso5	§2333;2361;§2333;2279	Ankyrin-2	Q8C8R3;Q8C8R3-2;Q8C8R3-4;Q8C8R3-5	http://www.phosphosite.org/proteinAction.do?id=24583&showAllSites=true	426	SETQESLtPSEVTKP			TQSESETQESLT*PSEVTKPFPPSDASVK	3	1029.47	64479					64747	64039			64046	63593	63015	99.8542					101.087	99.9843			99.6931	99.7704	98.8458	12.083					12.4559	5.01502			20.6904
762	759	Adaptor/scaffold	Ank2;Ank2;Ank2;Ank2	ANK2;ANK2 iso2;ANK2 iso4;ANK2 iso5	§2333;2361;§2333;2279	Ankyrin-2	Q8C8R3;Q8C8R3-2;Q8C8R3-4;Q8C8R3-5	http://www.phosphosite.org/proteinAction.do?id=24583&showAllSites=true	426	SETQESLtPSEVTKP			TQSESETQESLT*PSEVTKPFPPSDASVK	3	1029.47	62569						63685				63970	62647	97.1254						99.4732				100.316	98.3217	4.36653						6.82974
763	760	Adaptor/scaffold	Ank2;Ank2;Ank2;Ank2	ANK2;ANK2 iso2;ANK2 iso4;ANK2 iso5	§2333;2361;§2333;2279	Ankyrin-2	Q8C8R3;Q8C8R3-2;Q8C8R3-4;Q8C8R3-5	http://www.phosphosite.org/proteinAction.do?id=24583&showAllSites=true	426	SETQESLtPSEVTKP			TQSESETQESLT*PSEVTKPFPPSDASVK	3	1029.47							62034												97.1083												17.3883
764	761	Adaptor/scaffold	Ank2;Ank2;Ank2;Ank2	ANK2;ANK2 iso2;ANK2 iso4;ANK2 iso5	§2333;2361;§2333;2279	Ankyrin-2	Q8C8R3;Q8C8R3-2;Q8C8R3-4;Q8C8R3-5	http://www.phosphosite.org/proteinAction.do?id=24583&showAllSites=true	426	SETQESLtPSEVTKP			TQSESETQESLT*PSEVTKPFPPSDASVK	3	1029.47							63919												99.8099												16.7721
765	762	Adaptor/scaffold	Ank2;Ank2;Ank2;Ank2	ANK2;ANK2 iso2;ANK2 iso4;ANK2 iso5	§2333;2361;§2333;2279	Ankyrin-2	Q8C8R3;Q8C8R3-2;Q8C8R3-4;Q8C8R3-5	http://www.phosphosite.org/proteinAction.do?id=24583&showAllSites=true	426	SETQESLtPSEVTKP			TQSESETQESLT*PSEVTKPFPPSDASVK	4	772.358	63818	64234	62428	62895	63077	63100	62624	62602	62874	62925	63300	63853	98.9111	99.4222	97.7211	98.1978	98.8287	98.7322	97.9609	97.7492	98.2495	98.1016	99.3539	100.043	10.9245	6.81248	19.5452	14.1494	17.6345	18.644	15.983	6.66756	16.6108	7.81248
766	763	Adaptor/scaffold	Ank2;Ank2;Ank2;Ank2	ANK2;ANK2 iso2;ANK2 iso4;ANK2 iso5	§2333;2361;§2333;2279	Ankyrin-2	Q8C8R3;Q8C8R3-2;Q8C8R3-4;Q8C8R3-5	http://www.phosphosite.org/proteinAction.do?id=24583&showAllSites=true	426	SETQESLtPSEVTKP			TQSESETQESLT*PSEVTKPFPPSDASVK	4	772.358	62791	63264	61990	63371	62687		62185		63275	63318	62771	63209	97.4472	98.0386	97.1014	98.8783	98.279		97.3263		98.812	98.6596	98.5888	99.1291	6.93554	17.9706	6.50031	17.4248	12.1701		12.7878		10.9666	15.6421
767	764	Adaptor/scaffold	Ank2;Ank2;Ank2;Ank2	ANK2;ANK2 iso2;ANK2 iso4;ANK2 iso5	§2333;2361;§2333;2279	Ankyrin-2	Q8C8R3;Q8C8R3-2;Q8C8R3-4;Q8C8R3-5	http://www.phosphosite.org/proteinAction.do?id=24583&showAllSites=true	426	SETQESLtPSEVTKP			TQSESETQESLT*PSEVTKPFPPSDASVK	4	772.358	63175		63029									62754	97.9873		98.5828									98.4748	19.5735		14.6655
768	765	Adaptor/scaffold	Ank2;Ank2;Ank2;Ank2	ANK2;ANK2 iso2;ANK2 iso4;ANK2 iso5	§2364;2392;§2364;2310	Ankyrin-2	Q8C8R3;Q8C8R3-2;Q8C8R3-4;Q8C8R3-5	http://www.phosphosite.org/proteinAction.do?id=24583&showAllSites=true	426	KPQGAIRsPQGLELP			IRS*PQGLELPLPNR	3	557.298	70017	70220	69316	70225	69967	70275	69483	69732	70128	70326	69913	70100	107.857	108.088	107.627	108.776	108.775	109.085	107.866	108.043	108.713	108.754	108.925	109.104	8.1986	8.14206	8.16749	8.51004	7.97881	8.30364	8.12436	9.08672	7.46471	9.5784
769	766	Adaptor/scaffold	Ank2;Ank2;Ank2;Ank2	ANK2;ANK2 iso2;ANK2 iso4;ANK2 iso5	§2364;2392;§2364;2310	Ankyrin-2	Q8C8R3;Q8C8R3-2;Q8C8R3-4;Q8C8R3-5	http://www.phosphosite.org/proteinAction.do?id=24583&showAllSites=true	426	KPQGAIRsPQGLELP			IRS*PQGLELPLPNR	3	557.298									70324												108.988												6.77211
770	767	Adaptor/scaffold	Ank2;Ank2;Ank2;Ank2	ANK2;ANK2 iso2;ANK2 iso4;ANK2 iso5	§2364;2392;§2364;2310	Ankyrin-2	Q8C8R3;Q8C8R3-2;Q8C8R3-4;Q8C8R3-5	http://www.phosphosite.org/proteinAction.do?id=24583&showAllSites=true	426	KPQGAIRsPQGLELP			PQGAIRS*PQGLELPLPNR	3	675.021		72265	71379	72236	71985	72250		71672	72083	72330	71904	72019		111.013	110.596	111.646	111.682	111.92		110.844	111.515	111.63	111.788	111.879		12.1141	9.12378	11.6925	11.6478	12.7825		13.3188	14.3152	14.1733
771	768	Adaptor/scaffold	Ank2;Ank2;Ank2;Ank2	ANK2;ANK2 iso2;ANK2 iso4;ANK2 iso5	§2364;2392;§2364;2310	Ankyrin-2	Q8C8R3;Q8C8R3-2;Q8C8R3-4;Q8C8R3-5	http://www.phosphosite.org/proteinAction.do?id=24583&showAllSites=true	426	KPQGAIRsPQGLELP			PQGAIRS*PQGLELPLPNR	3	675.021				72255												111.674												9.95861
772	769	Adaptor/scaffold	Ank2;Ank2;Ank2;Ank2	ANK2;ANK2 iso2;ANK2 iso4;ANK2 iso5	§2364;2392;§2364;2310	Ankyrin-2	Q8C8R3;Q8C8R3-2;Q8C8R3-4;Q8C8R3-5	http://www.phosphosite.org/proteinAction.do?id=24583&showAllSites=true	426	KPQGAIRsPQGLELP			S*PQGLELPLPNR	2	700.85	77480	77354	76755	77647	77015	77338	76975	77159	77549	77808	76970	77446	118.623	118.349	118.396	119.473	118.958	119.301	118.679	118.786	119.38	119.57	119.131	119.761	12.5406	11.5258	13.58	12.8386	9.85387	10.4672	13.251	12.5229	11.6737	13.0031
773	770	Adaptor/scaffold	Ank2;Ank2;Ank2;Ank2	ANK2;ANK2 iso2;ANK2 iso4;ANK2 iso5	§2364;2392;§2364;2310	Ankyrin-2	Q8C8R3;Q8C8R3-2;Q8C8R3-4;Q8C8R3-5	http://www.phosphosite.org/proteinAction.do?id=24583&showAllSites=true	426	KPQGAIRsPQGLELP			S*PQGLELPLPNR	2	700.85	77123	77727	76377	77279	77382	77701	76614	76789	77192	77439	77324	77086	118.102	118.891	117.849	118.934	119.491	119.829	118.158	118.252	118.857	119.021	119.649	119.24	10.2426	12.5751	12.2749	8.91721	13.466	12.5017	11.9281	10.9101	10.1662	11.684
774	771	Adaptor/scaffold	Ank2;Ank2;Ank2;Ank2	ANK2;ANK2 iso2;ANK2 iso4;ANK2 iso5	§2364;2392;§2364;2310	Ankyrin-2	Q8C8R3;Q8C8R3-2;Q8C8R3-4;Q8C8R3-5	http://www.phosphosite.org/proteinAction.do?id=24583&showAllSites=true	426	KPQGAIRsPQGLELP			S*PQGLELPLPNR	2	700.85			76347												117.805												9.5157
775	772	Adaptor/scaffold	Ank2;Ank2;Ank2;Ank2	ANK2;ANK2 iso2;ANK2 iso4;ANK2 iso5	§2364;2392;§2364;2310	Ankyrin-2	Q8C8R3;Q8C8R3-2;Q8C8R3-4;Q8C8R3-5	http://www.phosphosite.org/proteinAction.do?id=24583&showAllSites=true	426	KPQGAIRsPQGLELP			S*PQGLELPLPNR	3	467.569				77562					77440		77152	77310				119.35					119.219		119.4	119.567				5.8041					6.62525
776	773	Adaptor/scaffold	Ank2;Ank2;Ank2;Ank2	ANK2;ANK2 iso2;ANK2 iso4;ANK2 iso5	§2364;2392;§2364;2310	Ankyrin-2	Q8C8R3;Q8C8R3-2;Q8C8R3-4;Q8C8R3-5	http://www.phosphosite.org/proteinAction.do?id=24583&showAllSites=true	426	KPQGAIRsPQGLELP			TAEGTEPKPQGAIRS*PQGLELPLPNR	3	946.15	66076	66259	65321	66245	65907	66372	65505	65700	66119	66390	65982	66103	102.167	102.351	101.884	103.019	102.92	103.428	102.106	102.214	102.921	103.06	103.231	103.292	15.1778	12.342	12.2111	14.6021	9.35655	11.4134	12.0297	12.1203	4.92812	13.6596
777	774	Adaptor/scaffold	Ank2;Ank2;Ank2;Ank2	ANK2;ANK2 iso2;ANK2 iso4;ANK2 iso5	§2364;2392;§2364;2310	Ankyrin-2	Q8C8R3;Q8C8R3-2;Q8C8R3-4;Q8C8R3-5	http://www.phosphosite.org/proteinAction.do?id=24583&showAllSites=true	426	KPQGAIRsPQGLELP			TAEGTEPKPQGAIRS*PQGLELPLPNR	3	946.15						66347			66083	66686								103.394			102.869	103.478								12.2403			9.84466	7.10403
778	775	Adaptor/scaffold	Ank2;Ank2;Ank2;Ank2	ANK2;ANK2 iso2;ANK2 iso4;ANK2 iso5	§2364;2392;§2364;2310	Ankyrin-2	Q8C8R3;Q8C8R3-2;Q8C8R3-4;Q8C8R3-5	http://www.phosphosite.org/proteinAction.do?id=24583&showAllSites=true	426	KPQGAIRsPQGLELP			TAEGTEPKPQGAIRS*PQGLELPLPNR	4	709.864	65987	66577	65279	66172	65938	66316	65502	65678	66116	66399	65921	66049	102.037	102.807	101.824	102.913	102.966	103.352	102.103	102.183	102.917	103.075	103.144	103.213	11.8268	9.03058	11.6576	11.7721	12.4908	12.4486	11.5171	12.3019	10.9706	12.8386
779	776	Adaptor/scaffold	Ank2;Ank2;Ank2;Ank2	ANK2;ANK2 iso2;ANK2 iso4;ANK2 iso5	§2364;2392;§2364;2310	Ankyrin-2	Q8C8R3;Q8C8R3-2;Q8C8R3-4;Q8C8R3-5	http://www.phosphosite.org/proteinAction.do?id=24583&showAllSites=true	426	KPQGAIRsPQGLELP			TAEGTEPKPQGAIRS*PQGLELPLPNR	4	709.864		66218		60337								66433		102.292		94.5376								103.765		15.9281		7.76955
780	777	Adaptor/scaffold	Ank2;Ank2;Ank2;Ank2	ANK2;ANK2 iso2;ANK2 iso4;ANK2 iso5	§2391, §2399;2419, 2427;§2391, §2399;2337, 2345	Ankyrin-2	Q8C8R3;Q8C8R3-2;Q8C8R3-4;Q8C8R3-5	http://www.phosphosite.org/proteinAction.do?id=24583&showAllSites=true	426	ADESLAVsHKDSLEA;HKDSLEAsPVLEDNS			DSEVLSPMADESLAVS*HKDSLEAS*PVLEDNSSHK	4	946.664					71246						71233						110.613						110.82						13.3054
781	778	Adaptor/scaffold	Ank2;Ank2;Ank2;Ank2	ANK2;ANK2 iso2;ANK2 iso4;ANK2 iso5	§2395, §2399;2423, 2427;§2395, §2399;2341, 2345	Ankyrin-2	Q8C8R3;Q8C8R3-2;Q8C8R3-4;Q8C8R3-5	http://www.phosphosite.org/proteinAction.do?id=24583&showAllSites=true	426	LAVSHKDsLEASPVL;HKDSLEAsPVLEDNS			DSEVLSPMADESLAVSHKDS*LEAS*PVLEDNSSHK	4	946.664				71508				71040								110.607				109.927								5.02826				6.8962
782	779	Adaptor/scaffold	Ank2;Ank2;Ank2;Ank2	ANK2;ANK2 iso2;ANK2 iso4;ANK2 iso5	§2399;2427;§2399;2345	Ankyrin-2	Q8C8R3;Q8C8R3-2;Q8C8R3-4;Q8C8R3-5	http://www.phosphosite.org/proteinAction.do?id=24583&showAllSites=true	426	HKDSLEAsPVLEDNS			DSLEAS*PVLEDNSSHK	3	603.263	44690	44897	44029			45006		44435		44885	44708	44774	71.6748	71.8804	71.5243			72.9346		71.9103		72.5197	72.8182	72.84	6.60906	10.7773	6.41454			7.97469		7.24109		7.05502
783	780	Adaptor/scaffold	Ank2;Ank2;Ank2;Ank2	ANK2;ANK2 iso2;ANK2 iso4;ANK2 iso5	§2422, §2427, §2430;2450, 2455, 2458;§2422, §2427, §2430;2368, 2373, 2376	Ankyrin-2	Q8C8R3;Q8C8R3-2;Q8C8R3-4;Q8C8R3-5	http://www.phosphosite.org/proteinAction.do?id=24583&showAllSites=true	426	EPSPLKEsPCRDSLE;KESPCRDsLESSPVE;PCRDSLEsSPVEPKM			TPDSLEPSPLKES*PCRDS*LES*SPVEPK	3	1074.45				61059												95.5675												5.10513
784	781	Adaptor/scaffold	Ank2;Ank2;Ank2;Ank2	ANK2;ANK2 iso2;ANK2 iso4;ANK2 iso5	§2422;2450;§2422;2368	Ankyrin-2	Q8C8R3;Q8C8R3-2;Q8C8R3-4;Q8C8R3-5	http://www.phosphosite.org/proteinAction.do?id=24583&showAllSites=true	426	EPSPLKEsPCRDSLE			TPDSLEPSPLKES*PCR	3	631.62	48396				48352		47924	48072	48327	48615		48405	76.9488				77.8435		77.0014	77.0675	77.6152	77.8003		78.013	11.2125				7.29671		10.6126	9.32606	11.1713	11.0975
785	782	Adaptor/scaffold	Ank2;Ank2;Ank2;Ank2	ANK2;ANK2 iso2;ANK2 iso4;ANK2 iso5	§2427, §2430;2455, 2458;§2427, §2430;2373, 2376	Ankyrin-2	Q8C8R3;Q8C8R3-2;Q8C8R3-4;Q8C8R3-5	http://www.phosphosite.org/proteinAction.do?id=24583&showAllSites=true	426	KESPCRDsLESSPVE;PCRDSLEsSPVEPKM			ESPCRDS*LES*SPVEPK	2	988.889					35733												59.9118												5.69037
786	783	Adaptor/scaffold	Ank2;Ank2;Ank2;Ank2	ANK2;ANK2 iso2;ANK2 iso4;ANK2 iso5	§2427, §2431;2455, 2459;§2427, §2431;2373, 2377	Ankyrin-2	Q8C8R3;Q8C8R3-2;Q8C8R3-4;Q8C8R3-5	http://www.phosphosite.org/proteinAction.do?id=24583&showAllSites=true	426	KESPCRDsLESSPVE;CRDSLESsPVEPKMK			ESPCRDS*LESS*PVEPK	2	988.889							35381					35942							59.1621					60.2445							5.05306
787	784	Adaptor/scaffold	Ank2;Ank2;Ank2;Ank2	ANK2;ANK2 iso2;ANK2 iso4;ANK2 iso5	§2427, §2431;2455, 2459;§2427, §2431;2373, 2377	Ankyrin-2	Q8C8R3;Q8C8R3-2;Q8C8R3-4;Q8C8R3-5	http://www.phosphosite.org/proteinAction.do?id=24583&showAllSites=true	426	KESPCRDsLESSPVE;CRDSLESsPVEPKMK			ESPCRDS*LESS*PVEPK	3	659.595			35217												58.9957												6.27572
788	785	Adaptor/scaffold	Ank2;Ank2;Ank2;Ank2	ANK2;ANK2 iso2;ANK2 iso4;ANK2 iso5	§2431;2459;§2431;2377	Ankyrin-2	Q8C8R3;Q8C8R3-2;Q8C8R3-4;Q8C8R3-5	http://www.phosphosite.org/proteinAction.do?id=24583&showAllSites=true	426	CRDSLESsPVEPKMK			DSLESS*PVEPK	2	634.276	35545	35744	34955	35674	35410	35853	35051		35441	35733	35529	35608	58.6798	58.9278	58.6223	59.4863	59.4517	59.8906	58.6993		59.353	59.543	59.7084	59.7715	9.69465	9.59346	8.89279	9.46092	9.69037	10.0044	7.59176		9.98297	9.77469
789	786	Adaptor/scaffold	Ank2;Ank2;Ank2;Ank2	ANK2;ANK2 iso2;ANK2 iso4;ANK2 iso5	§2475;2503;§2475;2421	Ankyrin-2	Q8C8R3;Q8C8R3-2;Q8C8R3-4;Q8C8R3-5	http://www.phosphosite.org/proteinAction.do?id=24583&showAllSites=true	426	LLRDPDGsAEDDSLE			DPDGS*AEDDSLEQTSLMESSGK	2	1189.46					62027						62002	62166					97.3297						97.5001	97.6316					22.9626
790	787	Adaptor/scaffold	Ank2;Ank2;Ank2;Ank2	ANK2;ANK2 iso2;ANK2 iso4;ANK2 iso5	§2475;2503;§2475;2421	Ankyrin-2	Q8C8R3;Q8C8R3-2;Q8C8R3-4;Q8C8R3-5	http://www.phosphosite.org/proteinAction.do?id=24583&showAllSites=true	426	LLRDPDGsAEDDSLE			DPDGS*AEDDSLEQTSLMESSGK	3	793.312	62181	62273	61395	62262	61952	62286	61576	61777	62126	62352	61969	62124	96.5768	96.6208	96.2559	97.2849	97.2223	97.5665	96.4562	96.5681	97.1878	97.2942	97.4542	97.5721	16.585	15.5702	17.7825	16.4202	16.6198	12.5544	17.3635	14.0482	16.0092	16.3747
791	788	Adaptor/scaffold	Ank2;Ank2;Ank2;Ank2	ANK2;ANK2 iso2;ANK2 iso4;ANK2 iso5	§2475;2503;§2475;2421	Ankyrin-2	Q8C8R3;Q8C8R3-2;Q8C8R3-4;Q8C8R3-5	http://www.phosphosite.org/proteinAction.do?id=24583&showAllSites=true	426	LLRDPDGsAEDDSLE			LLRDPDGS*AEDDSLEQTSLM#ESSGK	3	926.067	55253	55479	54523	55399	55161	55497	54750	54920	55250	55520	55193	55286	86.6633	86.9087	86.4436	87.4682	87.5039	87.8402	86.6895	86.7323	87.3804	87.5485	87.7201	87.7819	11.279	10.7033	10.8894	15.2358	10.466	13.1898	15.3242	12.3635	13.9626	10.0926
792	789	Adaptor/scaffold	Ank2;Ank2;Ank2;Ank2	ANK2;ANK2 iso2;ANK2 iso4;ANK2 iso5	§2475;2503;§2475;2421	Ankyrin-2	Q8C8R3;Q8C8R3-2;Q8C8R3-4;Q8C8R3-5	http://www.phosphosite.org/proteinAction.do?id=24583&showAllSites=true	426	LLRDPDGsAEDDSLE			LLRDPDGS*AEDDSLEQTSLM#ESSGK	3	926.067		55444		55565					55270					86.8565		87.7003					87.4089					12.7825		9.50446					14.1959
793	790	Adaptor/scaffold	Ank2;Ank2;Ank2;Ank2	ANK2;ANK2 iso2;ANK2 iso4;ANK2 iso5	§2475;2503;§2475;2421	Ankyrin-2	Q8C8R3;Q8C8R3-2;Q8C8R3-4;Q8C8R3-5	http://www.phosphosite.org/proteinAction.do?id=24583&showAllSites=true	426	LLRDPDGsAEDDSLE			LLRDPDGS*AEDDSLEQTSLM#ESSGK	3	926.067									55459												87.6823												7.17914
794	791	Adaptor/scaffold	Ank2;Ank2;Ank2;Ank2	ANK2;ANK2 iso2;ANK2 iso4;ANK2 iso5	§2475;2503;§2475;2421	Ankyrin-2	Q8C8R3;Q8C8R3-2;Q8C8R3-4;Q8C8R3-5	http://www.phosphosite.org/proteinAction.do?id=24583&showAllSites=true	426	LLRDPDGsAEDDSLE			LLRDPDGS*AEDDSLEQTSLMESSGK	2	1380.6			62347							63339					97.6049							98.6898					9.33068							5.94692
795	792	Adaptor/scaffold	Ank2;Ank2;Ank2;Ank2	ANK2;ANK2 iso2;ANK2 iso4;ANK2 iso5	§2475;2503;§2475;2421	Ankyrin-2	Q8C8R3;Q8C8R3-2;Q8C8R3-4;Q8C8R3-5	http://www.phosphosite.org/proteinAction.do?id=24583&showAllSites=true	426	LLRDPDGsAEDDSLE			LLRDPDGS*AEDDSLEQTSLMESSGK	3	920.735	63049	63241	62323	63170	62926	63481	62554	62756	63224	63292	62947	63086	97.8111	98.0089	97.5712	98.5891	98.6162	99.2701	97.8628	97.9638	98.7403	98.6237	98.8394	98.9498	17.4271	17.1337	16.1506	17.0477	16.8827	10.5331	17.3391	17.2596	13.3458	16.8327
796	793	Adaptor/scaffold	Ank2;Ank2;Ank2;Ank2	ANK2;ANK2 iso2;ANK2 iso4;ANK2 iso5	§2475;2503;§2475;2421	Ankyrin-2	Q8C8R3;Q8C8R3-2;Q8C8R3-4;Q8C8R3-5	http://www.phosphosite.org/proteinAction.do?id=24583&showAllSites=true	426	LLRDPDGsAEDDSLE			LLRDPDGS*AEDDSLEQTSLMESSGK	3	920.735	63086					63264						63066	97.8614					98.9593						98.9246	16.6882					17.0353
797	794	Adaptor/scaffold	Ank2;Ank2;Ank2;Ank2	ANK2;ANK2 iso2;ANK2 iso4;ANK2 iso5	§2480;2508;§2480;2426	Ankyrin-2	Q8C8R3;Q8C8R3-2;Q8C8R3-4;Q8C8R3-5	http://www.phosphosite.org/proteinAction.do?id=24583&showAllSites=true	426	DGSAEDDsLEQTSLM			LLRDPDGSAEDDS*LEQTSLM#ESSGK	3	926.067	55485												86.9891												5.56225
798	795	Adaptor/scaffold	Ank2;Ank2;Ank2;Ank2	ANK2;ANK2 iso2;ANK2 iso4;ANK2 iso5	§2496, 2499;2524, 2527;§2496, 2499;2442, 2445	Ankyrin-2	Q8C8R3;Q8C8R3-2;Q8C8R3-4;Q8C8R3-5	http://www.phosphosite.org/proteinAction.do?id=24583&showAllSites=true	426	SSGKSPLsPDTPSSE;KSPLSPDtPSSEEVS			SPLS*PDT*PSSEEVSYEVTPK	2	1154.98		70986	70008		70618	71009	70247	70440	70821	71099	70723	70719		109.179	108.626		109.715	110.143	108.965	109.063	109.71	109.866	110.088	109.998		6.8729	11.7423		11.0757	16.6676	4.47366	4.35754	11.056	16.1844
799	796	Adaptor/scaffold	Ank2;Ank2;Ank2;Ank2	ANK2;ANK2 iso2;ANK2 iso4;ANK2 iso5	§2496, 2499;2524, 2527;§2496, 2499;2442, 2445	Ankyrin-2	Q8C8R3;Q8C8R3-2;Q8C8R3-4;Q8C8R3-5	http://www.phosphosite.org/proteinAction.do?id=24583&showAllSites=true	426	SSGKSPLsPDTPSSE;KSPLSPDtPSSEEVS			SPLS*PDT*PSSEEVSYEVTPK	2	1154.98											70585												109.89
800	797	Adaptor/scaffold	Ank2;Ank2;Ank2;Ank2	ANK2;ANK2 iso2;ANK2 iso4;ANK2 iso5	§2496, 2499;2524, 2527;§2496, 2499;2442, 2445	Ankyrin-2	Q8C8R3;Q8C8R3-2;Q8C8R3-4;Q8C8R3-5	http://www.phosphosite.org/proteinAction.do?id=24583&showAllSites=true	426	SSGKSPLsPDTPSSE;KSPLSPDtPSSEEVS			SPLS*PDT*PSSEEVSYEVTPKPSDSSTPK	3	1036.78	63352	63463	62477			63430	62835	62998	63303	63438	63027	63256	98.2381	98.3232	97.7893			99.1988	98.2604	98.3133	98.8505	98.8321	98.954	99.196	4.15989	3.95078	4.13077			4.08938	4.15614	4.33536	3.82974	4.13077
801	798	Adaptor/scaffold	Ank2;Ank2;Ank2;Ank2	ANK2;ANK2 iso2;ANK2 iso4;ANK2 iso5	§2496, 2499;2524, 2527;§2496, 2499;2442, 2445	Ankyrin-2	Q8C8R3;Q8C8R3-2;Q8C8R3-4;Q8C8R3-5	http://www.phosphosite.org/proteinAction.do?id=24583&showAllSites=true	426	SSGKSPLsPDTPSSE;KSPLSPDtPSSEEVS			SPLS*PDT*PSSEEVSYEVTPKPSDSSTPK	3	1036.78	63328	63422	62410			63549	62690		63347	63547	63087		98.2014	98.2652	97.6951			99.3691	98.0548		98.9129	98.9827	99.0407		10.8125	4.23062	4.55909			3.84466	4.03386		3.99568	4.64397
802	799	Adaptor/scaffold	Ank2;Ank2;Ank2;Ank2	ANK2;ANK2 iso2;ANK2 iso4;ANK2 iso5	§2496, 2499;2524, 2527;§2496, 2499;2442, 2445	Ankyrin-2	Q8C8R3;Q8C8R3-2;Q8C8R3-4;Q8C8R3-5	http://www.phosphosite.org/proteinAction.do?id=24583&showAllSites=true	426	SSGKSPLsPDTPSSE;KSPLSPDtPSSEEVS			SPLS*PDT*PSSEEVSYEVTPKPSDSSTPK	3	1036.78			62588												97.9462												4.36957
803	800	Adaptor/scaffold	Ank2;Ank2;Ank2;Ank2	ANK2;ANK2 iso2;ANK2 iso4;ANK2 iso5	§2496;2524;§2496;2442	Ankyrin-2	Q8C8R3;Q8C8R3-2;Q8C8R3-4;Q8C8R3-5	http://www.phosphosite.org/proteinAction.do?id=24583&showAllSites=true	426	SSGKSPLsPDTPSSE			SPLS*PDTPSSEEVSYEVTPK	2	1115	65862				65708								101.857				102.63								15.8601				15.0958
804	801	Adaptor/scaffold	Ank2;Ank2;Ank2;Ank2	ANK2;ANK2 iso2;ANK2 iso4;ANK2 iso5	§2496;2524;§2496;2442	Ankyrin-2	Q8C8R3;Q8C8R3-2;Q8C8R3-4;Q8C8R3-5	http://www.phosphosite.org/proteinAction.do?id=24583&showAllSites=true	426	SSGKSPLsPDTPSSE			SPLS*PDTPSSEEVSYEVTPK	3	743.666				65905	65637		65210	65527	65786	66158	65691					102.523	102.526		101.68	101.968	102.433	102.735	102.809					12.3125	12.1805		13.3019	12.5143	11.0264	11.4724
805	802	Adaptor/scaffold	Ank2;Ank2;Ank2;Ank2	ANK2;ANK2 iso2;ANK2 iso4;ANK2 iso5	§2496;2524;§2496;2442	Ankyrin-2	Q8C8R3;Q8C8R3-2;Q8C8R3-4;Q8C8R3-5	http://www.phosphosite.org/proteinAction.do?id=24583&showAllSites=true	426	SSGKSPLsPDTPSSE			SPLS*PDTPSSEEVSYEVTPKPSDSSTPK	3	1010.12	59456	59744	58752	59650	59484	59826	58925	59187	59562	59777	59396	59576	92.6743	93.0095	92.496	93.5428	93.6884	94.0548	92.6754	92.8839	93.5421	93.6382	93.754	93.928	15.6108	16.9586	21.0768	17.0195	17.5317	16.0788	19.4168	15.7773	16.4724	16.757
806	803	Adaptor/scaffold	Ank2;Ank2;Ank2;Ank2	ANK2;ANK2 iso2;ANK2 iso4;ANK2 iso5	§2496;2524;§2496;2442	Ankyrin-2	Q8C8R3;Q8C8R3-2;Q8C8R3-4;Q8C8R3-5	http://www.phosphosite.org/proteinAction.do?id=24583&showAllSites=true	426	SSGKSPLsPDTPSSE			SPLS*PDTPSSEEVSYEVTPKPSDSSTPK	3	1010.12						59716	58964											93.8988	92.7345											16.2472	15.9508
807	804	Adaptor/scaffold	Ank2;Ank2;Ank2;Ank2	ANK2;ANK2 iso2;ANK2 iso4;ANK2 iso5	§2542;2570;§2542;2488	Ankyrin-2	Q8C8R3;Q8C8R3-2;Q8C8R3-4;Q8C8R3-5	http://www.phosphosite.org/proteinAction.do?id=24583&showAllSites=true	426	NGEKKRFtPEEEMFK			FT*PEEEMFK	2	619.246		68125	67273		67828	68182		67635	67996	68277	67782			105.071	104.704		105.708	106.059		105.02	105.648	105.786	105.844			6.00218	4.50724		5.68403	6.24489		6.46092	4.98716	4.70333
808	805	Adaptor/scaffold	Ank2;Ank2;Ank2;Ank2	ANK2;ANK2 iso2;ANK2 iso4;ANK2 iso5	§2542;2570;§2542;2488	Ankyrin-2	Q8C8R3;Q8C8R3-2;Q8C8R3-4;Q8C8R3-5	http://www.phosphosite.org/proteinAction.do?id=24583&showAllSites=true	426	NGEKKRFtPEEEMFK			RFT*PEEEM#FK	2	705.294	46293	46902	45604	46525	46178	61492	45822	46235	46369	46907	46284	61259	73.9432	74.7189	73.7559	74.8745	74.7533	96.4335	73.9916	74.4691	74.8326	75.3819	75.056	96.3423	6.95468	7.48017	6.767	6.97062	6.86328	6.13194	6.77728	7.47496	6.08884	5.88606
809	806	Adaptor/scaffold	Ank2;Ank2;Ank2;Ank2	ANK2;ANK2 iso2;ANK2 iso4;ANK2 iso5	§2542;2570;§2542;2488	Ankyrin-2	Q8C8R3;Q8C8R3-2;Q8C8R3-4;Q8C8R3-5	http://www.phosphosite.org/proteinAction.do?id=24583&showAllSites=true	426	NGEKKRFtPEEEMFK			RFT*PEEEM#FK	2	705.294	46689	46748	45999		46564		46199	46038		46502	61091	46402	74.5177	74.499	74.3348		75.3098		74.5384	74.1824		74.7952	96.1931	75.1498	6.90309	6.64207	7.09044		6.34679		5.92812	6.4318		6.14388
810	807	Adaptor/scaffold	Ank2;Ank2;Ank2;Ank2	ANK2;ANK2 iso2;ANK2 iso4;ANK2 iso5	§2542;2570;§2542;2488	Ankyrin-2	Q8C8R3;Q8C8R3-2;Q8C8R3-4;Q8C8R3-5	http://www.phosphosite.org/proteinAction.do?id=24583&showAllSites=true	426	NGEKKRFtPEEEMFK			RFT*PEEEM#FK	2	705.294		46515												74.163												6.61083
811	808	Adaptor/scaffold	Ank2;Ank2;Ank2;Ank2	ANK2;ANK2 iso2;ANK2 iso4;ANK2 iso5	§2542;2570;§2542;2488	Ankyrin-2	Q8C8R3;Q8C8R3-2;Q8C8R3-4;Q8C8R3-5	http://www.phosphosite.org/proteinAction.do?id=24583&showAllSites=true	426	NGEKKRFtPEEEMFK			RFT*PEEEM#FK	3	470.532	46314	46551	45673	46562	46218	46694	45887	46048	46351	46537	46294	61253	73.9704	74.2125	73.8547	74.9323	74.8088	75.3282	74.0808	74.1951	74.8059	74.8439	75.0687	96.3312	7.44977	8.2321	6.51004	7.00524	6.76447	7.11351	6.60206	7.81816	7.11238	6.77469
812	809	Adaptor/scaffold	Ank2;Ank2;Ank2;Ank2	ANK2;ANK2 iso2;ANK2 iso4;ANK2 iso5	§2542;2570;§2542;2488	Ankyrin-2	Q8C8R3;Q8C8R3-2;Q8C8R3-4;Q8C8R3-5	http://www.phosphosite.org/proteinAction.do?id=24583&showAllSites=true	426	NGEKKRFtPEEEMFK			RFT*PEEEM#FK	3	470.532											61119	46377											96.2319	75.1137
813	810	Adaptor/scaffold	Ank2;Ank2;Ank2;Ank2	ANK2;ANK2 iso2;ANK2 iso4;ANK2 iso5	§2542;2570;§2542;2488	Ankyrin-2	Q8C8R3;Q8C8R3-2;Q8C8R3-4;Q8C8R3-5	http://www.phosphosite.org/proteinAction.do?id=24583&showAllSites=true	426	NGEKKRFtPEEEMFK			RFT*PEEEM#FK	3	470.532												46774												75.6879
814	811	Adaptor/scaffold	Ank2;Ank2;Ank2;Ank2	ANK2;ANK2 iso2;ANK2 iso4;ANK2 iso5	§2542;2570;§2542;2488	Ankyrin-2	Q8C8R3;Q8C8R3-2;Q8C8R3-4;Q8C8R3-5	http://www.phosphosite.org/proteinAction.do?id=24583&showAllSites=true	426	NGEKKRFtPEEEMFK			RFT*PEEEM#FK	3	470.532												46628												75.4782
815	812	Adaptor/scaffold	Ank2;Ank2;Ank2;Ank2	ANK2;ANK2 iso2;ANK2 iso4;ANK2 iso5	§2542;2570;§2542;2488	Ankyrin-2	Q8C8R3;Q8C8R3-2;Q8C8R3-4;Q8C8R3-5	http://www.phosphosite.org/proteinAction.do?id=24583&showAllSites=true	426	NGEKKRFtPEEEMFK			RFT*PEEEMFK	2	697.297	61216	61367	60476	61332	61059	61441	60673	60858	61246	61448	61071	61227	95.1955	95.3283	94.9598	95.9497	95.9431	96.3594	95.1645	95.2628	95.9309	96.0187	96.1617	96.2957	7.46471	7.19928	7.83565	7.11464	7.70115	6.67162	7.23136	7.64207	7.81248	8.16178
816	813	Adaptor/scaffold	Ank2;Ank2;Ank2;Ank2	ANK2;ANK2 iso2;ANK2 iso4;ANK2 iso5	§2542;2570;§2542;2488	Ankyrin-2	Q8C8R3;Q8C8R3-2;Q8C8R3-4;Q8C8R3-5	http://www.phosphosite.org/proteinAction.do?id=24583&showAllSites=true	426	NGEKKRFtPEEEMFK			RFT*PEEEMFK	3	465.2	61149	61350	60451	61307	61049	61404	60621	60825	61239	61415	61054	61234	95.1031	95.3034	94.9246	95.9148	95.9269	96.309	95.0917	95.2181	95.9218	95.9738	96.1398	96.3074	9.13018	9.12205	9.42251	9.43297	9.64016	9.76195	9.41794	9.85699	9.70115	10.0164
817	814	Adaptor/scaffold	Ank2;Ank2;Ank2;Ank2	ANK2;ANK2 iso2;ANK2 iso4;ANK2 iso5	§2542;2570;§2542;2488	Ankyrin-2	Q8C8R3;Q8C8R3-2;Q8C8R3-4;Q8C8R3-5	http://www.phosphosite.org/proteinAction.do?id=24583&showAllSites=true	426	NGEKKRFtPEEEMFK			RFT*PEEEMFK	3	465.2											61276												96.4599
818	815	Adaptor/scaffold	Ank2;Ank2;Ank2;Ank2	ANK2;ANK2 iso2;ANK2 iso4;ANK2 iso5	§2556;2584;§2556;2502	Ankyrin-2	Q8C8R3;Q8C8R3-2;Q8C8R3-4;Q8C8R3-5	http://www.phosphosite.org/proteinAction.do?id=24583&showAllSites=true	426	KMVTKIKtFDELEQE			IKT*FDELEQEAK	3	510.908	56047	56265	55400	56197	55948	56296	55529	55759	56085	56314	55964	56094	87.8049	88.0288	87.6929	88.6088	88.6325	88.9721	87.8075	87.9328	88.5743	88.682	88.8179	88.9394	9.24795	7.38616	7.62342	9.4168	7.67985	7.90309	8.90309	9.6038	8.58838	8.36653
819	816	Adaptor/scaffold	Ank2;Ank2;Ank2;Ank2	ANK2;ANK2 iso2;ANK2 iso4;ANK2 iso5	§2624;2652;§2624;2570	Ankyrin-2	Q8C8R3;Q8C8R3-2;Q8C8R3-4;Q8C8R3-5	http://www.phosphosite.org/proteinAction.do?id=24583&showAllSites=true	426	RKVSSSSsESEPELT			VSSSSS*ESEPELTQLSK	2	937.917				55003				54532								86.9063				86.1803								7.17263				11.6556
820	817	Adaptor/scaffold	Ank2;Ank2;Ank2;Ank2	ANK2;ANK2 iso2;ANK2 iso4;ANK2 iso5	§2626;2654;§2626;2572	Ankyrin-2	Q8C8R3;Q8C8R3-2;Q8C8R3-4;Q8C8R3-5	http://www.phosphosite.org/proteinAction.do?id=24583&showAllSites=true	426	VSSSSSEsEPELTQL			VSSSSSES*EPELTQLSK	2	937.917							53118												84.3665												4.49621
821	818	Adaptor/scaffold	Ank2;Ank2;Ank2;Ank2	ANK2;ANK2 iso2;ANK2 iso4;ANK2 iso5	§2658, §2663;2686, 2691;§2658, §2663;2604, 2609	Ankyrin-2	Q8C8R3;Q8C8R3-2;Q8C8R3-4;Q8C8R3-5	http://www.phosphosite.org/proteinAction.do?id=24583&showAllSites=true	426	PPSPLPSsIDSNSSP;PSSIDSNsSPEEATQ			VQPPSPLPSS*IDSNS*SPEEATQFQPIVPK	3	1079.5	88610						88027	88076		88938			135.012						134.924	134.966		135.831			9.75696						4.22475	4.58838		4.11748
822	819	Adaptor/scaffold	Ank2;Ank2;Ank2;Ank2	ANK2;ANK2 iso2;ANK2 iso4;ANK2 iso5	§2658, §2663;2686, 2691;§2658, §2663;2604, 2609	Ankyrin-2	Q8C8R3;Q8C8R3-2;Q8C8R3-4;Q8C8R3-5	http://www.phosphosite.org/proteinAction.do?id=24583&showAllSites=true	426	PPSPLPSsIDSNSSP;PSSIDSNsSPEEATQ			VQPPSPLPSS*IDSNS*SPEEATQFQPIVPK	4	809.875										89623												136.853												4.08513
823	820	Adaptor/scaffold	Ank2;Ank2;Ank2;Ank2	ANK2;ANK2 iso2;ANK2 iso4;ANK2 iso5	§2658, §2664;2686, 2692;§2658, §2664;2604, 2610	Ankyrin-2	Q8C8R3;Q8C8R3-2;Q8C8R3-4;Q8C8R3-5	http://www.phosphosite.org/proteinAction.do?id=24583&showAllSites=true	426	PPSPLPSsIDSNSSP;SSIDSNSsPEEATQF			VQPPSPLPSS*IDSNSS*PEEATQFQPIVPK	3	1079.5		87873			87553							87405		133.78			134.416							134.435		4.48945			4.21968
824	821	Adaptor/scaffold	Ank2;Ank2;Ank2;Ank2	ANK2;ANK2 iso2;ANK2 iso4;ANK2 iso5	§2661, §2663;2689, 2691;§2661, §2663;2607, 2609	Ankyrin-2	Q8C8R3;Q8C8R3-2;Q8C8R3-4;Q8C8R3-5	http://www.phosphosite.org/proteinAction.do?id=24583&showAllSites=true	426	PLPSSIDsNSSPEEA;PSSIDSNsSPEEATQ			VQPPSPLPSSIDS*NS*SPEEATQFQPIVPK	3	1079.5	88207	89026	88739						88087	90455	88286	88343	134.403	135.503	136.061						134.822	138.088	135.778	135.852	8.36754	10.4101	12.9914						8.3363	3.52871
825	822	Adaptor/scaffold	Ank2;Ank2;Ank2;Ank2	ANK2;ANK2 iso2;ANK2 iso4;ANK2 iso5	§2661, §2663;2689, 2691;§2661, §2663;2607, 2609	Ankyrin-2	Q8C8R3;Q8C8R3-2;Q8C8R3-4;Q8C8R3-5	http://www.phosphosite.org/proteinAction.do?id=24583&showAllSites=true	426	PLPSSIDsNSSPEEA;PSSIDSNsSPEEATQ			VQPPSPLPSSIDS*NS*SPEEATQFQPIVPK	3	1079.5		88429	88071									87592		134.608	135.062									134.715		9.05306	3.87615
826	823	Adaptor/scaffold	Ank2;Ank2;Ank2;Ank2	ANK2;ANK2 iso2;ANK2 iso4;ANK2 iso5	§2661, §2663;2689, 2691;§2661, §2663;2607, 2609	Ankyrin-2	Q8C8R3;Q8C8R3-2;Q8C8R3-4;Q8C8R3-5	http://www.phosphosite.org/proteinAction.do?id=24583&showAllSites=true	426	PLPSSIDsNSSPEEA;PSSIDSNsSPEEATQ			VQPPSPLPSSIDS*NS*SPEEATQFQPIVPK	3	1079.5												88712												136.412
827	824	Adaptor/scaffold	Ank2;Ank2;Ank2;Ank2	ANK2;ANK2 iso2;ANK2 iso4;ANK2 iso5	§2661, §2663;2689, 2691;§2661, §2663;2607, 2609	Ankyrin-2	Q8C8R3;Q8C8R3-2;Q8C8R3-4;Q8C8R3-5	http://www.phosphosite.org/proteinAction.do?id=24583&showAllSites=true	426	PLPSSIDsNSSPEEA;PSSIDSNsSPEEATQ			VQPPSPLPSSIDS*NS*SPEEATQFQPIVPK	4	809.875						89535			89512									137.288			136.965									4.25104			7.86967
828	825	Adaptor/scaffold	Ank2;Ank2;Ank2;Ank2	ANK2;ANK2 iso2;ANK2 iso4;ANK2 iso5	§2661, §2664;2689, 2692;§2661, §2664;2607, 2610	Ankyrin-2	Q8C8R3;Q8C8R3-2;Q8C8R3-4;Q8C8R3-5	http://www.phosphosite.org/proteinAction.do?id=24583&showAllSites=true	426	PLPSSIDsNSSPEEA;SSIDSNSsPEEATQF			VQPPSPLPSSIDS*NSS*PEEATQFQPIVPK	3	1079.5						88447			88244	90531								135.666			135.058	138.199								9.76955			4.36957	7.54516
829	826	Adaptor/scaffold	Ank2;Ank2;Ank2;Ank2	ANK2;ANK2 iso2;ANK2 iso4;ANK2 iso5	§2663, §2664;2691, 2692;§2663, §2664;2609, 2610	Ankyrin-2	Q8C8R3;Q8C8R3-2;Q8C8R3-4;Q8C8R3-5	http://www.phosphosite.org/proteinAction.do?id=24583&showAllSites=true	426	PSSIDSNsSPEEATQ;SSIDSNSsPEEATQF			VQPPSPLPSSIDSNS*S*PEEATQFQPIVPK	3	1079.5	89631	88388	88593	89513	87585	88729	89434	88908	88951	89689	87672	87729	136.532	134.548	135.843	136.965	134.464	136.093	137.018	136.216	136.132	136.952	134.857	134.92	13.1864	7.82102	5.20135	11.7122	3.95861	13.5735	12.6498	15.3468	12.4202	17.3635
830	827	Adaptor/scaffold	Ank2;Ank2;Ank2;Ank2	ANK2;ANK2 iso2;ANK2 iso4;ANK2 iso5	§2663, §2664;2691, 2692;§2663, §2664;2609, 2610	Ankyrin-2	Q8C8R3;Q8C8R3-2;Q8C8R3-4;Q8C8R3-5	http://www.phosphosite.org/proteinAction.do?id=24583&showAllSites=true	426	PSSIDSNsSPEEATQ;SSIDSNSsPEEATQF			VQPPSPLPSSIDSNS*S*PEEATQFQPIVPK	3	1079.5	89681	90164	87972	88923	88126	89861	87959	88476	89355	90044	87766	88088	136.604	137.208	134.907	136.077	135.276	137.776	134.819	135.572	136.731	137.478	135	135.467	12.327	6.42481	9.83565	11.7235	10.6819	11.082	11.9547	12.202	14.7471	10.7773
831	828	Adaptor/scaffold	Ank2;Ank2;Ank2;Ank2	ANK2;ANK2 iso2;ANK2 iso4;ANK2 iso5	§2663, §2664;2691, 2692;§2663, §2664;2609, 2610	Ankyrin-2	Q8C8R3;Q8C8R3-2;Q8C8R3-4;Q8C8R3-5	http://www.phosphosite.org/proteinAction.do?id=24583&showAllSites=true	426	PSSIDSNsSPEEATQ;SSIDSNSsPEEATQF			VQPPSPLPSSIDSNS*S*PEEATQFQPIVPK	3	1079.5	88917	88752	87334	89721	88695	88938	88743	88462	88772	89301	88391	89471	135.472	135.089	133.953	137.275	136.135	136.404	135.99	135.55	135.859	136.381	135.945	137.544	14.1574	11.2168	10.8827	10.8041	10.644	10.5867	11.3575	11.8182	4.30103	11.9788
832	829	Adaptor/scaffold	Ank2;Ank2;Ank2;Ank2	ANK2;ANK2 iso2;ANK2 iso4;ANK2 iso5	§2663, §2664;2691, 2692;§2663, §2664;2609, 2610	Ankyrin-2	Q8C8R3;Q8C8R3-2;Q8C8R3-4;Q8C8R3-5	http://www.phosphosite.org/proteinAction.do?id=24583&showAllSites=true	426	PSSIDSNsSPEEATQ;SSIDSNSsPEEATQF			VQPPSPLPSSIDSNS*S*PEEATQFQPIVPK	3	1079.5	89287	89351	87603	89049	89625	89128	88351	89440	89902		88591	88047	136.024	135.991	134.355	136.268	137.514	136.69	135.41	137.008	137.549		136.248	135.403	14.1778	13.4134	6.6038	12.5186	10.1599	14.8447	11.1451	14.5086	13.451
833	830	Adaptor/scaffold	Ank2;Ank2;Ank2;Ank2	ANK2;ANK2 iso2;ANK2 iso4;ANK2 iso5	§2663, §2664;2691, 2692;§2663, §2664;2609, 2610	Ankyrin-2	Q8C8R3;Q8C8R3-2;Q8C8R3-4;Q8C8R3-5	http://www.phosphosite.org/proteinAction.do?id=24583&showAllSites=true	426	PSSIDSNsSPEEATQ;SSIDSNSsPEEATQF			VQPPSPLPSSIDSNS*S*PEEATQFQPIVPK	3	1079.5	88996	89774	87693	89346	87967	89503			89738		87593	87971	135.592	136.619	134.494	136.714	135.033	137.242			137.299		134.741	135.287	12.5884	13.1349	9.61439	10.5391	10.1308	13.4547			12.9469
834	831	Adaptor/scaffold	Ank2;Ank2;Ank2;Ank2	ANK2;ANK2 iso2;ANK2 iso4;ANK2 iso5	§2663, §2664;2691, 2692;§2663, §2664;2609, 2610	Ankyrin-2	Q8C8R3;Q8C8R3-2;Q8C8R3-4;Q8C8R3-5	http://www.phosphosite.org/proteinAction.do?id=24583&showAllSites=true	426	PSSIDSNsSPEEATQ;SSIDSNSsPEEATQF			VQPPSPLPSSIDSNS*S*PEEATQFQPIVPK	3	1079.5	88863	88999	87136	87895	88710				88532		88989	87194	135.388	135.464	133.657	134.531	136.158				135.501		136.842	134.121	9.36957	13.71	12.1637	3.79048	11.9245				10.2321
835	832	Adaptor/scaffold	Ank2;Ank2;Ank2;Ank2	ANK2;ANK2 iso2;ANK2 iso4;ANK2 iso5	§2663, §2664;2691, 2692;§2663, §2664;2609, 2610	Ankyrin-2	Q8C8R3;Q8C8R3-2;Q8C8R3-4;Q8C8R3-5	http://www.phosphosite.org/proteinAction.do?id=24583&showAllSites=true	426	PSSIDSNsSPEEATQ;SSIDSNSsPEEATQF			VQPPSPLPSSIDSNS*S*PEEATQFQPIVPK	3	1079.5	88484		88414	88334	89167				89753		88631	88846	134.821		135.573	135.182	136.837				137.322		136.31	136.615	11.2411		12.9547	7.31426	12.7696				12.308
836	833	Adaptor/scaffold	Ank2;Ank2;Ank2;Ank2	ANK2;ANK2 iso2;ANK2 iso4;ANK2 iso5	§2663, §2664;2691, 2692;§2663, §2664;2609, 2610	Ankyrin-2	Q8C8R3;Q8C8R3-2;Q8C8R3-4;Q8C8R3-5	http://www.phosphosite.org/proteinAction.do?id=24583&showAllSites=true	426	PSSIDSNsSPEEATQ;SSIDSNSsPEEATQF			VQPPSPLPSSIDSNS*S*PEEATQFQPIVPK	3	1079.5	87972		87417	87699	89634				88881		89463	88405	134.051		134.077	134.246	137.525				136.022		137.542	135.947	3.65365		13.1798	5.06048	12.8069				11.6253
837	834	Adaptor/scaffold	Ank2;Ank2;Ank2;Ank2	ANK2;ANK2 iso2;ANK2 iso4;ANK2 iso5	§2663, §2664;2691, 2692;§2663, §2664;2609, 2610	Ankyrin-2	Q8C8R3;Q8C8R3-2;Q8C8R3-4;Q8C8R3-5	http://www.phosphosite.org/proteinAction.do?id=24583&showAllSites=true	426	PSSIDSNsSPEEATQ;SSIDSNSsPEEATQF			VQPPSPLPSSIDSNS*S*PEEATQFQPIVPK	3	1079.5				88698	89533				88658		88121	88677				135.741	137.376				135.692		135.528	136.357				3.77989	13.4123				9.72354
838	835	Adaptor/scaffold	Ank2;Ank2;Ank2;Ank2	ANK2;ANK2 iso2;ANK2 iso4;ANK2 iso5	§2663, §2664;2691, 2692;§2663, §2664;2609, 2610	Ankyrin-2	Q8C8R3;Q8C8R3-2;Q8C8R3-4;Q8C8R3-5	http://www.phosphosite.org/proteinAction.do?id=24583&showAllSites=true	426	PSSIDSNsSPEEATQ;SSIDSNSsPEEATQF			VQPPSPLPSSIDSNS*S*PEEATQFQPIVPK	3	1079.5				88206					88519			89216				134.99					135.481			137.167				7.70774					8.82681
839	836	Adaptor/scaffold	Ank2;Ank2;Ank2;Ank2	ANK2;ANK2 iso2;ANK2 iso4;ANK2 iso5	§2663, §2664;2691, 2692;§2663, §2664;2609, 2610	Ankyrin-2	Q8C8R3;Q8C8R3-2;Q8C8R3-4;Q8C8R3-5	http://www.phosphosite.org/proteinAction.do?id=24583&showAllSites=true	426	PSSIDSNsSPEEATQ;SSIDSNSsPEEATQF			VQPPSPLPSSIDSNS*S*PEEATQFQPIVPK	4	809.875										89569												136.773												7.75203
840	837	Adaptor/scaffold	Ank2;Ank2;Ank2;Ank2	ANK2;ANK2 iso2;ANK2 iso4;ANK2 iso5	§2664;2692;§2664;2610	Ankyrin-2	Q8C8R3;Q8C8R3-2;Q8C8R3-4;Q8C8R3-5	http://www.phosphosite.org/proteinAction.do?id=24583&showAllSites=true	426	SSIDSNSsPEEATQF			VQPPSPLPSSIDSNSS*PEEATQFQPIVPK	3	1052.84	84406	84635	83593	84601	84279	84556	83853	84064	84485	84730	84244	84313	128.761	128.988	128.387	129.616	129.569	129.882	128.727	128.866	129.493	129.63	129.76	129.851	20.2248	18.0458	17.054	20.06	16.0205	16.9136	16.4868	21.2321	15.5918	19.3298
841	838	Adaptor/scaffold	Ank2;Ank2;Ank2;Ank2	ANK2;ANK2 iso2;ANK2 iso4;ANK2 iso5	§2718;2746;§2718;§2664	Ankyrin-2	Q8C8R3;Q8C8R3-2;Q8C8R3-4;Q8C8R3-5	http://www.phosphosite.org/proteinAction.do?id=24583&showAllSites=true	426	SADAADGsDGDLNRE			SHLAEDSQTHSADAADGS*DGDLNR	3	850.344	25275	25578	25068	25478	25531	25687	24895	25120	25300	25462	25299	25472	43.7264	44.1727	44.1854	44.6713	45.0901	45.0872	43.8195	44.0493	44.5772	44.6353	44.7195	44.9807	20.3565	18.6946	20.2541	20.752	7.77728	21.0799	18.5702	16.7055	19.0057	19.9431
842	839	Adaptor/scaffold	Ank2;Ank2;Ank2;Ank2	ANK2;ANK2 iso2;ANK2 iso4;ANK2 iso5	§2718;2746;§2718;§2664	Ankyrin-2	Q8C8R3;Q8C8R3-2;Q8C8R3-4;Q8C8R3-5	http://www.phosphosite.org/proteinAction.do?id=24583&showAllSites=true	426	SADAADGsDGDLNRE			SHLAEDSQTHSADAADGS*DGDLNR	3	850.344			25110		25162					25480					44.2489		44.5329					44.6619					17.8794		14.7496					19.1445
843	840	Adaptor/scaffold	Ank2;Ank2;Ank2;Ank2	ANK2;ANK2 iso2;ANK2 iso4;ANK2 iso5	§2718;2746;§2718;§2664	Ankyrin-2	Q8C8R3;Q8C8R3-2;Q8C8R3-4;Q8C8R3-5	http://www.phosphosite.org/proteinAction.do?id=24583&showAllSites=true	426	SADAADGsDGDLNRE			SHLAEDSQTHSADAADGS*DGDLNR	4	638.01				25524							25386					44.7384							44.8443					6.16241
844	841	Adaptor/scaffold	Ank2;Ank2;Ank2;Ank2	ANK2;ANK2 iso2;ANK2 iso4;ANK2 iso5	§2741, §2755;2769, 2783;§2741, §2755;2687, 2701	Ankyrin-2	Q8C8R3;Q8C8R3-2;Q8C8R3-4;Q8C8R3-5	http://www.phosphosite.org/proteinAction.do?id=24583&showAllSites=true	426	GHGCETVsPSNSATP;PVSLGVQsPEHKDVD			ETTQPETCDGHGCETVS*PSNSATPVSLGVQS*PEHK	3	1295.2	51309	51519	50662	51409	51188	51710	50758	50983	51288	51525	51297	51442	81.0757	81.2729	80.9722	81.8227	81.87	82.4508	81.0154	81.1639	81.7937	81.9	82.1851	82.328	15.983	4.82681	4.24336	4.48545	4.52143	4.2652	13.7447	4.71444	15.8665	15.7352
845	842	Adaptor/scaffold	Ank2;Ank2;Ank2;Ank2	ANK2;ANK2 iso2;ANK2 iso4;ANK2 iso5	§2741, §2755;2769, 2783;§2741, §2755;2687, 2701	Ankyrin-2	Q8C8R3;Q8C8R3-2;Q8C8R3-4;Q8C8R3-5	http://www.phosphosite.org/proteinAction.do?id=24583&showAllSites=true	426	GHGCETVsPSNSATP;PVSLGVQsPEHKDVD			ETTQPETCDGHGCETVS*PSNSATPVSLGVQS*PEHK	3	1295.2					51262		50727	51130									81.9748		80.9662	81.3737									4.09205		4.41117	4.76955
846	843	Adaptor/scaffold	Ank2;Ank2;Ank2;Ank2	ANK2;ANK2 iso2;ANK2 iso4;ANK2 iso5	§2741, §2755;2769, 2783;§2741, §2755;2687, 2701	Ankyrin-2	Q8C8R3;Q8C8R3-2;Q8C8R3-4;Q8C8R3-5	http://www.phosphosite.org/proteinAction.do?id=24583&showAllSites=true	426	GHGCETVsPSNSATP;PVSLGVQsPEHKDVD			ETTQPETCDGHGCETVS*PSNSATPVSLGVQS*PEHK	4	971.651	46337	51514	50523	51425	51237	51479	50749	51003	51870	51524	51217	51280	74.0027	81.2629	80.7583	81.8468	81.9364	82.124	80.9994	81.1892	82.6155	81.8955	82.0715	82.0965	4.77989	5.07109	4.61979	4.86012	4.86012	4.40671	4.95861	6.19246	4.41567	6.27003
847	844	Adaptor/scaffold	Ank2;Ank2;Ank2;Ank2	ANK2;ANK2 iso2;ANK2 iso4;ANK2 iso5	§2741, §2755;2769, 2783;§2741, §2755;2687, 2701	Ankyrin-2	Q8C8R3;Q8C8R3-2;Q8C8R3-4;Q8C8R3-5	http://www.phosphosite.org/proteinAction.do?id=24583&showAllSites=true	426	GHGCETVsPSNSATP;PVSLGVQsPEHKDVD			ETTQPETCDGHGCETVS*PSNSATPVSLGVQS*PEHK	4	971.651	51353					51590			51258				81.1357					82.2775			81.7518				4.67572					4.42481			6.16368
848	845	Adaptor/scaffold	Ank2;Ank2;Ank2;Ank2	ANK2;ANK2 iso2;ANK2 iso4;ANK2 iso5	§2741;2769;§2741;2687	Ankyrin-2	Q8C8R3;Q8C8R3-2;Q8C8R3-4;Q8C8R3-5	http://www.phosphosite.org/proteinAction.do?id=24583&showAllSites=true	426	GHGCETVsPSNSATP			ETTQPETCDGHGCETVS*PSNSATPVSLGVQSPEHK	3	1268.54	49434	49547	48672	49525	49337	49619	48846	49045	49471	49570	49309	49413	78.4111	78.4825	78.1361	79.153	79.2373	79.4945	78.3004	78.4344	79.2194	79.1449	79.3641	79.4337	13.1278	13.8633	19.5575	17.719	19.5361	24.6737	20.3862	16.266	10.7328	19.2328
849	846	Adaptor/scaffold	Ank2;Ank2;Ank2;Ank2	ANK2;ANK2 iso2;ANK2 iso4;ANK2 iso5	§2741;2769;§2741;2687	Ankyrin-2	Q8C8R3;Q8C8R3-2;Q8C8R3-4;Q8C8R3-5	http://www.phosphosite.org/proteinAction.do?id=24583&showAllSites=true	426	GHGCETVsPSNSATP			ETTQPETCDGHGCETVS*PSNSATPVSLGVQSPEHK	3	1268.54	49337			49587		49651			49368	49725		49520	78.2762			79.2398		79.5389			79.0781	79.3614		79.582	19.3429			19.644		17.8996			20.7545	9.67572
850	847	Adaptor/scaffold	Ank2;Ank2;Ank2;Ank2	ANK2;ANK2 iso2;ANK2 iso4;ANK2 iso5	§2741;2769;§2741;2687	Ankyrin-2	Q8C8R3;Q8C8R3-2;Q8C8R3-4;Q8C8R3-5	http://www.phosphosite.org/proteinAction.do?id=24583&showAllSites=true	426	GHGCETVsPSNSATP			ETTQPETCDGHGCETVS*PSNSATPVSLGVQSPEHK	4	951.659	49273	49422	48629	49469	49239	49609	48839	48973	49261	49499	49946	49290	78.1878	78.3067	78.074	79.074	79.1005	79.4816	78.2875	78.3355	78.929	79.0469	80.2648	79.2599	20.6478	16.4425	17.9208	18.063	17.5591	19.4413	16.7033	20.7747	15.284	15.5467
851	848	Adaptor/scaffold	Ank2;Ank2;Ank2;Ank2	ANK2;ANK2 iso2;ANK2 iso4;ANK2 iso5	§2741;2769;§2741;2687	Ankyrin-2	Q8C8R3;Q8C8R3-2;Q8C8R3-4;Q8C8R3-5	http://www.phosphosite.org/proteinAction.do?id=24583&showAllSites=true	426	GHGCETVsPSNSATP			ETTQPETCDGHGCETVS*PSNSATPVSLGVQSPEHK	4	951.659											49213												79.2297
852	849	Adaptor/scaffold	Ank2;Ank2;Ank2;Ank2	ANK2;ANK2 iso2;ANK2 iso4;ANK2 iso5	§2755;2783;§2755;2701	Ankyrin-2	Q8C8R3;Q8C8R3-2;Q8C8R3-4;Q8C8R3-5	http://www.phosphosite.org/proteinAction.do?id=24583&showAllSites=true	426	PVSLGVQsPEHKDVD			ETTQPETCDGHGCETVSPSNSATPVSLGVQS*PEHK	3	1268.54		49099	48190	49102	48813		48377	48566	48864	49099	48803			77.8548	77.4627	78.5605	78.4982		77.6432	77.7658	78.3741	78.4836	78.6532			10.1713	19.4078	13.0706	18.0526		14.3696	17.0555	15.9245	19.9469
853	850	Adaptor/scaffold	Ank2;Ank2;Ank2;Ank2	ANK2;ANK2 iso2;ANK2 iso4;ANK2 iso5	§2755;2783;§2755;2701	Ankyrin-2	Q8C8R3;Q8C8R3-2;Q8C8R3-4;Q8C8R3-5	http://www.phosphosite.org/proteinAction.do?id=24583&showAllSites=true	426	PVSLGVQsPEHKDVD			ETTQPETCDGHGCETVSPSNSATPVSLGVQS*PEHK	4	951.659	49636	49721	48091	48948	48711	49880	48345	48703	48743	49029	48681	48847	78.694	78.7291	77.3214	78.3459	78.3553	79.8606	77.5951	77.9559	78.2046	78.3834	78.4801	78.6328	9.13608	12.0883	13.2644	15.9957	14.3242	6.18442	12.6904	6.66154	17.451	12.6421
854	851	Adaptor/scaffold	Ank2;Ank2;Ank2;Ank2	ANK2;ANK2 iso2;ANK2 iso4;ANK2 iso5	§2755;2783;§2755;2701	Ankyrin-2	Q8C8R3;Q8C8R3-2;Q8C8R3-4;Q8C8R3-5	http://www.phosphosite.org/proteinAction.do?id=24583&showAllSites=true	426	PVSLGVQsPEHKDVD			ETTQPETCDGHGCETVSPSNSATPVSLGVQS*PEHK	4	951.659	49661	49841		49780		49358		48444					78.7299	78.8972		79.5116		79.1243		77.5935					7.9914	6.88941		11.2007		6.90309		15.9788
855	852	Adaptor/scaffold	Ank2;Ank2;Ank2;Ank2	ANK2;ANK2 iso2;ANK2 iso4;ANK2 iso5	§2755;2783;§2755;2701	Ankyrin-2	Q8C8R3;Q8C8R3-2;Q8C8R3-4;Q8C8R3-5	http://www.phosphosite.org/proteinAction.do?id=24583&showAllSites=true	426	PVSLGVQsPEHKDVD			ETTQPETCDGHGCETVSPSNSATPVSLGVQS*PEHK	4	951.659	48757	48943		48911		49328		49242					77.4623	77.6378		78.2914		79.0817		78.708					16.0904	15.8041		16.8013		6.98716		10.4622
856	853	Adaptor/scaffold	Ank2;Ank2;Ank2;Ank2	ANK2;ANK2 iso2;ANK2 iso4;ANK2 iso5	§2755;2783;§2755;2701	Ankyrin-2	Q8C8R3;Q8C8R3-2;Q8C8R3-4;Q8C8R3-5	http://www.phosphosite.org/proteinAction.do?id=24583&showAllSites=true	426	PVSLGVQsPEHKDVD			ETTQPETCDGHGCETVSPSNSATPVSLGVQS*PEHK	4	951.659						49037												78.6696												13.4789
857	854	Adaptor/scaffold	Ank2;Ank2;Ank2;Ank2	ANK2;ANK2 iso2;ANK2 iso4;ANK2 iso5	§2777;2805;§2777;2723	Ankyrin-2	Q8C8R3;Q8C8R3-2;Q8C8R3-4;Q8C8R3-5	http://www.phosphosite.org/proteinAction.do?id=24583&showAllSites=true	426	DSLAHQDtCENDREE			DSLAHQDT*CENDREER	3	685.601	16899	17351	17030	17308	17292	17633	16841	17103	17392	17537	17435	17517	30.6477	31.589	31.7646	32.0674	32.2199	32.6129	31.2174	31.5935	32.2674	32.2777	32.3504	32.4945	8.31966	8.78781	8.9393	8.18842	9.48017	8	11.7545	8.35853	7.51856	9.20551
858	855	Adaptor/scaffold	Ank2;Ank2;Ank2;Ank2	ANK2;ANK2 iso2;ANK2 iso4;ANK2 iso5	§2777;2805;§2777;2723	Ankyrin-2	Q8C8R3;Q8C8R3-2;Q8C8R3-4;Q8C8R3-5	http://www.phosphosite.org/proteinAction.do?id=24583&showAllSites=true	426	DSLAHQDtCENDREE			DSLAHQDT*CENDREER	4	514.452	16944	17385											30.7302	31.6403											6.8729	5.55129
859	856	Adaptor/scaffold	Ank2;Ank2;Ank2;Ank2	ANK2;ANK2 iso2;ANK2 iso4;ANK2 iso5	§2777;2805;§2777;2723	Ankyrin-2	Q8C8R3;Q8C8R3-2;Q8C8R3-4;Q8C8R3-5	http://www.phosphosite.org/proteinAction.do?id=24583&showAllSites=true	426	DSLAHQDtCENDREE			DVDKPLAIDKDSLAHQDT*CENDR	4	684.555		45648				45845	44932	45195	45485	45663				72.9463				74.1282	72.7406	72.9902	73.5767	73.6138				12.0931				5.59346	12.8477	11.9101	7.28483	11.8894
860	857	Adaptor/scaffold	Ank2;Ank2;Ank2;Ank2	ANK2;ANK2 iso2;ANK2 iso4;ANK2 iso5	§2777;2805;§2777;2723	Ankyrin-2	Q8C8R3;Q8C8R3-2;Q8C8R3-4;Q8C8R3-5	http://www.phosphosite.org/proteinAction.do?id=24583&showAllSites=true	426	DSLAHQDtCENDREE			DVDKPLAIDKDSLAHQDT*CENDREER	3	1050.47	41951	42192	41290				41424	41647	41867	42124		42031	67.7844	68.047	67.6363				67.7646	67.938	68.4592	68.6143		68.9443	6.51428	10.8894	17.5591				10.857	13.6676	13.5528	15.4486
861	858	Adaptor/scaffold	Ank2;Ank2;Ank2;Ank2	ANK2;ANK2 iso2;ANK2 iso4;ANK2 iso5	§2777;2805;§2777;2723	Ankyrin-2	Q8C8R3;Q8C8R3-2;Q8C8R3-4;Q8C8R3-5	http://www.phosphosite.org/proteinAction.do?id=24583&showAllSites=true	426	DSLAHQDtCENDREE			DVDKPLAIDKDSLAHQDT*CENDREER	3	1050.47									41887												68.4893												14.5884
862	859	Adaptor/scaffold	Ank2;Ank2;Ank2;Ank2	ANK2;ANK2 iso2;ANK2 iso4;ANK2 iso5	§2777;2805;§2777;2723	Ankyrin-2	Q8C8R3;Q8C8R3-2;Q8C8R3-4;Q8C8R3-5	http://www.phosphosite.org/proteinAction.do?id=24583&showAllSites=true	426	DSLAHQDtCENDREE			DVDKPLAIDKDSLAHQDT*CENDREER	4	788.101	41850	42120	41297	42083	41855	42189	41325	41588	41913	42062	41822	41937	67.643	67.9478	67.6455	68.5725	68.624	68.9179	67.6162	67.8552	68.5233	68.5276	68.7059	68.8093	16.5986	14.7959	17.7423	17.1518	15.1785	13.567	16.4318	16.6383	15.5986	16.0334
863	860	Adaptor/scaffold	Ank2;Ank2;Ank2;Ank2	ANK2;ANK2 iso2;ANK2 iso4;ANK2 iso5	§2777;2805;§2777;2723	Ankyrin-2	Q8C8R3;Q8C8R3-2;Q8C8R3-4;Q8C8R3-5	http://www.phosphosite.org/proteinAction.do?id=24583&showAllSites=true	426	DSLAHQDtCENDREE			DVDKPLAIDKDSLAHQDT*CENDREER	5	630.683	41911	42121	41264	42082	41828	42207	41367	41589	41855	42084	41823	41990	67.7256	67.949	67.5997	68.5681	68.5854	68.9444	67.6811	67.8564	68.4431	68.5594	68.7104	68.8828	15.7878	13.6716	10.4763	14.2495	14.1518	12.3883	14.4572	12.284	11.4802	12.6253
864	861	Adaptor/scaffold	Ank2;Ank2;Ank2;Ank2	ANK2;ANK2 iso2;ANK2 iso4;ANK2 iso5	§2824, §2827;2852, 2855;§2824, §2827;2770, 2773	Ankyrin-2	Q8C8R3;Q8C8R3-2;Q8C8R3-4;Q8C8R3-5	http://www.phosphosite.org/proteinAction.do?id=24583&showAllSites=true	426	ESAKEIAsPSSPVKV;KEIASPSsPVKVEVT			EIAS*PSS*PVK	2	587.743			33348							34350					56.3015							57.535					3.94692							4.451
865	862	Adaptor/scaffold	Ank2;Ank2;Ank2;Ank2	ANK2;ANK2 iso2;ANK2 iso4;ANK2 iso5	§2824, 2836;2852, 2864;§2824, 2836;2770, 2782	Ankyrin-2	Q8C8R3;Q8C8R3-2;Q8C8R3-4;Q8C8R3-5	http://www.phosphosite.org/proteinAction.do?id=24583&showAllSites=true	426	ESAKEIAsPSSPVKV;VKVEVTItDQALESM			EIAS*PSSPVKVEVTIT*DQALESMPEDCPIQDSSTTM#QTER	4	1146.5			98394												150.808												6.62893
866	863	Adaptor/scaffold	Ank2;Ank2;Ank2;Ank2	ANK2;ANK2 iso2;ANK2 iso4;ANK2 iso5	§2824;2852;§2824;2770	Ankyrin-2	Q8C8R3;Q8C8R3-2;Q8C8R3-4;Q8C8R3-5	http://www.phosphosite.org/proteinAction.do?id=24583&showAllSites=true	426	ESAKEIAsPSSPVKV			EIAS*PSSPVK	2	547.76		36085	35257	36023	35798	36192	35374	35574		36012		35929		59.4063	59.0514	59.9848	60.0036	60.3716	59.153	59.2918		59.9369		60.2274		5.55129	5.24413	5.43652	4.74958	5.93181	5.57675	5.35952		5.63264
867	864	Adaptor/scaffold	Ank2;Ank2;Ank2;Ank2	ANK2;ANK2 iso2;ANK2 iso4;ANK2 iso5	§2824;2852;§2824;2770	Ankyrin-2	Q8C8R3;Q8C8R3-2;Q8C8R3-4;Q8C8R3-5	http://www.phosphosite.org/proteinAction.do?id=24583&showAllSites=true	426	ESAKEIAsPSSPVKV			EIAS*PSSPVKVEVTITDQALESMPEDCPIQDSSTTMQTER	3	1496.34			91973												140.991												5.97062
868	865	Adaptor/scaffold	Ank2;Ank2;Ank2;Ank2	ANK2;ANK2 iso2;ANK2 iso4;ANK2 iso5	§2824;2852;§2824;2770	Ankyrin-2	Q8C8R3;Q8C8R3-2;Q8C8R3-4;Q8C8R3-5	http://www.phosphosite.org/proteinAction.do?id=24583&showAllSites=true	426	ESAKEIAsPSSPVKV			EIAS*PSSPVKVEVTITDQALESMPEDCPIQDSSTTMQTER	4	1122.51		93158							93168		92463	92835		141.782							142.484		142.127	142.664		12.3872							13.6253
869	866	Adaptor/scaffold	Ank2;Ank2;Ank2;Ank2	ANK2;ANK2 iso2;ANK2 iso4;ANK2 iso5	§2826, §2827;2854, 2855;§2826, §2827;2772, 2773	Ankyrin-2	Q8C8R3;Q8C8R3-2;Q8C8R3-4;Q8C8R3-5	http://www.phosphosite.org/proteinAction.do?id=24583&showAllSites=true	426	AKEIASPsSPVKVEV;KEIASPSsPVKVEVT			EIASPS*S*PVKVEVTITDQALESMPEDCPIQDSSTTMQTER	4	1142.5								100734	101152	101528										154.281	154.705	154.994										14.7011	8.81531	11.3036
870	867	Adaptor/scaffold	Ank2;Ank2;Ank2;Ank2	ANK2;ANK2 iso2;ANK2 iso4;ANK2 iso5	§2826;2854;§2826;2772	Ankyrin-2	Q8C8R3;Q8C8R3-2;Q8C8R3-4;Q8C8R3-5	http://www.phosphosite.org/proteinAction.do?id=24583&showAllSites=true	426	AKEIASPsSPVKVEV			EIASPS*SPVKVEVTITDQALESMPEDCPIQDSSTTM#QTER	4	1126.51								90510												138.599												12.9431
871	868	Adaptor/scaffold	Ank2;Ank2;Ank2;Ank2	ANK2;ANK2 iso2;ANK2 iso4;ANK2 iso5	§2827;2855;§2827;2773	Ankyrin-2	Q8C8R3;Q8C8R3-2;Q8C8R3-4;Q8C8R3-5	http://www.phosphosite.org/proteinAction.do?id=24583&showAllSites=true	426	KEIASPSsPVKVEVT			EIASPSS*PVK	2	547.76	31223	31457	30665	31380	31117	31574	30750	30986	31181	31422	31286	31350	52.3504	52.6502	52.3387	53.2132	53.146	53.6069	52.3503	52.5508	53.0888	53.2352	53.4509	53.5517	6.42136	5.53018	6.32514	5.88941	6.39903	5.80967	6.08092	6.18046	6.25806	6.58336
872	869	Adaptor/scaffold	Ank2;Ank2;Ank2;Ank2	ANK2;ANK2 iso2;ANK2 iso4;ANK2 iso5	§2827;2855;§2827;2773	Ankyrin-2	Q8C8R3;Q8C8R3-2;Q8C8R3-4;Q8C8R3-5	http://www.phosphosite.org/proteinAction.do?id=24583&showAllSites=true	426	KEIASPSsPVKVEVT			EIASPSS*PVKVEVTITDQALESM#PEDCPIQDSSTTMQTER	4	1126.51		83886												127.886												9.87615
873	870	Adaptor/scaffold	Ank2;Ank2;Ank2;Ank2	ANK2;ANK2 iso2;ANK2 iso4;ANK2 iso5	§2827;2855;§2827;2773	Ankyrin-2	Q8C8R3;Q8C8R3-2;Q8C8R3-4;Q8C8R3-5	http://www.phosphosite.org/proteinAction.do?id=24583&showAllSites=true	426	KEIASPSsPVKVEVT			EIASPSS*PVKVEVTITDQALESMPEDCPIQDSSTTMQTER	4	1122.51	92811	92975	91941	92838	92851	92973	92243	92329	92848	93455	92519	92585	141.376	141.508	140.943	142.012	142.397	142.484	141.282	141.412	142.001	142.631	142.208	142.289	17.8894	17.8508	21.2487	17.0357	18.8013	17.3449	18.6716	19.0443	17.0453	7.9431
874	871	Adaptor/scaffold	Ank2;Ank2;Ank2;Ank2	ANK2;ANK2 iso2;ANK2 iso4;ANK2 iso5	§2827;2855;§2827;2773	Ankyrin-2	Q8C8R3;Q8C8R3-2;Q8C8R3-4;Q8C8R3-5	http://www.phosphosite.org/proteinAction.do?id=24583&showAllSites=true	426	KEIASPSsPVKVEVT			EIASPSS*PVKVEVTITDQALESMPEDCPIQDSSTTMQTER	4	1122.51				92890	92637	93259			93092	93128	92780	92643				142.091	142.074	142.923			142.373	142.143	142.609	142.374				17.5622	18.0177	16.4989			18.6038	17.8386
875	872	Adaptor/scaffold	Ank2;Ank2;Ank2;Ank2	ANK2;ANK2 iso2;ANK2 iso4;ANK2 iso5	§2827;2855;§2827;2773	Ankyrin-2	Q8C8R3;Q8C8R3-2;Q8C8R3-4;Q8C8R3-5	http://www.phosphosite.org/proteinAction.do?id=24583&showAllSites=true	426	KEIASPSsPVKVEVT			EIASPSS*PVKVEVTITDQALESMPEDCPIQDSSTTMQTER	4	1122.51					92978						92692						142.587						142.476						17.4413
876	873	Adaptor/scaffold	Ank2;Ank2;Ank2;Ank2	ANK2;ANK2 iso2;ANK2 iso4;ANK2 iso5	§2913;2941;§2913;2859	Ankyrin-2	Q8C8R3;Q8C8R3-2;Q8C8R3-4;Q8C8R3-5	http://www.phosphosite.org/proteinAction.do?id=24583&showAllSites=true	426	CHSTVVHsPEVYSVI			IQTDTCHSTVVHS*PEVYSVIIR	3	874.419	65023	65180	64281			65291		64637	65077				100.651	100.777	100.385			101.868		100.664	101.415				8.95861	11.8386	13.6345			13.7799		5.42366	14.5031
877	874	Adaptor/scaffold	Ank2;Ank2;Ank2;Ank2	ANK2;ANK2 iso2;ANK2 iso4;ANK2 iso5	§2913;2941;§2913;2859	Ankyrin-2	Q8C8R3;Q8C8R3-2;Q8C8R3-4;Q8C8R3-5	http://www.phosphosite.org/proteinAction.do?id=24583&showAllSites=true	426	CHSTVVHsPEVYSVI			IQTDTCHSTVVHS*PEVYSVIIR	3	874.419		65248						64662						100.889						100.701						5.9431						4.81816
878	875	Adaptor/scaffold	Ank2;Ank2;Ank2;Ank2	ANK2;ANK2 iso2;ANK2 iso4;ANK2 iso5	§2913;2941;§2913;2859	Ankyrin-2	Q8C8R3;Q8C8R3-2;Q8C8R3-4;Q8C8R3-5	http://www.phosphosite.org/proteinAction.do?id=24583&showAllSites=true	426	CHSTVVHsPEVYSVI			IQTDTCHSTVVHS*PEVYSVIIR	4	656.066		65190	64321	65222	64938	65297	64532	64704	65087	65305	64978			100.793	100.446	101.556	101.525	101.875	100.716	100.763	101.427	101.507	101.79			6.98716	13.8386	11.1367	12.1952	12.9626	13.1637	15.6946	12.6478	15.9208
879	876	Adaptor/scaffold	Ank2;Ank2;Ank2;Ank2	ANK2;ANK2 iso2;ANK2 iso4;ANK2 iso5	§2913;2941;§2913;2859	Ankyrin-2	Q8C8R3;Q8C8R3-2;Q8C8R3-4;Q8C8R3-5	http://www.phosphosite.org/proteinAction.do?id=24583&showAllSites=true	426	CHSTVVHsPEVYSVI			IQTDTCHSTVVHS*PEVYSVIIR	4	656.066					64921	65355											101.496	101.965											17.0711	12.2534
880	877	Adaptor/scaffold	Ank2;Ank2;Ank2;Ank2	ANK2;ANK2 iso2;ANK2 iso4;ANK2 iso5	§3001;3029;§3001;2947	Ankyrin-2	Q8C8R3;Q8C8R3-2;Q8C8R3-4;Q8C8R3-5	http://www.phosphosite.org/proteinAction.do?id=24583&showAllSites=true	426	KTDADADsWSEIRED			TDADADS*WSEIREDDAAFEAR	3	817.331	68598			68775								68635	105.81			106.683								106.968	10.7773			9.36452
881	878	Adaptor/scaffold	Ank2;Ank2;Ank2;Ank2	ANK2;ANK2 iso2;ANK2 iso4;ANK2 iso5	§3032, §3035;3060, 3063;§3032, §3035;2978, 2981	Ankyrin-2	Q8C8R3;Q8C8R3-2;Q8C8R3-4;Q8C8R3-5	http://www.phosphosite.org/proteinAction.do?id=24583&showAllSites=true	426	GLMVDRQsQGTTPDT;VDRQSQGtTPDTTPA			IFGLMVDRQS*QGT*TPDTTPAR	3	817.697										79106												121.465												4.83565
882	879	Adaptor/scaffold	Ank2;Ank2;Ank2;Ank2	ANK2;ANK2 iso2;ANK2 iso4;ANK2 iso5	§3032;3060;§3032;2978	Ankyrin-2	Q8C8R3;Q8C8R3-2;Q8C8R3-4;Q8C8R3-5	http://www.phosphosite.org/proteinAction.do?id=24583&showAllSites=true	426	GLMVDRQsQGTTPDT			IFGLM#VDRQS*QGTTPDTTPAR	3	796.374	65479												101.301												5.20204
883	880	Adaptor/scaffold	Ank2;Ank2;Ank2;Ank2	ANK2;ANK2 iso2;ANK2 iso4;ANK2 iso5	§3032;3060;§3032;2978	Ankyrin-2	Q8C8R3;Q8C8R3-2;Q8C8R3-4;Q8C8R3-5	http://www.phosphosite.org/proteinAction.do?id=24583&showAllSites=true	426	GLMVDRQsQGTTPDT			IFGLMVDRQS*QGTTPDTTPAR	3	791.042	71038	71249	70333	71199	70932	71312	70528	70711	71104	71330	70943	71211	109.328	109.553	109.093	110.169	110.165	110.576	109.378	109.455	110.112	110.195	110.404	110.711	13.0947	13.6459	14.6326	14.8356	14.3904	14.5834	13.2277	14.2396	14.5969	14.9469
884	881	Adaptor/scaffold	Ank2;Ank2;Ank2;Ank2	ANK2;ANK2 iso2;ANK2 iso4;ANK2 iso5	§3032;3060;§3032;2978	Ankyrin-2	Q8C8R3;Q8C8R3-2;Q8C8R3-4;Q8C8R3-5	http://www.phosphosite.org/proteinAction.do?id=24583&showAllSites=true	426	GLMVDRQsQGTTPDT			IFGLMVDRQS*QGTTPDTTPAR	3	791.042					71046							71064					110.329							110.501					14.5406
885	882	Adaptor/scaffold	Ank2;Ank2;Ank2;Ank2	ANK2;ANK2 iso2;ANK2 iso4;ANK2 iso5	§3032;3060;§3032;2978	Ankyrin-2	Q8C8R3;Q8C8R3-2;Q8C8R3-4;Q8C8R3-5	http://www.phosphosite.org/proteinAction.do?id=24583&showAllSites=true	426	GLMVDRQsQGTTPDT			QS*QGTTPDTTPAR	2	720.312		20779				20923		20391						36.9146				37.8195		36.838						4.16813				7.93554		5.85699
886	883	Adaptor/scaffold	Ank2;Ank2;Ank2;Ank2	ANK2;ANK2 iso2;ANK2 iso4;ANK2 iso5	§3035;3063;§3035;2981	Ankyrin-2	Q8C8R3;Q8C8R3-2;Q8C8R3-4;Q8C8R3-5	http://www.phosphosite.org/proteinAction.do?id=24583&showAllSites=true	426	VDRQSQGtTPDTTPA			QSQGT*TPDTTPAR	2	720.312							18009												33.0648												6.84466
887	884	Adaptor/scaffold	Ank2;Ank2;Ank2;Ank2	ANK2;ANK2 iso2;ANK2 iso4;ANK2 iso5	§3044, §3050;3072, 3078;§3044, §3050;2990, 2996	Ankyrin-2	Q8C8R3;Q8C8R3-2;Q8C8R3-4;Q8C8R3-5	http://www.phosphosite.org/proteinAction.do?id=24583&showAllSites=true	426	PDTTPARtPTEEGTP;RTPTEEGtPTSEQNP			QSQGTTPDTTPART*PTEEGT*PTSEQNPFLFQEGK	4	960.169							71687												111.033												4.20551
888	885	Adaptor/scaffold	Ank2;Ank2;Ank2;Ank2	ANK2;ANK2 iso2;ANK2 iso4;ANK2 iso5	§3050;3078;§3050;2996	Ankyrin-2	Q8C8R3;Q8C8R3-2;Q8C8R3-4;Q8C8R3-5	http://www.phosphosite.org/proteinAction.do?id=24583&showAllSites=true	426	RTPTEEGtPTSEQNP			TPTEEGT*PTSEQNPFLFQEGK	2	1209.03	74799	75020	74055	74923	74707	75074	74244	74444	74870	75008	74611	74762	114.743	114.985	114.467	115.522	115.639	116.013	114.731	114.88	115.522	115.508	115.716	115.875	17.2549	17.1296	18.2782	16.3487	17.5452	18	19.3862	19.3233	16.8041	18.1391
889	886	Adaptor/scaffold	Ank2;Ank2;Ank2;Ank2	ANK2;ANK2 iso2;ANK2 iso4;ANK2 iso5	§3050;3078;§3050;2996	Ankyrin-2	Q8C8R3;Q8C8R3-2;Q8C8R3-4;Q8C8R3-5	http://www.phosphosite.org/proteinAction.do?id=24583&showAllSites=true	426	RTPTEEGtPTSEQNP			TPTEEGT*PTSEQNPFLFQEGK	2	1209.03	74820	74958		74963									114.773	114.896		115.579									16.8962	16.7282		18.5376
890	887	Adaptor/scaffold	Ank2;Ank2;Ank2;Ank2	ANK2;ANK2 iso2;ANK2 iso4;ANK2 iso5	§3050;3078;§3050;2996	Ankyrin-2	Q8C8R3;Q8C8R3-2;Q8C8R3-4;Q8C8R3-5	http://www.phosphosite.org/proteinAction.do?id=24583&showAllSites=true	426	RTPTEEGtPTSEQNP			TPTEEGT*PTSEQNPFLFQEGK	3	806.356	74795	74933	73998	74861	74587	74983	74224	74362	74811	74996	74556	74713	114.735	114.861	114.381	115.433	115.464	115.882	114.703	114.759	115.438	115.493	115.637	115.803	18.1675	17.4724	13.983	10.8416	12.0969	13.9031	16.8697	12.6904	12.1586	15.5214
891	888	Adaptor/scaffold	Ank2;Ank2;Ank2;Ank2	ANK2;ANK2 iso2;ANK2 iso4;ANK2 iso5	§3050;3078;§3050;2996	Ankyrin-2	Q8C8R3;Q8C8R3-2;Q8C8R3-4;Q8C8R3-5	http://www.phosphosite.org/proteinAction.do?id=24583&showAllSites=true	426	RTPTEEGtPTSEQNP			TPTEEGT*PTSEQNPFLFQEGK	3	806.356	75061												115.12												13.7352
892	889	Adaptor/scaffold	Ank2;Ank2;Ank2;Ank2	ANK2;ANK2 iso2;ANK2 iso4;ANK2 iso5	§3190;3218;§3190;3136	Ankyrin-2	Q8C8R3;Q8C8R3-2;Q8C8R3-4;Q8C8R3-5	http://www.phosphosite.org/proteinAction.do?id=24583&showAllSites=true	426	PTTQRSDsLSTVKQT			SDS*LSTVK	2	458.705			26719												46.6247												5.08302
893	890	Adaptor/scaffold	Ank2;Ank2;Ank2;Ank2	ANK2;ANK2 iso2;ANK2 iso4;ANK2 iso5	§3212;3240;§3212;3158	Ankyrin-2	Q8C8R3;Q8C8R3-2;Q8C8R3-4;Q8C8R3-5	http://www.phosphosite.org/proteinAction.do?id=24583&showAllSites=true	426	PVGQLDFsPVTRSVY			PAVPGPVGQLDFS*PVTR	2	908.953		88351			88049	88310					87941	88020		134.493			135.156	135.46					135.257	135.361		9.08884			7.20901	5.767
894	891	Adaptor/scaffold	Ank2;Ank2;Ank2;Ank2	ANK2;ANK2 iso2;ANK2 iso4;ANK2 iso5	§3212;3240;§3212;3158	Ankyrin-2	Q8C8R3;Q8C8R3-2;Q8C8R3-4;Q8C8R3-5	http://www.phosphosite.org/proteinAction.do?id=24583&showAllSites=true	426	PVGQLDFsPVTRSVY			PAVPGPVGQLDFS*PVTR	3	606.305	88104	88365	87270	88249	88023	88294	87599		88187	88463	87925	88003	134.244	134.511	133.856	135.052	135.115	135.436	134.273		134.974	135.122	135.233	135.335	11.6421	10.6968	15.2857	14.1024	13.7721	13.8153	12.8069		13.58	14.5171
895	892	Adaptor/scaffold	Ank2;Ank2;Ank2;Ank2	ANK2;ANK2 iso2;ANK2 iso4;ANK2 iso5	§3226, §3229, §3230;3254, 3257, 3258;§3226, §3229, §3230;3172, 3175, 3176	Ankyrin-2	Q8C8R3;Q8C8R3-2;Q8C8R3-4;Q8C8R3-5	http://www.phosphosite.org/proteinAction.do?id=24583&showAllSites=true	426	YSGQDDEsPESSPEE;QDDESPEsSPEEQKS;DDESPESsPEEQKSV			SVYSGQDDES*PES*S*PEEQK	2	1169.39									33894	34498											57.1305	57.7431											7.065	5.7167
896	893	Adaptor/scaffold	Ank2;Ank2;Ank2;Ank2	ANK2;ANK2 iso2;ANK2 iso4;ANK2 iso5	§3226, §3229, §3230;3254, 3257, 3258;§3226, §3229, §3230;3172, 3175, 3176	Ankyrin-2	Q8C8R3;Q8C8R3-2;Q8C8R3-4;Q8C8R3-5	http://www.phosphosite.org/proteinAction.do?id=24583&showAllSites=true	426	YSGQDDEsPESSPEE;QDDESPEsSPEEQKS;DDESPESsPEEQKSV			SVYSGQDDES*PES*S*PEEQK	2	1169.39										34012												57.057												8.53462
897	894	Adaptor/scaffold	Ank2;Ank2;Ank2;Ank2	ANK2;ANK2 iso2;ANK2 iso4;ANK2 iso5	§3226, §3229, §3230;3254, 3257, 3258;§3226, §3229, §3230;3172, 3175, 3176	Ankyrin-2	Q8C8R3;Q8C8R3-2;Q8C8R3-4;Q8C8R3-5	http://www.phosphosite.org/proteinAction.do?id=24583&showAllSites=true	426	YSGQDDEsPESSPEE;QDDESPEsSPEEQKS;DDESPESsPEEQKSV			SVYSGQDDES*PES*S*PEEQK	3	779.929									34272	34419											57.664	57.633											7.15058	6.7122
898	895	Adaptor/scaffold	Ank2;Ank2;Ank2;Ank2	ANK2;ANK2 iso2;ANK2 iso4;ANK2 iso5	§3226, §3230;3254, 3258;§3226, §3230;3172, 3176	Ankyrin-2	Q8C8R3;Q8C8R3-2;Q8C8R3-4;Q8C8R3-5	http://www.phosphosite.org/proteinAction.do?id=24583&showAllSites=true	426	YSGQDDEsPESSPEE;DDESPESsPEEQKSV			SVYSGQDDES*PESS*PEEQK	2	1129.41					32302				32395	32627		32536					54.8862				54.8807	54.9928		55.2827					11.7375				13.8697	5.39362
899	896	Adaptor/scaffold	Ank2;Ank2;Ank2;Ank2	ANK2;ANK2 iso2;ANK2 iso4;ANK2 iso5	§3226, §3230;3254, 3258;§3226, §3230;3172, 3176	Ankyrin-2	Q8C8R3;Q8C8R3-2;Q8C8R3-4;Q8C8R3-5	http://www.phosphosite.org/proteinAction.do?id=24583&showAllSites=true	426	YSGQDDEsPESSPEE;DDESPESsPEEQKSV			SVYSGQDDES*PESS*PEEQK	3	753.273		32623			32337	32714	31954		32363	32652		32561		54.3288			54.9394	55.2749	54.1168		54.8356	55.0285		55.3191		5.20273			4.75203	4.87615	7.73993		4.6216	7.35262
900	897	Adaptor/scaffold	Ank2;Ank2;Ank2;Ank2	ANK2;ANK2 iso2;ANK2 iso4;ANK2 iso5	§3226, §3230;3254, 3258;§3226, §3230;3172, 3176	Ankyrin-2	Q8C8R3;Q8C8R3-2;Q8C8R3-4;Q8C8R3-5	http://www.phosphosite.org/proteinAction.do?id=24583&showAllSites=true	426	YSGQDDEsPESSPEE;DDESPESsPEEQKSV			SVYSGQDDES*PESS*PEEQK	3	753.273					32276												54.8485												4.55284
901	898	Adaptor/scaffold	Ank2;Ank2;Ank2;Ank2	ANK2;ANK2 iso2;ANK2 iso4;ANK2 iso5	§3226;3254;§3226;3172	Ankyrin-2	Q8C8R3;Q8C8R3-2;Q8C8R3-4;Q8C8R3-5	http://www.phosphosite.org/proteinAction.do?id=24583&showAllSites=true	426	YSGQDDEsPESSPEE			SVYSGQDDES*PESSPEEQK	2	1089.42					31566							31829					53.7917							54.2357					6.80967
902	899	Adaptor/scaffold	Ank2;Ank2;Ank2;Ank2	ANK2;ANK2 iso2;ANK2 iso4;ANK2 iso5	§3315;3343;§3315;3261	Ankyrin-2	Q8C8R3;Q8C8R3-2;Q8C8R3-4;Q8C8R3-5	http://www.phosphosite.org/proteinAction.do?id=24583&showAllSites=true	426	QRTEWQPsPTDIPLQ			TEWQPS*PTDIPLQK	2	860.403		70859						70314				70674		108.996						108.883				109.934		10.6882						10.1051
903	900	Adaptor/scaffold	Ank2;Ank2;Ank2;Ank2	ANK2;ANK2 iso2;ANK2 iso4;ANK2 iso5	§3315;3343;§3315;3261	Ankyrin-2	Q8C8R3;Q8C8R3-2;Q8C8R3-4;Q8C8R3-5	http://www.phosphosite.org/proteinAction.do?id=24583&showAllSites=true	426	QRTEWQPsPTDIPLQ			TEWQPS*PTDIPLQK	3	573.938	70621	70862	69870	70777	70511	70843	70108	70291	70693	70901	70482	70620	108.729	109.003	108.425	109.57	109.559	109.902	108.766	108.847	109.525	109.581	109.743	109.852	8.58004	10.3261	10.0092	11.5072	10.8125	11.4584	8.6517	9.23807	11.1238	9.5544
904	901	Adaptor/scaffold	Ank2;Ank2;Ank2;Ank2	ANK2;ANK2 iso2;ANK2 iso4;ANK2 iso5	§3315;3343;§3315;3261	Ankyrin-2	Q8C8R3;Q8C8R3-2;Q8C8R3-4;Q8C8R3-5	http://www.phosphosite.org/proteinAction.do?id=24583&showAllSites=true	426	QRTEWQPsPTDIPLQ			TEWQPS*PTDIPLQK	3	573.938						70933												110.033												10.7986
905	902	Adaptor/scaffold	Ank2;Ank2;Ank2;Ank2	ANK2;ANK2 iso2;ANK2 iso4;ANK2 iso5	§3343;3371;§3343;3289	Ankyrin-2	Q8C8R3;Q8C8R3-2;Q8C8R3-4;Q8C8R3-5	http://www.phosphosite.org/proteinAction.do?id=24583&showAllSites=true	426	APDGRSKsESDASSL			SKS*ESDASSLDAK	2	702.798	17667	17990	17593	18241	17811	18241	17572	17734	17941	18096	17981	18074	31.9415	32.5641	32.6463	33.4421	32.9859	33.5001	32.4117	32.5793	33.0946	33.1242	33.182	33.3462	10.9706	11.5346	11.5513	6.42713	11.4949	11.3478	11.6253	11.3635	11.3045	11.2832
906	903	Adaptor/scaffold	Ank2;Ank2;Ank2;Ank2	ANK2;ANK2 iso2;ANK2 iso4;ANK2 iso5	§3343;3371;§3343;3289	Ankyrin-2	Q8C8R3;Q8C8R3-2;Q8C8R3-4;Q8C8R3-5	http://www.phosphosite.org/proteinAction.do?id=24583&showAllSites=true	426	APDGRSKsESDASSL			SKS*ESDASSLDAK	2	702.798				17870							18260					32.8821							33.59					5.59176
907	904	Adaptor/scaffold	Ank2;Ank2;Ank2;Ank2	ANK2;ANK2 iso2;ANK2 iso4;ANK2 iso5	§3343;3371;§3343;3289	Ankyrin-2	Q8C8R3;Q8C8R3-2;Q8C8R3-4;Q8C8R3-5	http://www.phosphosite.org/proteinAction.do?id=24583&showAllSites=true	426	APDGRSKsESDASSL			SKS*ESDASSLDAK	3	468.868	17690	13415	12988	17905	17825	18265	17588	17756	17951	18116	18000	18079	31.9755	25.375	25.2664	32.9313	33.0078	33.5346	32.4359	32.6149	33.1109	33.1533	33.2097	33.3527	12.719	6.42713	6.57187	7.40012	6.15243	7.27737	6.70774	7.45223	11.757	11.5686
908	905	Adaptor/scaffold	Ank2;Ank2;Ank2;Ank2	ANK2;ANK2 iso2;ANK2 iso4;ANK2 iso5	§3343;3371;§3343;3289	Ankyrin-2	Q8C8R3;Q8C8R3-2;Q8C8R3-4;Q8C8R3-5	http://www.phosphosite.org/proteinAction.do?id=24583&showAllSites=true	426	APDGRSKsESDASSL			SKS*ESDASSLDAK	3	468.868		17996												32.5714												6.86646
909	906	Adaptor/scaffold	Ank2;Ank2;Ank2;Ank2	ANK2;ANK2 iso2;ANK2 iso4;ANK2 iso5	§3362;3390;§3362;3308	Ankyrin-2	Q8C8R3;Q8C8R3-2;Q8C8R3-4;Q8C8R3-5	http://www.phosphosite.org/proteinAction.do?id=24583&showAllSites=true	426	KCPVKARsYIETETE			ARS*YIETETESR	2	761.333	29681	29860	29160	29807	29537	30057	29202	29377	29586	29816	29711	29787	50.1349	50.3565	50.1541	50.9338	50.8725	51.429	50.1064	50.2328	50.7931	50.917	51.1553	51.2849	7.1107	10.8665	11.0904	10.9508	9.4908	5.79588	7.05208	10.9469	11.1107	9.53313
910	907	Adaptor/scaffold	Ank2;Ank2;Ank2;Ank2	ANK2;ANK2 iso2;ANK2 iso4;ANK2 iso5	§3362;3390;§3362;3308	Ankyrin-2	Q8C8R3;Q8C8R3-2;Q8C8R3-4;Q8C8R3-5	http://www.phosphosite.org/proteinAction.do?id=24583&showAllSites=true	426	KCPVKARsYIETETE			ARS*YIETETESR	3	507.891	29680		29133	29764	29539	29986	29177	29345		29789	29653		50.1305		50.1157	50.8745	50.8788	51.3294	50.0744	50.1877		50.8807	51.0758		10.8268		10.3615	11.3768	10.9431	11.3143	10.6517	11.5258		11.451
911	908	Adaptor/scaffold	Ank2;Ank2;Ank2;Ank2	ANK2;ANK2 iso2;ANK2 iso4;ANK2 iso5	§3362;3390;§3362;3308	Ankyrin-2	Q8C8R3;Q8C8R3-2;Q8C8R3-4;Q8C8R3-5	http://www.phosphosite.org/proteinAction.do?id=24583&showAllSites=true	426	KCPVKARsYIETETE			S*YIETETESR	2	647.764	34800	35002	34207	34941	34709	35125	34319	34501	34724	34988	34810	34911	57.6092	57.87	57.5498	58.4299	58.4462	58.8408	57.6427	57.7545	58.3265	58.4758	58.6725	58.7806	8.14569	8.12321	8.38616	8.34199	8.33819	8.05355	7.70115	8.05948	8.39794	8.34486
912	909	Adaptor/scaffold	Ank2;Ank2;Ank2;Ank2	ANK2;ANK2 iso2;ANK2 iso4;ANK2 iso5	§3363;3391;§3363;3309	Ankyrin-2	Q8C8R3;Q8C8R3-2;Q8C8R3-4;Q8C8R3-5	http://www.phosphosite.org/proteinAction.do?id=24583&showAllSites=true	426	CPVKARSyIETETES			ARSY*IETETESR	3	507.891		29839							29560			29730		50.3254							50.7561			51.207		11.1925							10.7212
913	910	Adaptor/scaffold	Ank2;Ank2;Ank2;Ank2	ANK2;ANK2 iso2;ANK2 iso4;ANK2 iso5	§3363;3391;§3363;3309	Ankyrin-2	Q8C8R3;Q8C8R3-2;Q8C8R3-4;Q8C8R3-5	http://www.phosphosite.org/proteinAction.do?id=24583&showAllSites=true	426	CPVKARSyIETETES			SY*IETETESR	2	647.764				27432												47.5163												5.74715
914	911	Adaptor/scaffold	Ank2;Ank2;Ank2;Ank2	ANK2;ANK2 iso2;ANK2 iso4;ANK2 iso5	§3379;3407;§3379;3325	Ankyrin-2	Q8C8R3;Q8C8R3-2;Q8C8R3-4;Q8C8R3-5	http://www.phosphosite.org/proteinAction.do?id=24583&showAllSites=true	426	ERAEGFEsESEDGAT			AEGFES*ESEDGATKPK	2	881.364	29264		28764		29162	29628			29232	29416			49.539		49.5812		50.341	50.8104			50.2802	50.345			12.1007		7.53611		8.08991	8.56543			6.10182	7.42481
915	912	Adaptor/scaffold	Ank2;Ank2;Ank2;Ank2	ANK2;ANK2 iso2;ANK2 iso4;ANK2 iso5	§3379;3407;§3379;3325	Ankyrin-2	Q8C8R3;Q8C8R3-2;Q8C8R3-4;Q8C8R3-5	http://www.phosphosite.org/proteinAction.do?id=24583&showAllSites=true	426	ERAEGFEsESEDGAT			AEGFES*ESEDGATKPK	3	587.912	29253	29425	28732	29340	29123	29584	28759	28961	29183	29442	29236	29339	49.5248	49.7387	49.5359	50.2558	50.2861	50.7496	49.4696	49.6422	50.214	50.3827	50.4754	50.6379	16.2434	16.0013	13.6968	14.8794	15.8013	15.1979	15.6882	14.983	14.7878	8.93554
916	913	Adaptor/scaffold	Ank2;Ank2;Ank2;Ank2	ANK2;ANK2 iso2;ANK2 iso4;ANK2 iso5	§3379;3407;§3379;3325	Ankyrin-2	Q8C8R3;Q8C8R3-2;Q8C8R3-4;Q8C8R3-5	http://www.phosphosite.org/proteinAction.do?id=24583&showAllSites=true	426	ERAEGFEsESEDGAT			ERAEGFES*ESEDGATKPK	2	1023.94	25708							25503	25792	25911		25966	44.3919							44.6306	45.3125	45.3072		45.7381	8.70333							7.38091	6.73049	4.84466
917	914	Adaptor/scaffold	Ank2;Ank2;Ank2;Ank2	ANK2;ANK2 iso2;ANK2 iso4;ANK2 iso5	§3379;3407;§3379;3325	Ankyrin-2	Q8C8R3;Q8C8R3-2;Q8C8R3-4;Q8C8R3-5	http://www.phosphosite.org/proteinAction.do?id=24583&showAllSites=true	426	ERAEGFEsESEDGAT			ERAEGFES*ESEDGATKPK	3	682.96	25697	25962	25517	25924	25656	26149	25315	25468	25761	25849	25872	25908	44.3778	44.7522	44.8736	45.3457	45.2828	45.799	44.4694	44.5746	45.2685	45.2129	45.6095	45.6513	13.4815	13.2644	12.9469	12.9788	12.1898	12.0066	12.5638	14.1349	12.0227	11.3298
918	915	Adaptor/scaffold	Ank2;Ank2;Ank2;Ank2	ANK2;ANK2 iso2;ANK2 iso4;ANK2 iso5	§3381;3409;§3381;3327	Ankyrin-2	Q8C8R3;Q8C8R3-2;Q8C8R3-4;Q8C8R3-5	http://www.phosphosite.org/proteinAction.do?id=24583&showAllSites=true	426	AEGFESEsEDGATKP			ERAEGFESES*EDGATKPK	3	682.96					24367	24899	24020	24173									43.3117	43.892	42.461	42.6014									8.71897	9.71897	8.98716	5.75449
919	916	Adaptor/scaffold	Ank2;Ank2;Ank2;Ank2	ANK2;ANK2 iso2;ANK2 iso4;ANK2 iso5	§3410;3438;§3410;3356	Ankyrin-2	Q8C8R3;Q8C8R3-2;Q8C8R3-4;Q8C8R3-5	http://www.phosphosite.org/proteinAction.do?id=24583&showAllSites=true	426	SSSGRPGtSPTRESR			PGT*SPTR	2	398.173	4968												9.96518												3.7122
920	917	Adaptor/scaffold	Ank2;Ank2;Ank2;Ank2	ANK2;ANK2 iso2;ANK2 iso4;ANK2 iso5	§3410;3438;§3410;3356	Ankyrin-2	Q8C8R3;Q8C8R3-2;Q8C8R3-4;Q8C8R3-5	http://www.phosphosite.org/proteinAction.do?id=24583&showAllSites=true	426	SSSGRPGtSPTRESR			STSSSGRPGT*SPTR	2	729.323					10831			10618									21.5006			20.8841									4.8729			4.02319
921	918	Adaptor/scaffold	Ank2;Ank2;Ank2;Ank2	ANK2;ANK2 iso2;ANK2 iso4;ANK2 iso5	§3411;3439;§3411;3357	Ankyrin-2	Q8C8R3;Q8C8R3-2;Q8C8R3-4;Q8C8R3-5	http://www.phosphosite.org/proteinAction.do?id=24583&showAllSites=true	426	SSGRPGTsPTRESRE			PGTS*PTR	2	398.173	5271	7681	7994	7751	8617	7892	4819	7504	7286	7518	8213	8642	10.5366	15.5066	16.5617	16.2852	17.4379	16.5543	9.89256	15.2315	14.8605	15.4245	16.7501	17.7055	4.10347	4.27165	4.75203	4.88606	4.82974	4.46725	3.97881	4.5867	4.19997	4.12263
922	919	Adaptor/scaffold	Ank2;Ank2;Ank2;Ank2	ANK2;ANK2 iso2;ANK2 iso4;ANK2 iso5	§3411;3439;§3411;3357	Ankyrin-2	Q8C8R3;Q8C8R3-2;Q8C8R3-4;Q8C8R3-5	http://www.phosphosite.org/proteinAction.do?id=24583&showAllSites=true	426	SSGRPGTsPTRESRE			PGTS*PTR	2	398.173	8005	8011	7720	8294	7612	8735	5879	8243	6449	8710	7865	7842	15.6183	16.0272	16.0473	17.3135	15.5778	18.0994	12.0124	16.5415	13.2817	17.5741	16.0646	16.1566	4.83863	4.9393	4.70553	5.05159	4.06956	5.04818	3.67778	5.01011	3.72354	5.08619
923	920	Adaptor/scaffold	Ank2;Ank2;Ank2;Ank2	ANK2;ANK2 iso2;ANK2 iso4;ANK2 iso5	§3411;3439;§3411;3357	Ankyrin-2	Q8C8R3;Q8C8R3-2;Q8C8R3-4;Q8C8R3-5	http://www.phosphosite.org/proteinAction.do?id=24583&showAllSites=true	426	SSGRPGTsPTRESRE			PGTS*PTR	2	398.173	5823	8264	7122	8027	8085	8441	6957	5450	5492	8167	8746	8106	11.6072	16.5352	14.9272	16.7976	16.4075	17.5816	14.1076	11.2153	11.4452	16.5627	17.7642	16.6706	4.30892	5.07469	4.02872	4.96257	5.04866	4.93181	4.4045	4.19928	4	5.00922
924	921	Adaptor/scaffold	Ank2;Ank2;Ank2;Ank2	ANK2;ANK2 iso2;ANK2 iso4;ANK2 iso5	§3411;3439;§3411;3357	Ankyrin-2	Q8C8R3;Q8C8R3-2;Q8C8R3-4;Q8C8R3-5	http://www.phosphosite.org/proteinAction.do?id=24583&showAllSites=true	426	SSGRPGTsPTRESRE			PGTS*PTR	2	398.173	8325				8346	8168	7478	7001	7581	7892	8479	8374	16.1292				16.9116	17.0613	15.1416	14.2263	15.4104	16.041	17.2607	17.1898	4.8729				4.62893	4.93181	4.45469	4.5867	4.74232	4.70553
925	922	Adaptor/scaffold	Ank2;Ank2;Ank2;Ank2	ANK2;ANK2 iso2;ANK2 iso4;ANK2 iso5	§3411;3439;§3411;3357	Ankyrin-2	Q8C8R3;Q8C8R3-2;Q8C8R3-4;Q8C8R3-5	http://www.phosphosite.org/proteinAction.do?id=24583&showAllSites=true	426	SSGRPGTsPTRESRE			PGTS*PTR	2	398.173	7713						6689	7966	7955	8442	7503		15.0908						13.5815	16.0269	16.02	17.0733	15.4478		4.67985						4.08249	4.70553	4.7122	4.92082
926	923	Adaptor/scaffold	Ank2;Ank2;Ank2;Ank2	ANK2;ANK2 iso2;ANK2 iso4;ANK2 iso5	§3411;3439;§3411;3357	Ankyrin-2	Q8C8R3;Q8C8R3-2;Q8C8R3-4;Q8C8R3-5	http://www.phosphosite.org/proteinAction.do?id=24583&showAllSites=true	426	SSGRPGTsPTRESRE			PGTS*PTR	2	398.173	6245						7214	7247	8214				12.4219						14.6312	14.7267	16.5213				3.89963						4.55284	4.8962	5.02136
927	924	Adaptor/scaffold	Ank2;Ank2;Ank2;Ank2	ANK2;ANK2 iso2;ANK2 iso4;ANK2 iso5	§3411;3439;§3411;3357	Ankyrin-2	Q8C8R3;Q8C8R3-2;Q8C8R3-4;Q8C8R3-5	http://www.phosphosite.org/proteinAction.do?id=24583&showAllSites=true	426	SSGRPGTsPTRESRE			PGTS*PTR	2	398.173	5520						8083	6206	8465				11.0401						16.1946	12.6887	17.036				3.94692						4.83863	4.32606	4.63639
928	925	Adaptor/scaffold	Ank2;Ank2;Ank2;Ank2	ANK2;ANK2 iso2;ANK2 iso4;ANK2 iso5	§3411;3439;§3411;3357	Ankyrin-2	Q8C8R3;Q8C8R3-2;Q8C8R3-4;Q8C8R3-5	http://www.phosphosite.org/proteinAction.do?id=24583&showAllSites=true	426	SSGRPGTsPTRESRE			PGTS*PTR	2	398.173	6566						6165	6464	7002				12.9763						12.5589	13.1975	14.3342				3.80688						4.34294	4.26201	4.61083
929	926	Adaptor/scaffold	Ank2;Ank2;Ank2;Ank2	ANK2;ANK2 iso2;ANK2 iso4;ANK2 iso5	§3411;3439;§3411;3357	Ankyrin-2	Q8C8R3;Q8C8R3-2;Q8C8R3-4;Q8C8R3-5	http://www.phosphosite.org/proteinAction.do?id=24583&showAllSites=true	426	SSGRPGTsPTRESRE			PGTS*PTR	2	398.173	6846						6430	6732					13.4993						13.0688	13.712					4.33442						4.31605	4.33724
930	927	Adaptor/scaffold	Ank2;Ank2;Ank2;Ank2	ANK2;ANK2 iso2;ANK2 iso4;ANK2 iso5	§3411;3439;§3411;3357	Ankyrin-2	Q8C8R3;Q8C8R3-2;Q8C8R3-4;Q8C8R3-5	http://www.phosphosite.org/proteinAction.do?id=24583&showAllSites=true	426	SSGRPGTsPTRESRE			PGTS*PTR	2	398.173	7131						7756						14.0261						15.6764						4.55909						4.10568
931	928	Adaptor/scaffold	Ank2;Ank2;Ank2;Ank2	ANK2;ANK2 iso2;ANK2 iso4;ANK2 iso5	§3411;3439;§3411;3357	Ankyrin-2	Q8C8R3;Q8C8R3-2;Q8C8R3-4;Q8C8R3-5	http://www.phosphosite.org/proteinAction.do?id=24583&showAllSites=true	426	SSGRPGTsPTRESRE			STSSSGRPGTS*PTR	2	729.323		10926	10586	10788		11003	10567			10981	10944	11008		21.3612	21.2687	21.5988		21.9236	20.7491			21.5856	21.6551	21.8407		4.52871	5.46344	5.33442		5.20691	5.37675			6.32148
932	929	Adaptor/scaffold	Ank2;Ank2;Ank2;Ank2	ANK2;ANK2 iso2;ANK2 iso4;ANK2 iso5	§3411;3439;§3411;3357	Ankyrin-2	Q8C8R3;Q8C8R3-2;Q8C8R3-4;Q8C8R3-5	http://www.phosphosite.org/proteinAction.do?id=24583&showAllSites=true	426	SSGRPGTsPTRESRE			STSSSGRPGTS*PTR	3	486.551	10639	10938	10583	10782	10861	11019	10571	10622	10751	10987	10943	11023	20.3962	21.3805	21.2649	21.5872	21.5605	21.9517	20.7576	20.8894	21.2495	21.5967	21.6536	21.8637	5.31336	5.25259	4.91364	6.03339	4.61083	4.8962	6.6517	5.55596	5.24185	5.01368
933	930	Adaptor/scaffold	Ank2;Ank2;Ank2;Ank2	ANK2;ANK2 iso2;ANK2 iso4;ANK2 iso5	§3427;3455;§3427;3373	Ankyrin-2	Q8C8R3;Q8C8R3-2;Q8C8R3-4;Q8C8R3-5	http://www.phosphosite.org/proteinAction.do?id=24583&showAllSites=true	426	FFDLYRNsIEFFEEI			EHFFDLYRNS*IEFFEEISDEASK	3	978.095							96942	96981											148.393	148.472											10.4078	10.7144
934	931	Adaptor/scaffold	Ank2;Ank2;Ank2;Ank2	ANK2;ANK2 iso2;ANK2 iso4;ANK2 iso5	§3427;3455;§3427;3373	Ankyrin-2	Q8C8R3;Q8C8R3-2;Q8C8R3-4;Q8C8R3-5	http://www.phosphosite.org/proteinAction.do?id=24583&showAllSites=true	426	FFDLYRNsIEFFEEI			EHFFDLYRNS*IEFFEEISDEASK	3	978.095							97005												148.489												8.52433
935	932	Adaptor/scaffold	Ank2;Ank2;Ank2;Ank2	ANK2;ANK2 iso2;ANK2 iso4;ANK2 iso5	§3427;3455;§3427;3373	Ankyrin-2	Q8C8R3;Q8C8R3-2;Q8C8R3-4;Q8C8R3-5	http://www.phosphosite.org/proteinAction.do?id=24583&showAllSites=true	426	FFDLYRNsIEFFEEI			NS*IEFFEEISDEASK	2	912.882	92763	92547	92242	92493	92677	92907	92173	92206	92495	93133	92529	92257	141.302	140.868	141.401	141.502	142.134	142.384	141.178	141.221	141.477	142.149	142.224	141.797	10.6737	12.4841	6.9914	12.342	12.091	12.5498	12.9788	12.2182	13.5129	11.6003
936	933	Adaptor/scaffold	Ank2;Ank2;Ank2;Ank2	ANK2;ANK2 iso2;ANK2 iso4;ANK2 iso5	§3427;3455;§3427;3373	Ankyrin-2	Q8C8R3;Q8C8R3-2;Q8C8R3-4;Q8C8R3-5	http://www.phosphosite.org/proteinAction.do?id=24583&showAllSites=true	426	FFDLYRNsIEFFEEI			NS*IEFFEEISDEASK	2	912.882	92358	92944	91970	92824	92848	92890	91807	91851	92883	92726	92148	92597	140.698	141.46	140.988	141.994	142.389	142.355	140.621	140.68	142.054	141.541	141.651	142.304	12.719	11.6253	10.9626	12.4034	7.03716	12.6055	12.9031	12.3372	11.4685	12.7696
937	934	Adaptor/scaffold	Ank2;Ank2;Ank2;Ank2	ANK2;ANK2 iso2;ANK2 iso4;ANK2 iso5	§3427;3455;§3427;3373	Ankyrin-2	Q8C8R3;Q8C8R3-2;Q8C8R3-4;Q8C8R3-5	http://www.phosphosite.org/proteinAction.do?id=24583&showAllSites=true	426	FFDLYRNsIEFFEEI			NS*IEFFEEISDEASK	2	912.882			91563	92882	92306	93292		92301				92631			140.377	142.08	141.574	142.969		141.369				142.355			13.0343	12.7235	12.6216	11.4535		12.0114
938	935	Adaptor/scaffold	Ank2;Ank2;Ank2;Ank2	ANK2;ANK2 iso2;ANK2 iso4;ANK2 iso5	§3427;3455;§3427;3373	Ankyrin-2	Q8C8R3;Q8C8R3-2;Q8C8R3-4;Q8C8R3-5	http://www.phosphosite.org/proteinAction.do?id=24583&showAllSites=true	426	FFDLYRNsIEFFEEI			NS*IEFFEEISDEASK	2	912.882			92360		92257	92554		92507							141.581		141.503	141.853		141.677							7.56703		12.426	12.1656		11.1694
939	936	Adaptor/scaffold	Ank2;Ank2;Ank2;Ank2	ANK2;ANK2 iso2;ANK2 iso4;ANK2 iso5	§3427;3455;§3427;3373	Ankyrin-2	Q8C8R3;Q8C8R3-2;Q8C8R3-4;Q8C8R3-5	http://www.phosphosite.org/proteinAction.do?id=24583&showAllSites=true	426	FFDLYRNsIEFFEEI			NS*IEFFEEISDEASK	3	608.924	92416	92589	91610	92570	92331	92621	91856	91907	92507	92761	92166	92288	140.781	140.93	140.449	141.616	141.614	141.954	140.695	140.763	141.493	141.594	141.678	141.841	11.3516	11.4789	10.2782	11.3958	11.4559	10.8894	10.063	10.8962	10.7471	10.9508
940	937	Adaptor/scaffold	Ank2;Ank2;Ank2;Ank2	ANK2;ANK2 iso2;ANK2 iso4;ANK2 iso5	§3427;3455;§3427;3373	Ankyrin-2	Q8C8R3;Q8C8R3-2;Q8C8R3-4;Q8C8R3-5	http://www.phosphosite.org/proteinAction.do?id=24583&showAllSites=true	426	FFDLYRNsIEFFEEI			NS*IEFFEEISDEASK	3	608.924						92711		92260										142.088		141.302										11.5157		7.46725
941	938	Adaptor/scaffold	Ank2;Ank2;Ank2;Ank2	ANK2;ANK2 iso2;ANK2 iso4;ANK2 iso5	§3427;3455;§3427;3373	Ankyrin-2	Q8C8R3;Q8C8R3-2;Q8C8R3-4;Q8C8R3-5	http://www.phosphosite.org/proteinAction.do?id=24583&showAllSites=true	426	FFDLYRNsIEFFEEI			RNS*IEFFEEISDEASK	3	660.958	82918	83123	82244	83133	82861	83139	82380	82565	83084	83259	82780	82913	126.554	126.745	126.404	127.48	127.489	127.785	126.567	126.645	127.431	127.483	127.607	127.774	10.8268	13.4237	12.1018	12.6198	13.3429	12.5867	13.3107	11.3546	12.5258	13.9281
942	939	Adaptor/scaffold	Ank2;Ank2;Ank2;Ank2	ANK2;ANK2 iso2;ANK2 iso4;ANK2 iso5	§3427;3455;§3427;3373	Ankyrin-2	Q8C8R3;Q8C8R3-2;Q8C8R3-4;Q8C8R3-5	http://www.phosphosite.org/proteinAction.do?id=24583&showAllSites=true	426	FFDLYRNsIEFFEEI			RNS*IEFFEEISDEASK	3	660.958				83072							83018					127.389							127.966					11.757
943	940	Adaptor/scaffold	Ank2;Ank2;Ank2;Ank2	ANK2;ANK2 iso2;ANK2 iso4;ANK2 iso5	§840, §846;836, 842;§840, §846;786, 792	Ankyrin-2	Q8C8R3;Q8C8R3-2;Q8C8R3-4;Q8C8R3-5	http://www.phosphosite.org/proteinAction.do?id=24583&showAllSites=true	426	LNVPETMtEVLDVSD;MTEVLDVsDEEGDDT			LNVPETMT*EVLDVS*DEEGDDTVTGDGGEYLRPEDLK	3	1366.58					98155												150.448												5.63451
944	941	Adaptor/scaffold	Ank2;Ank2;Ank2;Ank2	ANK2;ANK2 iso2;ANK2 iso4;ANK2 iso5	§840;836;§840;786	Ankyrin-2	Q8C8R3;Q8C8R3-2;Q8C8R3-4;Q8C8R3-5	http://www.phosphosite.org/proteinAction.do?id=24583&showAllSites=true	426	LNVPETMtEVLDVSD			LNVPETMT*EVLDVSDEEGDDTVTGDGGEYLRPEDLK	3	1339.93			94521	95252											144.836	145.652											5.65956	5.88941
945	942	Adaptor/scaffold	Ank2;Ank2;Ank2;Ank2	ANK2;ANK2 iso2;ANK2 iso4;ANK2 iso5	§846, §853;842, 849;§846, §853;792, 799	Ankyrin-2	Q8C8R3;Q8C8R3-2;Q8C8R3-4;Q8C8R3-5	http://www.phosphosite.org/proteinAction.do?id=24583&showAllSites=true	426	MTEVLDVsDEEGDDT;SDEEGDDtVTGDGGE			LNVPETMTEVLDVS*DEEGDDT*VTGDGGEYLRPEDLK	3	1366.58										98253												149.918												4.33442
946	943	Adaptor/scaffold	Ank2;Ank2;Ank2;Ank2	ANK2;ANK2 iso2;ANK2 iso4;ANK2 iso5	§846, 855;842, 851;§846, 855;792, 801	Ankyrin-2	Q8C8R3;Q8C8R3-2;Q8C8R3-4;Q8C8R3-5	http://www.phosphosite.org/proteinAction.do?id=24583&showAllSites=true	426	MTEVLDVsDEEGDDT;EEGDDTVtGDGGEYL			LNVPETMTEVLDVS*DEEGDDTVT*GDGGEYLRPEDLK	3	1366.58										98288												149.975												4.75696
947	944	Adaptor/scaffold	Ank2;Ank2;Ank2;Ank2	ANK2;ANK2 iso2;ANK2 iso4;ANK2 iso5	§846;842;§846;792	Ankyrin-2	Q8C8R3;Q8C8R3-2;Q8C8R3-4;Q8C8R3-5	http://www.phosphosite.org/proteinAction.do?id=24583&showAllSites=true	426	MTEVLDVsDEEGDDT			HKLNVPETM#TEVLDVS*DEEGDDTVTGDGGEYLRPEDLK	4	1075.48		70332	69472	70249							69954			108.247	107.847	108.809							108.984			3.82974	10.2798	9.27084
948	945	Adaptor/scaffold	Ank2;Ank2;Ank2;Ank2	ANK2;ANK2 iso2;ANK2 iso4;ANK2 iso5	§846;842;§846;792	Ankyrin-2	Q8C8R3;Q8C8R3-2;Q8C8R3-4;Q8C8R3-5	http://www.phosphosite.org/proteinAction.do?id=24583&showAllSites=true	426	MTEVLDVsDEEGDDT			HKLNVPETM#TEVLDVS*DEEGDDTVTGDGGEYLRPEDLK	4	1075.48											70013												109.069
949	946	Adaptor/scaffold	Ank2;Ank2;Ank2;Ank2	ANK2;ANK2 iso2;ANK2 iso4;ANK2 iso5	§846;842;§846;792	Ankyrin-2	Q8C8R3;Q8C8R3-2;Q8C8R3-4;Q8C8R3-5	http://www.phosphosite.org/proteinAction.do?id=24583&showAllSites=true	426	MTEVLDVsDEEGDDT			HKLNVPETMTEVLDVS*DEEGDDTVTGDGGEYLRPEDLK	4	1071.49	80987	81217	80229		81018		80445		81151		80854	80965	123.72	123.96	123.438		124.777		123.725		124.596		124.779	124.903	20.0794	18.1487	16.3354		6.03668		21.041		20.0141
950	947	Adaptor/scaffold	Ank2;Ank2;Ank2;Ank2	ANK2;ANK2 iso2;ANK2 iso4;ANK2 iso5	§846;842;§846;792	Ankyrin-2	Q8C8R3;Q8C8R3-2;Q8C8R3-4;Q8C8R3-5	http://www.phosphosite.org/proteinAction.do?id=24583&showAllSites=true	426	MTEVLDVsDEEGDDT			HKLNVPETMTEVLDVS*DEEGDDTVTGDGGEYLRPEDLK	4	1071.49					80932												124.654												17.8041
951	948	Adaptor/scaffold	Ank2;Ank2;Ank2;Ank2	ANK2;ANK2 iso2;ANK2 iso4;ANK2 iso5	§846;842;§846;792	Ankyrin-2	Q8C8R3;Q8C8R3-2;Q8C8R3-4;Q8C8R3-5	http://www.phosphosite.org/proteinAction.do?id=24583&showAllSites=true	426	MTEVLDVsDEEGDDT			HKLNVPETMTEVLDVS*DEEGDDTVTGDGGEYLRPEDLK	5	857.39				81155												124.579												14.9318
952	949	Adaptor/scaffold	Ank2;Ank2;Ank2;Ank2	ANK2;ANK2 iso2;ANK2 iso4;ANK2 iso5	§846;842;§846;792	Ankyrin-2	Q8C8R3;Q8C8R3-2;Q8C8R3-4;Q8C8R3-5	http://www.phosphosite.org/proteinAction.do?id=24583&showAllSites=true	426	MTEVLDVsDEEGDDT			KLNVPETMTEVLDVS*DEEGDDTVTGDGGEYLRPEDLK	4	1037.22									86243												132.067												7.88273
953	950	Adaptor/scaffold	Ank2;Ank2;Ank2;Ank2	ANK2;ANK2 iso2;ANK2 iso4;ANK2 iso5	§846;842;§846;792	Ankyrin-2	Q8C8R3;Q8C8R3-2;Q8C8R3-4;Q8C8R3-5	http://www.phosphosite.org/proteinAction.do?id=24583&showAllSites=true	426	MTEVLDVsDEEGDDT			LNVPETM#TEVLDVS*DEEGDDTVTGDGGEYLRPEDLK	3	1345.26	80397	80934	79632	80978	80282	94037	79831	80079	80800	81204	80641	80815	122.858	123.551	122.569	124.324	123.717	144.095	122.837	123.041	124.091	124.491	124.472	124.683	22.4737	16.5421	20.1343	3.84164	18.8928	11.6198	23.767	20.5436	8.16813	6.31069
954	951	Adaptor/scaffold	Ank2;Ank2;Ank2;Ank2	ANK2;ANK2 iso2;ANK2 iso4;ANK2 iso5	§846;842;§846;792	Ankyrin-2	Q8C8R3;Q8C8R3-2;Q8C8R3-4;Q8C8R3-5	http://www.phosphosite.org/proteinAction.do?id=24583&showAllSites=true	426	MTEVLDVsDEEGDDT			LNVPETM#TEVLDVS*DEEGDDTVTGDGGEYLRPEDLK	3	1345.26	80707	80562	79992	80526	80631	80902	80195	80410	80450	80669	80896	80141	123.312	123.003	123.09	123.664	124.22	124.512	123.368	123.526	123.58	123.72	124.843	123.705	21.0097	20.9547	4.09313	22.7852	4.81248	10.2832	13.2565	14.1938	20.1759	19.4802
955	952	Adaptor/scaffold	Ank2;Ank2;Ank2;Ank2	ANK2;ANK2 iso2;ANK2 iso4;ANK2 iso5	§846;842;§846;792	Ankyrin-2	Q8C8R3;Q8C8R3-2;Q8C8R3-4;Q8C8R3-5	http://www.phosphosite.org/proteinAction.do?id=24583&showAllSites=true	426	MTEVLDVsDEEGDDT			LNVPETM#TEVLDVS*DEEGDDTVTGDGGEYLRPEDLK	3	1345.26	93616	80603	80072	80890	80214	80567	80142	80350	80879	80632	80185	93702	142.594	123.062	123.205	124.198	123.62	124.029	123.29	123.44	124.205	123.666	123.814	143.968	6.7986	19.3605	4.80688	10.3872	18.719	18.6596	16.02	10.4449	4.66555	15.4067
956	953	Adaptor/scaffold	Ank2;Ank2;Ank2;Ank2	ANK2;ANK2 iso2;ANK2 iso4;ANK2 iso5	§846;842;§846;792	Ankyrin-2	Q8C8R3;Q8C8R3-2;Q8C8R3-4;Q8C8R3-5	http://www.phosphosite.org/proteinAction.do?id=24583&showAllSites=true	426	MTEVLDVsDEEGDDT			LNVPETM#TEVLDVS*DEEGDDTVTGDGGEYLRPEDLK	3	1345.26	80336											80311	122.769											123.953	7.92445
957	954	Adaptor/scaffold	Ank2;Ank2;Ank2;Ank2	ANK2;ANK2 iso2;ANK2 iso4;ANK2 iso5	§846;842;§846;792	Ankyrin-2	Q8C8R3;Q8C8R3-2;Q8C8R3-4;Q8C8R3-5	http://www.phosphosite.org/proteinAction.do?id=24583&showAllSites=true	426	MTEVLDVsDEEGDDT			LNVPETM#TEVLDVS*DEEGDDTVTGDGGEYLRPEDLK	3	1345.26												80748												124.587
958	955	Adaptor/scaffold	Ank2;Ank2;Ank2;Ank2	ANK2;ANK2 iso2;ANK2 iso4;ANK2 iso5	§846;842;§846;792	Ankyrin-2	Q8C8R3;Q8C8R3-2;Q8C8R3-4;Q8C8R3-5	http://www.phosphosite.org/proteinAction.do?id=24583&showAllSites=true	426	MTEVLDVsDEEGDDT			LNVPETM#TEVLDVS*DEEGDDTVTGDGGEYLRPEDLK	3	1345.26												93742												144.027
959	956	Adaptor/scaffold	Ank2;Ank2;Ank2;Ank2	ANK2;ANK2 iso2;ANK2 iso4;ANK2 iso5	§846;842;§846;792	Ankyrin-2	Q8C8R3;Q8C8R3-2;Q8C8R3-4;Q8C8R3-5	http://www.phosphosite.org/proteinAction.do?id=24583&showAllSites=true	426	MTEVLDVsDEEGDDT			LNVPETM#TEVLDVS*DEEGDDTVTGDGGEYLRPEDLK	3	1345.26												80902												124.81
960	957	Adaptor/scaffold	Ank2;Ank2;Ank2;Ank2	ANK2;ANK2 iso2;ANK2 iso4;ANK2 iso5	§846;842;§846;792	Ankyrin-2	Q8C8R3;Q8C8R3-2;Q8C8R3-4;Q8C8R3-5	http://www.phosphosite.org/proteinAction.do?id=24583&showAllSites=true	426	MTEVLDVsDEEGDDT			LNVPETM#TEVLDVS*DEEGDDTVTGDGGEYLRPEDLK	4	1009.2	80727	80633	79630	80528	80284	81227	79856	80724	80523	80785	80950	81150	123.341	123.104	122.563	123.669	123.719	124.978	122.873	123.976	123.683	123.884	124.922	125.173	19.5058	20.2118	20.6271	19.3335	20.3862	8.45967	17.0942	15.3546	20.4921	18.0804
961	958	Adaptor/scaffold	Ank2;Ank2;Ank2;Ank2	ANK2;ANK2 iso2;ANK2 iso4;ANK2 iso5	§846;842;§846;792	Ankyrin-2	Q8C8R3;Q8C8R3-2;Q8C8R3-4;Q8C8R3-5	http://www.phosphosite.org/proteinAction.do?id=24583&showAllSites=true	426	MTEVLDVsDEEGDDT			LNVPETM#TEVLDVS*DEEGDDTVTGDGGEYLRPEDLK	4	1009.2	81197	80958	80289		80597	80592	80523	80705	81230	81481	80668	80770	124.025	123.585	123.525		124.17	124.061	123.837	123.948	124.712	124.89	124.51	124.619	12.7905	16.8729	14.8928		17.2534	19.4318	15.5482	15.8097	14.4855	11.8182
962	959	Adaptor/scaffold	Ank2;Ank2;Ank2;Ank2	ANK2;ANK2 iso2;ANK2 iso4;ANK2 iso5	§846;842;§846;792	Ankyrin-2	Q8C8R3;Q8C8R3-2;Q8C8R3-4;Q8C8R3-5	http://www.phosphosite.org/proteinAction.do?id=24583&showAllSites=true	426	MTEVLDVsDEEGDDT			LNVPETM#TEVLDVS*DEEGDDTVTGDGGEYLRPEDLK	4	1009.2	80476	81320	79891				80144	80080	80824	81072	80239	80373	122.97	124.111	122.949				123.292	123.046	124.125	124.298	123.89	124.04	21.466	16.8665	15.9172				16.3809	19.5575	12.3747	17.6596
963	960	Adaptor/scaffold	Ank2;Ank2;Ank2;Ank2	ANK2;ANK2 iso2;ANK2 iso4;ANK2 iso5	§846;842;§846;792	Ankyrin-2	Q8C8R3;Q8C8R3-2;Q8C8R3-4;Q8C8R3-5	http://www.phosphosite.org/proteinAction.do?id=24583&showAllSites=true	426	MTEVLDVsDEEGDDT			LNVPETM#TEVLDVS*DEEGDDTVTGDGGEYLRPEDLK	4	1009.2	81125	74658					80241	80612				80976	123.922	114.461					123.432	123.811				124.917	15.7799	7.057					10.7878	5.57349
964	961	Adaptor/scaffold	Ank2;Ank2;Ank2;Ank2	ANK2;ANK2 iso2;ANK2 iso4;ANK2 iso5	§846;842;§846;792	Ankyrin-2	Q8C8R3;Q8C8R3-2;Q8C8R3-4;Q8C8R3-5	http://www.phosphosite.org/proteinAction.do?id=24583&showAllSites=true	426	MTEVLDVsDEEGDDT			LNVPETMTEVLDVS*DEEGDDTVTGDGGEYLRPEDLK	3	1339.93	84421	94423	93299	94902	93566	93542	92835	94922	94883	95106	94505	94223	128.78	143.686	142.996	145.118	143.459	143.347	142.168	145.319	145.072	145.113	145.221	144.762	4.92812	17.9872	18.8268	13.1215	18.6459	11.618	4.83565	4.03292	5.84771	8.14813
965	962	Adaptor/scaffold	Ank2;Ank2;Ank2;Ank2	ANK2;ANK2 iso2;ANK2 iso4;ANK2 iso5	§846;842;§846;792	Ankyrin-2	Q8C8R3;Q8C8R3-2;Q8C8R3-4;Q8C8R3-5	http://www.phosphosite.org/proteinAction.do?id=24583&showAllSites=true	426	MTEVLDVsDEEGDDT			LNVPETMTEVLDVS*DEEGDDTVTGDGGEYLRPEDLK	3	1339.93	94332	94053	92906	94013	94993	93685	94113	92892	93987	94237	94521	94604	143.683	143.129	142.402	143.784	145.619	143.561	144.087	142.255	143.717	143.801	145.246	145.351	18.8827	19.9101	21.7144	17.7033	5.10127	20.0788	13.4179	9.97062	18.0301	20.158
966	963	Adaptor/scaffold	Ank2;Ank2;Ank2;Ank2	ANK2;ANK2 iso2;ANK2 iso4;ANK2 iso5	§846;842;§846;792	Ankyrin-2	Q8C8R3;Q8C8R3-2;Q8C8R3-4;Q8C8R3-5	http://www.phosphosite.org/proteinAction.do?id=24583&showAllSites=true	426	MTEVLDVsDEEGDDT			LNVPETMTEVLDVS*DEEGDDTVTGDGGEYLRPEDLK	3	1339.93	94643	94832	93901	94380	94891	94074	93003	94255	95258	93873	95131	93116	144.157	144.307	143.909	144.33	145.462	144.147	142.414	144.306	145.653	143.252	146.17	143.087	6.86012	11.9872	4.70774	17.3497	11.0462	20.4572	20.6216	5.73283	6.92445	19.8962
967	964	Adaptor/scaffold	Ank2;Ank2;Ank2;Ank2	ANK2;ANK2 iso2;ANK2 iso4;ANK2 iso5	§846;842;§846;792	Ankyrin-2	Q8C8R3;Q8C8R3-2;Q8C8R3-4;Q8C8R3-5	http://www.phosphosite.org/proteinAction.do?id=24583&showAllSites=true	426	MTEVLDVsDEEGDDT			LNVPETMTEVLDVS*DEEGDDTVTGDGGEYLRPEDLK	3	1339.93	93564	93682	92554	94752	94730	94463	93353	84091	94708	95034	84240	93168	142.513	142.568	141.876	144.891	145.221	144.733	142.932	128.904	144.806	145.006	129.755	143.166	21.3179	10.9914	13.2741	17.8125	14.9355	17.9172	21.3028	11.0022	15.1537	8.70553
968	965	Adaptor/scaffold	Ank2;Ank2;Ank2;Ank2	ANK2;ANK2 iso2;ANK2 iso4;ANK2 iso5	§846;842;§846;792	Ankyrin-2	Q8C8R3;Q8C8R3-2;Q8C8R3-4;Q8C8R3-5	http://www.phosphosite.org/proteinAction.do?id=24583&showAllSites=true	426	MTEVLDVsDEEGDDT			LNVPETMTEVLDVS*DEEGDDTVTGDGGEYLRPEDLK	3	1339.93	94277	93642	83590	93656	94303	94877	83860	94162	84535	94623	93330	93523	143.597	142.506	128.383	143.246	144.57	145.364	128.736	144.167	129.568	144.378	143.433	143.696	16.9914	9.22548	9.96257	20.2907	19.8928	8.90658	14.317	15.6799	6.0942	16.5436
969	966	Adaptor/scaffold	Ank2;Ank2;Ank2;Ank2	ANK2;ANK2 iso2;ANK2 iso4;ANK2 iso5	§846;842;§846;792	Ankyrin-2	Q8C8R3;Q8C8R3-2;Q8C8R3-4;Q8C8R3-5	http://www.phosphosite.org/proteinAction.do?id=24583&showAllSites=true	426	MTEVLDVsDEEGDDT			LNVPETMTEVLDVS*DEEGDDTVTGDGGEYLRPEDLK	3	1339.93	93930	84672	93665	93429	93948		83829	93666	94377	93845	93685	93867	143.071	129.043	143.548	142.905	144.038		128.689	143.42	144.298	143.212	143.969	144.221	19.3605	5.85387	16.3958	5.42713	19.2336		12.426	17.382	20.4112	14.1325
970	967	Adaptor/scaffold	Ank2;Ank2;Ank2;Ank2	ANK2;ANK2 iso2;ANK2 iso4;ANK2 iso5	§846;842;§846;792	Ankyrin-2	Q8C8R3;Q8C8R3-2;Q8C8R3-4;Q8C8R3-5	http://www.phosphosite.org/proteinAction.do?id=24583&showAllSites=true	426	MTEVLDVsDEEGDDT			LNVPETMTEVLDVS*DEEGDDTVTGDGGEYLRPEDLK	3	1339.93	93324		83694		94778		93707	93790	93578	84695	93052		142.152		128.534		145.294		143.472	143.601	143.099	129.579	143.02		4.75203		5.49621		10.1391		20.4949	18.8041	15.7825	9.76955
971	968	Adaptor/scaffold	Ank2;Ank2;Ank2;Ank2	ANK2;ANK2 iso2;ANK2 iso4;ANK2 iso5	§846;842;§846;792	Ankyrin-2	Q8C8R3;Q8C8R3-2;Q8C8R3-4;Q8C8R3-5	http://www.phosphosite.org/proteinAction.do?id=24583&showAllSites=true	426	MTEVLDVsDEEGDDT			LNVPETMTEVLDVS*DEEGDDTVTGDGGEYLRPEDLK	3	1339.93			93944					93255			94069				143.972					142.796			144.561				5.57512					21.9031
972	969	Adaptor/scaffold	Ank2;Ank2;Ank2;Ank2	ANK2;ANK2 iso2;ANK2 iso4;ANK2 iso5	§846;842;§846;792	Ankyrin-2	Q8C8R3;Q8C8R3-2;Q8C8R3-4;Q8C8R3-5	http://www.phosphosite.org/proteinAction.do?id=24583&showAllSites=true	426	MTEVLDVsDEEGDDT			LNVPETMTEVLDVS*DEEGDDTVTGDGGEYLRPEDLK	4	1005.2	93507	94467	93593	93630	87506	87759	93735	87184	93645	94731	94044	93487	142.427	143.753	143.437	143.208	134.349	134.639	143.515	133.629	143.2	144.549	144.522	143.646	12.6003	15.8894	18.9245	18.3382	10.0716	11.3179	18.5884	5.81816	17.7696	18.2328
973	970	Adaptor/scaffold	Ank2;Ank2;Ank2;Ank2	ANK2;ANK2 iso2;ANK2 iso4;ANK2 iso5	§846;842;§846;792	Ankyrin-2	Q8C8R3;Q8C8R3-2;Q8C8R3-4;Q8C8R3-5	http://www.phosphosite.org/proteinAction.do?id=24583&showAllSites=true	426	MTEVLDVsDEEGDDT			LNVPETMTEVLDVS*DEEGDDTVTGDGGEYLRPEDLK	4	1005.2	87793	93846	86980	81846	87460	94506	93687	93909	94477	93891	81497	87461	133.79	142.814	133.427	125.589	134.28	144.796	143.439	143.784	144.455	143.275	125.725	134.521	5.96658	16.5331	6.85387	9.73755	10.3585	18.5513	17.8013	19.7959	19.1605	14.3904
974	971	Adaptor/scaffold	Ank2;Ank2;Ank2;Ank2	ANK2;ANK2 iso2;ANK2 iso4;ANK2 iso5	§846;842;§846;792	Ankyrin-2	Q8C8R3;Q8C8R3-2;Q8C8R3-4;Q8C8R3-5	http://www.phosphosite.org/proteinAction.do?id=24583&showAllSites=true	426	MTEVLDVsDEEGDDT			LNVPETMTEVLDVS*DEEGDDTVTGDGGEYLRPEDLK	4	1005.2	81660	88906	87945	81879	94304	93717	81134	93167	87768	82000	87361	88591	124.703	135.324	134.866	125.638	144.575	143.607	124.743	142.665	134.347	125.645	134.399	136.229	9.76195	6.13194	5.50724	9.39254	18.7878	15.4989	9.73049	15.7721	6.33536	8.91009
975	972	Adaptor/scaffold	Ank2;Ank2;Ank2;Ank2	ANK2;ANK2 iso2;ANK2 iso4;ANK2 iso5	§846;842;§846;792	Ankyrin-2	Q8C8R3;Q8C8R3-2;Q8C8R3-4;Q8C8R3-5	http://www.phosphosite.org/proteinAction.do?id=24583&showAllSites=true	426	MTEVLDVsDEEGDDT			LNVPETMTEVLDVS*DEEGDDTVTGDGGEYLRPEDLK	4	1005.2	87547	87922	77394	94346	93428		94038		87666		93304	94236	133.42	133.853	119.329	144.282	143.259		143.972		134.196		143.392	144.779	13.5784	6.22113	7.90658	13.762	14.7305		11.9666		7.03058
976	973	Adaptor/scaffold	Ank2;Ank2;Ank2;Ank2	ANK2;ANK2 iso2;ANK2 iso4;ANK2 iso5	§846;842;§846;792	Ankyrin-2	Q8C8R3;Q8C8R3-2;Q8C8R3-4;Q8C8R3-5	http://www.phosphosite.org/proteinAction.do?id=24583&showAllSites=true	426	MTEVLDVsDEEGDDT			LNVPETMTEVLDVS*DEEGDDTVTGDGGEYLRPEDLK	4	1005.2	94429	87816	87860	88838			93107		95003			93368	143.828	133.7	134.743	135.952			142.567		145.256			143.466	17.158	7.66154	11.6737	6.56543			16.214		9.50169
977	974	Adaptor/scaffold	Ank2;Ank2;Ank2;Ank2	ANK2;ANK2 iso2;ANK2 iso4;ANK2 iso5	§846;842;§846;792	Ankyrin-2	Q8C8R3;Q8C8R3-2;Q8C8R3-4;Q8C8R3-5	http://www.phosphosite.org/proteinAction.do?id=24583&showAllSites=true	426	MTEVLDVsDEEGDDT			LNVPETMTEVLDVS*DEEGDDTVTGDGGEYLRPEDLK	4	1005.2	88814		80894	87707								87532	135.313		124.415	134.259								134.627	5.81531		11.7423	11.4989
978	975	Adaptor/scaffold	Ank2;Ank2;Ank2;Ank2	ANK2;ANK2 iso2;ANK2 iso4;ANK2 iso5	§846;842;§846;792	Ankyrin-2	Q8C8R3;Q8C8R3-2;Q8C8R3-4;Q8C8R3-5	http://www.phosphosite.org/proteinAction.do?id=24583&showAllSites=true	426	MTEVLDVsDEEGDDT			LNVPETMTEVLDVS*DEEGDDTVTGDGGEYLRPEDLK	4	1005.2			86837												133.221												11.1175
979	976	Adaptor/scaffold	Ank2;Ank2;Ank2;Ank2	ANK2;ANK2 iso2;ANK2 iso4;ANK2 iso5	§846;842;§846;792	Ankyrin-2	Q8C8R3;Q8C8R3-2;Q8C8R3-4;Q8C8R3-5	http://www.phosphosite.org/proteinAction.do?id=24583&showAllSites=true	426	MTEVLDVsDEEGDDT			LNVPETMTEVLDVS*DEEGDDTVTGDGGEYLRPEDLK	4	1005.2			92696												142.089												13.7773
980	977	Adaptor/scaffold	Ank2;Ank2;Ank2;Ank2	ANK2;ANK2 iso2;ANK2 iso4;ANK2 iso5	§846;842;§846;792	Ankyrin-2	Q8C8R3;Q8C8R3-2;Q8C8R3-4;Q8C8R3-5	http://www.phosphosite.org/proteinAction.do?id=24583&showAllSites=true	426	MTEVLDVsDEEGDDT			LNVPETMTEVLDVS*DEEGDDTVTGDGGEYLRPEDLK	5	804.359	93809		93044	93900				93315			93472		142.888		142.609	143.616				142.887			143.65		8.67985		5.05306	16.1013				11.3979
981	978	Adaptor/scaffold	Ank2;Ank2;Ank2;Ank2	ANK2;ANK2 iso2;ANK2 iso4;ANK2 iso5	§846;842;§846;792	Ankyrin-2	Q8C8R3;Q8C8R3-2;Q8C8R3-4;Q8C8R3-5	http://www.phosphosite.org/proteinAction.do?id=24583&showAllSites=true	426	MTEVLDVsDEEGDDT			LNVPETMTEVLDVS*DEEGDDTVTGDGGEYLRPEDLK	5	804.359	93794			93927									142.865			143.655									12.1713			15.3958
982	979	Adaptor/scaffold	Ank2;Ank2;Ank2;Ank2	ANK2;ANK2 iso2;ANK2 iso4;ANK2 iso5	§846;842;§846;792	Ankyrin-2	Q8C8R3;Q8C8R3-2;Q8C8R3-4;Q8C8R3-5	http://www.phosphosite.org/proteinAction.do?id=24583&showAllSites=true	426	MTEVLDVsDEEGDDT			LNVPETMTEVLDVS*DEEGDDTVTGDGGEYLRPEDLK	6	670.467	93723				93686			93191	93878				142.755				143.64			142.704	143.548				9.97469				5.72125			12.3716	11.3233
983	980	Adaptor/scaffold	Ank2;Ank2;Ank2;Ank2	ANK2;ANK2 iso2;ANK2 iso4;ANK2 iso5	§846;842;§846;792	Ankyrin-2	Q8C8R3;Q8C8R3-2;Q8C8R3-4;Q8C8R3-5	http://www.phosphosite.org/proteinAction.do?id=24583&showAllSites=true	426	MTEVLDVsDEEGDDT			LNVPETMTEVLDVS*DEEGDDTVTGDGGEYLRPEDLK	6	670.467	93826								93911				142.91								143.602				5.36051								5.69897
984	981	Adaptor/scaffold	Ank2;Ank2;Ank2;Ank2	ANK2;ANK2 iso2;ANK2 iso4;ANK2 iso5	§846;842;§846;792	Ankyrin-2	Q8C8R3;Q8C8R3-2;Q8C8R3-4;Q8C8R3-5	http://www.phosphosite.org/proteinAction.do?id=24583&showAllSites=true	426	MTEVLDVsDEEGDDT			NVPETMTEVLDVS*DEEGDDTVTGDGGEYLRPEDLK	4	976.927		86599			86325	86580					86216			131.871			132.571	132.863					132.667			12.0615			5.9914	9.13549
985	982	Adaptor/scaffold	Ank2;Ank2;Ank2;Ank2	ANK2;ANK2 iso2;ANK2 iso4;ANK2 iso5	§846;842;§846;792	Ankyrin-2	Q8C8R3;Q8C8R3-2;Q8C8R3-4;Q8C8R3-5	http://www.phosphosite.org/proteinAction.do?id=24583&showAllSites=true	426	MTEVLDVsDEEGDDT			NVPETMTEVLDVS*DEEGDDTVTGDGGEYLRPEDLK	4	976.927											86195												132.637
986	983	Adaptor/scaffold	Ank2;Ank2;Ank2;Ank2	ANK2;ANK2 iso2;ANK2 iso4;ANK2 iso5	1685;1713;1685;1631	Ankyrin-2	Q8C8R3;Q8C8R3-2;Q8C8R3-4;Q8C8R3-5	http://www.phosphosite.org/proteinAction.do?id=24583&showAllSites=true	426	KQKQKEEsSQSSEEK			QKEES*SQSSEEKTELK	3	649.625		15190		15209										28.1313		28.6908										9.72125		7.85699
987	984	Adaptor/scaffold	Ank2;Ank2;Ank2;Ank2	ANK2;ANK2 iso2;ANK2 iso4;ANK2 iso5	1686;1714;1686;1632	Ankyrin-2	Q8C8R3;Q8C8R3-2;Q8C8R3-4;Q8C8R3-5	http://www.phosphosite.org/proteinAction.do?id=24583&showAllSites=true	426	QKQKEESsQSSEEKT			QKEESS*QSSEEKTELK	3	649.625					15315												28.9817												6.79048
988	985	Adaptor/scaffold	Ank2;Ank2;Ank2;Ank2	ANK2;ANK2 iso2;ANK2 iso4;ANK2 iso5	1688;1716;1688;1634	Ankyrin-2	Q8C8R3;Q8C8R3-2;Q8C8R3-4;Q8C8R3-5	http://www.phosphosite.org/proteinAction.do?id=24583&showAllSites=true	426	QKEESSQsSEEKTEL			QKEESSQS*SEEKTELK	3	649.625	15546	15612	14805		15811	16249	15410	15459	15703	15998	15796	15912	28.4781	28.7624	28.1416		29.7855	30.3776	28.8526	28.8802	29.4581	29.7388	29.656	29.8511	3.61083	8.266	6.41567		5.27984	7.4034	7.95078	10.3072	9.29158	11.4342
989	986	Adaptor/scaffold	Ank2;Ank2;Ank2;Ank2	ANK2;ANK2 iso2;ANK2 iso4;ANK2 iso5	1688;1716;1688;1634	Ankyrin-2	Q8C8R3;Q8C8R3-2;Q8C8R3-4;Q8C8R3-5	http://www.phosphosite.org/proteinAction.do?id=24583&showAllSites=true	426	QKEESSQsSEEKTEL			QKEESSQS*SEEKTELK	3	649.625												15361												28.9713
990	987	Adaptor/scaffold	Ank2;Ank2;Ank2;Ank2	ANK2;ANK2 iso2;ANK2 iso4;ANK2 iso5	1689;1717;1689;1635	Ankyrin-2	Q8C8R3;Q8C8R3-2;Q8C8R3-4;Q8C8R3-5	http://www.phosphosite.org/proteinAction.do?id=24583&showAllSites=true	426	KEESSQSsEEKTELK			QKEESSQSS*EEKTELK	3	649.625	15013						14941	15015		15364	15234		27.6575						28.132	28.2017		28.736	28.7455		7.61798						10.1568	8.92082		11.0031
991	988	Adaptor/scaffold	Ank2;Ank2;Ank2;Ank2	ANK2;ANK2 iso2;ANK2 iso4;ANK2 iso5	1693;1721;1693;1639	Ankyrin-2	Q8C8R3;Q8C8R3-2;Q8C8R3-4;Q8C8R3-5	http://www.phosphosite.org/proteinAction.do?id=24583&showAllSites=true	426	SQSSEEKtELKKGSS			EESSQSSEEKT*ELK	3	564.24		18795												33.7548												4.36653
992	989	Adaptor/scaffold	Ank2;Ank2;Ank2;Ank2	ANK2;ANK2 iso2;ANK2 iso4;ANK2 iso5	1721;1749;1721;1667	Ankyrin-2	Q8C8R3;Q8C8R3-2;Q8C8R3-4;Q8C8R3-5	http://www.phosphosite.org/proteinAction.do?id=24583&showAllSites=true	426	PLPTAKAtSPLIEET			AT*SPLIEETPIGSIK	3	545.946							78268												120.583												7.09691
993	990	Adaptor/scaffold	Ank2;Ank2;Ank2;Ank2	ANK2;ANK2 iso2;ANK2 iso4;ANK2 iso5	1732;1760;1732;1678	Ankyrin-2	Q8C8R3;Q8C8R3-2;Q8C8R3-4;Q8C8R3-5	http://www.phosphosite.org/proteinAction.do?id=24583&showAllSites=true	426	IEETPIGsIKDKVKA			ATSPLIEETPIGS*IKDK	3	626.987							65732		66352										102.432		103.255										10.6778		9.74715
994	991	Adaptor/scaffold	Ank2;Ank2;Ank2;Ank2	ANK2;ANK2 iso2;ANK2 iso4;ANK2 iso5	1796;1824;1796;1742	Ankyrin-2	Q8C8R3;Q8C8R3-2;Q8C8R3-4;Q8C8R3-5	http://www.phosphosite.org/proteinAction.do?id=24583&showAllSites=true	426	ERHSSLSsSAKPERH			HSSLSS*SAKPER	3	455.877								12696				13252								24.3692				25.6331								4.84771
995	992	Adaptor/scaffold	Ank2;Ank2;Ank2;Ank2	ANK2;ANK2 iso2;ANK2 iso4;ANK2 iso5	1797;1825;1797;1743	Ankyrin-2	Q8C8R3;Q8C8R3-2;Q8C8R3-4;Q8C8R3-5	http://www.phosphosite.org/proteinAction.do?id=24583&showAllSites=true	426	RHSSLSSsAKPERHT			HSSLSSS*AKPER	3	455.877							12453												23.9084												5.77989
996	993	Adaptor/scaffold	Ank2;Ank2;Ank2;Ank2	ANK2;ANK2 iso2;ANK2 iso4;ANK2 iso5	1824;1852;1824;1770	Ankyrin-2	Q8C8R3;Q8C8R3-2;Q8C8R3-4;Q8C8R3-5	http://www.phosphosite.org/proteinAction.do?id=24583&showAllSites=true	426	PVSPSAKtERHSPVF			T*ERHSPVFSGKPEK	2	839.901							18465												33.7712												4.19314
997	994	Adaptor/scaffold	Ank2;Ank2;Ank2;Ank2	ANK2;ANK2 iso2;ANK2 iso4;ANK2 iso5	1854;1882;1854;1800	Ankyrin-2	Q8C8R3;Q8C8R3-2;Q8C8R3-4;Q8C8R3-5	http://www.phosphosite.org/proteinAction.do?id=24583&showAllSites=true	426	NERHSPVsSLKTERH			HSPVS*SLK	2	467.723					24377				24405								43.3249				43.2078								4.00966				4.05552
998	995	Adaptor/scaffold	Ank2;Ank2;Ank2;Ank2	ANK2;ANK2 iso2;ANK2 iso4;ANK2 iso5	1854;1882;1854;1800	Ankyrin-2	Q8C8R3;Q8C8R3-2;Q8C8R3-4;Q8C8R3-5	http://www.phosphosite.org/proteinAction.do?id=24583&showAllSites=true	426	NERHSPVsSLKTERH			HSPVS*SLKTER	3	440.882					23224	23766	22864	23064		23433							41.6281	42.2354	40.7405	40.9547		41.5752							6.44249	6.97062	4.75945	4.88273		6.54821
999	996	Adaptor/scaffold	Ank2;Ank2;Ank2;Ank2	ANK2;ANK2 iso2;ANK2 iso4;ANK2 iso5	1855;1883;1855;1801	Ankyrin-2	Q8C8R3;Q8C8R3-2;Q8C8R3-4;Q8C8R3-5	http://www.phosphosite.org/proteinAction.do?id=24583&showAllSites=true	426	ERHSPVSsLKTERHT			HSPVSS*LK	2	467.723				24562		24924				24698						43.265		43.9284				43.4641						4.32331		4.17198				4.17198
1000	997	Adaptor/scaffold	Ank2;Ank2;Ank2;Ank2	ANK2;ANK2 iso2;ANK2 iso4;ANK2 iso5	1855;1883;1855;1801	Ankyrin-2	Q8C8R3;Q8C8R3-2;Q8C8R3-4;Q8C8R3-5	http://www.phosphosite.org/proteinAction.do?id=24583&showAllSites=true	426	ERHSPVSsLKTERHT			HSPVSS*LKTER	3	440.882									23196												41.4004												6.85387
1001	998	Adaptor/scaffold	Ank2;Ank2;Ank2;Ank2	ANK2;ANK2 iso2;ANK2 iso4;ANK2 iso5	1902;1930;1902;1848	Ankyrin-2	Q8C8R3;Q8C8R3-2;Q8C8R3-4;Q8C8R3-5	http://www.phosphosite.org/proteinAction.do?id=24583&showAllSites=true	426	KHLPGSPsIRTPEKP			HLPGSPS*IRTPEKPAPGSATGK	3	755.718	33481	33818	33031				33025	33237	33567	33770	33675		55.7135	56.1702	55.8482				55.7675	55.9313	56.6673	56.7074	57.0159		6.35262	7.10679	7.50724				7.34104	7.02872	5.78781	7.54061
1002	999	Adaptor/scaffold	Ank2;Ank2;Ank2;Ank2	ANK2;ANK2 iso2;ANK2 iso4;ANK2 iso5	1902;1930;1902;1848	Ankyrin-2	Q8C8R3;Q8C8R3-2;Q8C8R3-4;Q8C8R3-5	http://www.phosphosite.org/proteinAction.do?id=24583&showAllSites=true	426	KHLPGSPsIRTPEKP			HLPGSPS*IRTPEKPAPGSATGK	4	567.04								33223				33714								55.9127				57.059								9.16558
1003	1000	Adaptor/scaffold	Ank2;Ank2;Ank2;Ank2	ANK2;ANK2 iso2;ANK2 iso4;ANK2 iso5	1905;1933;1905;§1851	Ankyrin-2	Q8C8R3;Q8C8R3-2;Q8C8R3-4;Q8C8R3-5	http://www.phosphosite.org/proteinAction.do?id=24583&showAllSites=true	426	PGSPSIRtPEKPAPG			HLPGSPSIRT*PEKPAPGSATGK	3	755.718					33577												56.8075												5.37059
1004	1001	Adaptor/scaffold	Ank2;Ank2;Ank2;Ank2	ANK2;ANK2 iso2;ANK2 iso4;ANK2 iso5	1905;1933;1905;§1851	Ankyrin-2	Q8C8R3;Q8C8R3-2;Q8C8R3-4;Q8C8R3-5	http://www.phosphosite.org/proteinAction.do?id=24583&showAllSites=true	426	PGSPSIRtPEKPAPG			HLPGSPSIRT*PEKPAPGSATGK	4	567.04	33450	33778	32985	33744	33504	33968	33034		33519	33731	33632		55.6698	56.1143	55.7811	56.7137	56.7031	57.172	55.7794		56.602	56.6529	56.9572		10.0595	10.2628	10.1314	9.87943	9.8962	10.2774	9.88606		8.56864	10.3799
1005	1002	Adaptor/scaffold	Ank2;Ank2;Ank2;Ank2	ANK2;ANK2 iso2;ANK2 iso4;ANK2 iso5	2029;2057;2029;1975	Ankyrin-2	Q8C8R3;Q8C8R3-2;Q8C8R3-4;Q8C8R3-5	http://www.phosphosite.org/proteinAction.do?id=24583&showAllSites=true	426	QVSAATEsRRFRSTT			FQVSAATES*R	2	588.258	38759						38266	38402	38651				63.2882						63.312	63.3511	63.9444				4.82681						4.18709	5.2321	5.24185
1006	1003	Adaptor/scaffold	Ank2;Ank2;Ank2;Ank2	ANK2;ANK2 iso2;ANK2 iso4;ANK2 iso5	2095;2123;2095;2041	Ankyrin-2	Q8C8R3;Q8C8R3-2;Q8C8R3-4;Q8C8R3-5	http://www.phosphosite.org/proteinAction.do?id=24583&showAllSites=true	426	QISPDRKtSTDFSEV			T*STDFSEVIKQELEDNDKYQQFR	4	725.83									86344												132.213												5.41454
1007	1004	Adaptor/scaffold	Ank2;Ank2;Ank2;Ank2	ANK2;ANK2 iso2;ANK2 iso4;ANK2 iso5	2134;2162;2134;2080	Ankyrin-2	Q8C8R3;Q8C8R3-2;Q8C8R3-4;Q8C8R3-5	http://www.phosphosite.org/proteinAction.do?id=24583&showAllSites=true	426	VHLDQVItSPFNTAF			AQVHLDQVIT*SPFNTAFPLDYM#K	3	911.099		94390												143.636												12.4202
1008	1005	Adaptor/scaffold	Ank2;Ank2;Ank2;Ank2	ANK2;ANK2 iso2;ANK2 iso4;ANK2 iso5	2134;2162;2134;2080	Ankyrin-2	Q8C8R3;Q8C8R3-2;Q8C8R3-4;Q8C8R3-5	http://www.phosphosite.org/proteinAction.do?id=24583&showAllSites=true	426	VHLDQVItSPFNTAF			AQVHLDQVIT*SPFNTAFPLDYMK	3	905.768	102137				102005							101939	155.666				156.395							156.679	13.4647				14.8962
1009	1006	Adaptor/scaffold	Ank2;Ank2;Ank2;Ank2	ANK2;ANK2 iso2;ANK2 iso4;ANK2 iso5	2135;2163;2135;2081	Ankyrin-2	Q8C8R3;Q8C8R3-2;Q8C8R3-4;Q8C8R3-5	http://www.phosphosite.org/proteinAction.do?id=24583&showAllSites=true	426	HLDQVITsPFNTAFP			AQVHLDQVITS*PFNTAFPLDYM#K	3	911.099	94206		93382	94366	94166	94465	93652	93707	94343	94593	94000	94136	143.487		143.118	144.312	144.364	144.736	143.387	143.48	144.25	144.335	144.454	144.624	16.8069		12.3028	13.098	15.752	13.5544	15.8041	16.6289	16.7011	14.5817
1010	1007	Adaptor/scaffold	Ank2;Ank2;Ank2;Ank2	ANK2;ANK2 iso2;ANK2 iso4;ANK2 iso5	2135;2163;2135;2081	Ankyrin-2	Q8C8R3;Q8C8R3-2;Q8C8R3-4;Q8C8R3-5	http://www.phosphosite.org/proteinAction.do?id=24583&showAllSites=true	426	HLDQVITsPFNTAFP			AQVHLDQVITS*PFNTAFPLDYM#K	3	911.099			93414		94247	94533					93967				143.167		144.487	144.838					144.404				17.6345		11.8182	11.1343
1011	1008	Adaptor/scaffold	Ank2;Ank2;Ank2;Ank2	ANK2;ANK2 iso2;ANK2 iso4;ANK2 iso5	2135;2163;2135;2081	Ankyrin-2	Q8C8R3;Q8C8R3-2;Q8C8R3-4;Q8C8R3-5	http://www.phosphosite.org/proteinAction.do?id=24583&showAllSites=true	426	HLDQVITsPFNTAFP			AQVHLDQVITS*PFNTAFPLDYMK	3	905.768		102297	101256	102265		102330	101533	101608	102215	102499	101831			155.793	155.237	156.4		156.8	155.497	155.619	156.327	156.482	156.541			12.7852	17.4437	17.4976		16.1844	15.6615	17.1891	11.5331	18.9747
1012	1009	Adaptor/scaffold	Ank2;Ank2;Ank2;Ank2	ANK2;ANK2 iso2;ANK2 iso4;ANK2 iso5	2164;2192;2164;2110	Ankyrin-2	Q8C8R3;Q8C8R3-2;Q8C8R3-4;Q8C8R3-5	http://www.phosphosite.org/proteinAction.do?id=24583&showAllSites=true	426	QSGALGGsSESLKQE			DEFLPALSLQSGALGGS*SESLK	2	1143.55						99756		99117	99672	99953	99298	99436						152.807		151.751	152.412	152.543	152.624	152.799						16.1255		12.0531	15.6696	15.2472
1013	1010	Adaptor/scaffold	Ank2;Ank2;Ank2;Ank2	ANK2;ANK2 iso2;ANK2 iso4;ANK2 iso5	2164;2192;2164;2110	Ankyrin-2	Q8C8R3;Q8C8R3-2;Q8C8R3-4;Q8C8R3-5	http://www.phosphosite.org/proteinAction.do?id=24583&showAllSites=true	426	QSGALGGsSESLKQE			DEFLPALSLQSGALGGS*SESLK	3	762.702	99587	99787	98743	99730	99461	99765	99046	99068	99650	99948	99256	99378	151.738	151.915	151.343	152.488	152.459	152.822	151.619	151.677	152.38	152.537	152.561	152.709	14.4962	12.0017	11.6289	12.2204	15.06	14.7011	11.4001	14.3809	12.3045	12.3726
1014	1011	Adaptor/scaffold	Ank2;Ank2;Ank2;Ank2	ANK2;ANK2 iso2;ANK2 iso4;ANK2 iso5	2164;2192;2164;2110	Ankyrin-2	Q8C8R3;Q8C8R3-2;Q8C8R3-4;Q8C8R3-5	http://www.phosphosite.org/proteinAction.do?id=24583&showAllSites=true	426	QSGALGGsSESLKQE			DEFLPALSLQSGALGGS*SESLKQEVIAGSPC	3	1076.51							102538												157.033												12.3233
1015	1012	Adaptor/scaffold	Ank2;Ank2;Ank2;Ank2	ANK2;ANK2 iso2;ANK2 iso4;ANK2 iso5	2165;2193;2165;2111	Ankyrin-2	Q8C8R3;Q8C8R3-2;Q8C8R3-4;Q8C8R3-5	http://www.phosphosite.org/proteinAction.do?id=24583&showAllSites=true	426	SGALGGSsESLKQEV			DEFLPALSLQSGALGGSS*ESLKQEVIAGSPC	3	1076.51									103181												157.805												11
1016	1013	Adaptor/scaffold	Ank2;Ank2;Ank2;Ank2	ANK2;ANK2 iso2;ANK2 iso4;ANK2 iso5	2167;2195;2167;2113	Ankyrin-2	Q8C8R3;Q8C8R3-2;Q8C8R3-4;Q8C8R3-5	http://www.phosphosite.org/proteinAction.do?id=24583&showAllSites=true	426	ALGGSSEsLKQEVIA			DEFLPALSLQSGALGGSSES*LK	3	762.702						99978												153.15												7.87943
1017	1014	Adaptor/scaffold	Ank2;Ank2;Ank2;Ank2	ANK2;ANK2 iso2;ANK2 iso4;ANK2 iso5	2167;2195;2167;2113	Ankyrin-2	Q8C8R3;Q8C8R3-2;Q8C8R3-4;Q8C8R3-5	http://www.phosphosite.org/proteinAction.do?id=24583&showAllSites=true	426	ALGGSSEsLKQEVIA			DEFLPALSLQSGALGGSSES*LKQEVIAGSPC	3	1076.51			102333		103066	103392		102669		103516	102827	102976			156.894		158.017	158.418		157.247		158.049	158.068	158.26			13.1302		12.3696	13.2916		11.7122		12.0575
1018	1015	Adaptor/scaffold	Ank2;Ank2;Ank2;Ank2	ANK2;ANK2 iso2;ANK2 iso4;ANK2 iso5	2180;2208;2180;2126	Ankyrin-2	Q8C8R3;Q8C8R3-2;Q8C8R3-4;Q8C8R3-5	http://www.phosphosite.org/proteinAction.do?id=24583&showAllSites=true	426	IAGSPCSsLMEGTPQ			QEVIAGSPCSS*LMEGTPQISSEESYK	3	965.421							73431												113.556												11.6144
1019	1016	Adaptor/scaffold	Ank2;Ank2;Ank2;Ank2	ANK2;ANK2 iso2;ANK2 iso4;ANK2 iso5	2189;2217;2189;2135	Ankyrin-2	Q8C8R3;Q8C8R3-2;Q8C8R3-4;Q8C8R3-5	http://www.phosphosite.org/proteinAction.do?id=24583&showAllSites=true	426	MEGTPQIsSEESYKH			QEVIAGSPCSSLMEGTPQIS*SEESYKHEGLAETPETSPESLSFSPK	4	1255.32			76360				76500				76952	77104			117.824				117.99				119.104	119.266			7.06702				5.20831
[truncated: 71,672 more rows]
[truncated: 63 more columns]

## Sheet: PTM raw data summary
Supplementary Table 6. Raw PTM data from WT and Adnp-HT mice.
[truncated: 28,765 more rows]
[truncated: 1 more columns]
