# Supplementary material for: Adnp-mutant mice with cognitive inflexibility, CaMKIIα hyperactivity, and synaptic plasticity deficits
Source: Mol Psychiatry. 2023 Jun 26;28(8):3548–62. doi: 10.1038/s41380-023-02129-5 (PMC10618100; doi:10.1038/s41380-023-02129-5)
Supplement: Supplementary file 15 — Supplementary Table [file 41380_2023_2129_MOESM15_ESM.zip › Supplementary Table 8.xlsx]

## Sheet: Raw data of Total proteomics
Supplementary Table 8. Raw total proteomics data from WT and Adnp-HT mice.
Uniprot	Gene name	Protein abundances (They were log2-transformed and divided by reference value after normalization by column-median method)								WT_avg	HT_avg	P-value	log2FC(HT/WT)	Fold change
		WT_1	WT_2	WT_3	WT_4	HT_1	HT_2	HT_3	HT_4
P35803	Gpm6b	0.0720677	0.11625	-0.141911	-0.0313659	-0.0266404	-0.0229297	0.0997424	0.00837851	0.0037601	0.0146377	0.873749	0.0108776	1.00757
O70628	Pde9a	0.0170808	0.0115151	0.0169082	0.117135	0.0589404	0.0854993	-0.0349965	0.138134	0.0406597	0.0618942	0.650761	0.0212345	1.01483
Q9JKX6	Nudt5	0.0838284	-0.0841899	-0.0768819	-0.0184169	0.0433211	0.0316606	0.0269599	-0.0667748	-0.0239151	0.00879169	0.511321	0.0327067	1.02293
P54103	Dnajc2	-0.0138783	-0.0447869	-0.0278201	-0.0542684	-0.0900264	0.0400424	-0.0236068	-0.10473	-0.0351884	-0.0445802	0.800785	-0.00939178	-1.00653
P47757	Capzb	0.00983667	0.100188	-0.00552607	0.0415769	-0.0578637	0.0610909	-0.0224805	0.00873518	0.0365188	-0.00262952	0.298629	-0.0391483	-1.02751
Q8K3A9	Mepce	0.0955205	0.146515	0.156543	0.0544038	0.13585	0.0359731	-0.00150919	0.0749927	0.113246	0.0613267	0.220084	-0.051919	-1.03664
Q8BJM7	Tyw1	0.396687	-0.464012	0.0114684	0.489441	-0.220192	0.0875249	-0.164738	-0.184531	0.108396	-0.120484	0.377988	-0.22888	-1.17193
Q9CWE0	Mtfr1l	0.192983	0.00718641	0.292414	0.239366	-0.0408359	-0.110827	0.121457	-0.0953364	0.182987	-0.0313857	0.0401738	-0.214373	-1.1602
Q8CFI7	Polr2b	-0.0180087	0.013453	-0.0133634	0.0138402	0.0504336	0.0063653	0.00753355	-0.0147996	-0.00101972	0.0123832	0.443404	0.0134029	1.00933
O09061	Psmb1	0.0505958	0.0100913	0.0077405	0.0355964	-0.0406737	0.000909328	0.0861421	-0.026937	0.026006	0.00486016	0.525315	-0.0211458	-1.01477
Q3TUU5	Tex30	-0.0566058	0.025454	0.0122428	0.0169568	-0.0469842	0.0167832	-0.0234475	-0.120297	-0.000488043	-0.0434864	0.265312	-0.0429983	-1.03025
Q91VW5	Golga4	0.0177369	-0.0374026	0.0232387	-0.000150204	-0.0686784	-0.0240054	-0.116532	-0.0128007	0.000855684	-0.0555041	0.0964282	-0.0563598	-1.03984
Q61102	Abcb7	0.126319	0.149431	0.0534406	0.105733	0.0864129	0.123844	0.0491242	0.127928	0.108731	0.0968273	0.681021	-0.0119038	-1.00829
Q7TSZ8	Nacc1	-0.0191617	0.0727744	-0.0584216	0.0261607	0.0793767	0.0530524	0.0154901	0.020184	0.00533795	0.0420258	0.309195	0.0366879	1.02576
B1AZP2	Dlgap4	-0.0392604	0.0230565	-0.0156922	0.0820088	0.00197363	0.0875573	0.0120158	0.0575995	0.0125282	0.0397866	0.445107	0.0272584	1.01907
Q5SW75	Ssh2	-0.046104	-0.00966024	0.00833273	0.079844	0.0594821	0.109551	0.00424147	0.101543	0.00810313	0.0687044	0.141952	0.0606012	1.0429
Q61337	Bad	0.0445924	0.0106034	0.0627017	0.00196314	0.0929179	0.0158734	0.0334048	0.13096	0.0299652	0.068289	0.264904	0.0383239	1.02692
Q6ZPY2	Smg5	0.03828	0.0377631	0.0267377	-0.0169797	0.221938	0.0572104	0.183595	0.101429	0.0214503	0.141043	0.0436689	0.119593	1.08643
Q9DCW4	Etfb	0.0637832	-0.0522313	0.0640359	-0.00933504	0.00957155	-0.0340638	0.0142694	-0.0220084	0.0165632	-0.00805783	0.472242	-0.024621	-1.01721
Q8BR63	Fam177a1	0.144065	-0.215752	0.0590405	-0.211075	-0.0317855	-0.312016	0.155554	-0.0489593	-0.0559304	-0.0593016	0.980667	-0.00337124	-1.00234
Q8CI33	Cwf19l1	-0.010201	0.0247703	-0.0376334	-0.0487485	-0.0153537	0.0360961	-0.00032568	-0.0382094	-0.0179532	-0.00444818	0.572379	0.013505	1.0094
Q9JMK2	Csnk1e	0.11495	0.129447	0.0406137	-0.0200772	0.0457139	-0.0500474	0.0465627	-0.0178084	0.0662334	0.00610518	0.210289	-0.0601282	-1.04256
Q9ESK9	Rb1cc1	-0.0928502	-0.0275807	-0.0901847	-0.0302167	0.00955439	0.0351672	-0.0135531	-0.0352473	-0.0602081	-0.00101972	0.0471837	0.0591884	1.04188
Q6ZQA6	Igsf3	0.0278916	-0.0888591	0.00537252	-0.0777469	0.0943046	-0.114414	-0.0224671	-0.197442	-0.0333354	-0.0600045	0.718241	-0.026669	-1.01866
P45376	Akr1b1	0.117465	-0.00352907	0.0268159	-0.0807157	0.0785527	0.023046	0.121872	-0.0662112	0.0150092	0.039315	0.688061	0.0243058	1.01699
Q9CRC8	Lrrc40	-0.063621	-0.0515819	-0.0735555	-0.0242076	-0.0434213	0.0169644	-0.0462461	-0.0305333	-0.0532415	-0.025809	0.185676	0.0274324	1.0192
Q62421	Sh3gl3	0.036428	0.0947146	-0.0439086	0.163023	0.0306649	0.00449896	-0.0814109	0.0456319	0.0625641	-0.00015378	0.2828	-0.0627179	-1.04443
Q8VHG2	Amot	-0.0276694	-0.0595374	0.0297713	-0.0246634	-0.0101342	0.0296102	-0.0896821	-0.0158753	-0.0205247	-0.0215204	0.975513	-0.000995636	-1.00069
Q8BZ36	Rint1	0.090261	0.122898	0.0593705	0.055511	0.0712838	-0.0530877	0.151616	-0.020988	0.08201	0.0372059	0.415953	-0.0448041	-1.03154
P15265	Smcp	-0.0503144	0.0289664	-0.0437617	-0.00374651	0.0484834	0.140899	-0.000562191	0.0732408	-0.0172141	0.0655153	0.0627245	0.0827293	1.05902
Q9DBY5	Cbx6	0.0127501	0.0125804	0.0232396	0.0584655	0.0383782	0.0154243	0.0181279	-0.0341334	0.0267589	0.00944924	0.397612	-0.0173097	-1.01207
Q61161	Map4k2	-0.0239758	-0.125899	-0.0306315	-0.0259328	0.0837045	-0.0263257	0.0180192	0.073174	-0.0516098	0.037143	0.0471825	0.0887527	1.06345
Q91VJ5	Pqbp1	-0.0259624	0.0300946	-0.101162	-0.0070529	0.00155592	0.05267	0.0665622	-0.0286183	-0.0260208	0.0230424	0.217518	0.0490632	1.03459
Q61548	Snap91	-0.0192838	0.00250578	-0.0337138	-0.0705018	0.0284791	-0.034306	0.115969	-0.0636973	-0.0302484	0.0116112	0.383125	0.0418596	1.02944
P28271	Aco1	0.0440116	0.0186858	0.0451322	0.0144553	-0.0276198	0.0108676	0.026484	0.0384297	0.0305712	0.0120404	0.315416	-0.0185308	-1.01293
Q61656	Ddx5	0.0610309	0.0811687	0.0424829	0.034162	0.0509152	-0.0480084	0.0673013	0.0101705	0.0547111	0.0200946	0.28048	-0.0346165	-1.02428
Q6P9K8	Caskin1	-0.043571	-0.0298781	-0.0439744	0.0415349	0.00886679	0.0235143	-0.0256352	-0.0194325	-0.0189722	-0.00317168	0.532865	0.0158005	1.01101
Q8K4G2	Col23a1	-0.0844865	-0.0877538	-0.067903	-0.100123	-0.00376654	-0.0330853	0.0396523	-0.043819	-0.0850666	-0.0102546	0.0219438	0.0748119	1.05322
Q9EQS9	Igdcc4	-0.0364165	-0.099916	-0.0276837	0.0318227	-0.116103	-0.118635	-0.0998101	0.096168	-0.0330484	-0.0595949	0.671797	-0.0265465	-1.01857
Q922B1	Macrod1	-0.181822	-0.0387254	-0.111661	-0.0441861	-0.116764	0.0865588	-0.134128	-0.0386443	-0.0940988	-0.0507443	0.504062	0.0433545	1.03051
Q8VE09	Ttc39c	-0.127095	-0.0981603	-0.0635276	0.0268054	0.0371041	-0.04703	-0.006248	-0.0328231	-0.0654943	-0.0122492	0.225658	0.0532451	1.0376
P11087	Col1a1	1.10098	1.5545	-1.51135	-0.746571	-2.19788	-0.562434	-0.941715	-1.53001	0.0993907	-1.30801	0.153266	-1.4074	-2.65258
D3YVE8	Slc35g2	0.0294805	-0.166769	-0.0736032	-0.0270953	-0.000538349	0.0535188	-0.111462	0.0732875	-0.0594966	0.00370145	0.32264	0.0631981	1.04478
Q8CHT1	Ngef	0.0233092	0.044107	0.00973368	0.0214686	-0.0173907	0.0014739	-0.0838351	0.0233827	0.0246546	-0.0190923	0.153709	-0.0437469	-1.03079
Q8CBY8	Dctn4	0.0466208	0.031076	0.039454	0.0206866	0.0721059	0.0957217	-0.00302839	0.087338	0.0344594	0.0630343	0.297771	0.0285749	1.02
Q6PFE7	Tmeff1	0.175755	-0.088531	0.245008	0.0529904	0.0449653	-0.131832	0.165372	-0.0535531	0.0963056	0.00623822	0.391547	-0.0900674	-1.06442
Q3V3V9	Carmil2	-0.0784497	0.00741148	-0.0165343	0.0420146	0.0656419	0.0593829	0.0397706	0.0113645	-0.0113895	0.04404	0.115191	0.0554295	1.03917
P56375	Acyp2	0.000556469	0.11429	0.0629926	0.0493369	0.145463	0.0364337	0.00590944	-0.0301433	0.0567939	0.0394156	0.71233	-0.0173783	-1.01212
P62823	Rab3c	0.0824656	0.0175204	-0.125478	0.161836	0.137871	0.0676475	0.0142064	0.0203271	0.034086	0.0600131	0.718119	0.0259271	1.01813
Q9JHZ2	Ankh	0.0905137	-0.020082	0.120687	0.012795	0.025188	0.00246286	-0.0867467	-0.0127187	0.0509784	-0.0179536	0.146316	-0.0689321	-1.04894
Q8BSZ2	Ap3s2	-0.0553451	-0.076097	0.0494304	-0.0547214	-0.000248432	-0.0482554	0.0122809	-0.101077	-0.0341833	-0.0343249	0.99717	-0.000141621	-1.0001
Q8CI94	Pygb	0.0649943	0.0653586	0.0490899	-0.0355859	0.125279	0.0104632	0.101426	-0.0585952	0.0359643	0.0446432	0.866099	0.00867891	1.00603
Q8BJH1	Zc2hc1a	-0.0182738	-0.0325637	0.0369754	0.0146794	-0.0638852	-0.0415034	-0.0069623	0.0665202	0.000204325	-0.0114577	0.735885	-0.011662	-1.00812
Q9QYX7	Pclo	-0.0530305	-0.0262094	-0.0290771	0.0387969	0.0268292	0.0291915	0.0543485	0.0146928	-0.01738	0.0312655	0.08431	0.0486455	1.03429
A2AAJ9	Obscn	0.0497909	0.106506	-0.0185809	0.0932708	0.192076	0.145418	0.141652	0.154814	0.0577466	0.15849	0.0299397	0.100743	1.07233
B2RQC6	Cad	-0.0270782	0.044045	0.019052	0.0464368	-0.0617757	-0.032558	-0.110402	-0.0387921	0.0206139	-0.0608819	0.0160575	-0.0814958	-1.05811
O54949	Nlk	0.0269313	-0.0275254	0.110053	-0.039124	-0.0226817	-0.0170655	0.0560193	-0.0448775	0.0175836	-0.00715137	0.567066	-0.024735	-1.01729
Q9EPN1	Nbea	-0.0147386	0.032064	0.0157971	0.0479522	0.0353169	-0.00257158	0.0726228	0.00426531	0.0202687	0.0274084	0.754833	0.00713968	1.00496
P16460	Ass1	0.129451	-0.0462213	0.0173669	-0.181408	0.0355954	-0.126339	0.0624642	-0.167163	-0.0202029	-0.0488608	0.752118	-0.0286579	-1.02006
Q8C0Q2	Zhx3	-0.0654683	-0.115771	0.0949616	0.0085578	-0.0225863	-0.0897489	0.157753	-0.0932479	-0.0194299	-0.0119574	0.923698	0.00747252	1.00519
Q61645	Hr	0.351713	-0.319628	0.200339	-0.0456338	-0.0856357	-0.189616	-0.0445743	-0.0796218	0.0466974	-0.0998619	0.395989	-0.146559	-1.10693
Q8R035	Mrpl58	-0.10254	-0.116046	-0.125605	-0.141923	-0.0857835	-0.151824	-0.103245	-0.113425	-0.121529	-0.113569	0.645328	0.00795937	1.00553
Q91ZZ3	Sncb	-0.0222783	-0.0471578	-0.0988803	-0.0715032	-0.0122886	-0.0858865	-0.00318289	-0.0760341	-0.0599549	-0.044348	0.584245	0.0156069	1.01088
Q91V17	Znrf1	-0.402765	-0.0533366	0.0822997	-0.037765	0.0156035	-0.324014	-0.323081	-0.0942216	-0.102892	-0.181428	0.581946	-0.0785365	-1.05595
E9PVX6	Mki67	-0.0761914	-0.0704331	0.0832753	0.024116	0.0540719	-0.0120225	-0.0519824	-0.0493312	-0.0098083	-0.014816	0.917188	-0.00500774	-1.00348
Q8CJ61	Cmtm4	0.116186	-0.0335011	-0.0860782	0.153558	0.0876279	0.0991492	0.0877118	-0.0718169	0.0375412	0.050668	0.859566	0.0131269	1.00914
Q80YQ8	Rmnd5a	0.0828757	-0.111516	0.0504899	0.0128245	0.043879	-0.021872	0.0322499	-0.0734019	0.00866866	-0.00478625	0.799922	-0.0134549	-1.00937
Q8BGC0	Htatsf1	-0.0279431	-0.0252309	0.0146909	-0.0459466	-0.0633254	-0.0318475	-0.0560527	-0.0466952	-0.0211074	-0.0494802	0.11277	-0.0283728	-1.01986
Q9ES70	Nek6	-0.137376	-0.0630488	-0.0525422	0.0222554	0.0572753	0.0359521	0.000257015	0.0379729	-0.057678	0.0328643	0.0631823	0.0905423	1.06477
Q5SZV5	Kiaa0319	0.33576	0.469699	0.249159	0.275087	0.302685	0.32934	0.221674	0.20691	0.332426	0.265152	0.296284	-0.0672741	-1.04774
Q9DBU0	Tm9sf1	0.166072	0.0846496	0.0755563	0.0890346	0.123803	0.0633578	-0.00382185	0.115811	0.103828	0.0747874	0.455212	-0.0290408	-1.02033
Q9CQE2	Tmem223	0.0574775	0.0548015	-0.0962653	-0.0712247	-0.0558715	0.0150962	-0.125993	-0.0507789	-0.0138028	-0.0543869	0.450199	-0.0405841	-1.02853
Q80U12	Sgsm2	0.167356	-0.0495458	0.197947	0.00610304	0.0561261	-0.0498738	0.0772443	-0.147993	0.0804651	-0.016124	0.272129	-0.0965891	-1.06924
Q9D0I6	Wdsub1	0.0683789	0.0948853	0.0320144	0.0487847	-0.00565386	0.0975461	0.0474334	0.0528712	0.0610158	0.0480492	0.626805	-0.0129666	-1.00903
Q99NF2	Nsmf	-0.057528	-0.0662179	-0.0264277	0.0259032	0.0703111	0.0423999	0.094172	0.02385	-0.0310676	0.0576832	0.0160049	0.0887508	1.06345
O55029	Copb2	0.0260577	-0.100358	0.0324025	-0.0430207	0.02356	0.00996923	0.0545583	-0.04602	-0.0212295	0.0105169	0.437747	0.0317464	1.02225
Q9ERE7	Mesd	0.139723	0.14053	-0.0317159	0.091002	-0.0479398	0.13369	-0.00488138	0.0346656	0.0848849	0.0288837	0.356954	-0.0560012	-1.03958
P05784	Krt18	0.665177	-0.720405	0.447145	0.054522	-0.635577	-0.10629	-0.528042	-0.0249772	0.11161	-0.323722	0.264196	-0.435331	-1.35222
Q3TB48	Tmem104	-0.0196385	0.102098	-0.0614638	0.177158	0.0960298	0.156183	0.0103269	0.0917993	0.0495384	0.0885847	0.561727	0.0390463	1.02743
P58501	Paxbp1	0.0785813	-0.038053	0.024425	-0.0819926	-0.0544801	0.00196505	-0.113978	0.0758357	-0.00425982	-0.0226643	0.743443	-0.0184045	-1.01284
P61315	Gal3st3	0.019671	0.126412	0.102869	0.00599718	0.167413	0.186709	0.0528541	0.0550971	0.0637372	0.115518	0.310411	0.0517812	1.03654
Q9CS00	Cactin	-0.196735	-0.116537	-0.162188	-0.0905242	0.0489917	-0.0128093	-0.164919	-0.0527501	-0.141496	-0.0453718	0.12313	0.0961242	1.0689
Q3UJD6	Usp19	-0.0250983	-0.011085	-0.0157704	-0.0527015	0.00776243	0.0448937	-0.0172067	-0.0026288	-0.0261638	0.00820518	0.0834498	0.034369	1.02411
Q9R1Q8	Tagln3	0.0802789	0.0790715	0.0587115	0.104487	0.0751243	0.0604005	0.099998	0.0841422	0.0806372	0.0799162	0.955929	-0.000720978	-1.0005
O35963	Rab33b	0.125022	0.186626	0.00449228	0.176599	0.104924	0.0661712	-0.00848913	-0.0680461	0.123185	0.0236399	0.130992	-0.099545	-1.07144
P08228	Sod1	0.0826993	0.0616784	0.0339942	-0.0344119	0.0683341	0.0447888	0.0560756	-0.0139642	0.03599	0.0388086	0.93158	0.00281858	1.00196
Q9R0Z9	Dlc1	0.070209	-0.193911	0.223618	0.210983	0.0942998	0.0098834	0.046267	0.152329	0.0777247	0.0756948	0.985143	-0.0020299	-1.00141
P51863	Atp6v0d1	0.312551	0.181663	0.188326	0.0711589	-0.177921	0.408292	0.302546	-0.160318	0.188425	0.0931499	0.58844	-0.0952749	-1.06827
Q76N33	Stambpl1	0.00313234	-0.00089407	-0.00858736	-0.00547934	0.00412703	0.0616574	0.0031333	-0.0222802	-0.00295711	0.0116594	0.4726	0.0146165	1.01018
Q4JIM5	Abl2	-0.116527	-0.06356	-0.0551171	0.010201	-0.0616021	-0.0091548	-0.0227475	0.0182414	-0.0562508	-0.0188158	0.278051	0.0374351	1.02629
Q8C0K5	Slc25a16	-0.0508399	0.0854821	-0.0627942	0.0883603	-0.0486779	0.114922	-0.0903134	0.126403	0.0150521	0.0255835	0.884776	0.0105314	1.00733
Q7TT37	Elp1	0.0692315	0.0673909	0.00246572	0.0798478	0.0294662	0.0147805	0.00361776	0.059341	0.054734	0.0268013	0.245007	-0.0279326	-1.01955
O55176	Pja1	-0.0226588	0.122122	-0.0805039	0.0701814	0.0330768	0.126671	0.0304503	0.0411792	0.0222852	0.0578444	0.5205	0.0355592	1.02495
A3KMP2	Ttc38	0.0739789	0.000362873	0.084497	0.0808225	-0.087193	0.0203481	0.000215054	0.0398154	0.0599153	-0.00670362	0.106127	-0.0666189	-1.04726
Q6P2L7	Golm2	-0.00732565	-0.105886	-0.0164704	-0.0648856	0.0746551	-0.157846	-0.0292287	-0.133528	-0.0486419	-0.061487	0.835327	-0.012845	-1.00894
Q61730	Il1rap	0.0543952	0.0882964	-0.0309157	-0.0470376	-0.0970626	-0.0103688	0.0482163	0.106186	0.0161846	0.0117428	0.937722	-0.00444174	-1.00308
P47791	Gsr	0.0504689	0.151146	0.0201259	0.0400071	0.0466018	0.073544	0.0193267	0.0725589	0.0654371	0.0530078	0.716552	-0.0124292	-1.00865
Q8CJF9	Ago3	-0.0762982	-0.188069	-0.143283	-0.103961	-0.0462165	-0.0396695	-0.112607	0.0210443	-0.127903	-0.0443623	0.0630412	0.0835404	1.05962
Q8C0D5	Efl1	0.0758452	-0.0943666	0.0607305	-0.0466142	-0.0923305	-0.149302	-0.0724845	0.0251603	-0.00110126	-0.0722392	0.244426	-0.0711379	-1.05054
O55229	Chkb	-0.0198598	-0.0203862	0.0347161	0.0305686	0.0558095	-0.0143533	0.0344777	0.0628018	0.00625968	0.0346839	0.266366	0.0284243	1.0199
O54785	Limk2	-0.0135427	-0.124743	0.022099	-0.139121	0.076674	-0.100733	0.0967641	-0.121469	-0.0638268	-0.0121911	0.49186	0.0516357	1.03644
Q8BLK9	Rps6kc1	-0.0672584	-0.0565028	-0.0267625	0.0785832	-0.0333543	0.023911	0.00547171	0.0441375	-0.0179851	0.0100415	0.489236	0.0280266	1.01962
Q62036	Cep131	-0.0096736	-0.103235	0.118307	-0.0716395	-0.0258241	0.0461373	-0.0252118	0.139408	-0.0165603	0.0336273	0.45518	0.0501876	1.0354
Q62227	Nr0b2	0.0387073	0.214878	0.0129113	0.00291967	-0.00381422	0.110731	0.131932	0.0870824	0.067354	0.0814826	0.81747	0.0141287	1.00984
P15331	Prph	0.134873	-0.105575	-0.217215	-0.191234	-0.0698647	-0.0076499	0.0279689	0.145853	-0.0947878	0.0240767	0.256268	0.118865	1.08588
Q0VE82	Cpne7	0.0341983	0.00602674	0.031527	0.187088	0.0289083	-0.208205	-0.109119	0.0363564	0.0647099	-0.0630147	0.13156	-0.127725	-1.09257
B1AXH1	Nhsl2	0.011003	0.0300174	0.0485768	0.0103698	-0.0436397	0.0252471	0.0160089	-0.010263	0.0249918	-0.00316167	0.178749	-0.0281534	-1.01971
Q8BIF0	Cd99l2	-0.071444	-0.231677	0.00907946	-0.179118	0.0167375	-0.108414	-0.0921721	-0.219831	-0.11829	-0.10092	0.818741	0.0173697	1.01211
Q6GQU6	Lingo3	0.0237174	0.11127	-0.00510931	0.0683494	-0.0377765	0.0287395	-0.035152	0.112671	0.049557	0.0171206	0.487837	-0.0324364	-1.02274
Q9QYB1	Clic4	0.0717282	0.0172105	0.222013	0.0173688	0.0769248	-0.186111	0.0868392	0.126396	0.0820801	0.0260122	0.543315	-0.0560679	-1.03963
Q9D6U8	Fam162a	0.0349193	0.0562453	0.0917249	0.0331798	-0.0227828	-0.0206342	-0.0345664	0.0460839	0.0540173	-0.00797486	0.0375361	-0.0619922	-1.04391
Q64487	Ptprd	0.0297914	0.0814328	0.0457873	0.0502286	0.000506878	-0.0336013	0.0332789	0.00756598	0.05181	0.00193763	0.0311169	-0.0498724	-1.03517
Q9Z0R9	Fads2	-0.0127234	-0.0857787	0.0603156	0.0732408	-0.046	-0.12025	-0.0730653	-0.14066	0.00876355	-0.0949938	0.0606575	-0.103757	-1.07457
P63101	Ywhaz	0.0548167	0.049274	-0.100128	0.0390906	-0.0501513	-0.0290875	0.050734	-0.0634475	0.0107634	-0.0229881	0.485634	-0.0337515	-1.02367
Q60949	Tbc1d1	-0.0824761	-0.0636716	-0.0826163	-0.0530686	-0.0966849	0.15707	-0.0625186	0.10458	-0.0704582	0.0256116	0.219483	0.0960698	1.06886
P47857	Pfkm	0.0293574	0.0850825	0.0110745	0.00624037	0.0235562	0.0369639	0.0605035	0.012568	0.0329387	0.0333979	0.983295	0.000459194	1.00032
Q9Z2C9	Mtmr7	-0.0322661	-0.0428634	0.0446124	-0.0674567	0.0368724	-0.034555	-0.00947618	-0.0435128	-0.0244935	-0.0126679	0.709594	0.0118256	1.00823
Q9CRD2	Emc2	-0.0839438	-0.0903506	-0.0673566	-0.0429492	-0.0175996	-0.0336299	-0.0409741	0.00878859	-0.0711501	-0.0208538	0.0165916	0.0502963	1.03548
O35633	Slc32a1	0.0790544	0.0661931	0.0306087	0.0522008	0.00396299	0.0189824	0.0453029	0.0498214	0.0570142	0.0295174	0.117475	-0.0274968	-1.01924
P14873	Map1b	0.113774	0.087111	0.0967021	0.0261617	0.0373168	0.0209622	0.0947375	-0.0266576	0.0809371	0.0315897	0.171477	-0.0493474	-1.0348
Q9QZM0	Ubqln2	-0.0214458	0.0488153	0.0460067	-0.0259318	0.0966468	0.0789571	0.0516887	0.0249991	0.0118611	0.0630729	0.0983332	0.0512118	1.03613
Q8BJY1	Psmd5	0.0253625	0.00404024	-0.0152593	-0.0151839	0.0465178	-0.0140185	0.0718837	0.018703	-0.000260115	0.0307715	0.20255	0.0310316	1.02174
Q8VH51	Rbm39	0.0820289	-0.0364404	0.0803456	-0.068356	-0.0230861	-0.0353971	0.103446	-0.0503268	0.0143945	-0.0013411	0.775556	-0.0157356	-1.01097
Q5XG71	Utp20	0.0602202	0.170347	-0.00428915	0.0713019	-0.0515647	0.126527	-0.0185924	0.0594525	0.0743949	0.0289557	0.431486	-0.0454392	-1.032
Q80XG9	Lrrtm4	-0.0273728	0.0038619	-0.0462756	0.0684352	-0.0927806	0.00249624	-0.0244994	-0.135715	-0.000337839	-0.0626247	0.176018	-0.0622869	-1.04412
Q80W37	Snupn	-0.12874	-0.137565	-0.108809	0.030911	0.0246062	-0.0365634	-0.0157552	-0.11689	-0.0860507	-0.0361507	0.354342	0.0499001	1.03519
Q80WM4	Hapln4	0.12788	0.00956869	0.0604959	0.0237861	-0.00735044	-0.139668	0.108164	0.0288472	0.0554326	-0.00250173	0.369268	-0.0579343	-1.04097
Q3UHH1	Zswim8	-0.056479	-0.0547776	0.0117269	-0.0747399	0.0167871	-0.0591092	-0.0372577	0.0362515	-0.0435674	-0.0108321	0.308309	0.0327353	1.02295
Q3UN02	Lclat1	0.01722	0.086596	0.0206981	0.0632806	-0.00958872	0.108908	0.122036	0.0654616	0.0469487	0.0717041	0.502332	0.0247555	1.01731
E9Q6C8	Xkr6	0.0434756	0.128808	-0.120803	-0.0798478	-0.144147	-0.136546	-0.103904	-0.225036	-0.00709176	-0.152408	0.078758	-0.145317	-1.10597
Q8R3D1	Tbc1d13	0.0541692	-0.0412993	-0.0404115	0.0862184	0.0280547	-0.00791883	0.0126891	0.0284381	0.0146692	0.0153158	0.985812	0.000646591	1.00045
Q6NZP2	Gpbp1l1	-0.125874	0.0392966	-0.115041	-0.0554051	0.0236154	0.0910544	0.0094285	-0.0148578	-0.064256	0.0273101	0.093595	0.0915661	1.06553
A2A8U2	Tmem201	0.0295835	-0.00791311	-0.00227785	-0.0458541	-0.00168657	-0.0634341	0.0392985	0.00867987	-0.0066154	-0.00428557	0.933152	0.00232983	1.00162
Q8K363	Ddx18	0.0771861	0.00955153	-0.00843	0.0306258	0.0791478	0.0511603	0.0673585	0.0387006	0.0272334	0.0590918	0.189801	0.0318584	1.02233
Q9QX11	Cyth1	-0.0924067	-0.0543971	-0.0741143	-0.0474029	-0.03299	0.0137219	0.0233245	-0.0243669	-0.0670803	-0.0050776	0.0131327	0.0620027	1.04391
Q9CPQ8	Atp5mg	-0.067615	-0.160434	0.0273814	-0.141584	0.0518661	-0.407423	0.169816	-0.0813603	-0.0855629	-0.0667751	0.893998	0.0187879	1.01311
Q61885	Mog	0.159881	0.104484	0.0428205	0.0549407	-0.170797	-0.257834	0.231425	0.219521	0.0905316	0.00557876	0.55937	-0.0849528	-1.06065
Q9Z1M8	Ik	-0.00109911	0.0344138	-0.0246043	0.019033	0.0366712	-0.0050149	-0.0689025	0.0167756	0.00693583	-0.00511765	0.666281	-0.0120535	-1.00839
Q9QXL1	Kif21b	0.0448041	-0.150407	0.0462394	-0.107479	0.036201	-0.137802	0.0088706	-0.134255	-0.0417106	-0.0567462	0.834442	-0.0150356	-1.01048
Q9R0K7	Atp2b2	0.0367417	0.100403	0.0485377	0.0638947	0.00375509	0.0708337	0.0148387	0.0528884	0.0623944	0.035579	0.249199	-0.0268154	-1.01876
P97412	Lyst	-0.030725	0.000156879	-0.0167165	0.015429	0.0090766	0.0316529	-0.0132565	0.0373416	-0.0079639	0.0162036	0.166449	0.0241675	1.01689
P62315	Snrpd1	0.022819	0.141595	-0.0945106	0.086658	-0.0678191	0.136959	-0.0246844	0.0671449	0.0391405	0.0279	0.875027	-0.0112405	-1.00782
Q91Z67	Srgap2	-0.00204325	0.00241423	-0.0146785	0.0295997	-0.0501742	-0.0595307	0.0163865	-0.0488677	0.00382304	-0.0355465	0.108757	-0.0393696	-1.02766
P62245	Rps15a	0.174163	0.232881	0.19718	0.0891528	0.0297685	0.16583	0.134047	0.0139241	0.173344	0.0858924	0.123597	-0.0874519	-1.06249
Q6X7S9	Eid2	-0.0769038	0.122725	-0.0150323	-0.0259223	0.114444	-0.0620303	0.0689845	0.0138373	0.00121665	0.0338089	0.589438	0.0325923	1.02285
P58544	Btbd1	0.017406	0.0188384	0.0528607	0.0377231	0.00627756	-0.0684342	0.00928926	-0.0241656	0.031707	-0.0192583	0.0591874	-0.0509653	-1.03596
Q69Z98	Brsk2	0.0299067	-0.117749	-0.00893736	-0.0855012	0.0687547	-0.113234	0.0403123	-0.100851	-0.0455701	-0.0262544	0.751714	0.0193157	1.01348
O35704	Sptlc1	-0.0643668	-0.0506225	0.0828567	0.0930924	-0.159394	-0.0224814	-0.0935369	0.101955	0.01524	-0.0433643	0.437036	-0.0586042	-1.04146
Q6PDC8	Mfsd4a	-0.036962	0.0730348	-0.0193486	0.119263	-0.0614648	0.0924802	0.0801482	0.232345	0.0339968	0.0858772	0.495688	0.0518804	1.03662
Q571E4	Galns	-0.0411201	-0.0314422	0.00141096	0.0527081	0.0203338	-0.00461912	-0.0515981	-0.0136609	-0.00461078	-0.0123861	0.775189	-0.00777531	-1.0054
Q9D706	Rpap3	0.0474677	-0.06317	-0.00753736	0.0228305	-0.0684505	-0.0347524	0.00423861	-0.0624251	-0.000102282	-0.0403473	0.220746	-0.0402451	-1.02829
A2AV25	Fibcd1	-0.189765	0.02706	-0.0973496	0.0596242	0.0461707	-0.0256095	0.0859313	0.0384574	-0.0501077	0.0362375	0.237141	0.0863452	1.06168
O88456	Capns1	0.126207	-0.0410714	-0.0265384	-0.100743	0.362513	0.025104	-0.0292621	0.0386281	-0.0105364	0.0992458	0.331468	0.109782	1.07907
Q8JZW5	Sh2d5	-0.0644374	0.0606008	-0.0175824	0.175755	-0.0773301	0.0778756	-0.055285	0.100282	0.038584	0.0113857	0.708738	-0.0271983	-1.01903
Q93092	Taldo1	0.208059	0.109405	0.0486569	0.0691867	-0.00542402	0.0253158	0.1332	0.0179811	0.108827	0.0427682	0.209995	-0.0660586	-1.04685
Q99PD7	Slc24a3	-0.0205846	-0.0262036	0.00342417	-0.117026	0.037621	0.0494132	-0.03684	-0.179624	-0.0400975	-0.0323575	0.901272	0.00774002	1.00538
P61460	Depdc5	-0.0170207	-0.0175471	-0.0374475	-0.0594859	-0.0515695	0.0587659	0.126939	0.0830932	-0.0328753	0.0543072	0.102344	0.0871825	1.06229
Q8BYJ6	Tbc1d4	0.00375319	-0.108956	-0.0412574	0.00963354	0.200335	0.0882468	0.0230203	0.0810056	-0.0342066	0.0981519	0.0311126	0.132359	1.09608
Q8K1N4	Spats2	-0.0880895	-0.126162	-0.0336871	-0.0333352	0.0513921	0.0382667	-0.0657458	0.0230451	-0.0703185	0.0117395	0.0575776	0.082058	1.05853
Q9CWT3	Snx10	-0.0468507	0.0643039	-0.0127921	0.0155425	0.154385	-0.0744214	0.0686612	-0.00621939	0.0050509	0.0356014	0.603246	0.0305505	1.0214
Q3U5Q7	Cmpk2	-0.0265231	-0.0587573	-0.0353703	-0.0358119	0.00442648	0.00759554	0.0251441	-0.0134225	-0.0391157	0.00593591	0.00531978	0.0450516	1.03172
Q9CQY5	Magt1	-0.0431256	0.181261	-0.0944228	0.240598	-0.231126	0.301004	-0.167043	0.197751	0.0710776	0.0251462	0.779379	-0.0459313	-1.03235
Q9CYA0	Creld2	0.00573492	-0.00764894	0.0247235	-0.0347638	0.0518231	0.153968	-0.059896	0.0418096	-0.00298858	0.0469263	0.342125	0.0499148	1.0352
Q8R4X3	Rbm12	0.00673246	0.0027442	0.0315633	-0.0216489	-0.0919604	0.0711074	-0.0684371	0.0555215	0.00484777	-0.00844216	0.776345	-0.0132899	-1.00925
Q9Z247	Fkbp9	0.196498	-0.252186	0.147162	0.236103	-0.241481	0.0602069	-0.128412	-0.0959487	0.0818942	-0.101409	0.218107	-0.183303	-1.13548
P46735	Myo1b	-0.07795	-0.155753	-0.0985236	0.0168719	-0.0510879	-0.0221086	-0.18596	0.0283895	-0.0788386	-0.0576918	0.729461	0.0211468	1.01477
Q8CC21	Ttc19	-0.0288529	-0.0290208	-0.0527301	-0.0703835	0.048243	-0.00918627	-0.00468397	-0.00457525	-0.0452468	0.00744939	0.0233382	0.0526962	1.0372
Q9ERE8	Tlnrd1	-0.233666	-0.0402226	-0.116128	-0.0691781	-0.0524859	0.118583	-0.096828	0.0947137	-0.114799	0.0159957	0.106195	0.130795	1.0949
P63005	Pafah1b1	0.0155854	0.014071	-0.000845432	0.0253892	0.0053153	-0.0482135	0.0917068	0.00340795	0.01355	0.0130541	0.98758	-0.000495911	-1.00034
Q91VK1	Bzw2	-0.14939	-0.0466027	-0.12288	-0.0895543	-0.00171614	-0.0065732	-0.0997062	-0.0159011	-0.102107	-0.0309741	0.0681701	0.0711327	1.05054
Q9R1V6	Adam22	-0.147661	0.0935292	0.124485	-0.148967	-0.0229306	-0.0221915	-0.113038	-0.00793886	-0.0196536	-0.0415246	0.795333	-0.0218711	-1.01528
Q5SXA9	Wwc1	0.120435	-0.0531621	0.0220017	-0.0418687	-0.103549	-0.106492	-0.0485187	0.0162454	0.0118515	-0.0605786	0.195765	-0.0724301	-1.05149
Q3UE37	Ube2z	0.0684495	-0.103395	0.129753	-0.0417914	0.0731654	-0.0292182	0.0461936	-0.0483193	0.0132539	0.0104554	0.964839	-0.00279856	-1.00194
Q8VC66	Ssx2ip	-0.0139394	0.0910411	0.0529046	0.0423961	0.0746236	-0.0158753	0.184884	0.00313997	0.0431006	0.061693	0.72947	0.0185924	1.01297
O08715	Akap1	-0.0312467	-0.108592	0.0374265	0.108959	0.0353684	0.0580554	-0.0285068	0.0838265	0.00163674	0.0371859	0.53093	0.0355492	1.02495
Q9Z204	Hnrnpc	-0.0815816	-0.0437703	-0.104867	-0.0492349	-0.00262404	0.0907435	-0.00137472	-0.00767088	-0.0698636	0.0197685	0.0234739	0.089632	1.0641
Q8BZH4	Pogz	-0.133158	-0.0853562	0.0619931	-0.0359025	0.0174127	-0.0601792	0.0256772	-0.00357199	-0.048106	-0.00516534	0.400613	0.0429406	1.03021
Q8C2E7	Washc5	-0.0354295	-0.0169873	-0.0194488	0.0198684	0.0271077	0.0511355	0.01689	0.0426908	-0.0129993	0.034456	0.0183697	0.0474553	1.03344
Q8R574	Prpsap2	0.0699687	0.135894	0.0568261	0.104764	0.0782113	0.0629287	0.17109	0.0686173	0.0918634	0.0952117	0.918177	0.00334835	1.00232
P60761	Nrgn	-0.248793	0.105926	-0.142713	-0.0481687	-0.105819	0.106523	0.0326028	-0.288965	-0.0834372	-0.0639145	0.870899	0.0195227	1.01362
Q8CGC4	Lsm14b	-0.00639963	-0.0763841	-0.0239005	-0.0761647	0.028811	-0.0100045	-0.0437922	0.0432572	-0.0457122	0.00456786	0.108561	0.0502801	1.03547
P39429	Traf2	-0.120716	-0.136682	-0.00194979	-0.201179	-0.242232	-0.085916	-0.14213	0.0198398	-0.115132	-0.11261	0.971991	0.00252199	1.00175
P60904	Dnajc5	-0.0892205	-0.0665479	-0.101604	-0.12163	0.0539441	0.12696	-0.012651	-0.0290809	-0.0947506	0.0347931	0.0301359	0.129544	1.09395
O35657	Neu1	-0.000326633	-0.0807881	0.278471	0.185562	0.135401	0.203229	-0.144723	0.117186	0.0957296	0.0777733	0.878492	-0.0179563	-1.01252
Q8BHS8	Sybu	-0.00730848	0.0227571	-0.068604	-0.0414424	-0.0839028	0.101103	-0.0384793	0.0408511	-0.0236495	0.00489306	0.563741	0.0285425	1.01998
Q62073	Map3k7	-0.0681319	-0.0663047	-0.075171	-0.0207191	-0.0209012	0.0533967	-0.0142694	0.163644	-0.0575817	0.0454676	0.0913058	0.103049	1.07404
P97494	Gclc	0.015882	0.0201888	-0.0950809	-0.0418382	0.0139661	-0.0427327	-0.0344176	-0.0026679	-0.025212	-0.016463	0.786185	0.00874901	1.00608
O35381	Anp32a	-0.00106859	-0.0900006	-0.0142798	-0.0980916	-0.00350332	0.00753164	-0.0813861	-0.0437579	-0.0508602	-0.0302789	0.548548	0.0205812	1.01437
Q8K284	Gtf3c1	-0.0562654	-0.156382	0.0287747	0.0904803	-0.0717311	0.0752234	-0.0579219	0.0695252	-0.0233481	0.00377393	0.699551	0.027122	1.01898
Q91VL8	Terf2ip	-0.037971	0.0548062	-0.0812917	-0.0916152	-0.132128	0.0793328	-0.120604	-0.192847	-0.0390179	-0.0915616	0.475813	-0.0525436	-1.03709
P97823	Lypla1	0.0845933	-0.114109	0.0277686	-0.0338454	0.0321956	-0.0793548	-0.071713	0.0236831	-0.00889802	-0.0237973	0.7855	-0.0148993	-1.01038
A2ARP1	Ppip5k1	0.0109859	0.0613322	-0.0361915	-0.0219979	0.0120549	0.035625	0.0112138	0.0569959	0.00353217	0.0289724	0.347944	0.0254402	1.01779
Q9D855	Uqcrb	0.0511174	0.072392	0.0549159	0.0684686	0.00551939	0.128535	-0.0413632	-0.18216	0.0617235	-0.0223672	0.281672	-0.0840907	-1.06002
Q8BZ81	Lrrtm3	-0.051641	0.00807428	-0.151518	-0.122648	-0.0847592	0.017138	-0.12086	0.0176005	-0.0794332	-0.0427201	0.494512	0.0367131	1.02577
D4PHA7	Wscd2	0.00707102	-0.0813804	0.16323	0.0390706	-0.0181031	-0.0333343	0.0979266	-0.0931497	0.0319979	-0.0116651	0.524918	-0.043663	-1.03073
Q60996	Ppp2r5c	0.04884	0.152867	0.027925	-0.0246844	0.000257015	0.0312657	0.106678	-0.0777802	0.0512369	0.015105	0.523391	-0.0361319	-1.02536
Q80UP8	Slc20a2	0.0253434	-0.0865073	-0.0166326	0.0527329	-0.0483041	0.0393987	-0.00741243	0.0578685	-0.00626588	0.0103877	0.682047	0.0166535	1.01161
Q7TNR6	Igsf21	0.134062	-0.079988	0.0617061	0.0648618	0.0664439	0.0191026	-0.00487184	0.0379176	0.0451605	0.0296481	0.761252	-0.0155125	-1.01081
Q8CDM8	Fhip2a	-0.147785	-0.0970492	0.0720096	-0.0762706	-0.0068574	0.0470414	-0.0384107	0.0456443	-0.0622737	0.0118544	0.222281	0.0741282	1.05272
Q921I1	Tf	0.0803933	-0.00450659	0.0600753	-0.0975051	0.132394	0.213534	0.0470538	0.0131507	0.00961423	0.101533	0.178373	0.0919189	1.06579
Q8CIM7	Cyp2d26	-0.110498	-0.112712	-0.00445414	-0.0900645	-0.00197458	-0.0638137	-0.00264215	-0.0839429	-0.0794322	-0.0380933	0.259555	0.0413389	1.02907
Q9ERI2	Rab27a	-0.0894351	-0.0389628	0.214284	-0.0696788	0.0348697	0.0188947	-0.104807	-0.0277905	0.00405192	-0.0197084	0.773884	-0.0237603	-1.01661
O35728	Cyp4a14	-0.151885	0.0456595	-0.0261188	0.00571585	0.00884104	-0.0617032	0.0104165	-0.125028	-0.031657	-0.0418684	0.855625	-0.0102115	-1.0071
Q9DCI3	Stard3nl	-0.0861621	0.0981679	-0.105759	0.0455918	-0.00964594	0.0858655	-0.0474916	0.0755744	-0.0120404	0.0260756	0.548987	0.038116	1.02677
Q80U35	Arhgef17	-0.0769334	-0.018786	0.0055623	0.0247779	-0.0701823	-0.0112367	0.0271955	-0.0379653	-0.0163448	-0.0230472	0.831845	-0.00670242	-1.00466
Q3TIU4	Pde12	0.0156627	-0.0736585	0.195229	0.0322623	0.167105	-0.147995	0.109383	-0.146122	0.0423739	-0.00440717	0.659602	-0.0467811	-1.03296
P53798	Fdft1	-0.124346	-0.0479398	-0.106826	0.0443511	-0.0535007	0.110376	-0.110309	-0.0238395	-0.0586903	-0.0193183	0.539046	0.039372	1.02767
Q4U2R1	Herc2	0.0134234	0.0605235	0.0718141	0.045629	0.100573	0.0571704	0.11867	0.0975709	0.0478475	0.0934961	0.0454537	0.0456486	1.03215
Q3ULD5	Mccc2	-0.0198903	0.0741343	-0.0705028	0.174295	-0.115179	0.0938621	-0.110612	0.045157	0.0395091	-0.021693	0.451853	-0.061202	-1.04333
Q80TE0	Rpap1	0.0246663	0.0950818	-0.0817323	0.0733285	-0.0939832	0.10467	-0.0262589	-0.0453229	0.0278361	-0.0152237	0.485218	-0.0430598	-1.0303
P41216	Acsl1	-0.030911	0.0417342	-0.00638533	-0.0506635	-0.050262	-0.0139146	-0.0283561	-0.0225444	-0.0115564	-0.0287693	0.467381	-0.0172129	-1.012
Q8BI72	Cdkn2aip	0.0869164	-0.0873446	-0.0558419	-0.0525451	-0.0342164	0.0411763	-0.0179048	0.011375	-0.0272038	0.000107527	0.55269	0.0273113	1.01911
Q5U4C3	Scaf1	-0.0673089	-0.0254598	-0.116334	-0.0789971	-0.0152469	-0.0521169	-0.0869937	0.00330591	-0.0720251	-0.0377629	0.258296	0.0342622	1.02403
Q9JII6	Akr1a1	0.198626	0.133414	0.0263114	0.104542	-0.00457048	0.0642037	0.0832381	0.132186	0.115723	0.0687644	0.344627	-0.0469589	-1.03308
Q9D0R2	Tars1	0.081079	0.0359225	0.117163	0.112136	0.0714192	0.110713	0.0285783	0.0790792	0.0865753	0.0724475	0.595502	-0.0141277	-1.00984
P33175	Kif5a	0.0413728	-0.00957632	-0.0221334	-0.00339079	0.0231109	-0.08003	-0.0643582	-0.00184298	0.00156808	-0.0307801	0.307216	-0.0323482	-1.02268
P31750	Akt1	-0.117625	-0.133557	-0.114686	-0.123555	-0.127031	0.0131907	-0.0691352	0.0609422	-0.122356	-0.0305083	0.115546	0.0918474	1.06573
Q8BFU3	Rnf214	-0.0186448	-0.0583425	-0.0311007	-0.0256963	0.0521607	0.0134234	0.0903192	0.00300264	-0.0334461	0.0397265	0.0269978	0.0731726	1.05203
A2AJA9	Ajm1	0.0217414	0.064775	0.00994158	0.00741911	0.0410371	0.0499663	0.0135999	-0.00886869	0.0259693	0.0239336	0.917658	-0.00203562	-1.00141
Q9D2N9	Vps33a	0.0374312	-0.0127645	0.00373506	-4.24385e-05	-0.101598	0.0646586	0.0256448	0.00384188	0.00708985	-0.00186324	0.822736	-0.00895309	-1.00623
Q91X56	S1pr5	0.0200515	-0.0749269	0.110394	-0.0413098	-0.0368209	-0.194565	0.105299	0.122992	0.0035522	-0.000773668	0.961198	-0.00432587	-1.003
Q68FD9	Kiaa1549	-0.0223289	0.0477853	-0.00152254	0.0809579	0.0956664	0.0424409	0.0335135	0.0277781	0.0262229	0.0498497	0.437756	0.0236268	1.01651
Q0GNC1	Inf2	-0.0356393	-0.0878758	-0.0889068	-0.125105	-0.0437198	-0.0103021	0.172066	-0.0591044	-0.0843818	0.014735	0.160011	0.0991168	1.07112
Q8C4J7	Tbl3	0.0411677	-0.0882173	-0.0478263	-0.0817342	0.00397921	-0.0274129	0.039412	-0.146949	-0.0441525	-0.0327427	0.828482	0.0114098	1.00794
Q9CPY6	Gid4	-0.00834799	0.0598016	0.0487571	0.0742021	0.0743594	0.210061	-0.0669847	0.0741439	0.0436032	0.0728948	0.6503	0.0292916	1.02051
Q68FH0	Pkp4	-0.056993	-0.00574637	-0.0435166	0.0139947	-0.0100255	-0.0213428	0.000705242	-0.0303617	-0.0230653	-0.0152562	0.683142	0.00780916	1.00543
Q3TGW2	Eepd1	-0.0909324	-0.10993	0.0327945	-0.0291972	-0.0244412	-0.146997	0.0655379	-0.0869889	-0.0493162	-0.0482223	0.985052	0.00109386	1.00076
P59016	Vps33b	-0.0437169	0.0400023	-0.0485015	0.035749	0.0253015	0.0369067	0.0728459	0.0203099	-0.00411677	0.038841	0.181292	0.0429578	1.03022
Q60866	Pter	0.0266786	-0.0977778	0.00329351	-0.0256839	0.0520968	0.0952802	-0.0280747	0.00316954	-0.0233724	0.030618	0.208259	0.0539904	1.03813
Q9JJZ4	Ube2j1	0.0546947	-0.0145192	0.0309815	0.0195689	0.0734334	0.19325	0.0170083	0.105244	0.0226815	0.097234	0.134445	0.0745525	1.05303
Q9DCL2	Ciao2a	-0.00822878	0.0683513	-0.0665374	0.106391	-0.00915289	0.183471	0.0300984	0.264925	0.0249941	0.117336	0.27464	0.0923414	1.0661
Q8C7U1	N4bp3	-0.0725131	-0.0991626	-0.0511746	-0.00863218	0.0579219	-0.00250959	-0.0144773	0.00940275	-0.0578706	0.0125844	0.0308901	0.0704551	1.05005
Q60597	Ogdh	0.114451	0.0659318	0.114433	0.0791783	0.0615516	0.0441213	0.026485	0.0654292	0.0934985	0.0493968	0.0309916	-0.0441017	-1.03104
Q9JJG0	Tacc2	-0.328545	-0.538105	0.199103	0.998916	-0.586021	-0.484322	-0.246366	-0.151105	0.0828421	-0.366954	0.284889	-0.449796	-1.36585
O55013	Trappc3	-0.027267	-0.0805736	-0.0496526	-0.0220542	0.0623851	-0.0418983	0.00746298	-0.090981	-0.0448868	-0.0157578	0.458353	0.029129	1.0204
Q8R3T5	Stxbp6	0.0106759	0.116419	0.022716	0.00682116	-0.053555	0.0357556	0.01477	-0.0230927	0.0391581	-0.00653052	0.214971	-0.0456886	-1.03218
Q9WVJ3	Cpq	0.2087	-0.12727	0.0765901	0.0259318	-0.102111	0.0147204	-0.10169	0.0909696	0.0459878	-0.0245278	0.437509	-0.0705156	-1.05009
Q9CQ06	Mrpl24	0.0179362	-0.0157781	-0.0463996	0.000436306	-0.0478454	-0.0149331	-0.017118	-0.0324321	-0.0109513	-0.0280821	0.327024	-0.0171309	-1.01194
B2RPY5	Gpr161	0.00924444	-0.0106835	-0.0557723	0.011457	-0.00183058	-0.0136456	0.042706	0.0137982	-0.0114386	0.010257	0.317378	0.0216956	1.01515
Q9D8B3	Chmp4b	-0.0469975	0.139991	0.0548806	0.0744357	0.120007	0.11129	0.00939035	0.0470071	0.0555775	0.0719235	0.740875	0.016346	1.01139
Q9CWW6	Pin4	0.0393662	0.154486	-0.0862794	0.020577	0.0415893	0.0821977	-0.0146298	-0.0412393	0.0320375	0.0169795	0.801371	-0.015058	-1.01049
Q9D8Y1	Tmem126a	0.0171762	-0.0786185	-0.0366921	-0.0510898	0.0403113	-0.105955	-0.148404	-0.145888	-0.0373061	-0.0899837	0.339145	-0.0526776	-1.03719
Q5PR73	Diras2	0.0843177	-0.00149012	0.0327153	0.0587554	0.0268579	0.0541358	0.130301	0.11014	0.0435746	0.0803587	0.272456	0.0367842	1.02582
Q9EQP2	Ehd4	0.196527	0.0345931	0.0475888	0.0557818	-0.0871863	-0.00305796	-0.157562	-0.0598235	0.0836227	-0.0769074	0.0185237	-0.16053	-1.1177
P12657	Chrm1	-0.0707164	0.142041	-0.0493703	0.0795808	0.0992255	0.0677323	-0.00771189	0.130434	0.0253837	0.0724199	0.46347	0.0470362	1.03314
Q9D4F8	Tubgcp4	-0.0233073	-0.0358253	-0.0193696	-0.0351348	0.0952067	0.00728464	0.0724044	0.0816016	-0.0284092	0.0641243	0.0155657	0.0925336	1.06624
Q3V132	Slc25a31	-0.00636721	-0.014811	-0.044868	-0.0246053	0.0503621	0.0581794	-0.000869274	0.052691	-0.0226629	0.0400908	0.0116496	0.0627537	1.04446
Q8BG32	Psmd11	0.0638814	0.013823	0.0359111	0.0784287	-0.00183725	-0.0850921	0.0165648	0.0567794	0.0480111	-0.00339627	0.1906	-0.0514073	-1.03628
F8VQB6	Myo10	0.0788407	-0.0953345	0.139394	-0.00778913	0.0481563	-0.0325179	0.046802	-0.0837121	0.0287778	-0.00531793	0.597228	-0.0340958	-1.02391
Q922V4	Plrg1	0.0130343	0.0522323	-0.0467143	0.097219	-0.0784678	-0.000326633	-0.0505004	-0.0367293	0.0289428	-0.0415061	0.10246	-0.0704489	-1.05004
Q9CQU0	Txndc12	-0.0595679	0.0806832	-0.0377011	0.236191	-0.118426	0.185463	-0.0397744	0.200931	0.0549014	0.0570486	0.984382	0.0021472	1.00149
Q9QYR6	Map1a	-0.0218301	0.0207744	-0.00652266	-0.0139432	0.00604677	0.00278997	0.109223	-0.0129523	-0.00538039	0.0262768	0.348283	0.0316572	1.02219
Q3UHL1	Camkv	-0.0615306	-0.0417457	0.105945	0.0171056	0.108335	0.0423684	0.0546508	0.0741134	0.00494361	0.0698669	0.184515	0.0649233	1.04603
P54818	Galc	-0.0631785	0.0482888	-0.0284066	-0.046104	-0.0307508	-0.00904799	-0.0576921	0.0165992	-0.0223501	-0.0202229	0.944748	0.00212717	1.00148
Q9DBR2	Fam13c	-0.106073	-0.025785	0.0217395	0.04036	-0.0185552	0.0473466	0.0561099	0.0932689	-0.0174396	0.0445426	0.17836	0.0619822	1.0439
D3YXJ0	Dgkh	0.124281	0.121232	0.164367	0.106411	0.0747886	0.0227094	0.141031	0.0483813	0.129073	0.0717275	0.106937	-0.0573454	-1.04055
Q810B8	Slitrk4	-0.00910139	-0.196565	0.0110621	0.034514	0.348508	0.000690937	0.132919	0.00381041	-0.0400226	0.121482	0.156417	0.161505	1.11845
Q8K0S0	Phyhip	-0.0356193	0.0261025	-0.0193353	0.0267663	-0.0798612	0.0235868	0.0214839	-0.0338941	-0.000521421	-0.0171711	0.595672	-0.0166497	-1.01161
E9Q5C9	Nolc1	-0.027225	0.0603833	0.204128	-0.0928569	-0.000244617	-0.000684261	0.0896697	-0.0136342	0.0361073	0.0187767	0.813278	-0.0173306	-1.01209
O88452	Stc2	0.0327363	0.0296292	0.0250068	-0.110687	0.00868368	-0.0423923	0.0341544	0.265319	-0.00582862	0.0664413	0.393679	0.0722699	1.05137
Q9CWS0	Ddah1	0.0954623	0.0491633	-0.172874	-0.0558438	-0.14529	0.0325332	0.00158739	0.0170369	-0.021023	-0.0235331	0.97363	-0.00251007	-1.00174
Q3U1F9	Pag1	-0.0753398	0.0275617	-0.0346627	0.0803533	0.026937	0.0422425	0.0397754	0.0869517	-0.000521898	0.0489767	0.251006	0.0494986	1.03491
Q6IMP4	Panx2	-0.0904126	-0.105422	-0.106958	-0.111454	-0.0426936	-0.0297532	0.0564446	-0.0500426	-0.103562	-0.0165112	0.0364222	0.0870504	1.0622
Q99P31	Hspbp1	0.0551286	0.0900578	0.0658851	0.0501466	0.0163016	0.0892091	-0.0166593	-0.0305123	0.0653045	0.0145848	0.153	-0.0507197	-1.03578
P83940	Eloc	-0.189975	-0.0748286	-0.0954747	-0.029407	0.040832	0.00158358	-0.058001	-0.106575	-0.0974214	-0.0305402	0.203618	0.0668812	1.04745
P81122	Irs2	0.0411391	-0.0237622	0.106089	0.112684	0.0635362	0.144376	0.0242944	0.0479875	0.0590374	0.0700486	0.798791	0.0110111	1.00766
Q9R0D8	Wdr54	0.0558839	0.0522256	0.0282702	0.0718484	0.00131178	0.00482035	0.0458159	0.101202	0.052057	0.0382874	0.611381	-0.0137696	-1.00959
Q9D6M3	Slc25a22	-0.00252581	-0.0163884	0.0357785	-0.00936747	0.127348	0.0450149	0.0432076	-0.0380416	0.00187421	0.0443823	0.304621	0.0425081	1.0299
P01626	-	-0.514457	-0.208986	-0.311783	-0.444866	-0.267674	-0.0785575	-0.0707822	0.628175	-0.370023	0.0527904	0.118107	0.422813	1.34054
Q9CZ13	Uqcrc1	0.131149	0.0208869	0.0748582	0.0494475	0.0546403	-0.0370374	0.0720468	-0.115167	0.0690854	-0.00637937	0.19172	-0.0754647	-1.0537
Q8R1S4	Mtss1	0.0441432	-0.07972	-0.0207763	-0.0818315	-0.0830112	-0.0959783	-0.0811439	0.0789723	-0.0345461	-0.0452902	0.841223	-0.0107441	-1.00748
P11531	Dmd	0.0472779	0.027226	0.0286899	0.0378938	-0.0250611	-0.0192657	-0.0414529	0.0477424	0.0352719	-0.00950933	0.104344	-0.0447812	-1.03153
O35495	Cdk14	-0.0367818	-0.0688062	0.0205178	-0.0982404	0.0628476	-0.0379109	0.114636	-0.0832057	-0.0458276	0.0140917	0.30401	0.0599194	1.04241
O35136	Ncam2	0.130401	0.0291076	0.0359445	0.114069	-0.10996	-0.052258	-0.0595431	-0.0138049	0.0773804	-0.0588915	0.00696678	-0.136272	-1.09906
Q499E5	Stox2	-0.116671	-0.220654	-0.0274253	0.00231504	0.00235605	-0.00538492	-0.0389361	-0.0450988	-0.0906088	-0.0217659	0.265692	0.0688429	1.04888
Q8C3B8	Rft1	0.0384259	0.0453229	0.0531688	0.119835	0.0198646	-0.0192351	0.0188498	0.0805087	0.0641882	0.024997	0.210088	-0.0391912	-1.02754
Q8VDM4	Psmd2	-0.00900507	-0.0109334	0.00534868	0.00675726	0.0355153	-0.0544133	0.0425439	-0.091825	-0.00195813	-0.0170448	0.682966	-0.0150867	-1.01051
Q8BHL5	Elmo2	-0.0243392	0.0431752	0.0531955	0.0221944	-0.0187516	-0.00630903	0.0926242	0.0326781	0.0235565	0.0250604	0.962341	0.00150394	1.00104
Q3UIL6	Plekha7	0.0180678	0.0787358	0.133063	0.247859	0.0565524	0.0500884	0.305354	0.352818	0.119431	0.191203	0.479455	0.0717716	1.05101
O88737	Bsn	-0.0179286	0.0112481	-0.0207696	0.0658288	0.0312934	-0.0115523	0.0525889	-0.0413365	0.00959468	0.00774837	0.951547	-0.00184631	-1.00128
Q8CCB4	Vps53	-0.00306845	0.0201058	0.0307975	0.0671697	0.0536933	0.0707955	0.038713	-0.0148301	0.0287511	0.0370929	0.736338	0.00834179	1.0058
Q5XG73	Acbd5	-0.191174	0.144409	-0.225307	-0.0677152	-0.0558619	0.172048	-0.0746169	0.0379701	-0.0849469	0.0198848	0.34395	0.104832	1.07537
Q9DD18	Dtd1	0.072207	0.171208	0.031898	-0.00650168	0.162279	0.140238	0.132183	0.104505	0.0672028	0.134801	0.174886	0.0675983	1.04797
Q640R3	Hepacam	-0.051127	-0.00565958	0.059855	-0.0116773	-0.0710845	-0.042973	-0.042213	0.0238938	-0.0021522	-0.0330942	0.35124	-0.030942	-1.02168
Q8BHG1	Nrdc	0.0129151	0.0181298	-0.0220819	0.0104909	-0.0388646	-0.00399542	0.0132747	0.0593066	0.0048635	0.00743031	0.913931	0.00256681	1.00178
Q9WV35	Apobec2	0.0360913	-0.0691199	-0.0353799	0.123276	-0.0373292	0.0200429	0.102907	0.0899272	0.0137169	0.0438869	0.595605	0.03017	1.02113
Q9CZP7	Cdc37l1	-0.154795	-0.054709	-0.0402141	-0.0184979	-0.115245	-0.0724339	-0.106071	-0.0906806	-0.067054	-0.0961077	0.415664	-0.0290537	-1.02034
O70252	Hmox2	-0.140397	0.015594	-0.444271	-0.0777841	0.0855622	0.122749	-0.267231	-0.359088	-0.161714	-0.104502	0.729435	0.0572124	1.04045
Q7TMI3	Uhrf2	-0.236503	-0.153919	-0.0938916	-0.125562	-0.0458684	-0.0614486	-0.0246224	-0.0842767	-0.152469	-0.054054	0.0410376	0.0984149	1.0706
Q71M36	Cspg5	0.103438	0.118571	0.0848308	0.0865865	-0.0586934	0.0354199	0.0107951	0.109447	0.0983565	0.0242422	0.120074	-0.0741143	-1.05271
Q3UR70	Tgfbrap1	-0.0746608	-0.166021	0.037992	-0.10181	-0.113354	-0.0468535	0.0375056	-0.0513272	-0.0761249	-0.0435073	0.560518	0.0326176	1.02287
A6H6A9	Rabgap1l	-0.0383401	0.0829444	0.0176225	0.0449824	0.0164304	0.0188098	0.0127034	0.0555482	0.0268023	0.0258729	0.974601	-0.000929356	-1.00064
Q9D287	Bcas2	-0.0814986	0.0189443	0.0696483	-0.0275817	-0.00966883	-0.0320849	-0.06457	-0.0414491	-0.00512195	-0.0369432	0.408652	-0.0318213	-1.0223
Q3UHD6	Snx27	0.0452056	0.0770431	-0.00580359	0.0172515	-0.0208354	-0.079062	-0.0488143	-0.0301223	0.0334241	-0.0447085	0.0142535	-0.0781326	-1.05565
O54991	Cntnap1	0.00644922	0.0619168	0.00239897	0.00113535	0.00527525	0.0165391	0.106262	0.0191073	0.0179751	0.0367959	0.525095	0.0188208	1.01313
Q8CDJ3	Atg14	-0.0165877	0.0057168	0.0575004	0.104828	0.0497298	0.0678315	-0.0285459	0.124038	0.0378644	0.0532634	0.724416	0.015399	1.01073
O70443	Gnaz	-0.0247827	0.0139155	-0.0523276	-0.00912142	-0.0315528	0.00154066	0.0292363	-0.0970473	-0.018079	-0.0244558	0.843838	-0.00637674	-1.00443
Q8R1G2	Cmbl	-0.110804	-0.151051	-0.075748	-0.146519	0.00737238	0.0821147	-0.0443072	0.15083	-0.121031	0.0490024	0.0213165	0.170033	1.12508
Q80TA9	Epg5	-0.081636	-0.0363688	-0.0643353	-0.0618529	0.0907664	0.0538297	0.0411773	0.0560527	-0.0610483	0.0604565	0.000149052	0.121505	1.08787
O08648	Map3k4	-0.0200496	0.000477314	-0.00548029	-0.0478358	0.0366588	0.00194597	0.0571818	-0.0289407	-0.0182221	0.0167115	0.173901	0.0349336	1.02451
Q8VDU5	Snrk	-0.0327821	-0.0136895	-0.108669	-0.0591531	-0.0732818	0.0594249	0.00816774	0.0207314	-0.0535734	0.00376058	0.153636	0.0573339	1.04054
Q8R1B0	Stac2	0.0442138	-0.0277944	0.0301995	0.0446582	0.159031	0.0784659	0.145615	0.0207925	0.0228193	0.100976	0.0889812	0.0781569	1.05567
Q9D0I4	Stx17	0.00427294	-0.046804	-0.100934	-0.0406604	0.0205741	0.0146394	-0.0314775	-0.01648	-0.0460312	-0.00318599	0.148215	0.0428452	1.03014
Q6PD24	Ankrd13d	-0.0733466	-0.00729322	-0.0227704	-0.0424819	-0.0164094	0.0271935	0.0088172	0.116308	-0.036473	0.0339773	0.0879138	0.0704503	1.05004
Q3V038	Ttc9	-0.00184965	0.0149865	-0.0541234	-0.0566859	-0.0213552	-0.0241561	-0.00508738	-0.110959	-0.0244181	-0.0403893	0.615488	-0.0159712	-1.01113
Q80UW2	Fbxo2	0.0229726	0.173176	-0.00354815	0.00492525	0.0722232	0.0180173	0.128086	0.0414844	0.0493815	0.0649526	0.759144	0.0155711	1.01085
Q91YR9	Ptgr1	-0.129972	0.0397267	-0.0113263	0.0988297	0.119836	0.104891	-0.185046	0.0804534	-0.000685453	0.0300338	0.737741	0.0307193	1.02152
P97452	Bop1	-0.238611	-0.0775981	-0.136479	0.00116205	-0.063828	-0.0345149	-0.180518	0.0567126	-0.112881	-0.055537	0.446012	0.0573444	1.04055
B9EKI3	Tmf1	-0.0383992	-0.157166	-0.00781775	-0.102078	-0.0473971	-0.0906892	0.044415	-0.0660911	-0.0763652	-0.0399406	0.444766	0.0364246	1.02557
P98200	Atp8a2	0.0305896	-0.0537324	0.00969172	-0.0328736	-0.0546622	0.0140109	0.0161119	-0.0442996	-0.0115812	-0.0172098	0.841182	-0.00562859	-1.00391
Q9Z1S8	Gab2	0.0228372	0.182322	0.0442462	0.130797	0.0554862	0.145175	0.0578799	0.104642	0.0950506	0.0907958	0.925163	-0.00425482	-1.00295
Q62179	Sema4b	0.111101	-0.00668192	0.0898423	0.017839	0.0245423	-0.0805039	0.0676122	-0.0533805	0.053025	-0.0104325	0.204167	-0.0634575	-1.04497
Q91XE8	Tmem205	0.0440516	-0.154755	-0.0214248	0.0047183	-0.154592	-0.111369	-0.219913	0.00173616	-0.0318525	-0.121034	0.210045	-0.0891819	-1.06377
Q3UH68	Limch1	0.0169415	0.0496125	0.0329986	0.04386	-0.0264401	0.00282335	-0.0213971	0.0449214	0.0358531	-2.31265e-05	0.111948	-0.0358763	-1.02518
A4Q9F0	Ttll7	0.0407186	0.113204	0.152658	-0.149684	0.200586	0.0306458	0.204893	0.0346026	0.0392239	0.117682	0.385029	0.0784578	1.05589
P97326	Cdh6	-0.107423	-0.100755	0.105104	0.015429	9.10759e-05	-0.026691	-0.135796	0.140373	-0.0219114	-0.0055058	0.836884	0.0164056	1.01144
Q91WK0	Lrrfip2	-0.0617518	0.0303731	-0.0658803	-0.0151877	-0.0409474	0.0858865	-0.0191865	0.0327048	-0.0281117	0.0146143	0.285416	0.042726	1.03006
P20917	Mag	0.106431	-0.0480037	0.116607	-0.0627093	-0.102627	-0.159564	0.149698	0.10814	0.0280812	-0.00108838	0.759872	-0.0291696	-1.02042
Q9D0K2	Oxct1	0.0466504	0.0242124	-0.031075	0.106595	-0.0344911	0.0196748	0.0227351	0.0251384	0.0365956	0.0082643	0.41971	-0.0283313	-1.01983
Q9R0C8	Vav3	-0.0491061	0.00170374	-0.00808191	0.0527501	-0.0391202	0.0736299	0.00804472	0.0143199	-0.000683546	0.0142186	0.649863	0.0149021	1.01038
Q80Y50	Camta2	0.0348239	0.0231032	0.0123277	-0.0258126	-0.00291777	0.0275435	0.154023	0.00209284	0.0111105	0.0451853	0.436343	0.0340748	1.0239
Q3UQU0	Brd9	-0.128503	0.0253015	-0.0534425	0.0449891	0.124082	-0.0267539	0.00789785	0.131929	-0.0279138	0.0592887	0.174305	0.0872025	1.06231
O88696	Clpp	0.036695	0.0968776	-0.0553031	0.0463729	0.0815263	0.0910487	0.0229383	-0.0774951	0.0311606	0.0295045	0.974711	-0.00165606	-1.00115
Q91ZJ5	Ugp2	0.0595822	0.149218	0.147632	0.0904813	0.0576072	0.0173802	0.119852	-0.00531816	0.111728	0.0473802	0.119827	-0.0643482	-1.04561
Q9Z0Y1	Dctn3	0.0254674	0.0876107	0.0505672	0.0750299	0.0465884	0.0142446	0.098722	-0.0674748	0.0596688	0.02302	0.38422	-0.0366488	-1.02573
Q9QWF0	Chaf1a	-0.223075	0.0414701	-0.0962892	-0.0982528	-0.0659814	0.0273061	-0.0682168	-0.11965	-0.0940368	-0.0566356	0.574597	0.0374012	1.02626
Q80TL4	Phf24	0.0316119	0.0498748	0.041451	-0.02665	0.124386	0.0557017	0.119502	-0.0337119	0.0240719	0.0664694	0.353418	0.0423975	1.02982
Q9Z103	Adnp	0.181455	0.172828	0.187088	0.168373	-0.141323	-0.145957	-0.110481	-0.1224	0.177436	-0.13004	1.66932e-06	-0.307476	-1.23754
Q5SQM0	Eml6	-0.0772567	-0.0228724	-0.115159	-0.0387702	-0.0281434	-0.00111532	-0.0636811	0.00978041	-0.0635145	-0.0207899	0.1587	0.0427246	1.03006
E9Q5K4	Cyp2c23	-0.0127463	0.0321717	-0.0700898	-0.0247569	0.0889945	-0.0251555	-0.0416474	-0.0426965	-0.0188553	-0.00512624	0.731893	0.0137291	1.00956
Q8R1A4	Dock7	0.0357013	-0.0775609	0.127493	0.102445	0.0225263	0.0431342	-0.0937667	0.0662465	0.0470197	0.00953507	0.543488	-0.0374846	-1.02632
A8C756	Thada	-0.057219	-0.0455308	0.108672	0.0517097	-0.130495	-0.0824876	-0.0657458	0.0868592	0.0144079	-0.0479672	0.351163	-0.0623751	-1.04418
Q8R127	Sccpdh	0.0768676	-0.0894475	0.0617242	-0.105404	0.173163	-0.0226846	0.0733018	-0.0641837	-0.014065	0.0398991	0.480274	0.0539641	1.03811
Q8BH70	Fbxl4	-0.0319848	-0.0340676	0.0359139	-0.0621915	0.0109601	-0.0454412	0.00393915	-0.0243068	-0.0230825	-0.0137122	0.718579	0.00937033	1.00652
P70347	Tank	1.00418	0.210121	1.0254	0.331432	0.159382	0.0176845	0.0421338	-0.0676398	0.642785	0.0378902	0.0649493	-0.604895	-1.52087
Q8BZM1	Glmn	-0.042438	0.108616	0.0588851	0.134648	0.0667644	0.108065	0.0163741	0.210119	0.0649278	0.100331	0.555629	0.0354028	1.02484
Q8BIP0	Dars2	-0.0334239	-0.0263705	0.0357471	-0.0221953	0.0353713	0.0995355	0.0254722	0.0752044	-0.0115607	0.0588958	0.0243275	0.0704565	1.05005
Q8VBV3	Exosc2	0.0178676	-0.0112615	-0.0499587	-0.0414338	-0.013536	0.00757551	-0.0120826	0.106005	-0.0211966	0.0219905	0.243631	0.0431871	1.03039
Q9CRT8	Xpot	-0.0810924	0.00321817	-0.111794	0.0133824	-0.0339856	0.00836611	-0.0648923	0.055366	-0.0440714	-0.00878644	0.418062	0.035285	1.02476
P41105	Rpl28	-0.13818	-0.157891	-0.0069747	0.0417762	-0.0349364	0.0467772	0.0565133	0.035193	-0.0653174	0.0258868	0.160604	0.0912042	1.06526
Q9D379	Ephx1	0.189879	-0.0620265	0.167432	-0.0141082	-0.0547872	-0.0446906	-0.0239205	-0.0598626	0.0702941	-0.0458152	0.164407	-0.116109	-1.08381
Q9Z351	Kcnq2	0.0277114	-0.0103002	0.0250077	0.0463996	0.0425477	-0.0536542	0.066956	0.0743508	0.0222046	0.0325501	0.761547	0.0103455	1.0072
E9PV24	Fga	-0.045939	0.381139	-0.288356	-0.372496	0.259598	0.188987	0.19603	-0.365673	-0.081413	0.0697358	0.524286	0.151149	1.11045
P17918	Pcna	0.0708385	-0.019568	0.0585294	-0.0418115	0.0290265	0.0965552	-0.00652838	0.000137806	0.0169971	0.0297978	0.738828	0.0128007	1.00891
Q64689	St8sia3	-0.0747304	-0.0400491	-0.0770926	-0.00287104	-0.0549712	-0.0520711	-0.085094	0.0701871	-0.0486858	-0.0304873	0.659168	0.0181985	1.01269
Q5M8N4	Sdr39u1	0.229779	-0.128011	-0.0371232	-0.0569339	-0.0485044	-0.122375	-0.0753694	-0.0125241	0.00192761	-0.0646932	0.466699	-0.0666208	-1.04726
Q8CJF7	Ahctf1	-0.0190425	-0.0676475	0.0104766	0.0130792	0.0231833	0.0800214	-0.00964403	0.00455809	-0.0157835	0.0245297	0.188785	0.0403132	1.02834
B5TVM2	Ildr2	0.0196815	-0.0142446	-0.0487666	0.0524383	-0.00935888	0.0390391	-0.0342593	0.0182405	0.00227714	0.00341535	0.967899	0.00113821	1.00079
Q8VED2	Bloc1s4	0.180459	0.0761685	0.105134	0.122323	0.139581	0.105944	0.0606761	0.0611606	0.121021	0.0918405	0.355991	-0.0291805	-1.02043
Q9Z1P7	Kank3	0.00152636	-0.00362539	-0.0209813	-0.0781837	0.0826926	0.0877347	0.135335	-0.0256028	-0.025316	0.07004	0.0608619	0.095356	1.06833
Q8R189	Mmd2	-0.0234036	-0.040648	-0.100242	0.0216517	0.0554032	0.00108481	0.0742345	-0.153427	-0.0356605	-0.00567603	0.627232	0.0299845	1.021
Q9CX98	Cyp2u1	0.0357842	0.108454	0.0236659	0.0515008	0.0978446	0.0617089	0.0889678	0.0535064	0.0548513	0.0755069	0.384146	0.0206556	1.01442
Q8VEJ9	Vps4a	-0.0588326	-0.0740628	0.00607729	-0.0337758	-0.032083	-0.0148988	-0.00171232	0.0258508	-0.0401485	-0.00571084	0.163669	0.0344377	1.02416
Q99MN1	Kars1	-0.0131154	0.0696597	-0.022203	-0.0109487	0.141018	0.0584445	-0.0251803	0.0596452	0.00584817	0.0584819	0.245872	0.0526338	1.03716
Q9CYV5	Tmem135	0.0039134	-0.0311093	0.0248818	-0.100811	0.029057	0.0404124	-0.0829787	0.0329003	-0.0257814	0.00484776	0.475805	0.0306292	1.02146
Q8BGB7	Enoph1	0.00954676	0.0112805	0.0210166	0.0755544	-0.0112386	-0.0838428	0.0678458	0.028234	0.0293496	0.000249624	0.460037	-0.0290999	-1.02038
Q91YE7	Rbm5	-0.0145411	-0.0441108	-0.0205712	-0.048944	0.00488234	0.0898709	-0.105204	-0.0159097	-0.0320418	-0.00659013	0.574853	0.0254517	1.0178
Q99KK9	Hars2	0.145353	0.120656	0.0447221	-0.0193868	-0.0220733	0.0343642	-0.0156035	-0.0291953	0.0728362	-0.00812697	0.116259	-0.0809631	-1.05772
Q04750	Top1	0.00459528	-0.0819926	-0.0275064	-0.0616126	-0.0710053	0.055985	0.00514174	-0.0162759	-0.0416291	-0.00653863	0.325304	0.0350904	1.02462
Q8C0L0	Tmx4	0.168437	0.0480418	0.0675206	0.18411	0.0893655	0.0253425	0.0628304	0.0998845	0.117028	0.0693557	0.27731	-0.0476718	-1.0336
Q99M28	Rnps1	0.0282598	0.0709672	-0.039597	0.129492	0.13092	0.138197	0.0446639	0.0820327	0.0472806	0.0989535	0.271929	0.0516729	1.03647
P50396	Gdi1	0.060041	0.0311236	0.0514054	0.0194545	0.0490804	0.0411201	0.0412145	0.0262666	0.0405061	0.0394204	0.921545	-0.00108576	-1.00075
Q9R1E6	Enpp2	0.51148	-0.318381	0.48522	0.0368152	-0.259975	-0.0151753	-0.267032	-0.0128512	0.178784	-0.138758	0.210834	-0.317542	-1.24621
Q8BHN0	Ppm1l	-0.0751166	-0.0786853	0.0543628	0.0366902	0.0246234	0.0680604	0.0136027	0.0595908	-0.0156872	0.0414693	0.209501	0.0571566	1.04041
F6W8I0	Yjefn3	-0.121968	0.0809245	-0.0366015	-0.038096	-0.069097	0.109569	0.0790849	0.144831	-0.0289352	0.066097	0.181976	0.0950322	1.06809
Q9WU79	Prodh	0.0573459	-0.0416551	-0.0360351	-0.101702	-0.072454	-0.00891352	-0.0413737	-0.0163112	-0.0305116	-0.0347631	0.911153	-0.00425148	-1.00295
P15388	Kcnc1	0.0232568	0.00643396	-0.0586495	0.065846	0.0324397	0.04847	0.0552478	-0.0397706	0.00922179	0.0240967	0.675939	0.0148749	1.01036
Q0V8T9	Cntnap5a	0.0284591	-0.143555	-0.092361	-0.00233698	-0.181077	-0.0676026	-0.159975	-0.0563312	-0.0524485	-0.116246	0.258404	-0.063798	-1.04521
Q61361	Bcan	0.127288	0.0913329	0.0568795	0.0492969	-0.023191	-0.0711389	0.0465169	0.0546689	0.0811994	0.00171399	0.0725445	-0.0794854	-1.05664
Q05793	Hspg2	0.512287	0.390525	-0.101564	-0.0209718	-0.478179	0.0599704	-0.222242	-0.449655	0.195069	-0.272527	0.0556758	-0.467596	-1.3828
Q8CCP0	Nemf	-0.121726	0.0688663	-0.120115	0.113077	0.038094	0.0574241	-0.0187888	0.130145	-0.0149744	0.0517185	0.38418	0.0666928	1.04731
Q8K1S1	Lgi4	0.130988	0.163002	0.146278	0.186772	0.0901237	0.0163827	0.190956	0.111745	0.15676	0.102302	0.229999	-0.0544581	-1.03847
P21126	Ubl4a	0.0894437	0.137742	0.150863	0.133959	0.0820594	0.0121503	-0.0350213	0.105823	0.128002	0.0412529	0.0679734	-0.0867491	-1.06197
Q9JI78	Ngly1	0.00472021	0.0024848	-0.00233984	0.027	-0.094789	-0.0859704	-0.0834785	0.0432343	0.00796628	-0.0552509	0.149382	-0.0632172	-1.04479
Q6PHZ5	Rbm15b	-0.013577	-0.193652	0.193085	-0.151112	0.220355	-0.189372	0.0300641	-0.14385	-0.0413139	-0.0207007	0.876957	0.0206132	1.01439
Q9CZX9	Emc4	0.037333	-0.000321865	0.0914912	0.0801854	-0.0175767	0.0843415	-0.000450611	0.0467925	0.0521719	0.0282767	0.473751	-0.0238953	-1.0167
Q99N64	Gmcl2	0.152001	0.0744157	-0.00289392	0.140007	-0.0448384	0.0698228	0.232357	0.087749	0.0908825	0.0862725	0.947862	-0.00461006	-1.0032
Q8CGF6	Wdr47	-0.0489182	-0.016293	0.0243821	0.0368953	0.0744672	0.0548854	0.06461	0.0669484	-0.000983477	0.0652277	0.0403374	0.0662112	1.04696
P34152	Ptk2	0.00027895	0.0555291	0.0629172	0.0545201	0.059402	0.0190072	0.0979018	0.0598979	0.0433114	0.0590522	0.494875	0.0157409	1.01097
Q9QWI6	Srcin1	0.0420089	0.042419	0.00647211	0.0474849	0.0316777	0.0246825	0.0474401	0.0350366	0.0345962	0.0347092	0.991947	0.00011301	1.00008
Q8R4R6	Nup35	-0.049931	-0.00241518	-0.0917525	-0.077353	-0.148981	0.0478759	-0.130188	-0.106081	-0.0553629	-0.0843432	0.585635	-0.0289803	-1.02029
Q5FW85	Ecm2	-0.226803	-0.407635	-0.206697	-0.38527	-0.267637	-0.23819	-0.140388	-0.0442424	-0.306601	-0.172614	0.115332	0.133987	1.09732
Q9QYS9	Qki	0.0756125	0.0242534	0.0813603	0.074491	-0.115263	-0.113715	-0.0377421	0.0564008	0.0639293	-0.0525796	0.0582877	-0.116509	-1.08411
Q6VN19	Ranbp10	0.0325866	0.183277	0.0190835	0.175733	0.0618882	0.154535	0.0624547	0.185566	0.10267	0.116111	0.814787	0.0134411	1.00936
P10107	Anxa1	0.00279856	-0.0458617	0.119329	0.055634	-0.0497994	0.0941548	-0.0158944	0.0866542	0.032975	0.0287788	0.936777	-0.00419617	-1.00291
Q8BGT5	Gpt2	-0.118522	-0.129743	-0.0852914	-0.0578055	0.0338416	-0.00548887	0.0335479	0.00309706	-0.0978405	0.0162494	0.0019161	0.11409	1.08229
Q8VEH8	Erlec1	0.00167322	-0.0496974	-0.0179181	-0.10503	-0.037333	-0.0700946	-0.0844388	-0.00261164	-0.042743	-0.0486195	0.849493	-0.00587654	-1.00408
Q8C0Q9	Rapgef5	-0.0581126	-0.0372005	-0.11553	-0.126251	0.089231	-0.043962	0.0233045	0.0640655	-0.0842736	0.0331597	0.0198163	0.117433	1.0848
P97333	Nrp1	-0.145457	-0.0429044	-0.0411525	-0.0640988	0.127766	-0.0114713	0.0184197	-0.022613	-0.0734031	0.0280254	0.0575354	0.101429	1.07284
Q9QXM1	Jmy	-0.0868602	-0.0918288	-0.00770044	-0.0709586	-0.0191789	-0.0498176	-0.025475	0.0885882	-0.064337	-0.0014708	0.143535	0.0628662	1.04454
Q99KP6	Prpf19	-0.258694	-0.166613	-0.154832	-0.10532	-0.0335097	-0.0313306	0.0333638	-0.00702429	-0.171365	-0.0096252	0.00861435	0.16174	1.11864
Q3UHD3	Mtus2	-0.0227141	-0.0337005	0.0285373	0.0439897	-0.00813723	0.0186067	-0.00326586	0.0511928	0.00402808	0.0145991	0.66796	0.010571	1.00735
P54276	Msh6	-0.238599	-0.0508857	-0.0637021	-0.0383086	-0.223803	0.125741	-0.0881028	0.160699	-0.0978739	-0.00636649	0.417074	0.0915074	1.06548
Q3USB7	Plcl1	0.0490556	0.057097	0.111724	0.00682306	-0.0162587	-0.0810351	0.0879569	0.00523138	0.056175	-0.00102639	0.221689	-0.0572014	-1.04045
Q8VED9	Lgalsl	-0.0186934	-0.0508475	0.089231	-0.0157104	0.0613666	0.0268655	0.104978	-0.0171361	0.000994921	0.0440185	0.324364	0.0430236	1.03027
P60202	Plp1	0.189134	0.0568042	0.424691	0.109081	-0.0111613	-0.153422	0.33265	0.221449	0.194927	0.097379	0.504921	-0.0975485	-1.06995
Q99MR0	Actl6b	0.016192	0.10915	0.0498176	0.0740457	0.114963	-0.0495791	0.00815916	0.115024	0.0623014	0.0471418	0.753893	-0.0151596	-1.01056
Q9ERK4	Cse1l	-0.0113912	0.0279708	-0.0231338	-0.0181088	-0.0555358	-0.0142312	0.0110555	0.00265551	-0.00616574	-0.014014	0.692073	-0.00784826	-1.00545
Q8BU33	Ilvbl	0.092526	0.0048852	0.108274	0.0752473	-0.0273023	-0.0449958	0.0204272	0.0290408	0.0702331	-0.0057075	0.0419684	-0.0759406	-1.05405
Q9JIK5	Ddx21	-0.0758786	0.0290027	-0.0725989	-0.0556321	-0.0966582	-0.0677743	-0.0680079	-0.0672946	-0.0437768	-0.0749338	0.300609	-0.031157	-1.02183
P11404	Fabp3	0.0974307	0.0646739	0.084662	0.0302653	0.15268	0.0326419	0.18751	0.120072	0.069258	0.123226	0.208895	0.053968	1.03812
Q505D7	Opa3	0.0467715	-0.214411	0.0398011	-0.218106	0.0610375	-0.178797	0.00516367	-0.0899825	-0.0864861	-0.0506446	0.710931	0.0358415	1.02515
O55023	Impa1	0.106492	0.0659623	0.0932479	0.0361466	0.0608535	0.0120549	0.108783	0.0164752	0.0754621	0.0495417	0.386094	-0.0259204	-1.01813
Q8BVA2	Tmem222	0.0190558	-0.113898	0.0479093	-0.0536008	0.0493836	-0.00734758	0.0349851	-0.0100398	-0.0251334	0.0167453	0.348468	0.0418787	1.02945
Q8K3I9	Glcci1	-0.0561023	-0.0301661	-0.0515409	-0.0444522	-0.0301595	0.0213227	0.00683546	0.0213046	-0.0455654	0.00482583	0.0177731	0.0503912	1.03555
Q9D8X2	Ccdc124	0.0418849	-0.00577784	0.022881	-0.00378275	0.308466	0.0190692	0.0560536	-0.0173545	0.0138013	0.0915587	0.371346	0.0777574	1.05538
P28658	Atxn10	0.00254393	0.0605254	-0.12416	0.0628943	0.0336976	0.118713	0.11126	-0.0443835	0.000450849	0.0548217	0.3866	0.0543709	1.03841
Q9DCL8	Ppp1r2	0.148921	-0.0544133	0.0042882	0.015306	-0.0438266	-0.0610852	0.109683	0.0325379	0.0285256	0.00932717	0.75246	-0.0191984	-1.0134
P55066	Ncan	0.00648832	0.112312	0.0514226	0.0179019	0.0435967	-0.00272417	0.0607247	-0.0829749	0.0470312	0.0046556	0.333142	-0.0423756	-1.02981
Q3TLP5	Echdc2	0.0690188	0.0507617	-0.0898948	-0.087954	-0.246868	-0.287482	-0.126287	-0.210805	-0.0145171	-0.21786	0.0111481	-0.203343	-1.15136
Q7TQG1	Plekha6	0.0888648	0.0485663	0.106328	0.0498424	0.0712171	0.0672011	-0.0199866	0.0216279	0.0734003	0.0350149	0.19568	-0.0383854	-1.02696
A2AHC3	Camsap1	0.0055871	0.0198083	-0.0767083	-0.00582266	0.0752368	0.0293088	-0.0381169	0.0607467	-0.0142839	0.0317938	0.214464	0.0460777	1.03245
P14576	Srp54	-0.0118775	0.0879588	0.0399766	0.0385165	-0.0259337	0.0364356	0.0166383	-0.00632429	0.0386436	0.00520396	0.227932	-0.0334396	-1.02345
Q91W40	Klc3	0.215268	0.0864186	0.129545	0.118886	0.0873141	0.103177	0.0270476	0.0432239	0.137529	0.0651906	0.0770396	-0.0723386	-1.05142
Q8VDW0	Ddx39a	-0.131013	0.0734086	-0.0402303	0.125679	0.0154109	0.0663724	0.0720916	0.105726	0.00696111	0.0649002	0.397784	0.0579391	1.04098
O55125	Nipsnap1	0.0568843	-0.00837946	-0.0727572	-0.018847	0.0824704	0.0565238	0.0516858	-0.07126	-0.0107749	0.029855	0.388153	0.0406299	1.02856
Q8VI63	Mob2	-0.146708	0.107708	-0.222667	0.0937934	-0.188678	0.154111	-0.031858	0.0562291	-0.0419686	-0.00254893	0.734967	0.0394197	1.0277
Q0VBD0	Itgb8	0.0484576	0.0269141	-0.0217738	-0.0862832	0.102595	0.00767469	-0.150836	-0.188177	-0.00817132	-0.0571859	0.544974	-0.0490146	-1.03456
Q9Z2V5	Hdac6	-0.233047	-0.285194	-0.181956	-0.155237	-0.0750718	-0.065639	-0.209267	-0.151574	-0.213858	-0.125388	0.0951038	0.0884705	1.06324
Q80X80	C2cd2l	-0.0148873	0.0240493	0.0087018	0.0780711	0.021832	0.000504971	0.0297284	-0.020906	0.0239837	0.00778985	0.510133	-0.0161939	-1.01129
Q8VHI3	Pofut2	0.0300746	-0.0585713	0.028769	0.0446544	-0.00976133	0.00579405	-0.0991492	-0.0148215	0.0112317	-0.0294845	0.268046	-0.0407162	-1.02862
P05202	Got2	0.155397	0.118789	0.0295491	-0.00803423	0.0609097	0.0757556	0.046658	-0.0945868	0.0739253	0.0221841	0.38098	-0.0517411	-1.03652
Q9Z1S3	Rasgrp1	-0.147073	0.0686498	-0.172616	0.112494	-0.134131	0.117533	-0.122805	0.135629	-0.0346363	-0.000943422	0.75649	0.0336928	1.02363
O35295	Purb	-0.0720382	0.0825868	0.0581317	-0.0159583	0.0798392	0.00592661	0.0282836	0.0608058	0.0131805	0.0437138	0.474564	0.0305333	1.02139
P63040	Cplx1	0.0409579	0.175182	-0.25233	-0.064362	-0.0383525	0.143617	0.230916	0.0292821	-0.0251381	0.0913656	0.328994	0.116504	1.0841
Q3TWL2	Pip4p1	0.118894	0.0892901	0.0779061	-0.134949	0.0994153	0.0873199	0.12757	0.0832314	0.0377853	0.0993841	0.369838	0.0615988	1.04362
P24383	Wnt7a	-0.0498376	0.0744853	-0.00357389	0.0826888	-0.0883803	0.0414233	-0.12107	0.101119	0.0259407	-0.0167272	0.519509	-0.0426679	-1.03002
Q8CB27	Yod1	-0.0338712	-0.0747342	-0.0740924	0.0190234	-0.0678039	-0.120532	-0.0525279	-0.0983596	-0.0409186	-0.0848057	0.160055	-0.0438871	-1.03089
Q02248	Ctnnb1	0.059833	-0.0513387	0.0572572	0.0595851	0.0768895	-0.00764894	-0.0193801	0.0576425	0.0313342	0.0268757	0.906591	-0.00445843	-1.0031
Q8C9H6	Strip2	0.0303941	0.119139	-0.041081	0.089169	-0.0588231	0.0788445	0.0989013	0.0146537	0.0494053	0.0333941	0.760443	-0.0160112	-1.01116
Q8R3L2	Tcf25	0.0471234	0.0759072	0.0639434	0.0140824	0.10803	0.111771	-0.00265741	0.127397	0.0502641	0.0861351	0.332933	0.035871	1.02518
Q60751	Igf1r	-0.0518317	-0.050962	-0.070128	-0.0761886	-0.0755944	-0.0114455	0.0143886	-0.0427651	-0.0622776	-0.0288541	0.185316	0.0334234	1.02344
A2ALS5	Rap1gap	0.0424838	0.0373836	-0.0853229	0.0242	-0.0753074	0.00440359	-0.0255885	0.0433888	0.00468612	-0.0132759	0.664003	-0.017962	-1.01253
Q99PM9	Uck2	0.110607	0.0389228	-0.0452285	0.103759	0.0823293	0.0786738	-0.0706916	-0.0339122	0.0520151	0.0140998	0.503519	-0.0379152	-1.02663
Q91W61	Fbxl15	-0.0311551	-0.221827	-0.175672	-0.149472	-0.0697207	-0.137875	-0.0846171	0.086329	-0.144531	-0.051471	0.191806	0.0930605	1.06663
Q6F5E0	Tmem158	-0.0791755	-0.0671535	-0.0049653	-0.0235095	-0.00285769	0.0111508	0.0328937	-0.0166001	-0.0437009	0.00614667	0.0603666	0.0498476	1.03516
Q00560	Il6st	0.00261164	0.0677094	0.0053916	0.0359254	-0.021174	0.0140691	-0.0206819	0.0224242	0.0279095	-0.00134063	0.179849	-0.0292501	-1.02048
Q9Z0F7	Sncg	0.649208	-0.29078	-0.242223	-0.583214	0.396	0.239875	0.370671	0.340065	-0.116752	0.336653	0.186802	0.453405	1.36927
O89032	Sh3pxd2a	0.02068	0.0747151	-0.090199	0.0712056	0.0851092	0.102885	0.107656	0.0789027	0.0191004	0.0936382	0.146959	0.0745378	1.05302
Q3UHX2	Pdap1	0.00577688	0.0607009	0.141476	-0.0448728	0.165173	-0.0672765	0.124976	-0.0445018	0.0407703	0.0445926	0.959064	0.00382233	1.00265
Q9D6Y7	Msra	0.0725303	-0.0785565	0.013226	-0.0683675	-0.0194926	-0.0342183	-0.00646162	-0.0763946	-0.0152919	-0.0341418	0.652628	-0.0188498	-1.01315
Q8BPU7	Elmo1	0.00680399	-0.0784278	-0.023562	-0.0370975	-0.130513	-0.148084	-0.0841546	-0.0114579	-0.0330708	-0.0935524	0.149259	-0.0604815	-1.04281
P46662	Nf2	0.343729	-0.348809	0.259507	-0.019793	-0.215148	0.00208998	-0.302787	-0.0139842	0.0586584	-0.132457	0.328572	-0.191116	-1.14165
Q5FWH7	Slc39a12	0.194681	0.0335345	0.0317712	-0.00610781	-0.246053	-0.0173135	-0.12717	0.0221562	0.0634696	-0.0920951	0.0874102	-0.155565	-1.11386
Q8K2G4	Bbs7	0.0792279	-0.0953116	0.106777	0.0152421	-0.0229821	-0.0430732	0.00520849	0.0587592	0.0264838	-0.000521898	0.615753	-0.0270057	-1.0189
Q80XI4	Pip4k2b	0.0425487	0.105627	-0.050323	0.00100851	0.0581059	0.0406604	0.0347123	-0.0183749	0.0247152	0.0287759	0.917145	0.00406075	1.00282
Q8BYW9	Eogt	0.0411849	-0.0420346	-0.00903082	-0.0389676	0.0230756	0.0131011	-0.00600386	-0.0954623	-0.012212	-0.0163224	0.906025	-0.00411034	-1.00285
Q80YS6	Afap1	-0.0432677	-0.00805998	0.0886111	-0.13327	0.0656695	-0.0515685	-0.0388761	-0.0157933	-0.0239966	-0.0101421	0.804262	0.0138545	1.00965
Q5NCY0	Kdm6b	-0.305828	-0.148622	-0.275639	-0.0717025	-0.0183721	0.094645	-0.155207	-0.0905995	-0.200448	-0.0423834	0.0846979	0.158064	1.11579
Q2KN98	Specc1l	-0.0956588	-0.090795	-0.0776258	-0.0826659	-0.129672	-0.0441566	-0.08602	-0.0736775	-0.0866864	-0.0833814	0.86652	0.00330496	1.00229
P36552	Cpox	0.081039	-0.0171723	0.0288281	0.0472178	-0.00638723	-0.0391183	0.0350442	0.00188875	0.0349782	-0.00214314	0.199916	-0.0371213	-1.02606
Q8CII2	Cdc123	-0.0467067	-0.139526	-0.0523973	-0.0505118	-0.0150514	0.00834703	-0.0137162	0.272747	-0.0722854	0.0630815	0.14744	0.135367	1.09837
Q8BZ98	Dnm3	0.116865	-0.0206075	0.0122876	0.034431	0.0903211	-0.0290723	-0.0600181	-0.00145102	0.035744	-5.50746e-05	0.44428	-0.035799	-1.02512
Q9R0P5	Dstn	-0.239134	-0.177435	-0.0192256	-0.185568	0.0330472	0.231882	0.104073	-0.0846534	-0.155341	0.0710871	0.0355427	0.226428	1.16993
Q6A0A9	FAM120A	0.00258684	-0.0358424	0.0289493	0.0187573	-0.0293736	0.0154614	-0.0490651	-0.0501885	0.00361276	-0.0282915	0.178502	-0.0319042	-1.02236
Q9DCT1	Akr1e2	-0.0608115	0.000919819	-0.0505338	-0.0524554	-0.00307894	0.0764604	-0.094851	-0.0583825	-0.0407202	-0.019963	0.630903	0.0207572	1.01449
Q08879	Fbln1	0.03266	-0.179862	-0.13321	-0.105167	0.0170474	-0.00538015	-0.022181	-0.0419602	-0.0963948	-0.0131185	0.164993	0.0832763	1.05942
Q9WU42	Ncor2	-0.0255256	-0.0336146	0.00324965	0.0229383	0.00218725	-0.00829268	-0.0324655	-0.00196505	-0.00823808	-0.010134	0.905626	-0.0018959	-1.00132
P24288	Bcat1	0.00260878	0.0844378	-0.0433173	-0.036305	0.0821805	0.0456271	0.116786	0.017323	0.00185609	0.065479	0.135769	0.063623	1.04509
P68037	Ube2l3	-0.575069	-0.218215	-0.204407	-0.212675	0.177255	-0.335868	-0.120951	0.18924	-0.302591	-0.0225811	0.127702	0.28001	1.2142
Q9Z0S9	Rabac1	0.0607562	-0.069056	0.0977597	0.0290637	-0.0496497	-0.0443559	0.0135331	-0.0339904	0.0296309	-0.0286157	0.206328	-0.0582466	-1.0412
Q32NY4	Cnnm3	0.0379748	0.0295768	0.0571542	0.091104	-0.0362887	-0.0301442	-0.0616488	0.081881	0.0539525	-0.0115502	0.130824	-0.0655026	-1.04645
Q6RI63	Fam120b	0.0226417	0.177474	-0.0253749	0.124061	-0.0616984	0.00249624	-0.211864	-0.0474658	0.0747006	-0.079633	0.0562699	-0.154334	-1.11291
O88851	Rbbp9	-0.147092	-0.0076766	-0.132504	0.088944	-0.215708	0.0261273	-0.11205	0.0512214	-0.0495822	-0.0626023	0.88153	-0.01302	-1.00907
Q80XS7	Fam83e	0.00902987	0.0421014	-0.046267	0.0649247	0.0192275	0.0871167	0.0655608	0.00641394	0.0174472	0.0445797	0.413191	0.0271325	1.01898
P27671	Rasgrf1	-0.0815091	0.0698409	0.0466084	-8.10623e-06	0.0460267	0.00457716	0.00287867	-0.00662947	0.00873303	0.0117133	0.937222	0.00298023	1.00207
Q8BM13	Olfm2	0.0456386	0.0783839	-0.0111632	-0.0081296	-0.142629	-0.0373864	-0.0312514	0.0885968	0.0261824	-0.0306675	0.332985	-0.05685	-1.04019
Q9D7M1	Gid8	-0.14679	0.180685	-0.019073	-0.0592847	0.033421	-0.0877099	0.0248303	0.0454087	-0.0111158	0.00398755	0.851518	0.0151033	1.01052
Q6DFV3	Arhgap21	-0.0549769	-0.00727034	0.0216384	-0.000855923	0.0969234	0.0676599	0.0805507	0.0157294	-0.0103662	0.0652158	0.0194418	0.075582	1.05379
Q6PDN3	Mylk	0.273514	0.39316	-0.0891461	0.0895944	-0.337807	0.0417142	-0.419409	-0.145154	0.166781	-0.215164	0.041448	-0.381945	-1.3031
Q8BGD9	Eif4b	0.0877061	-0.0871596	0.100154	0.0260777	0.0741687	-0.0723643	0.0525546	-0.106223	0.0316947	-0.0129659	0.498306	-0.0446606	-1.03144
Q8R395	Commd5	-0.0501924	-0.0338941	-0.0295711	0.0290847	-0.0342116	0.0940757	0.0488076	-0.0273299	-0.0211432	0.0203354	0.297961	0.0414786	1.02917
P32037	Slc2a3	-0.0197473	0.0818896	-0.0873637	0.0734725	0.0300145	0.121664	-0.0224395	0.113451	0.0120628	0.0606725	0.396461	0.0486097	1.03427
Q6ZQH8	Nup188	-0.109932	0.0242362	-0.0772433	-0.0141721	0.0198922	0.0494742	-0.0573878	-0.123538	-0.0442779	-0.02789	0.752046	0.0163879	1.01142
Q60759	Gcdh	0.127015	0.125945	0.105381	0.19839	0.064033	0.0946031	-0.0230794	-0.00783968	0.139182	0.0319293	0.0244639	-0.107253	-1.07718
Q8BJ71	Nup93	0.0603852	0.0562825	0.0474391	-0.0208964	-0.0729547	0.00888872	-0.0379148	-0.0184388	0.0358026	-0.0301049	0.0430728	-0.0659075	-1.04674
Q8VBV4	Fbxw7	-0.0147643	0.00249529	-0.101292	-0.0506206	0.0827174	-0.139637	-0.0337911	-0.0989575	-0.0410454	-0.0474169	0.910902	-0.0063715	-1.00443
P97470	Ppp4c	0.0470624	-0.0231662	-0.0023675	-0.040132	0.0916133	0.0321393	0.0180564	-0.0427499	-0.00465083	0.0247648	0.416912	0.0294156	1.0206
Q9DAT5	Trmu	0.0228639	-0.0857139	0.0163131	-0.0326419	-0.0552564	0.0139985	-0.042191	0.0192218	-0.0197947	-0.0160568	0.910046	0.00373793	1.00259
Q8K4G1	Ltbp4	0.257377	0.374362	-0.16677	-0.0314393	-0.259769	-0.210257	-0.275358	-0.279201	0.108382	-0.256146	0.0607795	-0.364529	-1.28746
Q8C7H1	Mmaa	0.0936007	0.0412097	0.121085	0.0471549	0.0979085	0.0463939	0.000195026	0.0720735	0.0757625	0.0541427	0.47365	-0.0216198	-1.0151
Q91ZS8	Adarb1	-0.0197644	0.0367637	-0.0310359	-0.00202036	0.0106072	0.0611663	-0.0126567	0.0616117	-0.00401425	0.0301821	0.203575	0.0341964	1.02399
P19096	Fasn	0.0284953	-0.0390477	0.00149393	-0.0356946	-0.011785	-0.043076	0.00313234	-0.0231891	-0.0111883	-0.0187294	0.705422	-0.00754118	-1.00524
Q8BWG8	Arrb1	-0.00332308	-0.0133443	-0.049087	0.027719	-0.0841079	0.0680919	0.00823259	0.0460534	-0.00950885	0.0095675	0.632813	0.0190763	1.01331
P54797	Tango2	0.00865889	-0.0300393	0.11883	0.0190024	0.0350041	-0.0627046	0.0393586	0.0414033	0.0291131	0.0132654	0.710435	-0.0158477	-1.01105
Q8VE22	Mrps23	0.024035	0.151568	0.0877509	0.0563912	0.0445514	0.0582852	0.0816302	0.0954471	0.0799363	0.0699785	0.752515	-0.00995779	-1.00693
P62960	Ybx1	-0.118262	-0.151307	-0.184216	-0.0935001	-0.266419	0.0735149	-0.359338	0.10891	-0.136822	-0.110833	0.841802	0.0259883	1.01818
O70309	Itgb5	-0.00670385	-0.128297	0.0496707	-0.0535274	-0.0156121	-0.0557628	-0.097075	-0.111914	-0.0347145	-0.070091	0.454178	-0.0353765	-1.02482
E9Q4S1	Pde8b	-0.12658	-0.0930467	-0.053823	-0.0299191	0.00717783	0.0426097	-0.0564055	0.059813	-0.0758421	0.0132988	0.0382735	0.0891409	1.06374
Q14BI2	Grm2	0.0606627	0.139875	0.0950894	0.0132022	-0.036613	-0.000633717	0.071486	0.0141625	0.0772073	0.0121005	0.113507	-0.0651069	-1.04616
Q9CZU3	Mtrex	-0.0494103	0.0513606	-0.0344157	0.139839	-0.0555091	0.14188	-0.0303454	0.0915761	0.0268433	0.0369003	0.881342	0.010057	1.007
Q8BGX3	Lrtm2	-0.157244	-0.0706468	0.0270085	-0.0281262	-0.153541	0.008533	0.125187	0.0666661	-0.0572522	0.0117114	0.377917	0.0689635	1.04896
Q99P47	Cntnap4	-0.0252557	0.00135565	-0.0916839	0.00797033	-0.0196681	-0.00699663	-0.251119	0.0474973	-0.0269034	-0.0575716	0.685424	-0.0306683	-1.02149
Q9D662	Sec23b	0.0830016	-0.0705304	0.0793424	0.0357528	0.00458765	-0.00235796	0.0233579	0.000551701	0.0318916	0.00653481	0.532319	-0.0253568	-1.01773
Q6P902	Txndc2	0.0657439	0.0105643	-0.0407424	0.0018878	0.0430264	0.0188212	-0.0557837	-0.0472903	0.00936341	-0.0103066	0.570388	-0.01967	-1.01373
Q9EPR4	Slc23a2	0.199711	-0.0180392	0.201395	0.149102	0.0393291	0.136458	0.200698	0.0481124	0.133042	0.106149	0.692322	-0.0268927	-1.01882
Q00493	Cpe	-0.0391927	-0.0643029	-0.0502143	0.0491252	0.0490212	-0.0178933	0.0402017	-0.0474315	-0.0261462	0.00597453	0.38864	0.0321207	1.02251
Q80XP9	Wnk3	-0.0363584	-0.0491319	0.139971	-0.083281	0.0315442	-0.0174146	0.084599	-0.0553889	-0.0072	0.0108349	0.770544	0.0180349	1.01258
Q62217	Sema5a	-0.117462	0.0126386	-0.0703588	0.0164552	-0.0440297	0.0336156	-0.0496583	0.0621638	-0.0396817	0.000522852	0.387613	0.0402045	1.02826
Q61749	Eif2b4	-0.0514741	0.0729461	-0.100797	0.017858	-0.0188079	0.0901332	-0.0616279	0.0255857	-0.0153668	0.00882077	0.646814	0.0241876	1.01691
Q99K85	Psat1	-0.0337224	0.0882335	-0.0611987	0.0529437	-0.0488677	0.150365	0.099402	0.154233	0.011564	0.088783	0.243798	0.077219	1.05498
P58158	B3gat3	0.127424	-0.106007	0.15334	-0.0343118	0.103268	-0.132836	0.0996842	-0.0602126	0.0351112	0.00247598	0.717941	-0.0326352	-1.02288
Q60930	Vdac2	0.0816207	0.074306	-0.0750537	0.0279975	0.0998788	-0.10973	-0.0313354	-0.00301695	0.0272176	-0.0110509	0.523446	-0.0382686	-1.02688
Q3UUQ7	Pgap1	0.0246768	-0.0414968	-0.0434813	-0.0131326	0.0754285	0.0148292	-0.175922	0.131213	-0.0183585	0.0113871	0.691402	0.0297456	1.02083
Q62470	Itga3	0.136677	0.0716634	0.04742	0.0341344	-0.0109086	0.0137506	-0.0700917	0.00233412	0.0724738	-0.0162289	0.0247142	-0.0887027	-1.06341
Q06666	Srst	0.325251	-0.228883	0.289747	-0.0830932	0.0997672	-0.167432	0.254217	-0.212714	0.0757554	-0.00654054	0.658147	-0.0822959	-1.0587
Q8CG76	Akr7a2	0.0267987	0.0479379	0.0790172	0.0884137	-0.0331502	-0.0139403	0.0570807	-0.0662522	0.0605419	-0.0140655	0.0573486	-0.0746074	-1.05307
Q9JI19	Fibp	0.0106845	0.0605712	-0.00256109	0.0173221	0.0254006	0.0387225	0.0774446	0.0395226	0.0215042	0.0452726	0.22892	0.0237684	1.01661
P22437	Ptgs1	0.0363851	0.0322099	-0.0868554	-0.10362	-0.0781045	-0.00715399	-0.062489	0.00750303	-0.0304701	-0.0350611	0.91928	-0.00459099	-1.00319
P36916	Gnl1	0.0617967	-0.0237441	0.0651145	-0.00820684	0.0101943	-0.0708594	0.0130191	-0.0593343	0.0237401	-0.0267451	0.167269	-0.0504851	-1.03561
P11627	L1cam	0.0331111	-0.0487561	-0.0108485	0.00160742	-0.0541434	0.00491285	0.000685215	0.0737481	-0.00622153	0.00630069	0.70425	0.0125222	1.00872
Q5XJE5	Leo1	0.180464	0.146296	0.144491	0.157216	0.19029	0.09833	0.228694	0.157775	0.157117	0.168772	0.709027	0.0116558	1.00811
Q91XC9	Pex16	-0.0151401	0.0193582	-0.127841	0.0411439	-0.242804	0.0189614	0.0122352	0.0489917	-0.0206196	-0.0406539	0.807144	-0.0200343	-1.01398
Q9Z0H4	Celf2	0.00897551	-0.00280237	-0.107532	0.0600066	0.0565209	0.0236411	0.00224543	-0.097158	-0.0103381	-0.00368762	0.894957	0.00665045	1.00462
P13808	Slc4a2	0.505064	-0.543505	0.342614	0.0885806	-0.37428	0.0444999	-0.35749	0.0117097	0.0981882	-0.16889	0.352702	-0.267078	-1.20337
Q922J9	Far1	-0.0643487	0.200113	-0.13437	0.067678	-0.0630584	0.0442405	-0.0440021	0.0670247	0.0172679	0.00105119	0.850179	-0.0162168	-1.0113
Q3UH66	Wnk2	0.0266585	-0.0167642	-0.0355449	0.0349631	-0.0298896	-0.00398493	0.0461659	0.0460134	0.00232816	0.0145762	0.6474	0.012248	1.00853
Q6P1I6	Psd2	0.110154	0.0658154	0.00861692	0.0472436	-0.0373425	0.0668664	-0.0131249	0.0875602	0.0579574	0.0259898	0.423399	-0.0319676	-1.02241
Q9WTK3	Gpaa1	-0.0032239	0.00682783	-0.00310087	-0.0204606	0.0992932	-0.0379872	0.0147004	0.0214753	-0.00498939	0.0243704	0.378726	0.0293598	1.02056
B2RXC1	Trappc11	0.0280547	0.0110316	0.0100331	-0.0105901	0.0467191	-0.00210619	-0.00891066	0.124388	0.00963235	0.0400226	0.401294	0.0303903	1.02129
Q8BPE4	Tmem177	-0.0112166	0.0169644	0.0594497	0.0218682	0.120683	0.0736089	0.0486827	0.0375991	0.0217664	0.0701435	0.0876269	0.048377	1.0341
Q8K310	Matr3	0.0258536	0.0676494	0.0184598	0.0315967	-0.0117412	-0.00739336	0.00422525	-0.0313525	0.0358899	-0.0115654	0.0142302	-0.0474553	-1.03344
Q3UIU2	Ndufb6	0.0647902	0.092298	0.0562711	0.0322509	0.0661073	-0.0259595	0.026526	0.0182061	0.0614026	0.02122	0.133286	-0.0401826	-1.02824
Q9R1P3	Psmb2	0.084662	0.143544	0.110332	0.0968556	0.126218	0.168736	0.173303	0.127075	0.108848	0.148833	0.0687855	0.0399847	1.0281
Q8BRB7	Kat6b	0.14186	0.0424542	0.127447	-0.014812	-0.124386	-0.185981	0.136026	0.0529056	0.0742371	-0.030359	0.274067	-0.104596	-1.07519
Q91YW3	Dnajc3	0.0958667	-0.0261865	0.0669503	0.0337081	-0.0397143	0.0229526	-0.179092	-0.039537	0.0425847	-0.0588477	0.0990755	-0.101432	-1.07284
Q9D0E3	Lysmd1	0.138738	-0.309462	0.268132	-0.130284	0.0605721	-0.155606	0.205714	0.0331979	-0.008219	0.0359695	0.780611	0.0441885	1.0311
Q8BS45	Ttc26	0.0765576	-0.0623832	0.0300994	-0.00564718	0.0166049	0.10632	0.0519347	0.0675273	0.00965667	0.0605967	0.201399	0.05094	1.03594
Q9CQL5	Mrpl18	0.0222917	0.0315042	0.00670767	-0.0154796	0.0417228	-0.0692935	0.0392432	-0.00969744	0.011256	0.000493765	0.721187	-0.0107622	-1.00749
Q99JB8	Pacsin3	0.0937991	-0.0376744	0.0268235	-0.00688219	-0.0417647	-0.0888505	-0.0339732	0.0285001	0.0190165	-0.0340221	0.203869	-0.0530386	-1.03745
Q99LR1	Abhd12	-0.0491824	0.0591779	-0.0111547	0.0809636	-0.0176969	0.0834546	-0.00291681	0.0986209	0.0199511	0.0403655	0.646724	0.0204144	1.01425
P83510	Tnik	-0.0336862	-0.0428166	0.0561967	0.0966983	-0.0297694	0.0150371	-0.0130668	0.0206685	0.019098	-0.00178266	0.597079	-0.0208807	-1.01458
Q766D5	B4galnt4	-0.436516	-0.438736	-0.288826	-0.281119	-0.2998	-0.194546	-0.0873675	0.426907	-0.361299	-0.0387018	0.13702	0.322598	1.25058
Q6ZQ73	Cand2	0.0249248	0.166211	-0.0911069	-0.00124502	0.143126	0.22869	0.00844336	0.154707	0.0246959	0.133742	0.173085	0.109046	1.07851
Q3U4G3	Xxylt1	0.0912442	-0.0331702	0.0713897	0.0669751	0.0241656	0.0579934	-0.0578141	0.102157	0.0491097	0.0316255	0.704447	-0.0174842	-1.01219
Q3UKC1	Tax1bp1	-0.0424285	-0.0339408	-0.0155683	-0.00685453	0.00812101	0.077826	-0.113522	-0.00104189	-0.024698	-0.00715423	0.691456	0.0175438	1.01223
Q8K012	Fnbp1l	-0.0464473	-0.121833	-0.0798898	-0.0842814	-0.0471025	-0.141452	-0.140765	-0.0673738	-0.083113	-0.0991733	0.603407	-0.0160604	-1.01119
Q3UYH7	Adrbk2	-0.0510879	-0.0357642	0.0331779	0.0818276	0.0713096	0.0788083	0.0257087	0.035459	0.00703835	0.0528214	0.243941	0.045783	1.03224
Q9CY73	Mrpl44	0.149935	-0.0695376	0.246542	0.428673	-0.0208497	0.142796	-0.150395	0.167974	0.188903	0.0348814	0.277768	-0.154022	-1.11267
Q3TZI6	Ccnj	-0.424747	-0.292269	0.245518	-0.0102911	-0.13731	0.250418	-0.282409	0.978251	-0.120447	0.202237	0.362666	0.322685	1.25066
Q8BGV5	Znf8	-0.0563836	-0.108063	-0.0649238	-0.00739717	-0.0118747	-0.00503969	-0.153705	-0.0772166	-0.0591919	-0.061959	0.948005	-0.00276709	-1.00192
Q9JK23	Psmg1	0.0993953	0.0963473	0.0714536	0.144893	0.0675988	0.0381579	0.21432	0.152562	0.103022	0.11816	0.743267	0.0151372	1.01055
P99029	Prdx5	0.00878859	-0.0729909	0.014462	-0.0430417	0.0780969	0.0176406	-0.00586843	-0.0721374	-0.0231955	0.00443292	0.492827	0.0276284	1.01934
B2RXS4	Plxnb2	0.0517116	0.0138068	-0.0303283	0.0335879	-0.0706439	-0.0395837	-0.0780444	-0.00203848	0.0171945	-0.0475776	0.0395397	-0.0647721	-1.04592
Q99L27	Gmpr2	-0.156282	0.0793748	-0.264252	0.0956502	-0.18413	0.152352	-0.0860658	0.180454	-0.0613773	0.0156524	0.563627	0.0770297	1.05484
A2AKG8	Focad	-0.0759215	0.0268903	-0.0805955	0.0221334	-0.0791612	0.0407338	-0.0201364	-0.0286088	-0.0268734	-0.0217931	0.899612	0.00508022	1.00353
Q7TMR0	Prcp	-0.0514207	0.016583	0.0622926	0.176788	0.0774293	0.115469	-0.0235419	0.0718112	0.0510607	0.060292	0.876329	0.00923133	1.00642
A2RSQ0	Dennd5b	0.0286155	-0.0114331	0.0478616	0.0669608	0.0303349	0.032907	0.00560999	0.0761666	0.0330012	0.0362546	0.888666	0.00325346	1.00226
Q80X50	Ubap2l	-0.144421	-0.19546	-0.0323577	-0.154694	-0.0240054	-0.0242753	-0.0684123	-0.0529838	-0.131733	-0.0424192	0.0784595	0.089314	1.06386
Q7TQ95	Lnpk	0.00840521	-0.0359082	-0.0512156	-0.00558138	0.0178246	0.081346	0.0540605	0.0331407	-0.021075	0.046593	0.0129754	0.067668	1.04802
Q8BRV5	Kiaa1671	-0.122674	0.0415645	-0.0571227	-0.0252118	0.00523615	0.0359511	0.0557408	-0.0223193	-0.0408609	0.0186522	0.187659	0.0595131	1.04211
P59041	Dnajc30	0.112846	0.0327277	0.024056	0.0818553	0.0768151	0.0326591	-0.0525794	0.0411992	0.0628712	0.0245235	0.311875	-0.0383477	-1.02694
Q8BHG9	Cggbp1	-0.0015111	-0.0590425	0.0764852	0.0828872	0.00837946	0.088655	-0.0387206	0.0789514	0.0247047	0.0343163	0.839384	0.00961161	1.00668
Q8BGF9	Slc25a44	0.0710588	0.0720735	-0.0214658	0.0574822	0.0800052	0.019877	0.116481	0.0318999	0.0447872	0.0620658	0.603882	0.0172787	1.01205
Q99LI2	Clcc1	0.0493617	-0.0122361	-0.0716052	0.0387607	-0.0878921	0.00614691	-0.0491042	-0.0803809	0.00107026	-0.0528076	0.177685	-0.0538778	-1.03805
Q60738	Slc30a1	0.0773902	-0.0106912	-0.0346961	-0.0431027	0.208996	0.00733519	0.0246987	-0.010076	-0.00277495	0.0577385	0.347592	0.0605135	1.04284
Q8BZ94	Zmat4	-0.116156	0.134073	-0.109418	-0.0339608	-0.00989676	0.0432944	-0.0273223	-0.0190501	-0.0313656	-0.00324368	0.669104	0.0281219	1.01968
Q9CY34	Ube2f	0.177324	0.130065	0.180558	0.0679069	0.236176	0.0852733	0.226445	0.15054	0.138963	0.174608	0.452486	0.035645	1.02501
Q9JHK4	Rabggta	0.0653787	0.00958109	-0.0632443	-0.0141559	0.0360045	-0.00950956	-0.00886965	-0.0233159	-0.000610113	-0.00142264	0.979371	-0.000812531	-1.00056
P19137	Lama1	0.224185	0.16187	-0.0822358	-0.00521231	-0.179932	0.220223	-0.0810933	-0.200894	0.0746515	-0.0604241	0.308711	-0.135076	-1.09815
Q8BG67	Efr3a	0.0576043	0.0546403	0.0123572	0.0372109	-0.0202947	0.0513825	0.0381351	0.0176272	0.0404532	0.0217125	0.362031	-0.0187407	-1.01307
Q8K2Z2	Prpf39	-0.0809836	0.0576882	-0.0526261	0.0441232	0.0697341	0.0691743	0.0304198	0.0798526	-0.00794959	0.0622952	0.132824	0.0702448	1.04989
A6H611	Mipep	-0.0363803	-0.178461	0.125988	-0.0818343	0.157632	-0.0594668	0.022531	-0.163535	-0.0426719	-0.0107095	0.742675	0.0319624	1.0224
Q9EQ80	Nif3l1	0.0257592	0.115389	0.0265822	0.0382085	0.0286403	0.100621	0.0203509	-0.00442934	0.0514848	0.0362957	0.643268	-0.0151892	-1.01058
P58468	Slx9	-0.0154729	-0.177285	-0.0337291	-0.189322	-0.023067	-0.0753999	-0.0730166	-0.318964	-0.103952	-0.122612	0.826215	-0.0186596	-1.01302
Q5SWP3	Nacad	-0.0571904	-0.0169797	-0.0727668	0.0465426	-0.0345588	0.0359702	-0.107595	0.0292554	-0.0250986	-0.019232	0.895586	0.00586653	1.00407
Q9D7G0	Prps1	0.282985	0.0868869	0.096869	0.113124	0.163064	-0.0428472	0.184363	0.00438166	0.144966	0.0772402	0.391973	-0.0677261	-1.04806
Q99M96	St7	-0.0267119	0.149647	-0.00188494	-0.0313869	0.112857	0.127421	-0.0503011	0.0534301	0.0224159	0.0608518	0.538319	0.0384359	1.027
Q6PAM1	Txlna	-0.028337	-0.031425	-0.125926	-0.0846457	-0.0760598	0.0493836	-0.0488935	-0.000345707	-0.0675833	-0.0189788	0.229125	0.0486045	1.03426
Q6NZN0	Rbm26	-0.0513616	-0.054522	-0.0112758	-0.0485215	0.0294938	0.0511584	-0.0787616	-0.0467639	-0.0414202	-0.0112183	0.408943	0.0302019	1.02116
Q8CJ67	Stau2	0.0274634	0.111267	-0.0200381	0.0239539	0.235104	0.118886	0.11509	0.0303769	0.0356615	0.124864	0.133867	0.0892029	1.06378
Q9JLV1	Bag3	0.0596709	0.366899	-0.0636935	0.107442	-0.200439	0.0852923	-0.34262	-0.19489	0.11758	-0.163164	0.0697776	-0.280744	-1.21482
Q8BZ60	Ston2	-0.141856	-0.0295281	-0.0292678	-0.00237513	0.131127	0.112371	-0.047401	0.0427079	-0.0507567	0.0597012	0.0764442	0.110458	1.07957
P08414	Camk4	0.0372806	0.0248828	0.0499215	0.000287533	-0.0999026	-0.151362	0.0520844	-0.0147338	0.0280931	-0.0534785	0.167157	-0.0815716	-1.05817
Q9D125	Mrps25	-0.0738912	-0.0747972	-0.0752978	-0.0189404	-0.0137877	-0.0361543	-0.122398	-0.0494266	-0.0607316	-0.0554416	0.854264	0.00529003	1.00367
Q99K10	Nlgn1	-0.0867572	-0.0673499	0.00273848	0.102776	0.0883079	0.0431752	0.0101752	-0.0286489	-0.0121481	0.0282524	0.45316	0.0404005	1.0284
Q811I0	Atpaf1	0.0827117	0.0203147	0.0854383	0.117359	0.0101132	0.0531154	0.100232	-0.0258079	0.0764558	0.0344131	0.265597	-0.0420427	-1.02957
Q9EP89	Lactb	0.0373178	0.0124936	0.0516009	-0.089664	0.0224586	-0.093164	0.0482955	-0.0112233	0.00293708	-0.00840831	0.806541	-0.0113454	-1.0079
Q8CGY8	Ogt	0.053968	0.076303	0.0414281	0.0728831	0.0570168	0.0689082	0.097508	0.00721979	0.0611455	0.0576632	0.873464	-0.00348234	-1.00242
Q99M04	Lias	0.100207	0.0906892	0.119997	0.119483	0.153802	0.155709	0.139881	0.163372	0.107594	0.153191	0.00300196	0.0455971	1.03211
Q7TQH0	Atxn2l	-0.0370116	-0.0141978	0.0436873	0.029902	-0.0452352	0.0313916	-0.0281301	-0.0306268	0.00559497	-0.0181501	0.384894	-0.0237451	-1.0166
Q7TSP5	Vtcn1	-0.138079	0.0463367	0.057261	0.00638723	-0.0668483	0.112648	0.0605416	0.0470643	-0.00702357	0.0383513	0.470442	0.0453749	1.03195
Q9ES34	Ube3b	-0.0200133	0.0258527	0.0358272	0.0879083	0.0636725	0.0519986	0.0736785	0.070724	0.0323937	0.0650184	0.238013	0.0326247	1.02287
P03921	Mtnd5	-0.0775819	0.1053	0.0816941	-0.0248761	0.142895	-0.0150723	0.0978551	0.0235295	0.0211341	0.0623019	0.492255	0.0411677	1.02895
P23591	Gfus	0.0733104	-0.0768971	0.0711675	0.0858035	0.0212483	-0.0471463	0.0798745	0.0576043	0.0383461	0.0278952	0.833912	-0.0104508	-1.00727
Q64735	Cr1l	0.0239816	0.0370622	0.109243	0.077456	0.116649	0.107743	-0.0116467	0.0804133	0.0619357	0.0732896	0.75959	0.011354	1.0079
Q3U1J4	Ddb1	0.0676627	0.0223651	0.0422845	0.0265441	0.0802979	0.0251517	0.0403066	-0.00111341	0.0397141	0.0361607	0.865196	-0.00355339	-1.00247
Q921M3	Sf3b3	-0.0354257	-0.0165849	-0.0267386	-0.0302167	0.0135636	-0.00857019	-0.0525641	0.035666	-0.0272415	-0.00297618	0.289988	0.0242653	1.01696
Q91ZR1	Rab4b	-0.0443864	-0.0114789	0.0283971	0.044147	0.00907183	0.0363803	0.0243917	-0.00545263	0.0041697	0.0160978	0.614442	0.0119281	1.0083
Q8R3Z5	Cacnb1	0.0468574	0.175033	-0.00212812	0.0104632	0.125102	0.173118	0.145962	0.163199	0.0575564	0.151845	0.0991302	0.0942888	1.06754
Q61411	Hras	-0.191009	0.0073266	-0.186285	-0.130086	-0.0482831	0.0447621	-0.0324712	-0.259793	-0.125014	-0.0739462	0.54895	0.0510674	1.03603
Q922B2	Dars1	0.013041	0.0233636	-0.000217915	0.0219808	0.0377536	0.0758252	0.00153303	0.0607944	0.0145419	0.0439765	0.165922	0.0294347	1.02061
P35821	Ptpn1	-0.0585732	-0.0953622	-0.0289073	-0.193738	0.0534406	-0.065167	0.028729	-0.104856	-0.0941451	-0.0219634	0.214476	0.0721817	1.05131
O88291	Znf326	-0.0991139	-0.100537	-0.0819888	-0.0392766	0.0115476	0.0403571	9.58443e-05	-0.0173316	-0.080229	0.00866723	0.00340392	0.0888963	1.06356
O70552	Btg4	0.505484	0.608813	-0.317288	-0.0322738	-0.439	0.0331845	-0.201071	-0.522625	0.191184	-0.282378	0.123453	-0.473562	-1.38853
Q8R016	Blmh	-0.204918	-0.0277181	-0.052238	-0.0127282	0.0241036	0.454708	-0.00223112	0.174508	-0.0744007	0.162772	0.10483	0.237173	1.17868
P56135	Atp5mf	0.0559278	-0.0150466	-0.186682	-0.0146232	-0.0070672	0.010283	0.0130553	0.103256	-0.0401061	0.0298817	0.284363	0.0699878	1.04971
Q6PD26	Pigs	0.000194073	-0.0100312	-0.037168	0.00490332	0.00389528	0.0528979	0.0352349	0.00906801	-0.0105255	0.025274	0.0540607	0.0357995	1.02512
Q62261	Sptbn1	0.000584126	0.0731664	-0.00616312	-0.0171447	0.0586123	-0.0383735	0.0681396	-0.0378003	0.0126107	0.0126445	0.99928	3.38552e-05	1.00002
Q61120	Shc3	-0.0154901	-0.065762	-0.049335	-0.0218778	0.00387621	-0.0490575	-0.109458	-0.0709758	-0.0381162	-0.0564039	0.523711	-0.0182877	-1.01276
Q8R326	Pspc1	0.093574	0.0687079	0.0383153	0.0033679	-0.0400081	0.0306296	0.0241609	-0.028707	0.0509913	-0.00348115	0.0862551	-0.0544724	-1.03848
Q9DCP2	Slc38a3	0.120879	0.208998	0.0291228	0.0821023	-0.222731	0.118495	-0.147257	0.0775733	0.110276	-0.0434802	0.16595	-0.153756	-1.11246
Q9D3S3	Snx29	0.0174584	-0.00333738	-0.0751176	-0.0978847	0.00865126	-0.0382094	-0.0388551	-0.0690656	-0.0397203	-0.0343697	0.874169	0.00535059	1.00372
O88910	Mpp3	-0.049149	0.0782619	-0.0276961	-0.0186543	0.0218396	0.0570617	0.0733399	0.0287366	-0.00430942	0.0452445	0.181064	0.0495539	1.03494
Q63850	Nup62	0.225288	0.295097	0.275982	0.12285	0.086596	0.0410075	0.0981164	0.0551553	0.229804	0.0702188	0.0201066	-0.159585	-1.11697
A2A6T1	Cdr2l	-0.00237989	0.141745	0.0578265	0.122315	-0.0832982	0.0656571	-0.0380788	0.0308547	0.0798767	-0.00621629	0.116002	-0.0860929	-1.06149
A6H8H2	Dennd4c	-0.119889	-0.102131	0.0842767	-0.0146451	-0.0358577	-0.0850759	-0.0806117	0.0189214	-0.0380971	-0.045656	0.892198	-0.00755882	-1.00525
Q9Z329	Itpr2	0.0515447	0.146306	0.103569	0.00970507	0.189233	0.193854	0.136581	0.105258	0.077781	0.156232	0.0811964	0.0784507	1.05588
P31324	Prkar2b	0.17576	0.0323462	0.00948954	-0.00581598	-0.0220675	-0.0206342	-0.0114341	-0.0579619	0.0529449	-0.0280244	0.145745	-0.0809693	-1.05773
Q8BGX4	Ofcc1	0.174583	-0.0827813	0.180502	-0.174172	0.182894	-0.214259	0.168181	-0.291643	0.024533	-0.0387065	0.696914	-0.0632396	-1.04481
Q80UP3	Dgkz	-0.0386167	0.135868	0.0236993	0.011333	-0.024509	0.00615645	0.100384	0.0658803	0.0330708	0.036978	0.93583	0.0039072	1.00271
P55264	Adk	0.026278	0.0154653	-0.0128331	-0.0260177	-0.0378633	0.231043	0.0809932	0.0463462	0.000723124	0.0801299	0.253556	0.0794067	1.05658
D3YWQ0	Dgki	-0.042933	-0.0195432	-0.000865459	-0.0849824	-0.0472064	-0.110274	0.0168672	-0.0934958	-0.037081	-0.0585272	0.552482	-0.0214462	-1.01498
Q9DCU6	Mrpl4	-0.0206246	-0.0304055	-0.0238223	0.0366473	-0.0894847	0.06883	-0.0732646	0.0255342	-0.00955129	-0.0170963	0.864086	-0.00754499	-1.00524
Q02357	Ank1	0.0583491	-0.0400224	-0.0154109	-0.104628	-0.00835371	-0.0169644	-0.0633235	0.0202813	-0.0254281	-0.0170901	0.835421	0.00833797	1.0058
Q505F5	Lrrc47	-0.0248227	-0.0273995	0.0447068	0.00677633	0.0117383	-0.142922	0.00472879	-0.12314	-0.000184774	-0.0623987	0.233431	-0.0622139	-1.04407
Q9D8E6	Rpl4	0.104868	0.0742841	0.0361247	0.104596	0.0308814	0.0881658	0.0236926	0.0525184	0.0799682	0.0488145	0.203332	-0.0311537	-1.02183
Q6PDS3	Sarm1	-0.0425229	0.0908751	0.00593042	0.086494	0.0717893	0.111396	0.0278153	0.011107	0.0351942	0.055527	0.627549	0.0203328	1.01419
Q6ZWZ2	Ube2r2	-0.0136857	-0.0984807	0.0298238	-0.0451779	0.000256062	-0.0376019	0.0415845	0.0082593	-0.0318801	0.00312448	0.318063	0.0350046	1.02456
P20152	Vim	0.0791888	0.141483	0.0172086	-0.00304651	-0.0987353	-0.0241189	0.0287519	-0.00773001	0.0587084	-0.0254581	0.0953239	-0.0841665	-1.06008
Q8C878	Uba3	0.0602622	0.00127554	0.0845437	-0.104033	0.0148664	0.0388026	0.123969	-0.00896978	0.0105121	0.0421669	0.560479	0.0316548	1.02218
P54754	Ephb3	-0.148335	-0.0533376	-0.0271945	-0.0519605	-0.0393157	-0.0493608	-0.0264316	0.0143571	-0.0702069	-0.0251877	0.201722	0.0450191	1.0317
Q91Z49	Fyttd1	-0.14553	-0.191223	-0.0839715	-0.0323462	-0.0576501	-0.0207896	-0.0629792	-0.101309	-0.113268	-0.0606821	0.239281	0.0525856	1.03712
Q8R332	Nup58	0.0317264	0.0385184	0.0282311	-0.0242677	0.0247407	0.0521655	-0.00204039	-0.0524611	0.0185521	0.00560117	0.645888	-0.0129509	-1.00902
Q62219	Tgfb1i1	0.232104	0.427042	0.134206	0.337914	0.0945239	0.172547	-0.0558476	0.0687633	0.282817	0.0699966	0.0392689	-0.21282	-1.15895
P35550	Fbl	-0.0227075	0.0809207	0.0847516	-0.126843	-0.0176806	0.0109897	0.0634084	-0.108247	0.00403047	-0.0128825	0.794322	-0.0169129	-1.01179
Q8QZT1	Acat1	0.0171323	1.38283e-05	-0.0115972	0.0361123	-0.0120625	-0.0407596	-0.0241399	-0.0172582	0.0104153	-0.023555	0.038725	-0.0339704	-1.02383
Q99JR1	Sfxn1	0.0613246	0.0710502	-0.0343032	0.0945773	0.0713811	0.130693	0.018681	0.0653939	0.0481622	0.0715373	0.546504	0.023375	1.01633
O88455	Dhcr7	0.00231028	-0.0494761	0.0205913	0.0970521	-0.0756783	-0.0756927	-0.0743756	0.0379577	0.0176194	-0.0469472	0.170995	-0.0645666	-1.04577
Q99NH2	Pard3	0.0460019	-0.0522819	0.0902972	0.0456452	0.0361285	0.0127301	-0.0396771	0.0234885	0.0324156	0.00816751	0.514553	-0.0242481	-1.01695
D3Z7P3	Gls	-0.0548272	0.0506358	-0.0151763	0.0278754	0.050921	0.0257411	-0.0341945	-0.0370955	0.00212693	0.00134301	0.981302	-0.00078392	-1.00054
P52946	Pdx1	-0.0885653	-0.0727668	-0.16453	-0.0810332	-0.0869222	0.161524	0.147079	-0.0318131	-0.101724	0.047467	0.093374	0.149191	1.10895
O54885	Tyrobp	0.00794935	-0.0685296	-0.0394168	-0.0428472	-0.024673	-0.00563288	-0.0712085	-0.204805	-0.0357111	-0.0765798	0.442492	-0.0408688	-1.02873
Q9D1Q6	Erp44	0.174585	0.10419	0.0266881	0.0433249	-0.00936079	0.037641	0.0338693	0.0222363	0.0871971	0.0210965	0.141584	-0.0661006	-1.04688
E9PXF8	Sbf2	-0.0342183	-0.0394444	0.0145593	0.0331569	-0.0353198	0.0325923	-0.0600486	0.0658097	-0.00648665	0.00075841	0.841055	0.00724506	1.00503
P60122	Ruvbl1	0.0678048	0.102982	0.00947332	0.0207391	0.0194468	0.0419831	-0.000561237	-0.068831	0.0502498	-0.00199056	0.156943	-0.0522404	-1.03687
Q01097	Grin2b	0.0100493	0.0580306	0.096005	0.0723891	0.0921712	0.0303664	0.10402	-0.0192103	0.0591185	0.0518367	0.838375	-0.00728178	-1.00506
Q3UX43	Ankrd13c	-0.0983825	-0.126319	-0.0843816	0.00464678	-0.0342069	0.0803876	-0.0174088	-0.0656571	-0.0761092	-0.00922132	0.165809	0.0668879	1.04745
Q68EF0	Rab3ip	-0.155934	-0.112486	-0.112978	-0.0512986	0.182494	-0.0966706	-0.107009	-0.0892596	-0.108174	-0.0276115	0.340773	0.0805626	1.05743
O35153	Bet1l	-0.0185256	-0.0142703	-0.125992	-0.0403724	-0.159489	0.0818391	-0.0354829	-0.0309377	-0.0497901	-0.0360177	0.815623	0.0137725	1.00959
O35474	Edil3	-0.00589895	-0.0460372	0.0371299	-0.0139136	0.0236335	-0.0323863	0.0877509	0.0279899	-0.00717998	0.026747	0.305114	0.033927	1.0238
Q9CQ26	Stambp	-0.0783629	0.0891042	0.0935588	0.00270891	0.109678	0.105925	0.0890841	0.125253	0.0267522	0.107485	0.141032	0.0807328	1.05756
Q8BJL0	Smarcal1	0.104627	-0.181452	0.381508	0.259382	0.0563664	0.0552211	-0.0341201	0.0573659	0.141016	0.0337083	0.44535	-0.107308	-1.07722
Q8K4Z5	Sf3a1	-0.0113969	0.0697856	0.0664716	0.0513625	-0.0261016	-0.0244355	0.0378346	0.0698476	0.0440557	0.0142863	0.366581	-0.0297694	-1.02085
Q9JIF7	Copb1	0.101017	0.0591187	0.0486197	0.0551057	0.0360522	0.0310273	-0.024178	-0.000542164	0.0659654	0.0105898	0.0249343	-0.0553756	-1.03913
Q8BH15	Cnot10	0.0191083	-0.0402331	0.156805	0.0846944	0.0912242	0.000175953	0.0185428	-0.0444322	0.0550935	0.0163777	0.480343	-0.0387158	-1.0272
B2RUR8	Otud7b	-0.105077	-0.0107627	-0.138741	0.0641694	-0.0389466	0.044354	0.0210032	0.063848	-0.0476029	0.0225646	0.237063	0.0701675	1.04984
Q80TG1	Kansl1	-0.0316377	-0.00242472	0.0455213	0.0566669	0.00240946	0.0663524	-0.0426021	0.0396199	0.0170314	0.0164449	0.985719	-0.00058651	-1.00041
Q8K2I4	Manba	-0.00482798	-0.0628705	-0.0223536	0.0128741	0.0233579	0.0974402	0.0172505	0.0130792	-0.0192945	0.037782	0.0703595	0.0570765	1.04036
Q9CYN9	Atp6ap2	-0.0599809	-0.111289	-0.10219	0.0544848	-0.128808	-0.118657	-0.120698	-0.113855	-0.0547435	-0.120505	0.182545	-0.0657611	-1.04664
Q9D0T1	Snu13	-0.0489402	-0.0706153	-0.16355	-0.083755	-0.0333962	-0.106569	-0.0579991	-0.181822	-0.0917151	-0.0949466	0.940152	-0.00323153	-1.00224
Q6URW6	Myh14	0.0605512	-0.0291209	0.0576606	0.0181813	-0.0810685	-0.0270057	-0.0591264	0.0215278	0.026818	-0.0364182	0.0845837	-0.0632362	-1.04481
P98084	Apba2	-0.0552487	-0.00285959	-0.000464916	0.00291204	0.07865	0.0182738	0.0840306	-0.114404	-0.0139153	0.0166376	0.564694	0.0305529	1.0214
Q8VHK9	Dhx36	-0.0118957	0.129563	0.0442271	0.0315614	0.19852	0.0540624	0.0559421	0.137617	0.0483639	0.111535	0.218207	0.0631714	1.04476
Q80SY6	Adal	0.00715113	-0.0505672	0.0437808	0.00380945	0.0897651	0.0118737	0.0150504	-0.016583	0.00104356	0.0250266	0.45382	0.023983	1.01676
P25976	Ubtf	0.0415759	0.0355372	0.167132	0.0727458	0.0436368	-0.0184102	-0.0762992	-0.0473647	0.0792477	-0.0246093	0.0411099	-0.103857	-1.07464
Q8C547	Heatr5b	-0.0731921	-0.0489459	-0.0290284	0.012341	-0.0387082	-0.011291	-0.0902467	-0.025454	-0.0347064	-0.041425	0.796934	-0.00671864	-1.00467
Q9JIA7	Sphk2	-0.0358825	-0.0826774	0.0437102	-0.11585	0.0768161	-0.0502295	0.0726905	-0.117804	-0.0476749	-0.00463176	0.496194	0.0430431	1.03028
Q9QXL2	Kif21a	-0.000373363	0.0271764	-0.0229783	0.00298357	0.0774875	-0.0380187	-0.0300393	-0.0381761	0.00170207	-0.00718665	0.783228	-0.00888872	-1.00618
Q91ZM2	Sh2b1	-0.0828032	-0.0103393	-0.0565457	-0.0248866	-0.0592656	-0.0121036	0.000897884	-0.0553021	-0.0436437	-0.0314434	0.602847	0.0122004	1.00849
P97382	Kcnab3	-0.0661941	0.141875	-0.155417	0.0660291	-0.00264597	0.0586629	-0.0291619	0.10918	-0.00342679	0.0340087	0.635168	0.0374355	1.02629
Q8JZN7	Rhot2	0.106802	-0.0524592	0.118268	-0.0418391	0.00182486	0.0682988	-0.0437036	-0.103838	0.0326931	-0.0193546	0.411905	-0.0520477	-1.03674
Q8BG92	Clvs2	0.0737834	0.0649714	-1.66893e-05	0.0231032	0.00187922	-0.018683	0.0479283	0.0685964	0.0404603	0.0249302	0.58165	-0.0155301	-1.01082
Q7TMS5	Abcg2	0.0747027	-0.0581422	-0.04915	-0.0573297	0.0589757	-0.0178399	-0.0185981	0.0563264	-0.0224798	0.019716	0.328132	0.0421958	1.02968
Q80TM6	R3hdm2	0.0142694	-0.00678205	-0.052567	0.0129457	-0.0412049	0.0423417	-0.120661	0.0635924	-0.00803351	-0.013983	0.901374	-0.0059495	-1.00413
Q8JZQ2	Afg3l2	0.101675	0.0234046	0.0847535	0.0418792	0.0298486	0.0186172	0.0138745	-0.0176444	0.062928	0.011174	0.0588915	-0.051754	-1.03652
P11276	Fn1	0.0645242	0.224234	-0.110341	0.0109963	-0.0392919	0.133894	0.021606	-0.0916867	0.0473535	0.00613046	0.645478	-0.041223	-1.02899
Q8R366	Igsf8	0.0389085	0.016747	-0.0272202	-0.00714064	-0.0459104	-0.0423522	0.0866961	0.041822	0.00532365	0.0100639	0.900408	0.00474024	1.00329
P39038	Cdh4	-0.0348277	-0.0396819	-0.0265203	0.0818448	0.0956435	0.0981202	-0.0193486	0.0849204	-0.00479627	0.0648339	0.136088	0.0696301	1.04945
O35681	Syt3	0.0304685	0.0159402	-0.00684023	0.0261979	0.0910773	0.0129514	0.0405364	-0.0209889	0.0164416	0.030894	0.597743	0.0144525	1.01007
Q99M01	Fars2	0.00613928	-0.0978551	-0.0430102	0.0252242	-0.0340075	-0.06181	-0.0182433	0.032887	-0.0273755	-0.0202935	0.842405	0.00708199	1.00492
Q8CEC6	Ppwd1	-0.0268111	-0.10112	-0.0234666	-0.0744739	-0.0485368	0.0391889	0.0696464	0.134017	-0.0564678	0.048579	0.0625895	0.105047	1.07553
Q80VD1	Fam98b	-0.0989127	0.198561	0.408187	-0.0700698	0.230724	0.138035	-0.0687337	-0.0240426	0.109442	0.0689957	0.782948	-0.0404458	-1.02843
Q99JB2	Stoml2	-0.0733409	0.147137	-0.0614209	0.220694	-0.11253	0.204947	-0.0189519	0.0665965	0.0582674	0.0350153	0.824275	-0.023252	-1.01625
Q8VCM8	Ncln	-0.0322881	-0.100096	-0.0609832	0.00646925	-0.0113521	-0.0300298	-0.123521	-0.0269237	-0.0467246	-0.0479567	0.972316	-0.00123215	-1.00085
Q9EPW0	Inpp4a	0.0102153	-0.0191255	0.030375	-0.015986	0.0562234	-0.0111108	0.0536695	-0.0645137	0.00136971	0.00856709	0.828948	0.00719738	1.005
Q8R307	Vps18	-0.0255418	0.0583701	-0.0210681	0.0285697	-0.0612006	0.030313	0.0179811	0.0510716	0.0100825	0.00954127	0.986998	-0.00054121	-1.00038
Q9CPT5	Nop16	-0.00625849	0.0677352	-0.0725017	-0.0217175	-0.118391	-0.0530496	-0.173088	-0.0835471	-0.00818563	-0.107019	0.0441033	-0.0988331	-1.07091
Q6PD19	Armh3	-0.0836835	-0.0416131	-0.0271354	0.0267749	0.018292	0.070003	0.0422387	-0.0353122	-0.0314143	0.0238054	0.134557	0.0552197	1.03902
Q922H9	Znf330	-0.121849	0.0817018	0.0652537	0.0746732	0.0339313	-0.0897346	0.0157485	0.102918	0.024945	0.0157158	0.888865	-0.00922918	-1.00642
Q6ZPU9	Kifbp	0.0511422	0.0314927	0.0587115	0.038981	0.110418	0.0553536	0.187917	0.103513	0.0450819	0.1143	0.0829473	0.0692186	1.04915
Q8BJD1	Itih5	0.139793	0.0920787	0.0869737	0.0337119	-0.0472083	0.0337882	-0.113624	-0.137386	0.0881393	-0.0661075	0.0188917	-0.154247	-1.11284
Q7TNB8	Sbno2	-0.106177	0.0791011	0.127154	0.0160594	-0.0144248	0.0646014	-0.0344501	-0.00799799	0.0290344	0.00193214	0.647171	-0.0271022	-1.01896
P55065	Pltp	0.00908613	0.0158267	0.0789189	0.083818	-0.151941	0.0205321	-0.145652	0.0633893	0.0469124	-0.0534179	0.170193	-0.10033	-1.07202
Q9CYR6	Pgm3	-0.0203395	0.0955796	-0.122069	-0.0429683	-0.00440836	0.00622988	-0.026278	0.0111651	-0.0224493	-0.00332284	0.702309	0.0191264	1.01335
Q8R3B7	Brd8	-0.108677	-0.0271535	-0.125534	-0.0524926	-0.0853152	0.0158916	0.0352635	-0.144483	-0.0784643	-0.0446608	0.518347	0.0338035	1.02371
Q7M750	Opalin	-0.0396733	-0.00143862	0.0943513	-0.076405	-0.0785422	-0.298045	0.0303407	-0.0744529	-0.00579143	-0.105175	0.264641	-0.0993834	-1.07132
Q8R4Y4	Stab1	-0.147583	-0.0623603	0.0222526	0.0537839	0.0303798	0.0720429	-0.0053792	-0.0133004	-0.0334766	0.0209358	0.330372	0.0544124	1.03844
Q61086	Fzd3	-0.207693	-0.232751	-0.0350919	-0.0968242	-0.133915	-0.118425	-0.13835	0.0270762	-0.14309	-0.0909035	0.426622	0.0521865	1.03684
Q80XN0	Bdh1	0.0425572	0.0640798	0.009233	-0.0160365	-0.14688	-0.0711741	-0.0399175	-0.0643029	0.0249584	-0.0805686	0.0123501	-0.105527	-1.07589
P14152	Mdh1	0.230606	0.0853686	0.00469637	-0.10219	0.0271249	-0.137625	-0.0828338	-0.0968757	0.05462	-0.0725524	0.173536	-0.127172	-1.09215
Q6Q6R3	Crip3	0.182944	-0.26984	0.353717	-0.0052371	-0.0786099	-0.40048	-0.323725	-0.210354	0.0653961	-0.253292	0.0941201	-0.318688	-1.2472
Q8BIV3	Ranbp6	0.0295215	0.0600371	0.0434079	0.0813479	0.0287461	-0.0755334	0.0518556	0.0259957	0.0535786	0.00776601	0.208931	-0.0458126	-1.03226
Q07079	Igfbp5	-0.106198	-0.12146	0.0664277	0.0648036	-0.0120463	-0.0955491	-0.129608	0.134692	-0.0241067	-0.0256279	0.985174	-0.00152111	-1.00105
Q8VC65	Nrm	-0.0067668	-0.000144482	-0.0118165	0.0795541	-0.012816	0.00462389	-0.0558915	0.00251532	0.0152066	-0.0153921	0.28658	-0.0305986	-1.02144
Q7TPD1	Fbxo11	-0.0419745	0.12279	0.0363879	0.106648	0.0571666	-0.0537181	0.0756345	0.120048	0.0559628	0.0497828	0.910549	-0.00618005	-1.00429
Q9CQE1	Nipsnap3b	-0.12646	-0.415738	-0.168211	-0.159314	-0.221351	0.142992	-0.315877	-0.0624919	-0.21743	-0.114182	0.429302	0.103248	1.07419
Q9D6F4	Gabra4	0.0683866	-0.134986	0.133739	-0.125167	-0.0133576	0.0530896	0.0337691	0.0477538	-0.0145071	0.0303137	0.562332	0.0448208	1.03156
Q9EQZ7	Rims2	0.00336409	-0.010138	0.0395303	0.100631	0.0867906	0.0409541	0.0157647	-0.016748	0.0333469	0.0316904	0.961632	-0.00165653	-1.00115
Q05AA6	Drp2	0.0193048	-0.00336027	0.00376463	0.0791955	0.0573535	-0.0332828	0.045301	-0.0275044	0.0247262	0.0104668	0.655044	-0.0142593	-1.00993
Q6PD28	Ppp2r5b	-0.0354381	-0.162862	0.0123515	-0.20565	0.177204	0.0661035	0.076551	0.152048	-0.0978997	0.117976	0.0164642	0.215876	1.16141
Q810U4	Nrcam	0.0640187	0.0726056	0.000602245	-0.0218616	0.0707965	0.0244718	0.0240588	-0.0773149	0.0288413	0.0105031	0.656072	-0.0183382	-1.01279
P31230	Aimp1	0.03686	0.0507226	-0.0749879	0.030211	0.0883155	0.0416074	0.061954	0.00668669	0.0107014	0.0496409	0.3002	0.0389395	1.02736
Q9R1S8	Capn7	-0.00109053	-0.00765181	0.0172	0.0191579	0.0334964	0.0109887	0.0313621	0.0583205	0.00690389	0.0335419	0.0697255	0.026638	1.01864
Q9D710	Tmx2	0.084064	-0.0275216	0.0768857	-0.0350518	-0.0264201	-0.0693593	0.0201459	-0.16521	0.0245941	-0.0602109	0.149545	-0.084805	-1.06054
Q501J2	Antkmt	0.0557189	-0.0688405	0.0459027	0.0839286	-0.125005	-0.166224	-0.014564	-0.0134559	0.0291774	-0.0798123	0.0793975	-0.10899	-1.07847
Q8BMP6	Acbd3	0.00208998	-0.0632329	-0.0996547	-0.0172296	-0.00937605	-0.00108004	-0.108709	-0.020927	-0.0445068	-0.035023	0.788784	0.00948381	1.0066
P59808	Sash1	0.0209937	-0.128832	0.042994	-0.0243268	-0.153707	-0.149504	-0.0882735	-0.00142431	-0.0222929	-0.0982273	0.196057	-0.0759344	-1.05404
Q99LD9	Eif2b2	-0.127692	-0.0887952	-0.0979877	-0.0775685	-0.0593677	0.0418906	-0.0731597	-0.0590568	-0.0980108	-0.0374234	0.103456	0.0605874	1.04289
Q4PJX1	Odr4	0.043942	-0.0204635	-0.0621152	-0.00280905	-0.0230355	0.0895925	0.046638	0.00812864	-0.0103614	0.0303309	0.261444	0.0406923	1.02861
P48381	Rfx3	-0.0125918	0.0020051	-0.0218568	-0.0366855	0.0335784	0.0701432	0.0568767	-0.0628991	-0.0172822	0.0244248	0.262318	0.041707	1.02933
P61329	Fgf12	0.129269	0.0883737	0.169693	-0.031301	0.00581884	0.126647	0.00267935	0.0343089	0.0890086	0.0423634	0.410672	-0.0466452	-1.03286
Q9CZ49	Klhl35	-0.169174	-0.062366	-0.175721	-0.158929	-0.0969911	-0.103181	-0.30089	-0.284735	-0.141547	-0.19645	0.421077	-0.0549021	-1.03879
A2A690	Tanc2	-0.0647693	0.0187802	0.018146	0.0240102	0.00457144	-0.00904036	0.0226359	-0.00206423	-0.000958204	0.0040257	0.835733	0.0049839	1.00346
P31648	Slc6a1	-0.12905	0.0864539	-0.0474448	0.0769687	0.0941491	0.0624804	0.0575967	0.0880876	-0.003268	0.0755785	0.225985	0.0788465	1.05617
Q62059	Vcan	0.0760522	0.0613484	0.0751052	0.0152402	-0.0745759	-0.134113	0.00984335	-0.0517125	0.0569365	-0.0626395	0.0195869	-0.119576	-1.08642
Q80YQ2	Med23	0.153302	-0.0940127	-0.09553	-0.070478	0.057817	0.0654569	-0.00191355	-0.0907884	-0.0266798	0.00764298	0.6462	0.0343227	1.02408
Q69Z38	Peak1	-0.0791879	-0.0659699	-0.108118	0.00452566	-0.0401702	0.00671911	-0.0244365	0.0336766	-0.0621874	-0.00605273	0.107437	0.0561347	1.03968
Q9JLJ2	Aldh9a1	0.00215673	-0.0544381	-0.0312552	0.0727935	0.0651326	-0.0194039	-0.0453925	0.075377	-0.00268579	0.0189283	0.616872	0.0216141	1.01509
Q921W0	Chmp1a	0.0158029	0.0421948	-0.00852442	-0.00695753	0.0277209	0.00935602	0.00239134	-0.00963068	0.0106289	0.0074594	0.832302	-0.00316954	-1.0022
Q8BTM8	Flna	0.300346	0.24455	-0.0491691	0.0277705	-0.285587	0.0551887	-0.263879	-0.174928	0.130874	-0.167301	0.0407551	-0.298176	-1.22959
Q8CES0	Naa30	-0.00854731	0.0222297	0.0287671	0.0435233	0.0758386	0.0946555	-0.00934172	0.0352044	0.0214932	0.0490892	0.337273	0.027596	1.01931
Q2PZL6	Fat4	-0.137689	-0.0119739	-0.0408216	0.0625138	0.0119643	0.152287	-0.0194592	0.152055	-0.0319927	0.0742118	0.135357	0.106205	1.07639
Q6P5E8	Dgkq	-0.00483847	-0.116134	-0.0274282	-0.101156	0.0426307	-0.0918632	-0.0296197	-0.0639119	-0.0623891	-0.035691	0.527822	0.0266981	1.01868
Q64444	Ca4	-0.291576	-0.18506	-0.211192	-0.0903583	0.214113	0.218487	0.216188	0.192102	-0.194546	0.210222	0.00197229	0.404769	1.32388
Q08460	Kcnma1	0.0219998	0.0459714	0.0402617	-0.00208807	0.119077	-0.0131984	0.0752749	-0.0867486	0.0265362	0.0236013	0.953955	-0.00293493	-1.00204
Q66GT5	Ptpmt1	-0.000655651	0.0742307	-0.0734258	0.0232739	0.0640216	-0.000150204	0.054563	0.0629344	0.0058558	0.0453422	0.30829	0.0394864	1.02775
Q64516	Gk	0.0644069	0.128194	0.112988	0.131338	0.0559258	0.103126	0.153861	0.0419965	0.109232	0.0887272	0.520827	-0.0205045	-1.01431
Q61193	Rgl2	0.0284352	-0.0191493	0.0803256	-0.0534072	0.0699115	0.0264764	-0.0373063	0.0195403	0.00905108	0.0196555	0.781769	0.0106044	1.00738
Q91ZX7	Lrp1	0.0750785	-0.0178742	0.166689	0.128339	0.0316129	0.0308909	-0.0190597	0.0521188	0.0880582	0.0238907	0.210724	-0.0641675	-1.04548
Q9CWU4	-	-0.167924	-0.232456	-0.101143	-0.235813	-0.024159	-0.0946536	-0.269494	-0.131814	-0.184334	-0.13003	0.411295	0.0543041	1.03836
Q9QXX4	Slc25a13	0.0541444	-0.211679	0.135437	-0.0100436	-0.0944772	0.0479779	-0.221072	0.178071	-0.00803542	-0.0223749	0.904038	-0.0143394	-1.00999
Q3TVP5	Otulinl	-0.0949893	-0.0401797	-0.0641961	0.0502629	0.0240417	0.0345922	-0.0454755	0.050878	-0.0372756	0.0160091	0.214575	0.0532846	1.03762
Q02013	Aqp1	0.825917	-0.970422	0.484176	0.0305638	-0.630499	-0.11091	-0.642794	0.0148158	0.0925586	-0.342347	0.363581	-0.434906	-1.35182
Q8R239	Tmem268	-0.0640225	-0.00760317	-0.0509562	-0.0310864	0.0417867	-0.0049901	0.0334039	-0.014154	-0.0384171	0.0140116	0.0304048	0.0524287	1.03701
Q920L1	Fads1	0.0376344	-0.00882864	-0.125027	-0.0360579	-0.200293	-0.119598	-0.0752931	-0.0074296	-0.0330698	-0.100653	0.250405	-0.0675836	-1.04796
Q9EPR5	Sorcs2	0.248666	-0.0257916	0.145844	0.0516639	0.011313	-0.0158658	-0.083118	-0.0284362	0.105096	-0.0290267	0.105025	-0.134122	-1.09743
Q8CHH9	Septin8	0.149438	-0.0361867	0.167023	-0.0520253	0.143227	-0.0335679	0.138499	-0.170417	0.0570624	0.0194352	0.708173	-0.0376272	-1.02642
O08795	Prkcsh	0.0282788	0.0303807	0.0763927	0.0510621	0.0114474	0.0756211	-0.00184107	0.038837	0.0465286	0.0310161	0.481278	-0.0155125	-1.01081
P10630	Eif4a2	-0.207521	0.027554	0.000274181	-0.203489	-0.182463	-0.0115924	0.02988	0.0673823	-0.0957954	-0.0241983	0.428308	0.0715971	1.05088
Q8R059	Gale	-0.0319629	0.0969605	-0.0479341	0.147381	-0.037272	0.142317	0.0495639	0.13648	0.0411112	0.0727723	0.638908	0.031661	1.02219
P01863	Ighg	0.258412	0.128182	0.0268741	-0.0289931	-0.049746	0.0386853	-0.136197	-0.10063	0.0961187	-0.0619719	0.0855452	-0.158091	-1.11581
Q8K2C6	Sirt5	0.0106988	0.0313172	-0.00546694	-0.0078826	0.0151553	0.00926638	0.0369201	0.0371814	0.00716662	0.0246308	0.185311	0.0174642	1.01218
P27681	Gabrg3	-0.101079	0.0987735	-0.0745692	0.0376105	-0.0395579	-0.0608983	0.0157447	-0.135417	-0.00981617	-0.055032	0.458418	-0.0452158	-1.03184
Q91YQ5	Rpn1	0.0919824	0.0214105	0.0835395	0.0559869	0.0120959	-0.0297637	0.0747581	0.0915103	0.0632298	0.0371501	0.45789	-0.0260797	-1.01824
Q9DCM2	Gstk1	0.04707	-0.0834956	-0.0673337	-0.149841	0.0418925	0.0784688	0.0422301	-0.0328584	-0.0634	0.0324333	0.100431	0.0958333	1.06868
Q8C190	Vps9d1	0.038959	-0.0650887	-0.0217395	0.00140905	0.130681	0.119014	0.0175996	-0.0212779	-0.011615	0.0615041	0.15478	0.0731192	1.05199
P01666	-	0.285028	0.154178	-0.0488791	-0.0154958	0.0389562	-0.0903478	0.138005	-0.0286899	0.0937078	0.0144808	0.42738	-0.079227	-1.05645
Q61029	Tmpo	-0.01228	-0.0494695	-0.0241389	-0.141558	-0.140752	0.0199714	-0.0161738	-0.226835	-0.0568616	-0.0909474	0.619536	-0.0340858	-1.02391
O70422	Gtf2h4	-0.122838	0.0548491	-0.163438	-0.0844007	-0.0272727	0.0469432	-0.100149	0.160086	-0.0789568	0.019902	0.225797	0.0988588	1.07093
Q9QY01	Ulk2	0.259323	0.246027	0.104346	0.00889921	0.189806	0.150371	0.0528035	0.144253	0.154649	0.134309	0.774043	-0.02034	-1.0142
B9EJR8	Dnaaf5	-0.112146	-0.0427337	-0.123175	-0.0022006	-0.0694737	0.0129609	-0.014586	0.0511107	-0.0700638	-0.00499701	0.141614	0.0650668	1.04613
P62270	Rps18	-0.0443482	-0.0378575	0.0199361	-0.0289903	-0.0412803	0.0271277	-0.075767	-0.0372558	-0.022815	-0.0317938	0.742689	-0.00897884	-1.00624
O35449	Prrt1	-0.0461745	0.0332208	0.0386767	-0.0312381	0.0789123	-0.00219297	0.159372	0.0648875	-0.00137877	0.0752447	0.109295	0.0766234	1.05455
Q9CWL8	Ctnnbl1	-0.08114	-0.0741286	-0.0239568	-0.0369315	-0.0138707	-0.00703955	-0.0833249	-0.02385	-0.0540392	-0.0320213	0.364118	0.022018	1.01538
Q91V57	Chn1	-0.0403743	0.0226998	0.0380149	-0.0792785	0.038219	-0.0594478	0.132165	0.00894308	-0.0147345	0.0299699	0.39438	0.0447044	1.03147
Q7TNV0	Dek	0.0422044	0.0447125	0.0483451	-0.0905719	-0.0174737	-0.0637393	-0.0789208	-0.0444093	0.0111725	-0.0511358	0.164355	-0.0623083	-1.04414
Q99L13	Hibadh	-0.0297847	-0.0836787	0.04882	-0.0356288	0.0831409	0.0370984	-0.127812	0.0188079	-0.025068	0.00280881	0.623077	0.0278769	1.01951
Q9CQA1	Trappc5	0.0256944	0.158955	0.00542211	0.0711141	0.180757	0.0242066	0.183107	0.0619903	0.0652964	0.112515	0.409888	0.0472188	1.03327
Q8BN57	-	-0.146941	-0.319716	0.0192075	-0.0961823	0.119002	-0.0993066	0.119046	-0.245195	-0.135908	-0.0266135	0.375299	0.109294	1.0787
Q9D9V3	Echdc1	0.0619111	0.0036397	-0.0606427	-0.026361	0.0428023	0.0101285	0.0358691	-0.0547261	-0.00536323	0.00851846	0.699163	0.0138817	1.00967
Q8BGH4	Reep1	0.00226641	0.0192208	0.0308623	0.0452218	-0.108344	-0.0183749	-0.0218244	-0.0137048	0.0243928	-0.0405619	0.0572056	-0.0649548	-1.04605
Q91ZP9	Necab2	0.0280709	-0.00642919	-0.021565	0.0317101	0.127454	0.0609517	0.0523067	0.00560904	0.00794673	0.0615804	0.122731	0.0536337	1.03788
P10126	Eef1a1	0.0776172	0.121511	0.0473504	-0.118144	0.0774484	0.107275	-0.00288534	0.114975	0.0320837	0.0742033	0.509778	0.0421195	1.02963
Q923T9	Camk2g	0.00016737	0.0160899	0.0584569	-0.168484	0.0083642	0.00455618	0.0416436	0.0768189	-0.0234425	0.0328457	0.350207	0.0562882	1.03979
Q6PFD5	Dlgap3	-0.0353007	-0.0285335	0.0080905	0.0109372	-0.0205655	0.000795841	-0.0113568	-0.00612688	-0.0112016	-0.00931335	0.890739	0.00188827	1.00131
Q9JL04	Fmn2	-0.132288	0.034986	0.0206323	0.099668	0.0758271	0.0782371	0.0297132	-0.0418105	0.00574946	0.0354917	0.622614	0.0297422	1.02083
P19221	F2	0.158844	0.0736308	0.0680127	-0.0662389	0.116559	0.0974231	-0.0906463	-0.00266027	0.058562	0.0301688	0.685805	-0.0283933	-1.01988
P70460	Vasp	-0.0953536	-0.208662	-0.055367	-0.107254	-0.0580812	-0.173782	-0.0966439	-0.0665631	-0.116659	-0.0987675	0.685056	0.0178914	1.01248
P06151	Ldha	0.101346	0.142443	0.19923	0.148539	0.0934443	0.051722	0.080976	-0.00121737	0.147889	0.0562313	0.019836	-0.0916581	-1.06559
O88569	Hnrnpa2b1	0.080771	0.0148664	0.0403113	0.0288072	-0.0304437	0.0811028	-0.0275064	-0.0327497	0.041189	-0.00239921	0.228667	-0.0435882	-1.03067
Q99PU5	Acsbg1	0.056355	0.101092	0.0173144	0.0323548	0.00854063	-0.0489707	0.00488424	0.0245395	0.051779	-0.00275159	0.0667537	-0.0545306	-1.03852
Q8BVE3	Atp6v1h	0.0104823	0.145202	0.0342526	0.0458255	0.201499	0.059999	0.0636373	0.0871549	0.0589406	0.103072	0.361609	0.0441318	1.03106
Q99MV5	Mov10l1	0.166152	-0.166603	0.122577	-0.108575	-0.109871	-0.239	-0.13873	-0.052731	0.00338769	-0.135083	0.200138	-0.138471	-1.10074
P70704	Atp8a1	0.0349231	0.0504451	0.0838666	0.058578	0.141463	0.0359817	0.0966096	-0.00627661	0.0569532	0.0669444	0.786089	0.00999117	1.00695
Q9WVM1	Racgap1	-0.338689	-0.22673	-0.236876	-0.0938087	0.0762305	-0.0157428	-0.176442	-0.0466294	-0.224026	-0.0406458	0.0447263	0.18338	1.13554
Q8BHN1	Txlng	0.0048995	-0.128727	-0.0763621	-0.122597	0.036799	0.0430617	-0.132293	-0.00558615	-0.0806968	-0.0145047	0.245949	0.0661922	1.04695
Q8VIJ6	Sfpq	0.0753999	0.0627694	0.0805831	0.0405755	0.0685534	0.0325189	0.00813055	-0.00460863	0.064832	0.0261486	0.0932605	-0.0386834	-1.02718
Q8C2Q3	Rbm14	0.047441	-0.0027833	0.0168691	-0.0151639	0.0158296	0.035089	-0.0529113	-0.0467257	0.0115907	-0.0121796	0.402424	-0.0237703	-1.01661
P97737	Gdf10	-0.100456	-0.248514	-0.129977	-0.239835	0.0225387	-0.165349	-0.0651174	-0.172373	-0.179695	-0.0950754	0.207931	0.08462	1.06041
Q9WTQ8	Timm23	0.0246625	0.00557566	0.036859	-0.0281959	0.0409293	-0.0350356	-0.0760045	-0.0111699	0.00972533	-0.0203202	0.33768	-0.0300455	-1.02104
Q80U87	Usp8	-0.00461531	-0.0066905	-0.064652	0.00612116	-0.0628552	-0.0513015	-0.0287538	0.00628042	-0.0174592	-0.0341575	0.478031	-0.0166984	-1.01164
Q8BGQ1	Vipas39	-0.00770807	0.0254169	0.0116467	0.00904036	0.0596356	0.0291057	0.0150781	-0.0598731	0.00959897	0.0109866	0.96082	0.0013876	1.00096
Q569Z6	Thrap3	0.0350518	0.0360475	0.00973463	0.0104451	-0.0260968	0.0339093	0.00936651	0.103172	0.0228198	0.0300877	0.811769	0.00726795	1.00505
Q99L04	Dhrs1	0.0157876	0.0396943	0.0324073	0.0202031	-0.129496	-0.0712886	0.0302405	-0.0519547	0.0270231	-0.0556247	0.0857285	-0.0826478	-1.05896
Q91ZP6	Ndfip2	-0.0444684	0.0804935	-0.0967422	0.0901294	-0.150001	0.182962	-0.124328	0.150601	0.00735307	0.0148084	0.943498	0.00745535	1.00518
P09411	Pgk1	-0.0467048	0.121439	0.0902171	-0.0101485	0.24113	0.109663	0.216159	0.0483623	0.0387008	0.153829	0.105961	0.115128	1.08307
Q8BI84	Mia3	-0.0264039	-0.0316415	-0.0298781	-0.000236988	-0.00558806	-0.0300355	-0.0769286	-0.0051322	-0.0220401	-0.0294211	0.708374	-0.00738096	-1.00513
Q8VHK1	Caskin2	-0.0860047	0.0179572	-0.0440059	-0.118716	0.0321221	-0.0529809	-0.0432868	-0.047893	-0.0576923	-0.0280097	0.441707	0.0296826	1.02079
Q91ZT5	Fgd4	-0.0306058	-0.0530934	-0.0241427	0.0175853	-0.00277281	-0.0369916	-0.0553832	0.0316987	-0.0225642	-0.0158622	0.792087	0.00670195	1.00466
Q8BM85	Tbck	-0.0837674	-0.0246205	-0.087091	-0.0741258	-0.0330043	0.0039897	0.0209756	-0.0895782	-0.0674012	-0.0244043	0.192617	0.0429969	1.03025
Q6ZWM4	Lsm8	0.097487	0.0870175	0.141834	0.136069	0.0875621	0.0177121	0.096128	0.0963073	0.115602	0.0744274	0.134394	-0.0411744	-1.02895
B7ZNG0	Kif7	0.0633302	-0.118114	-0.077847	-0.053905	0.0594382	-0.175743	0.0933852	-0.045588	-0.046634	-0.0171268	0.698668	0.0295072	1.02066
Q9QYY7	Esm1	0.370595	0.192016	0.256644	0.129932	0.171834	0.00508452	0.116127	0.048512	0.237297	0.0853894	0.057383	-0.151907	-1.11104
Q9CWJ9	Atic	0.0293517	0.0500445	0.0155854	0.0504317	0.0558648	0.0169883	0.0350461	0.0593266	0.0363533	0.0418065	0.690087	0.00545311	1.00379
Q9JKR6	Hyou1	0.0903106	-0.0470433	0.0273652	-0.0134625	0.10797	-0.0364995	0.0528398	-0.155374	0.0142925	-0.00776601	0.74838	-0.0220585	-1.01541
Q925I1	Atad3	0.0256362	0.0562282	0.090817	0.0329127	0.0326276	-0.00581408	0.0491986	-0.0274768	0.0513985	0.0121338	0.138115	-0.0392647	-1.02759
E9Q7X7	Nrxn2	-0.027885	0.00206613	-0.0564504	0.0150704	-0.037436	-0.0789008	-0.0799356	-0.0341973	-0.0167997	-0.0576174	0.0943796	-0.0408177	-1.0287
Q8CI32	Bag5	0.0694823	0.0026145	-0.0356021	0.0236011	0.0843167	0.057693	0.10307	0.00270128	0.0150239	0.0619452	0.179989	0.0469213	1.03306
Q9JLB0	Pals2	0.0826821	0.0797315	0.0218825	-0.0278487	0.042459	0.0473332	0.0354629	-0.0191922	0.0391119	0.0265157	0.697554	-0.0125961	-1.00877
P97366	Evi5	-0.042747	-0.0139728	0.00826597	-0.033174	0.0725436	-0.0743003	0.0756202	0.053102	-0.020407	0.0317414	0.2436	0.0521483	1.03681
P60764	Rac3	-0.0552497	0.121901	0.0466647	0.0771508	0.176713	0.0545259	0.0868812	0.0102706	0.0476167	0.0820978	0.528417	0.034481	1.02419
Q8K0E8	Fgb	-0.118249	0.493687	-0.503399	-0.540603	0.300985	0.253426	0.203378	-0.589596	-0.167141	0.0420482	0.537827	0.209189	1.15604
Q6PFD9	Nup98	-0.0219216	-0.00610209	-0.0803752	-0.023932	-0.0634055	0.024116	-0.029386	-0.0130668	-0.0330827	-0.0204356	0.622865	0.0126472	1.0088
Q8R105	Vps37c	-0.0340066	0.171031	0.113532	0.0754104	0.15325	-0.0707479	0.212159	0.142962	0.0814917	0.109406	0.725899	0.027914	1.01954
P50992	Atp4b	0.132136	0.180029	0.148254	0.100789	0.097486	-0.0261512	0.194971	0.0814261	0.140302	0.0869329	0.333512	-0.053369	-1.03769
Q9QZS3	Numb	-0.0371575	-0.0452466	-0.0138888	0.0113482	-0.0600772	0.0484424	-0.016603	0.0340524	-0.0212362	0.00145364	0.456825	0.0226898	1.01585
Q9QZF2	Gpc1	0.0407205	0.107836	0.00948095	-0.0568404	0.0508952	0.0214467	0.183696	-0.0167203	0.0252993	0.0598295	0.557129	0.0345302	1.02422
Q5BKP2	Usp13	0.544008	0.558662	0.502083	0.457178	0.572621	0.393642	0.606404	0.40284	0.515483	0.493877	0.737794	-0.021606	-1.01509
P09925	Surf1	0.00477171	0.0817409	-0.0795302	0.00857687	-0.0168414	0.0223899	0.00346232	-0.0191436	0.0038898	-0.0025332	0.862046	-0.006423	-1.00446
Q8QZY1	Eif3l	0.0419412	0.0428948	-0.0346665	-0.006845	0.0101314	0.0161023	-0.0293241	-0.0321221	0.0108311	-0.00880313	0.429794	-0.0196342	-1.0137
P22091	Tal1	0.150164	-0.0102878	0.0699477	-0.128715	0.116786	0.00889826	0.0544124	0.0240207	0.0202773	0.0510294	0.656822	0.0307522	1.02154
Q9Z277	Baz1b	-0.121651	-0.0598664	-0.066215	-0.0948892	-0.184764	0.0196719	-0.22532	-0.0342879	-0.0856555	-0.106175	0.754323	-0.0205197	-1.01432
Q99PT1	Arhgdia	-0.0815806	0.0749097	0.0343604	0.116082	0.00253058	-0.00594091	0.0755095	0.0219073	0.0359428	0.0235016	0.801392	-0.0124412	-1.00866
P62192	Psmc1	0.0213313	-0.000671864	-0.0558906	-0.0172067	0.061131	-0.0693173	0.0373311	-0.0311255	-0.0131094	-0.000495195	0.729062	0.0126143	1.00878
Q9D0M1	Prpsap1	-0.0633521	-0.0851932	-0.0103307	-0.08324	-0.0377316	-0.0203929	0.00145292	0.0311313	-0.060529	-0.00638509	0.0571126	0.0541439	1.03824
Q9D1L0	Chchd2	0.0649657	0.025085	-0.120006	0.0885787	-0.0997119	0.0629077	-0.0947871	0.148463	0.0146558	0.00421786	0.896859	-0.010438	-1.00726
P28654	Dcn	-0.123709	-0.0182099	-0.040134	0.0278583	0.0766072	0.0401797	0.0410352	0.0876184	-0.0385487	0.0613601	0.0442149	0.0999088	1.07171
Q99LI7	Cstf3	-0.0970035	-0.051662	-0.00159883	-0.0109286	-0.0260682	0.0318265	-0.0670953	0.00981283	-0.0402982	-0.012881	0.40664	0.0274172	1.01919
Q3UQ84	Tars2	-0.0235858	-0.0518928	0.0103869	-0.00517607	0.00347662	0.0164876	0.0153995	-0.00944376	-0.0175669	0.00647998	0.173979	0.0240469	1.01681
P56656	Cyp2c39	-0.10231	-0.0255752	-0.0385251	-0.0937686	-0.0462327	-0.00892782	-0.00862932	-0.154028	-0.0650446	-0.0544546	0.799445	0.0105901	1.00737
Q8C052	Map1s	-0.0197558	0.0338178	-0.0190492	0.0384393	-0.023108	-0.0523105	-0.00737047	-0.0202012	0.00836301	-0.0257475	0.128579	-0.0341105	-1.02393
Q9Z275	Rlbp1	0.102904	0.0858426	0.0607829	0.0756612	-0.0303102	-0.0822577	-0.0309014	0.160648	0.0812976	0.00429463	0.246352	-0.077003	-1.05482
Q9QYI5	Dnajb2	0.106222	0.13031	0.0317941	0.0696425	0.0456929	0.0416903	0.0191674	0.0407968	0.084492	0.0368369	0.110763	-0.0476551	-1.03358
Q9CZU6	Cs	0.0297036	0.124239	-0.0437837	0.0732408	-0.0528398	-0.00634337	0.0644717	-0.0136361	0.04585	-0.00208688	0.314364	-0.0479369	-1.03379
O88735	Map7	-0.00103903	0.00808954	0.0326018	0.0517907	-0.0480332	0.023066	0.0384765	-0.0582166	0.0228608	-0.0111768	0.275017	-0.0340376	-1.02387
Q3V0I2	Prr7	-0.188948	-0.0970063	-0.138237	-0.0275578	-0.142503	-0.0661492	-0.0726371	-0.064918	-0.112937	-0.0865519	0.529929	0.0263853	1.01846
Q9EQC5	Scyl1	0.0485063	0.0315976	0.0670276	0.00691843	0.00230169	0.0119576	0.00703955	0.0423255	0.0385125	0.0159061	0.203862	-0.0226064	-1.01579
Q2YDW2	Msto1	0.0768199	-0.0227723	0.0655313	0.0158858	0.175604	-0.057713	0.0100312	0.02669	0.0338662	0.0386531	0.933744	0.00478697	1.00332
Q8K2F8	Lsm14a	0.131293	0.0348001	0.00966215	-0.0395103	-0.26731	-0.0721221	0.199886	0.193191	0.0340612	0.0134113	0.871079	-0.0206499	-1.01442
P27600	Gna12	0.119854	-0.125263	-0.00721216	-0.0289149	-0.0114312	-0.140134	0.0759883	0.0496688	-0.0103838	-0.00647712	0.957146	0.00390673	1.00271
Q99J47	Dhrs7b	0.0150704	0.0469918	-0.0587602	0.00811243	0.0436435	0.0851407	0.0173621	-0.0169835	0.00285363	0.0322907	0.378288	0.0294371	1.02061
P48543	Kcnj9	0.0471692	-0.0158935	0.0475364	0.0228696	0.0342383	-0.0459819	0.050056	-0.0466504	0.0254204	-0.00208449	0.399305	-0.0275049	-1.01925
Q3UFQ8	Carmil3	-0.0412593	-0.0213466	-0.0873284	0.0221467	0.0821452	-0.0348811	-0.0535512	-0.0288682	-0.0319469	-0.00878882	0.568831	0.0231581	1.01618
Q3UFY7	Nt5c3b	-0.00503397	0.0839553	-0.00879431	0.073854	-0.0592475	-0.0848737	0.0447545	0.022593	0.0359952	-0.0191934	0.219031	-0.0551887	-1.03899
P05142	Prh1	-0.0288568	-0.0240827	-0.00668287	-0.0237412	0.120644	0.030622	0.0370927	-0.0583014	-0.0208409	0.0325143	0.240807	0.0533552	1.03768
P63318	Prkcg	-0.0209498	0.0779519	-0.0247731	0.0909142	-0.021008	0.0258527	-0.0423112	0.0265422	0.0307858	-0.00273108	0.39196	-0.0335169	-1.0235
Q9CXF4	Tbc1d15	-0.0555749	-0.0766549	-0.0389953	-0.0502896	-0.0219455	-0.0321584	0.0525689	-0.12832	-0.0553787	-0.0324638	0.585237	0.0229149	1.01601
Q62210	Birc2	-0.0843787	-0.117918	-0.0754094	-0.00593138	-0.0675626	-0.0923247	-0.0728421	-0.0688195	-0.0709093	-0.0753872	0.863853	-0.00447798	-1.00311
P01676	-	-0.0888171	0.0735173	0.0332618	0.124661	0.0487132	0.145146	0.00918913	0.0337672	0.0356557	0.0592039	0.682516	0.0235481	1.01646
Q9ER00	Stx12	0.189367	0.00804281	0.190836	-0.00324106	0.0904088	-0.101584	0.185425	-0.105379	0.0962512	0.0172179	0.41817	-0.0790334	-1.05631
Q9CXY6	Ilf2	0.0107388	-0.0246463	-0.00781488	-0.0423198	0.0664458	0.0663514	0.0606284	-0.0102105	-0.0160105	0.0458038	0.0374456	0.0618143	1.04378
Q9ES00	Ube4b	-0.0371299	-0.0577693	-0.0352407	-0.0296264	-0.0174317	0.00760508	-0.0111108	-0.00148439	-0.0399415	-0.00560546	0.00608495	0.0343361	1.02409
P31938	Map2k1	0.155893	0.0227828	0.0881391	0.0548129	-0.0889373	-0.107319	-0.0413165	-0.0920367	0.0804069	-0.0824025	0.00528935	-0.162809	-1.11946
Q8C0L6	Paox	0.101315	0.0234094	0.0288959	0.038918	0.0779128	0.0188394	0.0788474	0.0390468	0.0481346	0.0536616	0.821045	0.00552702	1.00384
O54786	Dffa	0.0526462	0.303846	-0.144355	0.0351691	-0.199092	0.189317	-0.280857	0.134694	0.0618265	-0.0389845	0.526691	-0.100811	-1.07238
Q8BZL8	Lmo3	0.0303063	-0.0235705	0.0081172	0.0881848	0.109514	0.0371499	-0.0434766	0.144054	0.0257595	0.0618103	0.486257	0.0360508	1.0253
Q9R088	Tk2	0.0413938	0.0834241	0.0050292	-0.0504165	0.0459838	0.0849614	0.0424876	-0.109808	0.0198576	0.0159061	0.941724	-0.00395155	-1.00274
Q80V42	Cpm	-0.0600533	-0.0145421	0.0432057	0.0130458	-0.120698	-0.16405	0.0322576	0.0274968	-0.00458598	-0.0562484	0.400179	-0.0516624	-1.03646
O35083	Agpat1	0.115285	0.125856	0.0717244	-0.063725	0.0462575	-0.015635	0.0451016	-0.149259	0.0622852	-0.0183837	0.250129	-0.0806689	-1.05751
Q9QWV9	Ccnt1	0.0675263	0.288714	-0.0432153	0.188111	0.141086	0.0305085	0.269859	0.142869	0.125284	0.146081	0.820338	0.0207968	1.01452
Q3URE9	Lingo2	0.0705972	0.0924306	0.0774684	0.177409	0.0388675	0.0256219	-0.0183873	0.0688281	0.104476	0.0287325	0.0520811	-0.0757437	-1.0539
Q6PNC0	Dmxl1	-0.013	0.0392766	0.0812526	0.0491147	0.0959735	0.0414758	0.0470786	0.0400901	0.039161	0.0561545	0.5035	0.0169935	1.01185
Q9Z0H3	Smarcb1	0.0244451	0.0121808	0.00563574	0.016583	-0.0290341	0.0940061	-0.0344281	-0.0448136	0.0147111	-0.00356746	0.616495	-0.0182786	-1.01275
Q8K0X8	Fez1	-0.0112824	0.0802093	0.0379491	0.0901008	-0.00179625	0.0128722	0.0705686	0.0954709	0.0492442	0.0442789	0.884326	-0.00496531	-1.00345
Q8CHK3	Mboat7	0.145697	0.0878663	0.281168	0.31997	0.277032	0.226733	0.207269	0.125757	0.208675	0.209198	0.993746	0.000522614	1.00036
Q63844	Mapk3	-0.0192409	-0.0403857	-0.0460935	-0.0187411	-0.0324578	0.03583	-0.0315728	0.0561767	-0.0311153	0.00699401	0.195593	0.0381093	1.02677
P33173	Kif1a	0.0323272	0.0647655	0.00199556	0.0428672	0.0365586	0.0566859	0.0720258	0.0232053	0.0354888	0.0471189	0.518595	0.0116301	1.00809
P07724	Alb	0.23373	-0.00548983	0.120335	0.0207419	-0.157344	-0.235314	-0.0485072	0.103127	0.0923293	-0.0845096	0.104945	-0.176839	-1.1304
Q3TCJ1	Abraxas2	0.0113807	0.0682483	0.0297704	0.128551	0.0118222	0.0398231	0.0331998	0.117699	0.0594876	0.0506361	0.807406	-0.00885153	-1.00615
P19246	Nefh	0.268076	-0.0618587	0.0248485	-0.0862517	-0.130387	-0.195713	0.119026	0.0391078	0.0362036	-0.0419915	0.500198	-0.0781951	-1.0557
Q9DB30	Phkg2	-0.0808492	-0.0295796	-0.140913	-0.0460916	-0.0327334	-0.00334978	-0.0840278	-0.0102172	-0.0743582	-0.032582	0.225802	0.0417762	1.02938
Q80U40	Rimbp2	-0.0178094	0.098907	0.0600114	0.0618854	-0.0164218	-0.0229955	0.0305657	-0.0127368	0.0507486	-0.00539708	0.103527	-0.0561457	-1.03968
Q9D0D3	Mtpap	-0.0702386	0.0952411	-0.174013	0.0974746	0.0755162	0.0455661	-0.0578513	0.0403142	-0.0128839	0.0258863	0.62083	0.0387702	1.02724
Q9D3A9	Ttyh1	0.133801	0.115742	0.0104098	-0.0191379	0.0481734	-0.0562739	0.0409961	-0.0225511	0.0602038	0.00258613	0.259648	-0.0576177	-1.04075
Q9CQV1	Pam16	0.0705304	0.0566907	0.0105414	0.114243	-0.00846338	0.152617	-0.0297914	0.0560203	0.0630014	0.0425956	0.679001	-0.0204058	-1.01424
Q61609	Slc20a1	0.179944	0.0863843	0.0611758	0.17788	-0.0394177	0.0363851	-0.0202298	-0.149758	0.126346	-0.0432551	0.0154475	-0.169601	-1.12475
Q61166	Mapre1	0.019815	0.0594363	0.0132337	0.00550795	-0.0199409	0.0485568	-0.103876	-0.113262	0.0244982	-0.0471303	0.15616	-0.0716286	-1.0509
P83093	Stim2	-0.0681119	-0.013308	-0.057199	0.075542	-0.00982618	0.0788226	0.036921	-0.0139289	-0.0157692	0.0229971	0.36744	0.0387664	1.02724
P63154	Crnkl1	-0.199644	-0.121465	-0.115937	-0.140453	-0.175303	-0.0739131	-0.213042	-0.11398	-0.144375	-0.144059	0.99344	0.000315189	1.00022
Q6PAR5	Gapvd1	-0.00343084	-0.00738859	0.00320959	0.00481462	0.0397944	0.0226865	-0.00595713	-0.00160646	-0.000698805	0.0137293	0.274508	0.0144281	1.01005
Q8R0X7	Sgpl1	-0.0847888	-0.0317683	-0.00124979	-0.0229278	0.00936842	-0.0323081	-0.0159879	-0.00713396	-0.0351837	-0.0115154	0.291808	0.0236683	1.01654
Q9WUA6	Akt3	-0.00632143	-0.0887895	0.00228739	-0.0622907	0.0139451	0.0846038	0.103947	-0.0493178	-0.0387785	0.0382946	0.120842	0.0770731	1.05488
O55201	Supt5h	-0.0357184	-0.00496435	-0.0392861	-0.058105	-0.0338502	0.0323358	-0.027102	0.0118098	-0.0345185	-0.00420165	0.172296	0.0303168	1.02124
Q9JIS5	Sv2a	-0.00278997	-0.0127292	0.000291348	-0.00699377	0.0597434	0.00167322	0.0430236	-0.0452199	-0.00555539	0.0148051	0.450201	0.0203605	1.01421
Q9WVL2	Stat2	-0.0564799	-0.106964	-0.106402	-0.0552001	-0.0871453	0.0358014	-0.101098	0.0424418	-0.0812614	-0.0274999	0.265335	0.0537615	1.03797
Q7TMM8	Parp16	0.0154557	0.176613	0.0834823	0.163672	0.138021	0.233374	0.114442	0.141937	0.109806	0.156944	0.34776	0.0471377	1.03321
Q923K4	Gtpbp3	-0.203903	-0.116104	0.114206	-0.0489097	0.0521197	-0.0688682	0.0885005	-0.0867887	-0.0636775	-0.00375915	0.487354	0.0599184	1.04241
Q8VDI7	Ubac1	-0.16366	-0.121017	-0.081223	-0.106143	-0.119614	-0.0694385	-0.00461817	-0.0490308	-0.118011	-0.0606754	0.104257	0.0573354	1.04054
O55106	Strn	-0.0349469	-0.000631809	-0.0213046	0.0197139	0.0173116	0.0173697	0.032824	0.0256524	-0.00929236	0.0232894	0.0672382	0.0325818	1.02284
Q08509	Eps8	0.0082736	0.0153308	0.0139852	0.0590072	0.0403237	0.0452418	-0.0301108	0.0309167	0.0241492	0.0215929	0.907872	-0.00255632	-1.00177
Q99KK2	Cmas	0.174888	0.0358882	-0.0152869	0.0646014	0.0273824	0.0283618	0.0763497	0.125166	0.0650227	0.0643151	0.988453	-0.000707626	-1.00049
Q3TAA7	Stk11ip	-0.103841	-0.0893226	0.068872	0.00378275	0.213691	0.115746	0.148439	-0.21885	-0.0301273	0.0647566	0.416598	0.0948839	1.06798
Q9QXY9	Pex3	-0.0790648	-0.112806	0.0061202	0.0581326	-0.0880036	0.0219579	-0.0798268	-0.0633111	-0.0319045	-0.0522959	0.679081	-0.0203915	-1.01423
Q8CI95	Osbpl11	-0.0367484	-0.00314665	-0.0250573	-0.036859	-0.0359197	0.012692	-0.0739503	-0.0430684	-0.0254529	-0.0350616	0.648968	-0.00960875	-1.00668
P09405	Ncl	0.191624	0.123707	0.123312	0.0316281	0.0310931	0.0413365	0.166255	0.0304008	0.117568	0.0672715	0.322089	-0.0502963	-1.03548
Q8K2T1	Nmral1	0.0525022	-0.148485	0.12033	0.0152802	-0.154141	-0.150651	0.0808806	0.0949225	0.00990701	-0.0322473	0.656269	-0.0421543	-1.02965
Q61140	Bcar1	0.00410986	-0.0262685	-0.0318732	0.0129066	0.0292172	-0.043839	0.100365	-0.0177169	-0.0102813	0.0170066	0.464295	0.027288	1.01909
Q99JS0	Ncmap	-0.106033	0.171111	-0.0773816	0.174922	-0.0664506	0.109427	0.0619216	0.202293	0.0406544	0.0767977	0.717582	0.0361433	1.02537
Q9CW03	Smc3	-0.0297141	0.0369611	-0.0312924	0.0197606	-0.0838208	0.0471559	-0.0952363	0.0184054	-0.00107121	-0.028374	0.52813	-0.0273027	-1.01911
Q07113	Igf2r	-0.00505686	-0.0532823	0.0157361	0.0527053	0.000893116	0.00828123	-0.0625892	-0.0309978	0.00252557	-0.0211031	0.424958	-0.0236287	-1.01651
P97819	Pla2g6	-0.0786128	-0.0473647	-0.0886598	-0.0596957	-0.012116	0.0195661	-0.0438104	-0.00511217	-0.0685833	-0.0103681	0.0130396	0.0582151	1.04118
Q80UW8	Polr2e	0.00229788	-0.0781827	0.0176129	-0.152409	-0.0656104	-0.195521	-0.0178847	-0.117908	-0.0526702	-0.099231	0.427491	-0.0465608	-1.0328
Q08481	Pecam1	-0.0578647	-0.0155654	-0.175066	-0.0914207	0.114088	0.484225	-0.180115	0.499559	-0.0849793	0.229439	0.148072	0.314418	1.24351
P0CG14	Derpc	-0.0650277	-0.0318513	0.00377703	-0.0269914	0.0453153	0.0585628	-0.074369	-0.130865	-0.0300233	-0.0253389	0.9279	0.00468445	1.00325
Q8BLF1	Nceh1	-0.0940928	-0.0658221	-0.0806336	-0.133594	-0.0220094	-0.134359	-0.107895	-0.0874639	-0.0935357	-0.0879319	0.849592	0.00560379	1.00389
B2RSH2	Gnai1	0.0665116	0.0820928	0.0270343	0.0206914	0.0475707	0.00891352	0.0259566	0.0110869	0.0490825	0.0233819	0.201229	-0.0257006	-1.01797
Q8C7E9	Cstf2t	-0.0147729	0.0675788	-0.0450358	0.0389094	-0.0623107	0.0962253	-0.0206561	0.0464959	0.0116699	0.0149386	0.942664	0.00326872	1.00227
Q4VAA2	Cdv3	0.100539	-0.0554805	0.00798368	-0.0541148	0.071651	0.0188203	0.0447593	-0.0502038	-0.000268221	0.0212567	0.65163	0.0215249	1.01503
Q70IV5	Synm	0.0514312	0.0116744	-0.0324244	-0.0342183	0.00253916	0.015573	-0.0358653	-0.0246139	-0.000884295	-0.0105917	0.698668	-0.00970745	-1.00675
Q60605	Myl6	-0.0757623	-0.073338	-0.170043	0.0320754	-0.25682	-0.0088582	0.0265317	-0.154529	-0.0717671	-0.098419	0.745222	-0.0266519	-1.01865
Q8VEB6	Elac1	-0.0531344	-0.111209	0.0631289	0.0524278	-0.0157151	-0.0509982	-0.0422444	-0.111144	-0.0121968	-0.0550253	0.407829	-0.0428286	-1.03013
Q9WVS7	Map2k5	0.073194	0.111789	0.101038	0.089107	0.0280671	0.176931	0.0599847	0.174805	0.0937822	0.109947	0.707629	0.0161648	1.01127
O35304	Slc18a3	-0.29346	0.0149522	0.0463023	-0.0545516	0.136993	0.108519	0.111663	-0.150294	-0.0716894	0.0517204	0.274165	0.12341	1.08931
Q8BTI9	Pik3cb	-0.0660052	0.0658765	0.0443645	0.0195165	0.0925822	-0.0159202	-0.071095	0.00919485	0.015938	0.00369048	0.793351	-0.0122476	-1.00853
Q8BNU0	Armc6	0.0591798	-0.102008	0.0651355	-0.0835567	0.0822692	-0.0304484	0.145456	-0.00194025	-0.0153124	0.0488341	0.328223	0.0641465	1.04547
O88384	Vti1b	0.0152268	-0.0192218	-0.0292001	0.0483079	-0.0411344	0.0492444	-0.0306268	0.0140815	0.00377822	-0.00210881	0.836808	-0.00588703	-1.00409
Q9JK97	Kcnq4	0.049438	-0.0635362	0.0290933	0.0662684	0.0352368	-0.0477777	0.0505948	0.131617	0.0203159	0.0424178	0.654278	0.0221019	1.01544
P70335	Rock1	0.0356965	0.0274625	0.0282321	0.0497632	-0.0858331	-0.0134025	-0.0674806	0.0984969	0.0352886	-0.0170548	0.296735	-0.0523434	-1.03695
P70313	Nos3	0.0257497	0.241477	0.0715518	0.126198	0.00592565	0.0655313	0.00782156	0.202419	0.116244	0.0704243	0.510459	-0.0458198	-1.03227
Q9Z1T2	Thbs4	-0.0518746	-0.00437784	0.0711045	0.0560489	0.013659	0.0943294	-0.0440135	0.117285	0.0177252	0.045315	0.577977	0.0275898	1.01931
Q8C9B9	Dido1	-0.0933509	-0.0514178	0.00586271	0.0607667	0.0929904	0.00812006	-0.10278	-0.0597405	-0.0195348	-0.0153525	0.94131	0.00418234	1.0029
E9Q6B2	Ccdc85c	-0.0564399	-0.0346045	-0.0225549	-0.0321689	-0.0287652	-0.0411983	-0.0420003	0.0228477	-0.036442	-0.022279	0.44736	0.014163	1.00987
Q9CXY9	Pigk	0.0830112	0.025785	0.0880857	-0.120785	0.133599	0.0486655	0.0603471	-0.0479083	0.0190241	0.0486758	0.647008	0.0296516	1.02077
Q8C008	Dzank1	0.104088	0.0286393	0.00870466	0.0415254	0.0548949	0.120242	0.00525236	0.0672259	0.0457394	0.0619037	0.624649	0.0161643	1.01127
Q8BTZ7	Gmppb	-0.0348258	0.099669	-0.00669146	0.066298	0.0698371	0.11471	0.0419345	0.120365	0.0311124	0.0867116	0.188507	0.0555992	1.03929
Q9JL10	Sertad1	-0.115792	-0.396149	-0.126907	-0.276518	-0.140752	-0.155892	-0.201723	-0.254573	-0.228842	-0.188235	0.601359	0.0406065	1.02855
Q8K2Q9	Shtn1	-0.0572085	-0.143846	0.0116458	-0.0178084	0.0120616	-0.0339465	-0.0892358	-0.0572667	-0.0518043	-0.0420969	0.817468	0.00970745	1.00675
Q0KL02	Trio	-0.0464253	-0.0345349	-0.0190578	-0.014544	-0.00695372	-0.00557947	-0.0770411	0.0363908	-0.0286405	-0.0132959	0.570646	0.0153446	1.01069
Q7TMB8	Cyfip1	0.0216603	0.0180478	0.120765	0.0235105	0.105215	0.029469	0.0962481	0.0112739	0.045996	0.0605514	0.686301	0.0145555	1.01014
B9EKR1	Ptprz1	0.0753303	-0.00371218	0.0862947	0.0417972	-0.0265155	-0.120104	-0.00637579	-0.00715589	0.0499275	-0.0400379	0.0404183	-0.0899653	-1.06434
P84309	Adcy5	0.0865521	-0.00503874	-0.0592427	0.08042	0.0847545	-0.0201755	-0.0479684	0.0399776	0.0256727	0.014147	0.81129	-0.0115256	-1.00802
P23818	Gria1	-0.158052	0.112566	-0.10882	-0.0194621	-0.0761628	0.0974107	-0.0162663	-0.121928	-0.043442	-0.0292366	0.858193	0.0142055	1.0099
P35505	Fah	0.166186	-0.0365214	0.0588984	-0.011909	-0.0315995	-0.11046	0.0270247	-0.0656953	0.0441635	-0.0451825	0.157093	-0.0893459	-1.06389
Q9CZE3	Rab32	0.21065	-0.133422	0.0411544	-0.195276	0.181682	-0.080276	-0.060925	0.16043	-0.0192235	0.0502279	0.570214	0.0694513	1.04932
Q66T02	Plekhg5	-0.0387931	0.00619173	-0.0277238	-0.0201983	-0.0435166	-0.018949	-0.028069	-0.0105252	-0.0201309	-0.025265	0.682282	-0.00513411	-1.00357
Q9CZM2	Rpl15	0.0741506	0.0491891	0.0295177	0.210324	-0.0142217	0.0521073	0.149562	0.000630856	0.0907953	0.0470197	0.457827	-0.0437756	-1.03081
Q8VC30	Tkfc	-0.0788102	0.059463	-0.110494	0.0783496	-0.0247607	0.00541639	-0.0133567	0.169882	-0.0128729	0.0342953	0.502249	0.0471683	1.03323
Q8BZ09	Slc25a21	0.109939	0.0049243	0.0828233	0.0120673	0.0439496	-0.0357709	0.0551591	-0.00490713	0.0524385	0.0146077	0.304724	-0.0378308	-1.02657
Q8BW00	Ptrh1	-0.0565782	-0.00203752	-0.0432467	-0.00602579	0.037539	0.0643878	0.000992298	0.0431447	-0.0269721	0.036516	0.0152565	0.063488	1.04499
Q61301	Ctnna2	0.0479045	0.0647635	0.0199456	0.0488563	0.0146604	0.0505691	0.0330186	-0.0302272	0.0453675	0.0170052	0.214582	-0.0283623	-1.01985
P59281	Arhgap39	-0.0753636	0.00926161	-0.0722499	-0.0458741	0.000795841	0.0122313	0.0662332	-0.0787406	-0.0460565	0.000129938	0.251156	0.0461864	1.03253
Q91W43	Gldc	-0.133406	-0.0964341	-0.0496593	0.011436	-0.0666881	-0.0375428	-0.0825744	-0.0148215	-0.0670159	-0.0504067	0.655512	0.0166092	1.01158
Q91YR5	Mettl13	-0.120856	-0.118996	-0.00283003	0.00041914	0.0257726	0.0448604	0.022902	0.0653977	-0.0605657	0.0397332	0.0563707	0.100299	1.072
Q9DBR3	Armc8	-0.0506835	-0.0239406	-0.0231805	-0.0182681	0.00619459	0.00973558	0.00981283	0.0423598	-0.0290182	0.0170257	0.00660458	0.0460439	1.03243
P0C1Z5	-	0.00545835	0.00123358	0.150414	-0.00850916	0.166991	-0.0102983	0.0698895	-0.0860839	0.0371492	0.0351245	0.976701	-0.00202465	-1.0014
Q91YL3	Uckl1	-0.0662379	0.0227475	0.0424857	0.00356531	0.0091548	0.0221982	0.0246425	0.0124221	0.000640154	0.0171044	0.539174	0.0164642	1.01148
Q8R464	Cadm4	-0.0395608	0.0846019	0.0424371	0.0709376	-0.0241923	0.0463767	0.0222764	0.174351	0.0396039	0.054703	0.777777	0.015099	1.01052
Q9D358	Acp1	-0.0241551	-0.0133462	-0.00995588	0.0319858	-0.0865932	0.0179267	0.00863886	0.108412	-0.00386786	0.0120962	0.723658	0.015964	1.01113
Q9CX00	Ist1	0.00396681	-0.278315	0.0587087	-0.081284	0.0994935	-0.119853	0.0139604	-0.11012	-0.0742309	-0.0291297	0.638463	0.0451012	1.03176
O54946	Dnajb6	0.0760827	0.165728	0.090631	0.0235677	0.0111365	0.116051	0.16946	0.105621	0.0890024	0.100567	0.80206	0.0115647	1.00805
Q8VBT9	Aspscr1	0.00186014	-0.0544391	0.0459476	-0.0132174	0.0243812	0.013989	0.0236964	0.0114131	-0.00496221	0.0183699	0.34379	0.0233321	1.0163
Q9WV98	Timm9	-0.0118003	0.174891	0.0755973	0.139019	0.0027194	-0.0985236	0.0539927	0.13849	0.0944269	0.0241697	0.317714	-0.0702572	-1.0499
P14211	Calr	0.0469432	-0.00432253	-0.00645018	-0.0602555	-0.0242095	-0.0388665	-0.00634146	-0.118568	-0.00602126	-0.0469964	0.262049	-0.0409751	-1.02881
Q2PFD7	Psd3	-0.0436378	0.000418186	-0.0186791	0.0402741	0.0710788	0.0229535	0.0648341	0.061378	-0.00540614	0.0550611	0.0335058	0.0604672	1.0428
Q8BL65	Ablim2	0.0142827	-0.0370402	-0.0166402	-0.0136466	-0.0387139	-0.0222926	0.047977	0.069654	-0.0132611	0.0141561	0.389943	0.0274172	1.01919
Q7TPV4	Mybbp1a	-0.0309577	-0.0355678	-0.0271306	-0.106191	0.0281959	-0.00125647	-0.0873113	-0.114827	-0.0499618	-0.0437996	0.880825	0.00616217	1.00428
Q5SSH7	Zzef1	-0.0697732	0.000930309	-0.0457511	-0.00665331	-0.00612783	0.0229182	-0.00546408	0.0712819	-0.0303118	0.0206521	0.0846598	0.0509639	1.03596
P61089	Ube2n	-0.0777974	0.0329261	-0.0447078	0.0328765	0.0413575	0.0465961	-0.08114	0.0164399	-0.0141757	0.00581336	0.641946	0.019989	1.01395
Q9R069	Bcam	0.202417	0.206979	0.0650659	0.079843	-0.191507	-0.0202012	-0.21842	-0.0618587	0.138576	-0.122997	0.00611721	-0.261573	-1.19878
Q9EPC1	Parva	0.113363	0.00845289	0.17626	0.211786	-0.0128684	-0.0234227	0.0573564	0.0399232	0.127465	0.0152471	0.0806834	-0.112218	-1.08089
Q5RJG7	Crppa	0.0572963	0.0249248	-0.151857	-0.160462	-0.0108314	0.0242934	-0.0905528	-0.0117888	-0.0575244	-0.0222199	0.600816	0.0353045	1.02477
P59114	Pcif1	-0.013905	-0.06251	0.00713587	-0.0324788	-0.0185332	0.0328536	0.00956392	0.0701623	-0.0254395	0.0235116	0.0888656	0.0489511	1.03451
Q8CHE4	Phlpp1	0.0626121	0.0160041	0.10184	0.108039	0.0849023	0.0161376	-0.0264163	0.00862169	0.0721238	0.0208113	0.155069	-0.0513124	-1.03621
Q9ERS2	Ndufa13	0.0313277	0.0985122	0.0293641	0.0740466	0.0310597	0.113985	0.0206819	-0.0304065	0.0583127	0.0338299	0.509572	-0.0244827	-1.01711
Q3UQ44	Iqgap2	-0.0403705	0.0008111	0.0099349	-0.00768423	-0.0340486	0.0487599	0.0801997	-0.00922251	-0.00932717	0.0214221	0.339106	0.0307493	1.02154
Q61324	Arnt2	-0.0407748	0.0311608	0.00703764	0.107176	0.280385	0.069756	0.0451255	0.195785	0.02615	0.147763	0.115901	0.121613	1.08795
Q9EPE9	Atp13a1	0.0274348	0.0206866	0.0457788	0.0588832	-0.0190425	-0.0479627	-0.0039897	-0.0437465	0.0381958	-0.0286853	0.00287369	-0.0668812	-1.04745
Q6NS60	Fbxo41	-0.03198	-0.0589499	0.016315	-0.0266261	0.0286899	-0.00805044	0.0176177	-0.0402932	-0.0253103	-0.000509024	0.299743	0.0248013	1.01734
Q8BHD7	Ptbp3	0.0334954	0.11966	0.0175529	0.00166368	-0.117592	0.0565362	-0.0570531	0.0769305	0.043093	-0.0102947	0.364771	-0.0533876	-1.0377
O88428	Papss2	-0.121682	0.0027976	-0.131967	-0.00813532	0.028048	0.057075	-0.0185084	0.0103364	-0.0647466	0.0192378	0.0974251	0.0839844	1.05994
Q78IS1	Tmed3	0.0953612	0.218694	0.106322	0.181097	0.144305	0.243635	0.0798459	0.23054	0.150368	0.174581	0.637329	0.0242128	1.01692
O09131	Gsto1	0.0126605	0.0495772	-0.0444789	0.0552993	-0.137647	-0.0431695	-0.0362315	0.0502191	0.0182645	-0.0417073	0.238765	-0.0599718	-1.04245
P48722	Hspa4l	0.012568	-0.0195842	-0.00548029	-0.0828376	0.0868773	0.0142293	0.0983806	-0.0670629	-0.0238335	0.0331061	0.251779	0.0569396	1.04026
Q9QYJ0	Dnaja2	0.125393	0.108752	0.0598159	0.0298066	0.152694	0.062346	0.0531497	-0.143727	0.0809419	0.0311158	0.496444	-0.0498261	-1.03514
Q6A028	Swap70	0.0446439	-0.0328288	0.0767283	0.0240769	-0.0483079	-0.0648589	-0.0963387	0.0248008	0.0281551	-0.0461762	0.0751023	-0.0743313	-1.05287
Q8VC74	Cox18	-0.0645165	-0.166354	-0.116939	0.0471892	0.045115	-0.0446	-0.118608	-0.0743079	-0.075155	-0.0481002	0.655114	0.0270548	1.01893
Q9D5T0	Atad1	-0.0121264	-0.0917811	-0.0264077	-0.0975356	-0.107985	-0.130815	-0.148236	-0.0300355	-0.0569627	-0.104268	0.216198	-0.0473051	-1.03333
P97346	Nxn	0.0335336	-0.0580077	0.109956	-0.0216594	0.0690455	-0.00823927	0.0305972	-0.0196443	0.0159557	0.0179398	0.964047	0.00198412	1.00138
Q8VDM6	Hnrnpul1	0.108218	0.0535703	0.0466418	0.0475907	-0.0390477	-0.0225348	0.00148153	0.0183215	0.0640051	-0.0104449	0.00920175	-0.07445	-1.05296
P42128	Foxk1	-0.0706134	0.0462823	-0.0258851	-0.0377479	-0.00753069	0.0366445	-0.100373	-0.0379663	-0.021991	-0.0273063	0.893115	-0.0053153	-1.00369
Q69Z89	Radil	-0.124003	-0.112595	-0.125387	-0.040072	-0.0859542	-0.00451708	-0.0995421	0.124869	-0.100514	-0.0162861	0.204529	0.084228	1.06012
Q9WTX8	Mad1l1	0.101573	0.0701041	-0.0972438	-0.056891	0.0422616	-0.0558896	0.0752034	-0.15599	0.00438571	-0.0236037	0.707193	-0.0279894	-1.01959
P24668	M6pr	0.13142	-0.00635195	0.130513	0.0524879	0.0339532	0.0162826	-0.0360847	0.036818	0.0770171	0.0127423	0.153785	-0.0642748	-1.04556
Q91WQ3	Yars1	0.0449796	0.0295224	-0.000694752	-0.0480895	0.0864406	-0.00951719	0.0252604	-0.06671	0.00642943	0.00886846	0.951334	0.00243902	1.00169
Q6PFR5	Tra2a	-0.0733609	-0.139584	-0.138376	-0.145039	-0.032331	-0.0219941	-0.0510116	-0.0362391	-0.12409	-0.035394	0.00936114	0.088696	1.06341
Q3TRM4	Pnpla6	-0.0644631	-0.123608	0.00831079	-0.0200887	-0.0465713	0.0568633	-0.0381999	0.0101075	-0.0499623	-0.00445008	0.271025	0.0455122	1.03205
O55192	Slc6a2	-0.0965028	-0.330401	-0.121711	-0.338921	0.100113	-0.1509	0.00447512	-0.267328	-0.221884	-0.0784099	0.220876	0.143474	1.10456
P32211	Chrm4	-0.0575757	0.00377607	-0.0503173	-0.0141454	0.0439229	-0.0387006	-0.00654936	-0.0129733	-0.0295656	-0.00357509	0.295853	0.0259905	1.01818
Q6ZQI3	Mlec	0.0610499	-0.170184	0.00249147	-0.140965	0.0326161	-0.120205	-0.017715	-0.0910201	-0.0619018	-0.0490811	0.852811	0.0128207	1.00893
Q9JHL1	Slc9a3r2	-0.12817	0.0366645	-0.0988498	0.110658	-0.114131	0.0857825	-0.0988421	0.0694299	-0.0199244	-0.0144403	0.945993	0.0054841	1.00381
Q61704	Itih3	0.225583	-0.0527949	0.25255	-0.036634	0.0122523	0.119914	0.0990348	-0.0964379	0.0971758	0.0336907	0.53736	-0.0634851	-1.04499
Q8BG28	B3galnt2	0.070766	0.0789809	-0.0597644	0.0576243	0.106566	0.0237632	0.140893	0.0838609	0.0369017	0.0887706	0.253942	0.0518689	1.03661
P50136	Bckdha	0.00916147	0.0615678	-0.0288033	-0.0163684	0.0224509	0.0881143	0.0809798	0.105388	0.00638938	0.0742333	0.0457327	0.0678439	1.04815
Q91ZU6	Dst	0.00657892	0.00632715	-0.00025034	-0.0342135	0.0129046	-0.032495	0.020824	-0.0121064	-0.00538945	-0.00271821	0.86972	0.00267124	1.00185
Q3UHQ6	Dop1b	-0.0652146	-0.0936208	-0.0381522	-0.0393929	0.0207047	0.012958	-0.0400176	-0.00973272	-0.0590951	-0.00402188	0.0268659	0.0550733	1.03891
P60670	Nploc4	-0.0866342	-0.0701318	0.0324483	-0.0677667	-0.0423846	0.0786681	0.0180383	0.00633287	-0.0480211	0.0151637	0.137418	0.0631847	1.04477
Q9D1E6	Tbcb	-0.0149932	0.027596	-0.0116696	0.0426373	-0.00111246	-0.0627627	-0.0737786	-0.0204091	0.0108926	-0.0395157	0.0668277	-0.0504084	-1.03556
Q9CQN7	Mrpl41	-0.150793	-0.0497375	-0.0199113	-0.0722785	-0.077023	-0.0462604	-0.0818715	-0.0554032	-0.07318	-0.0651395	0.798804	0.00804043	1.00559
Q91YE6	Ipo9	0.0609565	0.0572009	0.0304379	0.0531154	0.10151	0.0560393	0.0931611	0.0232701	0.0504277	0.068495	0.40377	0.0180674	1.0126
P15307	Rel	-0.012177	0.00348425	-0.0378757	-0.0519643	0.00664377	-0.0758729	-0.029592	0.18326	-0.0246332	0.0211098	0.483092	0.045743	1.03221
Q5SXJ3	Brip1	0.0722709	-0.00542498	0.0688367	0.101076	-0.0497203	0.0845523	-0.130342	-0.0552611	0.0591896	-0.0376928	0.118266	-0.0968823	-1.06946
Q8BK08	Tmem11	0.0709777	-0.082375	0.137364	-0.0621324	0.113347	-0.0317864	0.109828	-0.183618	0.0159585	0.0019424	0.879221	-0.0140162	-1.00976
Q8BUV3	Gphn	0.107837	0.0584617	0.0609918	-0.0870328	0.0813222	0.0234561	0.110083	-0.0318503	0.0350645	0.0457528	0.846552	0.0106883	1.00744
Q9D1J1	Necap2	0.0214276	-0.0239253	-0.0388265	-0.0169139	-0.0642438	0.0209088	-0.108965	0.00449324	-0.0145595	-0.0369518	0.532851	-0.0223923	-1.01564
Q8R361	Rab11fip5	-0.0014205	-0.0232654	0.00978422	0.0653539	0.0449615	-0.0261512	0.0485129	0.0113215	0.0126131	0.0196612	0.793007	0.00704813	1.0049
Q9JLC8	Sacs	-0.0152049	-0.0335612	-0.0211568	-0.0399013	0.0351138	0.00419664	0.104242	0.015245	-0.027456	0.0396993	0.0540571	0.0671554	1.04765
Q9Z1Q5	Clic1	0.150937	-0.0937839	0.15603	0.0382276	0.0813956	0.0379987	-0.0508065	0.00692511	0.0628526	0.0188782	0.534148	-0.0439744	-1.03095
O08914	Faah	-0.0332847	0.0504537	-0.0509477	-0.0799384	0.0124755	0.0245118	0.0725989	0.0423865	-0.0284293	0.0379932	0.0939986	0.0664225	1.04712
Q6PIE5	Atp1a2	0.0989871	0.158908	0.0856843	0.0359187	0.0157857	-0.0112367	0.0278974	-0.0672832	0.0948746	-0.00870919	0.0208927	-0.103584	-1.07444
O35926	Cdk5r2	-0.202099	0.00979948	-0.326404	-0.0422769	-0.0833068	-0.27261	0.0356469	0.0953298	-0.140245	-0.0562351	0.480295	0.0840101	1.05996
Q3U0S6	Rasip1	-0.00397778	0.124949	0.0471039	-0.0158587	0.0376844	0.0715933	-0.00333309	0.0919437	0.0380542	0.0494721	0.776786	0.0114179	1.00795
Q8C1B7	Septin11	0.118545	0.0323005	0.0601773	0.148382	0.0494351	0.0573916	0.0295091	0.124711	0.0898511	0.0652616	0.493728	-0.0245895	-1.01719
Q8VII8	Nr3c2	-0.120003	0.0326972	-0.0337501	-0.00433588	-0.100975	0.0219436	-0.0232482	0.105231	-0.031348	0.000737906	0.575634	0.0320859	1.02249
Q9JK92	Hspb8	-0.217042	0.0767522	-0.432026	-0.416324	-0.577109	0.05617	-0.66869	-0.383915	-0.24716	-0.393386	0.494749	-0.146226	-1.10667
O08989	Mras	-0.045218	0.061111	0.0217423	0.0913825	-0.0392871	0.159584	-0.0973735	0.0975766	0.0322545	0.0301249	0.975801	-0.00212955	-1.00148
Q9CQ49	Ncbp2	0.015451	0.0595355	-0.0356135	-0.00956011	0.00558901	-0.0147729	-0.0522742	-0.0435519	0.0074532	-0.0262525	0.220916	-0.0337057	-1.02364
P80316	Cct5	0.0927176	0.0967212	0.129868	-0.0326428	0.162732	0.0806899	0.118218	0.076901	0.071666	0.109635	0.399033	0.0379691	1.02667
Q8C3W1	-	0.160754	0.0316491	-0.00596476	0.0723405	0.00980139	0.0376554	0.0227122	0.0846515	0.0646946	0.0387051	0.543363	-0.0259895	-1.01818
Q3U9G9	Lbr	0.0411649	0.0436063	-0.0219007	-0.00893545	-0.0868115	-0.040132	-0.0636983	0.013185	0.0134838	-0.0443642	0.0807588	-0.057848	-1.04091
Q9JJK2	Lancl2	0.0202222	-0.0537906	0.0151191	-0.00431013	0.0205455	-0.0524688	0.0413318	0.0161033	-0.00568986	0.00637794	0.664883	0.0120678	1.0084
P84091	Ap2m1	0.142924	0.0964913	0.127618	0.0454869	0.164276	0.0571046	0.151334	0.00944471	0.10313	0.0955398	0.867364	-0.00759029	-1.00528
P47809	Map2k4	-0.0403275	-0.0585237	-0.114288	-0.085566	0.0722775	-0.0287423	-0.0305457	-0.0832629	-0.0746763	-0.0175683	0.184367	0.0571079	1.04038
Q9QXK3	Copg2	0.0300431	-0.0116534	0.0119185	-0.0190558	0.0174918	0.0154214	0.056457	-0.0388131	0.0028131	0.0126393	0.682194	0.00982618	1.00683
Q8C437	Pex5l	0.00339937	0.0429177	0.0302539	0.00773096	-0.0207314	-0.0392337	-0.0202584	-0.0101953	0.0210755	-0.0226047	0.0106337	-0.0436802	-1.03074
P53810	Pitpna	0.0646338	0.217109	0.0287786	0.00400495	0.137917	0.138671	0.19727	0.0466561	0.0786316	0.130129	0.406796	0.051497	1.03634
Q8BH64	Ehd2	0.0993676	0.255167	0.0445399	0.02599	-0.190596	0.0564847	-0.266055	-0.00894213	0.106266	-0.102277	0.0689802	-0.208543	-1.15552
P23242	Gja1	0.0797954	-0.0538011	-0.199199	0.0620971	-0.212114	-0.0403886	-0.0889201	-0.125049	-0.027777	-0.116618	0.285836	-0.088841	-1.06352
Q9EPK2	Rp2	-0.087872	-0.0901303	0.0910096	0.0313106	-0.0366645	-0.0366063	-0.0217166	-0.0321078	-0.0139205	-0.0317738	0.71878	-0.0178533	-1.01245
Q8VD26	Tmem143	-0.122731	-0.0012517	-0.0304542	-0.0577359	-0.0263419	0.100273	0.0454373	-0.04742	-0.0530431	0.017987	0.150322	0.0710301	1.05047
Q8C5H8	Nadk2	-0.0399823	0.00132513	-0.100675	0.0231681	0.0234895	0.0340972	-0.0274634	-0.0126929	-0.0290411	0.00435758	0.333146	0.0333986	1.02342
A2AG50	Map7d2	-0.0571189	-0.194969	0.0343547	-0.183734	0.0865207	-0.158988	0.0148597	-0.274094	-0.100367	-0.0829256	0.866163	0.0174413	1.01216
P47911	Rpl6	0.155787	-0.0124068	0.133092	0.106284	0.00397825	0.052422	0.0152888	0.0719333	0.0956891	0.0359056	0.214543	-0.0597835	-1.04231
P21274	Bmp2	-0.0520864	-0.207175	0.0764413	-0.0927892	0.0468812	-0.0822072	-0.00185728	-0.0611453	-0.0689023	-0.0245821	0.532058	0.0443201	1.0312
Q7TQK1	Ints7	-0.0642428	0.0318074	-0.0207925	0.0230832	0.0277247	0.0920281	-0.0318875	0.140766	-0.00753617	0.0571578	0.200257	0.0646939	1.04586
P16388	Kcna1	-0.0756278	0.0366998	-0.0810113	-0.0904288	0.0387359	0.035584	0.169101	-0.0460649	-0.052592	0.0493391	0.112873	0.101931	1.07321
Q80YR4	Znf598	-0.0538564	0.00948286	-0.0385299	-0.0174775	-0.0183997	0.0662589	-0.0082469	0.136832	-0.0250952	0.044111	0.151356	0.0692062	1.04914
Q7TMF3	Ndufa12	0.0360246	-0.0284781	0.108682	0.0415063	0.084991	0.0723214	-0.0224671	-0.0829568	0.0394337	0.0129721	0.60945	-0.0264616	-1.01851
Q921W4	Cryzl1	-0.0228362	-0.00421858	-0.0922208	-0.0196853	-0.00539446	-0.0184989	0.00898886	-0.0174241	-0.0347402	-0.00808215	0.271927	0.0266581	1.01865
Q9DBL7	Coasy	0.00344992	-0.014586	0.0692239	0.0144324	0.0998158	0.0134826	0.0660615	-0.00525236	0.0181301	0.0435269	0.433514	0.0253968	1.01776
Q9CQY2	Ramac	0.0529008	0.130469	-0.0567651	0.0382447	-0.0258183	0.0383267	0.0312114	0.0241218	0.0412123	0.0169604	0.587924	-0.0242519	-1.01695
P49443	Ppm1a	0.0650725	-0.0718293	0.0277944	-0.0882611	-0.00401068	-0.0626435	0.150776	-0.0214095	-0.0168059	0.0156782	0.607706	0.0324841	1.02277
Q8K268	Abcf3	-0.0318551	-0.00918818	-0.0263553	-0.0424104	-0.0619197	-0.0182767	-0.0304198	-0.0313106	-0.0274522	-0.0354817	0.516858	-0.00802946	-1.00558
Q8CH77	Nav1	-0.111806	-0.0350413	-0.0553231	0.00264788	-0.0290093	0.0471978	-0.0143991	0.208969	-0.0498807	0.0531895	0.156273	0.10307	1.07406
Q8VC16	Lrrc14	0.00856733	-0.0619569	0.0293107	0.0396857	0.14061	-0.0264306	0.054873	-0.0601249	0.00390172	0.0272319	0.664776	0.0233302	1.0163
P54775	Psmc4	0.0941558	0.0107589	-0.0267673	0.0693545	-0.00277662	0.0191531	-0.00994825	-0.00621557	0.0368755	5.31674e-05	0.275125	-0.0368223	-1.02585
Q99P58	Rab27b	0.0450625	0.0495315	0.0578046	0.153995	0.0842557	0.0704436	0.0481763	0.0884786	0.0765984	0.0728385	0.898233	-0.00375986	-1.00261
P06467	Hbz	-0.102026	-0.128008	0.160582	0.0354228	0.0451455	-0.00540209	0.233937	0.0756021	-0.00850749	0.0873206	0.302319	0.0958281	1.06868
P01882	-	-0.0575166	0.0167308	0.066916	0.0610557	0.166291	-0.0480218	-0.0384231	-0.0561595	0.0217965	0.0059216	0.805279	-0.0158749	-1.01106
Q8K3E5	Ahi1	0.0363984	0.0122457	-0.0464787	0.069346	0.124582	0.00170946	-0.144698	0.0649238	0.0178778	0.0116293	0.925467	-0.00624847	-1.00434
Q3UV70	Pdp1	-0.074307	-0.091475	-0.0427146	-0.0516648	-0.083528	-0.0672917	-0.0436454	-0.0990119	-0.0650403	-0.0733693	0.6253	-0.00832891	-1.00579
Q8VEB4	Pla2g15	-0.0397315	-0.142602	0.0314536	-0.0167403	0.00371695	-0.07583	-0.0118184	-0.125578	-0.0419052	-0.0523775	0.832453	-0.0104723	-1.00729
P03953	Cfd	-0.00723791	-0.0709586	-0.0604081	-0.0443931	0.0230937	-0.0560241	0.0163245	-0.0691438	-0.0457494	-0.0214374	0.42186	0.024312	1.01699
Q8K2T4	Uqcc3	-0.137569	-0.0262656	0.0775352	0.07935	-0.0141778	0.0883031	-0.159245	-0.014832	-0.00173736	-0.0249879	0.759163	-0.0232506	-1.01625
O88487	Dync1i2	0.064033	0.0795894	0.0162473	0.0948043	-0.00336599	0.0523715	0.0948205	0.0583768	0.0636685	0.0505507	0.638243	-0.0131178	-1.00913
O88839	Adam15	-0.0990319	-0.0878129	-0.0582175	-0.0195622	-0.00537062	0.015985	-0.130172	0.0215955	-0.0661561	-0.0244906	0.350054	0.0416656	1.0293
Q61247	Serpinf2	0.0749969	-0.103961	-0.0313969	-0.229155	0.132515	0.021677	-0.151902	0.0296154	-0.0723789	0.00797629	0.391224	0.0803552	1.05728
O08677	Kng1	0.136306	0.0635161	0.0992723	-0.20843	0.126208	0.333721	0.149453	-0.10551	0.0226662	0.125968	0.420879	0.103302	1.07423
O35855	Bcat2	0.158995	0.0786061	0.042377	0.0435243	0.109451	-0.0183311	-0.16882	-0.0789227	0.0808756	-0.0391557	0.131843	-0.120031	-1.08676
O08811	Ercc2	0.0734925	0.0351186	0.123933	-0.0349193	0.214633	0.073277	0.0746493	0.0900416	0.0494063	0.11315	0.230275	0.0637441	1.04517
Q01730	Rsu1	0.0742068	-0.0264802	0.215115	0.197158	0.0999284	0.133174	-0.0689845	0.062674	0.115	0.0566981	0.449999	-0.0583019	-1.04124
P14131	Rps16	-0.0238042	0.0912547	-0.0332923	-0.041678	0.0821977	0.0235763	0.0225625	-0.0129981	-0.00187993	0.0288346	0.443356	0.0307145	1.02152
Q91XQ0	Dnah8	-0.0269809	0.0587277	-0.0342813	0.0576329	0.156791	0.113772	0.0789142	0.0452628	0.0137746	0.098685	0.0520201	0.0849104	1.06062
Q8CIE6	Copa	-0.0148025	0.00865793	0.0218482	0.00190973	0.0249743	0.056458	-0.00764513	0.069942	0.00440335	0.0359323	0.16881	0.0315289	1.02209
O35857	Timm44	-0.0104308	-0.00460577	-0.0153451	-0.00458098	-0.0598989	0.0164819	-0.0508275	-0.0451531	-0.00874066	-0.0348494	0.230225	-0.0261087	-1.01826
Q6RHR9	Magi1	0.0371757	0.092855	0.0658765	0.0166736	0.0638585	0.0508647	0.102961	0.0379472	0.0531452	0.0639079	0.639271	0.0107627	1.00749
P28661	Septin4	0.0840268	0.0138383	-0.0405488	-0.0194716	0.155855	-0.0703273	-0.0168939	0.264612	0.00946116	0.0833113	0.422102	0.0738502	1.05252
Q9CRB9	Chchd3	0.0972371	0.163523	0.045011	0.0281186	0.0512023	0.0312219	0.10152	-0.00156069	0.0834725	0.0455959	0.353627	-0.0378766	-1.0266
O54916	Reps1	-0.0249286	-0.0578132	0.0234675	-0.0660338	0.031734	-0.0197406	0.00515318	-0.0899472	-0.031327	-0.0182002	0.706108	0.0131269	1.00914
P10493	Nid1	0.222531	0.282412	-0.138533	-0.0384994	-0.201952	0.0727201	-0.0822301	-0.257805	0.0819776	-0.117317	0.166631	-0.199295	-1.14814
P11798	Camk2a	0.0564609	0.302732	0.0809731	-0.090796	0.191161	0.132938	0.271803	0.193436	0.0873425	0.197335	0.274971	0.109992	1.07922
P26039	Tln1	0.0495763	0.0481362	-0.0527234	-0.0149722	-0.105601	0.00994349	-0.0640779	-0.0333543	0.00750422	-0.0482724	0.162187	-0.0557766	-1.03942
Q9CQV4	Retreg3	-0.0518222	-0.0303283	0.0932002	-0.0170245	-0.0350785	0.0655332	-0.099896	0.187837	-0.00149369	0.029599	0.680133	0.0310926	1.02179
P97930	Dtymk	0.069613	0.0898995	-0.0639653	-0.00092268	0.0446811	-0.0244327	0.01963	-0.0424619	0.0236561	-0.000645876	0.57477	-0.024302	-1.01699
Q8BTW9	Pak4	0.0449662	-0.0435958	0.134544	0.0366788	0.0886912	0.00414705	0.0388255	-0.00485086	0.0431483	0.0317032	0.797206	-0.011445	-1.00796
Q9JJF0	Nap1l5	-0.133857	-0.0278792	-0.102582	-0.0730243	0.00516653	0.0408216	0.0217185	0.141239	-0.0843356	0.0522363	0.0131568	0.136572	1.09929
Q8BGX2	Timm29	-0.134219	-0.210865	0.0271802	-0.114588	0.0879598	-0.0530629	0.0357614	-0.239761	-0.108123	-0.0422757	0.483355	0.0658474	1.0467
Q8CH09	Sugp2	-0.10605	-0.0490222	-0.108531	-0.0295043	-0.0832543	0.0141873	-0.03089	-0.0413327	-0.0732768	-0.0353224	0.22873	0.0379543	1.02666
O08553	Dpysl2	0.0202155	0.128206	-0.141094	-0.0349832	0.132193	0.125646	0.175097	-0.124965	-0.0069139	0.0769928	0.380092	0.0839067	1.05988
Q99J83	Atg5	0.0275559	-0.0185466	0.0689216	-0.0690207	0.147207	-0.0442843	0.0660682	0.00537634	0.00222754	0.0435917	0.449955	0.0413642	1.02909
P63085	Mapk1	0.0894256	0.14764	0.043345	0.108575	0.0759816	0.0698524	0.117426	0.0419431	0.0972464	0.0763009	0.465319	-0.0209455	-1.01462
Q6P2B1	Tnpo3	-0.00883818	-0.0624423	-0.00672769	-0.039619	0.0259681	0.138697	-0.000648975	0.00865316	-0.0294068	0.0431674	0.106641	0.0725741	1.05159
P63323	Rps12	-0.317639	-0.134243	-0.29659	-0.0208688	-0.259248	-0.0293736	-0.180973	-0.0415359	-0.192335	-0.127783	0.50022	0.0645528	1.04576
Q4VC33	Maea	0.0535064	0.0505462	-0.0155768	0.0605807	0.0125241	0.0671573	0.0514474	0.0645051	0.0372641	0.0489085	0.613828	0.0116444	1.0081
Q03265	Atp5f1a	0.0360122	0.095655	0.0567212	0.0450015	0.0233636	0.0119815	0.0433011	0.0107617	0.0583475	0.022352	0.0657765	-0.0359955	-1.02526
Q5NCF2	Trappc1	0.0521226	-0.0289474	0.058187	0.0595479	0.183383	0.0527921	0.159761	0.0669875	0.0352275	0.115731	0.0928467	0.0805035	1.05739
Q9R0Q3	Tmed2	-0.0474582	-0.0375018	-0.0751576	0.0314908	0.0188289	0.0683293	-0.134364	0.10021	-0.0321567	0.0132511	0.46706	0.0454078	1.03197
Q99KU0	Vmp1	0.0265107	-0.00032568	-0.0340962	-0.0717196	-0.0471082	0.00525141	0.0488887	-0.0308557	-0.0199077	-0.00595593	0.659317	0.0139518	1.00972
Q8VC49	Ifi27l2b	0.100668	0.0211177	0.371147	0.261717	0.0592065	0.0905967	-0.192974	0.214509	0.188663	0.0428348	0.256514	-0.145828	-1.10637
Q99MB7	Rnf141	-0.0877013	0.0273271	-0.0509648	-0.00171042	0.00196409	0.057652	-0.0377927	0.018579	-0.0282624	0.0101006	0.282814	0.038363	1.02695
O08672	Kifc2	0.0108933	-0.000239849	0.0053668	0.104174	-0.0221334	0.0356069	0.0262618	0.0124412	0.0300486	0.0130441	0.571273	-0.0170045	-1.01186
O55026	Entpd2	0.0889726	0.0603852	-0.0674119	0.0466313	0.078464	0.0205789	0.0469012	0.103553	0.0321443	0.0623744	0.474721	0.03023	1.02117
P56959	Fus	0.0105681	0.169658	0.0471406	0.124082	-0.0163703	0.0633597	-0.0393634	0.0878377	0.0878623	0.0238659	0.226466	-0.0639963	-1.04536
Q8BKY8	Mterf2	-0.043591	0.0216613	-0.0513377	-0.0578122	0.0672154	-0.0736814	0.0325093	-0.127874	-0.0327699	-0.0254576	0.888675	0.0073123	1.00508
Q8BTZ4	Anapc5	0.00376463	0.0344481	-0.139749	-0.0664124	-0.168928	0.0876594	0.0383515	0.124457	-0.0419872	0.020385	0.45098	0.0623722	1.04418
Q7TMK9	Syncrip	-0.0295157	0.0100675	0.0278468	0.0365376	0.0896735	-0.0206561	0.0493541	-0.0231633	0.011234	0.023802	0.70609	0.012568	1.00875
Q61090	Fzd7	-0.136414	-0.0103993	-0.0736537	0.0166049	-0.0239348	0.0789599	-0.0571895	0.0120778	-0.0509655	0.00247836	0.280268	0.0534439	1.03774
Q80U16	Ripor2	-0.0684838	0.0565982	0.0196576	0.04038	-0.014379	0.0182357	-0.0835891	0.0470681	0.012038	-0.00816607	0.628021	-0.0202041	-1.0141
Q62083	Pick1	-0.0440173	-0.109928	0.00566816	-0.0867381	0.143774	0.0340352	-0.0355783	0.0757785	-0.0587537	0.0545022	0.0523236	0.113256	1.08167
Q9D478	Odf2l	0.1455	0.281616	0.127043	0.0261188	0.237427	0.0130153	0.21675	0.0952916	0.145069	0.140621	0.954333	-0.00444841	-1.00309
Q8VHV1	Baalc	-0.0683465	-0.0315995	-0.0994086	-0.00965166	-0.0959926	0.0211253	-0.0942531	-0.0714393	-0.0522516	-0.0601399	0.82521	-0.00788832	-1.00548
Q923B1	Dbr1	-0.00714064	-0.0723205	0.0359244	-0.0991759	-0.0316434	-0.0183349	0.0311561	0.0195651	-0.0356781	0.000185728	0.348619	0.0358639	1.02517
Q62288	Spock1	-0.000563145	-0.160584	-0.0843806	-0.174004	0.0845399	-0.0942616	0.0796514	-0.165889	-0.104883	-0.0239899	0.326946	0.080893	1.05767
Q8R151	Znfx1	-0.0121017	0.035687	-0.0129628	0.000408649	-0.0390267	0.0056901	-0.0354524	0.0423446	0.00275779	-0.00661111	0.692755	-0.0093689	-1.00652
A6H630	Armt1	-0.0541978	0.0294375	0.00625086	-0.0562558	0.051806	0.0641189	0.0271554	-0.0607276	-0.0186913	0.0205882	0.313772	0.0392795	1.0276
Q9DC23	Dnajc10	-0.0642419	0.0375552	-0.0480189	-0.00276804	0.0161576	0.14561	0.0446401	0.0843625	-0.0193684	0.0726926	0.0456649	0.092061	1.06589
Q6P9Q6	Fkbp15	0.0101047	0.00880003	0.00300646	0.0747981	3.86238e-05	-0.00948954	-0.00954199	0.00427485	0.0241773	-0.00367951	0.198625	-0.0278568	-1.0195
Q922M7	-	0.0404916	-0.0504165	0.130355	0.136534	0.0791411	0.0586438	0.00365782	0.0705295	0.0642412	0.0529931	0.823823	-0.0112481	-1.00783
Q6NV83	U2surp	-0.173735	-0.119647	-0.0882525	0.0247855	-0.0216441	0.0572715	0.00584459	0.00439119	-0.0892122	0.0114658	0.0906135	0.100678	1.07228
Q8BYA0	Tbcd	0.0530019	-0.0406814	0.0751815	-0.00172186	-0.0369916	-0.0553222	-0.023726	0.0772166	0.021445	-0.00970578	0.462297	-0.0311508	-1.02183
Q3URS9	Ccdc51	-0.0360703	-0.00760126	-0.0535388	-0.0253911	0.00642633	0.0544906	0.00936747	-0.0163665	-0.0306504	0.0134795	0.0533848	0.0441298	1.03106
O88952	Lin7c	0.03511	0.019876	0.0674005	0.0179019	-0.0549903	0.0279574	-0.0302978	0.0345235	0.0350721	-0.00570178	0.166724	-0.0407739	-1.02867
Q7TSV4	Pgm2	0.104125	-0.000485897	0.0625644	0.057837	-0.141932	-0.133596	-0.0501485	0.0228801	0.05601	-0.0756991	0.033948	-0.131709	-1.09559
Q8VCR3	Tmem242	-0.0942721	0.136895	0.0444255	0.052506	0.175758	0.0306993	0.216218	-0.0718789	0.0348885	0.0876992	0.545156	0.0528107	1.03728
Q9DBR7	Ppp1r12a	-0.0441051	-0.0144191	-0.0137429	-0.00807714	-0.0226254	-0.0375285	0.0104003	-0.095324	-0.0200861	-0.0362694	0.531361	-0.0161834	-1.01128
Q8BR86	Kirrel3	-0.0592828	-0.110863	-0.00227499	-0.0542989	0.0352311	-0.114003	-0.120235	-0.143943	-0.05668	-0.0857375	0.561331	-0.0290575	-1.02035
Q9DAI2	Ift22	-0.357909	-0.111825	-0.231092	-0.525025	-0.455049	0.0189166	-0.231531	0.420775	-0.306463	-0.061722	0.299775	0.24474	1.18488
Q78J03	Msrb2	-0.0667157	-0.009377	-0.0385947	-0.06951	0.0532384	0.127779	0.119999	-0.0415282	-0.0460494	0.064872	0.0600042	0.110921	1.07992
Q91W90	Txndc5	0.13722	0.0905032	0.077704	0.118398	0.113108	0.0914912	-0.192949	0.172419	0.105956	0.0460174	0.517917	-0.0599389	-1.04242
Q5Y5T5	Zdhhc8	0.0728946	0.142187	0.0940595	-0.019587	0.0900464	-0.0102487	0.10056	0.0945249	0.0723884	0.0687206	0.934937	-0.00366783	-1.00255
Q63810	Ppp3r1	-0.335752	0.16238	0.112035	0.0797071	-0.276035	0.127044	-0.283325	-0.0187244	0.00459242	-0.11276	0.471953	-0.117353	-1.08474
Q8BFY0	Pirt	0.0732446	0.039475	-0.00826311	0.00988626	0.0190444	-0.000983715	0.141468	0.0158172	0.0285857	0.0438364	0.701406	0.0152507	1.01063
Q921V7	Slc44a3	0.102658	-0.0102115	0.066257	0.0639424	0.0278506	0.111456	0.041307	0.124452	0.0556614	0.0762665	0.566487	0.0206051	1.01438
Q69Z23	Dnah17	-0.0620418	0.223418	-0.102894	0.00210238	0.00708342	0.077208	0.038156	0.00108671	0.015146	0.0308836	0.845483	0.0157375	1.01097
G3X9J0	Sipa1l3	-0.0947261	0.0269399	-0.0455995	-0.0607638	-0.0304379	0.0318322	-0.0131803	-0.0303044	-0.0435374	-0.0105226	0.316874	0.0330148	1.02315
Q921I9	Exosc4	0.0232139	-0.0162778	0.0729985	-0.150416	0.139767	0.0314403	-0.0386615	-0.0582976	-0.0176203	0.0185621	0.600962	0.0361824	1.0254
Q01705	Notch1	0.00395346	0.112297	-0.15076	0.0584712	0.090096	-0.104462	0.0994878	0.0495934	0.00599027	0.0336788	0.721082	0.0276885	1.01938
Q80VP1	Epn1	0.101328	0.121918	0.0187831	0.0683961	0.085712	6.34193e-05	0.126203	-0.0140271	0.0776064	0.0494878	0.517795	-0.0281186	-1.01968
Q80TI0	Gramd1b	-0.0448976	-0.132256	-0.105804	0.0245795	0.0679097	0.0225825	0.0300374	0.0384431	-0.0645945	0.0397432	0.0533458	0.104338	1.075
Q80TY0	Fnbp1	-0.00930643	-0.0767541	-0.0591369	-0.103493	0.00878191	-0.0193486	-0.0328002	-0.0515609	-0.0621727	-0.0237319	0.162413	0.0384407	1.027
Q9CRY7	Gdpd1	-0.23094	-0.0445333	0.000391483	0.116952	-0.122934	0.266872	0.0717473	0.321648	-0.0395324	0.134333	0.216416	0.173866	1.12808
Q9WU01	Khdrbs2	0.0377564	-0.0122104	0.0644641	-0.0975718	0.0410266	0.0166173	0.022655	-0.106671	-0.00189042	-0.00659299	0.926806	-0.00470257	-1.00326
O54983	Crym	-0.027719	0.00361299	-0.0270123	-0.00443983	0.136165	0.114712	0.0697207	0.0351501	-0.0138896	0.088937	0.0148983	0.102827	1.07388
Q9QUN9	Dkk3	-0.217587	-0.103579	-0.187204	-0.0921903	-0.0193954	0.0327373	0.0591893	-0.0298457	-0.15014	0.0106714	0.00677473	0.160811	1.11792
Q8C5Q4	Grsf1	0.135598	0.0050931	0.214815	0.18319	0.0777373	0.0357251	0.0482097	0.155836	0.134674	0.0793769	0.349902	-0.0552969	-1.03907
P18826	Phka1	0.104014	-0.00251532	0.0149493	-0.0824294	-0.110138	0.000378132	-0.163353	-0.0479608	0.00850463	-0.0802686	0.141138	-0.0887733	-1.06347
P61967	Ap1s1	-0.128881	0.0439477	-0.10711	-0.000934124	0.0726123	-0.00296164	-0.0359712	0.0788074	-0.0482442	0.0281217	0.186025	0.0763659	1.05436
Q68FH4	Galk2	0.0541406	0.0877824	0.0511146	0.0841928	0.0660262	0.0589509	0.0994887	0.0468402	0.0693076	0.0678265	0.923913	-0.00148106	-1.00103
Q80TS7	Ddn	-0.0528588	0.0892291	-0.00329542	0.0596709	0.111847	0.0291362	0.0408769	-0.0222259	0.0231864	0.0399086	0.705626	0.0167222	1.01166
Q8BLS7	Sowaha	-0.0286269	-0.0606189	0.142265	-0.0491195	0.0919032	-0.0680366	-0.044745	-0.0686555	0.000974894	-0.0223835	0.716359	-0.0233583	-1.01632
Q9CQC6	Bzw1	-0.0586123	-0.0865569	-0.0663285	-0.054914	-0.0495496	-0.0460963	-0.0685315	-0.0281301	-0.0666029	-0.0480769	0.140799	0.0185261	1.01292
O88286	Wiz	0.00992537	-0.240679	-0.0655437	-0.167223	0.0418344	-0.218667	-0.0932136	-0.323869	-0.11588	-0.148479	0.748099	-0.0325985	-1.02285
Q9CR25	Dph2	-0.0465722	-0.00515223	-0.0303206	0.101331	0.0906663	0.0826564	0.0479913	0.278006	0.00482154	0.12483	0.107879	0.120008	1.08674
P24270	Cat	0.147948	-0.0553126	0.0681911	-0.0145316	-0.0513272	-0.0678306	-0.0678563	0.0433764	0.0365736	-0.0359094	0.22706	-0.0724831	-1.05152
Q7TNK1	Rfx4	-0.111058	0.100313	-0.0161204	-0.0712228	0.044209	0.0549273	0.110884	0.0532994	-0.0245221	0.06583	0.1421	0.0903521	1.06463
Q9CWZ7	Napg	-0.163404	-0.024404	-0.0590787	-0.0737052	0.064405	0.0496583	0.0741916	-0.0705075	-0.080148	0.0294368	0.0509404	0.109585	1.07892
Q91VJ4	Stk38	-0.072988	-0.393777	0.0264697	-0.335723	-0.0254102	-0.128171	0.00571585	0.00278997	-0.194005	-0.0362689	0.219547	0.157736	1.11554
Q9CXD6	Mcur1	-0.0511889	0.0423932	-0.021502	0.0375009	-0.00233316	0.201849	-0.000303745	0.0876651	0.00180078	0.0717194	0.255695	0.0699186	1.04966
Q6DFW0	C9orf72	-0.00372171	-0.0111794	0.0808568	0.0708728	0.0162625	0.127079	0.154366	-0.149997	0.0342071	0.0369275	0.972262	0.00272036	1.00189
Q04899	Cdk18	-0.0270658	-0.299309	0.029366	-0.060658	0.0366502	0.0573611	0.0058713	0.119547	-0.0894167	0.0548575	0.138251	0.144274	1.10517
Q504P2	Clec12a	0.393046	0.373633	0.250921	0.300183	0.268781	0.282374	0.305765	0.207922	0.329446	0.26621	0.16497	-0.0632353	-1.04481
Q9JJA4	Wdr12	-0.0462117	0.0705409	0.0356717	0.0967155	0.0698133	0.110025	0.0603299	-0.0330215	0.0391791	0.0517867	0.781116	0.0126076	1.00878
Q9JMB8	Cntn6	-0.0908952	0.067596	-0.143285	0.115665	-0.034555	0.185642	-0.0256248	0.193696	-0.0127299	0.0797894	0.337244	0.0925193	1.06623
P27546	Map4	-0.0288997	-0.176902	0.0374351	-0.0290732	0.0453448	-0.141172	0.132911	-0.143824	-0.04936	-0.026685	0.794616	0.022675	1.01584
Q9ERQ8	Ca7	0.0390801	0.0140939	0.0761409	-0.015842	-0.00347757	-0.110654	0.0271411	-0.0912213	0.0283682	-0.044553	0.119915	-0.0729213	-1.05184
P38647	Hspa9	0.0127807	0.118839	0.0454717	0.0780902	0.0651631	0.140441	0.100064	0.0317445	0.0637953	0.0843532	0.550771	0.0205579	1.01435
Q5U3K5	Rabl6	-0.0133882	0.0552955	-0.0824828	-0.0695004	-0.0214095	0.0764689	-0.0200973	-0.0630488	-0.027519	-0.00702167	0.651527	0.0204973	1.01431
P70404	Idh3g	-0.0201268	0.0150161	-0.0955043	0.0294204	-0.027389	-0.0130219	-0.0140815	-0.0423064	-0.0177987	-0.0241997	0.836639	-0.00640106	-1.00445
P45700	Man1a1	0.0515542	-0.0262046	0.134086	0.0932393	-0.0325971	0.0516019	0.029737	0.0323577	0.0631688	0.0202749	0.323595	-0.0428939	-1.03018
P41230	Kdm5c	0.00857306	0.129257	0.166758	0.116485	0.180296	0.154363	0.188241	0.161038	0.105268	0.170985	0.146846	0.0657163	1.0466
O08582	Gtpbp1	0.00394487	-0.00144911	0.0147223	-0.0872626	0.0125728	-0.0250049	0.00351858	0.0074439	-0.0175111	-0.000367403	0.532131	0.0171437	1.01195
Q9WUK2	Eif4h	0.0446324	0.026053	-0.0052495	-0.00288534	-0.0305715	-0.0144687	0.0552344	0.0435653	0.0156376	0.0134399	0.931687	-0.00219774	-1.00152
Q99KI0	Aco2	0.097755	0.0468974	0.085135	0.0537581	0.0138326	0.0066371	0.0361238	-0.0311522	0.0708864	0.00636029	0.0136432	-0.0645261	-1.04574
B1AQJ2	Usp36	-0.0996299	-0.164346	-0.0777955	-0.146247	0.0142837	-0.0228858	0.0373454	-0.122698	-0.122005	-0.0234888	0.0623334	0.098516	1.07067
Q8CHP8	Pgp	0.0345645	0.0799861	0.0609021	0.0636268	0.0364499	0.00984335	0.0816007	0.0675473	0.0597699	0.0488603	0.584078	-0.0109096	-1.00759
B9EJ80	Pdzd8	0.0360866	-0.0689816	0.073153	-0.0334744	0.0618386	-0.0259099	-0.0381083	-0.039392	0.00169587	-0.0103929	0.775631	-0.0120888	-1.00841
P24604	Tec	-0.0673709	0.0488477	0.0317874	-0.0327983	0.0772204	0.0159707	0.0773063	-0.0108876	-0.00488353	0.0399024	0.252004	0.044786	1.03153
P52503	Ndufs6	0.128144	0.0301881	-0.132399	0.13056	-0.10409	0.118124	0.119668	0.095531	0.0391233	0.0573084	0.832172	0.0181851	1.01268
Q9DBG3	Ap2b1	0.06984	0.148846	0.0105777	-0.00154257	0.28104	0.0862203	0.0482268	0.0618186	0.0569303	0.119326	0.376688	0.062396	1.0442
Q91Z38	Ttc1	0.115869	-0.03369	-0.0615535	-0.019505	0.01895	0.0824828	0.0259309	-0.0643306	0.000280142	0.0157583	0.766963	0.0154781	1.01079
Q61937	Npm1	0.00446367	-0.0635867	-0.0277944	-0.0285659	0.0244308	-0.0240893	-0.189373	-0.0260587	-0.0288708	-0.0537727	0.639493	-0.0249019	-1.01741
P53811	Pitpnb	-0.0887332	0.0480351	-0.00555658	-0.116071	0.0527568	-0.0516677	0.0506282	0.0203204	-0.0405815	0.0180094	0.247678	0.0585909	1.04145
Q9CZN4	Shisa9	-0.124957	-0.0753026	0.067574	0.191545	-0.0109076	0.236782	0.25685	0.145205	0.014715	0.156982	0.182712	0.142267	1.10364
Q920N7	Syt12	-0.0187812	-0.029201	0.00657034	-0.0334563	0.142658	0.0612397	0.106756	-0.0337434	-0.0187171	0.0692275	0.101715	0.0879445	1.06285
P47708	Rph3a	-0.106498	0.11328	-0.0549531	0.0226979	-0.125939	0.0194077	0.0492377	-0.0590062	-0.0063684	-0.0290749	0.727702	-0.0227065	-1.01586
Q3UNH4	Gprin1	0.0356851	0.0111413	0.0259643	0.0443978	0.0198817	0.00785875	0.0270801	-0.0138574	0.0292971	0.0102408	0.149522	-0.0190563	-1.0133
Q8BMQ2	Gtf3c4	-0.00828314	-0.150728	0.0556941	-0.125772	-0.00648928	-0.0382915	-0.0761914	-0.0552297	-0.0572722	-0.0440505	0.809734	0.0132217	1.00921
Q925I7	Pdgfd	-0.0757375	-0.0929284	-0.0127845	-0.0692124	0.000536442	-0.0171437	-0.000714779	-0.0671134	-0.0626657	-0.0211089	0.127987	0.0415568	1.02922
Q8VD66	Abhd4	0.0422893	-0.12521	0.0616231	-0.108359	0.0874295	-0.123244	0.0917268	0.017489	-0.0324142	0.0183504	0.496368	0.0507646	1.03581
Q8R516	Mib2	-0.0065589	0.0145307	0.0287986	-0.02461	0.0205302	0.0245194	0.00839949	-0.00533342	0.00304008	0.0120289	0.537013	0.00898886	1.00625
P47754	Capza2	-0.0165973	0.0775952	-0.01829	0.0488267	0.0499816	0.0774083	-0.0592237	-0.0387921	0.0228837	0.00734353	0.719201	-0.0155401	-1.01083
Q8BTF8	Ralyl	-0.002563	-0.00352812	-0.00755167	0.00157785	0.0870013	-0.0194221	-0.0179791	-0.050612	-0.00301623	-0.000252962	0.932603	0.00276327	1.00192
Q3UPL0	Sec31a	0.0831561	0.0289779	0.0216641	0.0572009	0.00871706	-0.0108361	0.0741181	0.0375981	0.0477498	0.0273993	0.416901	-0.0203505	-1.01421
Q920N2	Hlcs	-0.0582452	-0.0975251	-0.0695052	-0.147751	-0.18564	-0.0132394	-0.140195	0.117232	-0.0932567	-0.0554607	0.626423	0.037796	1.02654
Q9JKN5	Olig1	-0.119228	-0.0418563	0.0152068	-0.0363097	0.141784	0.0703702	-0.0114541	0.0158801	-0.0455468	0.0541451	0.0644172	0.0996919	1.07154
Q80YV4	Pank4	-0.0334764	0.0395141	-0.0301757	-0.0803437	-0.0323901	0.034328	0.0185056	-0.0573039	-0.0261204	-0.00921512	0.624035	0.0169053	1.01179
Q9D4H2	Gcc1	-0.137262	-0.0493026	-0.0644498	-0.0164924	-0.0112672	-0.0284457	-0.0566125	0.0449004	-0.0668766	-0.0128562	0.157326	0.0540204	1.03815
Q8BHH2	Rab9b	0.122015	0.0436206	0.0736413	0.00707197	0.0729585	0.0871348	0.0428662	0.0125394	0.0615871	0.0538747	0.803152	-0.00771236	-1.00536
Q9D415	Dlgap1	-0.0136943	-0.0133357	0.0160079	-0.0417743	0.0215602	-0.00122786	0.032846	-0.0285802	-0.0131991	0.00614953	0.324066	0.0193486	1.0135
P83555	Kir3dl1	-0.0802479	0.218514	-1.01978	0.134562	0.272087	0.33863	0.258083	-0.145517	-0.186738	0.180821	0.296897	0.367559	1.29017
Q6ZPS2	Carns1	0.0820527	0.316199	0.120058	0.0167394	0.213701	0.00245142	0.23117	0.0354056	0.133762	0.120682	0.886147	-0.0130801	-1.00911
Q9Z140	Cpne6	-0.0548053	-0.0320315	-0.0581899	0.0307488	0.091928	0.0861058	0.169616	0.0200973	-0.0285695	0.0919368	0.0206939	0.120506	1.08712
Q62415	Ppp1r13b	-0.0155044	-0.0120215	-0.0255265	0.0417123	-0.0190473	0.0510659	0.0256019	0.00206518	-0.00283504	0.0149214	0.437985	0.0177565	1.01238
Q5RJH6	Smg7	-0.0881953	-0.0876269	-0.0808606	-0.0880599	-0.102192	-0.0162158	-0.0415387	-0.0445142	-0.0861857	-0.0511153	0.148779	0.0350704	1.02461
Q99LG4	Ttc5	0.00298452	-0.0791039	-0.135974	-0.0811296	-0.0556941	-0.178702	-0.176675	0.0307469	-0.0733058	-0.0950811	0.725214	-0.0217752	-1.01521
Q9WVR4	Fxr2	-0.021812	0.0470243	0.0299106	0.0579572	0.00490141	0.104542	0.023294	0.086452	0.02827	0.0547974	0.411536	0.0265274	1.01856
Q69ZS7	Hbs1l	-0.100977	0.0273261	-0.0895915	-0.0181756	0.0166135	-0.0269895	-0.00942564	-0.0723853	-0.0453546	-0.0230467	0.559332	0.0223079	1.01558
Q06180	Ptpn2	-0.188323	0.0767283	-0.06533	0.0792861	0.0691342	0.105642	0.0392709	0.140278	-0.0244095	0.0885813	0.177303	0.112991	1.08147
Q8R071	Itpka	-0.051455	0.124448	-0.0703502	0.00158644	-0.00331068	0.038959	0.139967	0.054213	0.00105739	0.0574572	0.334719	0.0563998	1.03987
Q5DU37	Zfyve26	-0.00422335	0.0950999	-0.0119128	0.0366282	0.0491872	0.0831447	0.0147328	0.195637	0.028898	0.0856755	0.273887	0.0567775	1.04014
Q5DTN8	Jakmip3	0.00737143	0.0312285	-0.0297961	0.0384536	0.0236344	0.0372691	0.00383043	0.0163026	0.0118144	0.0202591	0.64225	0.00844479	1.00587
Q6P9N1	Fam126a	-0.0891147	-0.137613	-0.0176835	-0.0478244	0.0256553	0.0882001	-0.138405	0.0893493	-0.0730588	0.0161998	0.203266	0.0892587	1.06382
Q2LKV2	Nlrp1b	-0.210552	-0.151533	-0.0422177	-0.0252643	-0.0365911	0.0118623	-0.066113	0.128719	-0.107392	0.00946927	0.106987	0.116861	1.08437
Q9JLV5	Cul3	0.0276456	0.0115361	-0.00479555	0.0280461	0.0216823	0.0399995	-0.0183282	0.0644717	0.0156081	0.0269563	0.583698	0.0113482	1.0079
Q80VL1	Tdrkh	-0.135438	-0.159801	-0.0220361	-0.0227084	-0.00923395	-0.0595469	-0.148222	-0.0547223	-0.084996	-0.0679314	0.727703	0.0170646	1.0119
Q8R3Y8	Irf2bp1	-0.0215507	0.0442529	0.0370917	0.00321436	0.086349	0.0754762	-0.0435472	0.0870757	0.0157521	0.0513384	0.365721	0.0355864	1.02497
P53994	Rab2a	-0.193373	-0.0130506	-0.0423522	-0.0685601	0.0388608	0.104562	-0.0136962	-0.00692892	-0.079334	0.0306995	0.0678473	0.110034	1.07925
Q7TSC1	Prrc2a	-0.0632634	-0.0145726	-0.122566	0.0573096	-0.0521922	0.0212607	0.0169072	0.0298829	-0.035773	0.00396466	0.398452	0.0397377	1.02793
O54990	Prom1	0.0141149	-0.09168	-0.151524	-0.280313	-0.0748067	-0.377956	0.160509	-0.123883	-0.127351	-0.104034	0.861281	0.0233164	1.01629
P70452	Stx4	0.0809636	-0.0266204	0.00400686	0.0325189	-0.102585	-0.137136	-0.018126	0.000743389	0.0227172	-0.064276	0.0794293	-0.0869932	-1.06215
P07214	Sparc	0.0797095	0.00157499	-0.203704	-0.0935693	0.0274644	-0.0221715	0.0728173	0.0624623	-0.0539973	0.0351431	0.246109	0.0891404	1.06374
Q8VDS4	Rprd1a	-0.0106072	-0.00773287	0.0677171	0.0187945	-0.0664287	0.0685458	-0.073278	0.115815	0.0170429	0.0111635	0.914167	-0.0058794	-1.00408
Q4ACU6	Shank3	-0.000192165	0.0123849	-0.0378613	0.0767102	-0.0162988	0.0345597	0.0468726	-0.0091958	0.0127604	0.0139844	0.9674	0.00122404	1.00085
Q6VNS1	Ntrk3	-0.0248628	0.0891032	-0.0451503	0.0495811	0.0561738	0.00106764	0.0197282	0.0496278	0.0171678	0.0316494	0.692221	0.0144815	1.01009
Q6A152	Cyp4x1	0.0498157	-0.0653768	-0.0786796	-0.033072	-0.104208	-0.0656018	-0.00333929	0.0550866	-0.0318282	-0.0295155	0.961068	0.00231266	1.0016
P20863	Gdf1	0.022779	0.0364146	0.182219	0.11573	0.100983	0.157627	0.0396504	0.135476	0.0892856	0.108434	0.688216	0.0191483	1.01336
Q8BHS3	Rbm22	-0.0189795	-0.0243526	-0.171626	-0.101345	-0.0956864	0.0291543	-0.17939	-0.0622334	-0.0790756	-0.077039	0.972335	0.00203657	1.00141
Q3TAS6	Emc10	-0.000660419	-0.0678468	0.0643506	-0.0301194	-0.0503936	-0.0369077	-0.0481391	-0.0821242	-0.008569	-0.0543911	0.20146	-0.0458221	-1.03227
Q9D0B6	Pbdc1	0.0104976	-0.0892224	0.0281072	-0.0502763	0.077126	-0.0579324	0.0856385	-0.0699954	-0.0252235	0.00870919	0.52728	0.0339327	1.0238
Q78IK4	Apool	0.0311542	0.0449786	-0.00429296	-0.00745249	-0.0136962	0.0332408	0.0755429	-0.0779014	0.0160968	0.00429654	0.755862	-0.0118003	-1.00821
Q5SUR0	Pfas	0.029717	0.0629697	-0.00461245	0.0312314	-0.0308461	0.0241723	0.034143	0.0332675	0.0298264	0.0151842	0.507434	-0.0146422	-1.0102
Q9D1P0	Mrpl13	0.0727906	0.0824723	0.116764	0.079638	-0.0268884	-0.00695562	-0.020741	0.0468535	0.0879161	-0.00193286	0.00622403	-0.089849	-1.06426
Q80TE4	Sipa1l2	-0.16556	0.0471053	-0.0687175	0.0247283	-0.00721312	0.104377	-0.0391898	0.0412526	-0.040611	0.0248067	0.307938	0.0654178	1.04639
Q0VGY8	Tanc1	-0.0412545	-0.00508547	-0.0154662	0.0306678	0.0128675	0.0254703	0.0816255	0.00711298	-0.0077846	0.031769	0.132234	0.0395536	1.0278
P46467	Vps4b	-0.0262904	-0.00887442	-0.00801706	-0.0281653	0.0621982	-0.00434828	-0.0107789	-0.219651	-0.0178368	-0.0431449	0.707245	-0.0253081	-1.0177
P62858	Rps28	-0.0398278	-0.358504	0.0702348	-0.259018	0.0465665	-0.227473	0.0625901	-0.336929	-0.146779	-0.113811	0.821778	0.0329676	1.02311
Q69ZK5	Klhl14	0.152621	0.172762	0.498966	0.305188	0.28544	0.315127	-0.0462632	0.356374	0.282384	0.227669	0.670103	-0.0547147	-1.03865
P11438	Lamp1	0.0670028	-0.00106287	-0.237373	0.0479922	-0.280887	-0.0700059	0.0227132	-0.124103	-0.0308602	-0.113071	0.4196	-0.0822105	-1.05864
Q60520	Sin3a	-0.00554895	-0.00438547	0.0717301	0.0429606	0.0112042	0.065227	0.0194058	0.113354	0.0261891	0.0522978	0.422364	0.0261087	1.01826
P47802	Mtx1	0.0367656	0.0335612	0.0149388	-0.00180101	-0.0124526	0.0623279	0.0221925	-0.0107703	0.0208662	0.0153244	0.791372	-0.0055418	-1.00385
Q8BRJ3	Rell2	0.0280805	-0.0946841	-0.0114369	0.0120091	0.0618854	-0.0365157	0.080749	-0.0999951	-0.0165079	0.00153089	0.735243	0.0180387	1.01258
O09012	Pex5	-0.0540757	-0.0172086	-0.0349994	-0.0332437	-0.0132422	-0.00564814	-0.0399261	-0.0282931	-0.0348818	-0.0217774	0.268831	0.0131044	1.00912
Q8BP40	Acp6	-0.0129313	0.00562525	-0.0126367	-0.0168014	-0.0189137	-0.0124354	-0.0557733	-0.111714	-0.00918603	-0.0497091	0.172385	-0.0405231	-1.02849
Q61315	Apc	0.0308433	0.0271831	0.0261846	0.09271	-0.01197	-0.0041337	0.0148339	0.0385728	0.0442302	0.00932574	0.133084	-0.0349045	-1.02449
P27612	Plaa	-0.0306134	0.0321765	0.0024991	-0.0086236	0.0252652	0.107641	0.00178766	0.0373044	-0.00114036	0.0429995	0.156223	0.0441399	1.03107
P05201	Got1	0.070045	0.061811	0.0554643	0.00697279	0.100054	0.0437732	0.0224671	-0.018312	0.0485733	0.0369956	0.701502	-0.0115776	-1.00806
Q9Z160	Cog1	-0.0820546	-0.0288243	-0.0392718	-0.0402894	-0.0328288	0.0672736	-0.00131178	0.107981	-0.04761	0.0352786	0.0752927	0.0828886	1.05914
P97825	Jpt1	0.00863981	-0.0850587	-0.0337214	0.0179305	0.0523267	0.00109816	-0.0807738	0.00175333	-0.0230525	-0.00639892	0.662269	0.0166535	1.01161
P70211	Dcc	-0.113219	-0.0188546	-0.0495486	0.0476394	-0.0511317	0.020925	0.0135789	-0.00677824	-0.0334957	-0.00585151	0.495071	0.0276442	1.01935
P98192	Gnpat	0.0415692	-0.0134254	0.0298762	-0.0558925	0.09304	0.0132833	0.100839	-0.0306821	0.000531912	0.0441201	0.309204	0.0435882	1.03067
P42567	Eps15	0.0731435	0.0470319	-0.00148058	0.0722547	-0.132273	-0.0475459	-0.0673509	-0.0306783	0.0477374	-0.0694621	0.00681232	-0.117199	-1.08463
Q61625	Grid2	-0.045857	0.0220981	0.00365686	-0.0431161	0.0286317	-0.0273824	0.0230374	-0.0151458	-0.0158045	0.00228524	0.44228	0.0180898	1.01262
P97372	Psme2	0.307872	0.0483222	0.0854897	0.178907	0.0185533	0.0784926	0.0565076	0.0854096	0.155148	0.0597408	0.19791	-0.095407	-1.06837
P70385	Hsd17b3	0.0349431	0.100506	0.0156894	0.0577779	-0.0139031	0.0216985	0.0872169	-0.0529714	0.0522292	0.0105102	0.285994	-0.041719	-1.02934
Q8R5H6	Wasf1	-0.0813251	-0.0741954	-0.0379949	0.0128407	0.019506	0.0856309	0.122234	0.00472975	-0.0451686	0.0580251	0.0277909	0.103194	1.07415
Q9DCJ5	Ndufa8	0.116029	-0.0919595	0.0167375	0.00595427	-0.0802455	-0.156794	-0.0763354	-0.0812163	0.0116904	-0.0986478	0.0745121	-0.110338	-1.07948
P47856	Gfpt1	-0.0789037	0.0305057	0.0235581	0.021667	-0.00394392	0.0441127	-0.0637355	0.02282	-0.000793219	-0.000186682	0.986752	0.000606537	1.00042
Q9Z2Y3	Homer1	0.00423098	0.108353	0.00568533	0.0951524	0.050838	0.0525136	0.0865874	0.0467334	0.0533555	0.0591681	0.854539	0.00581265	1.00404
Q8R2R9	Ap3m2	0.0278354	0.0574985	0.0703282	0.0376277	0.0976224	0.0358844	0.0847421	0.0814538	0.0483224	0.0749257	0.164046	0.0266032	1.01861
P43024	Cox6a1	-0.0338149	-0.1196	-0.0162225	-0.0674243	-0.0383115	-0.00336218	-0.0316319	0.0988212	-0.0592654	0.00637889	0.148763	0.0656443	1.04655
O35621	Pmm1	0.0532498	0.0834832	0.119781	0.158841	0.153944	0.0639882	0.140928	0.0675216	0.103839	0.106595	0.936021	0.0027566	1.00191
Q9D7V2	Lysmd2	-0.0559373	-0.0153661	-0.0717368	0.00685453	0.0637193	0.00163794	0.0487695	-0.140682	-0.0340464	-0.00663877	0.613445	0.0274076	1.01918
Q9R1Z8	Sorbs3	0.0373483	-0.0724196	0.00782728	-0.0699763	-0.122023	-0.0417972	-0.108038	0.049459	-0.0243051	-0.0555999	0.540954	-0.0312948	-1.02193
Q9EQ06	Hsd17b11	-0.0535131	0.0352759	-0.0255008	0.0086894	-0.0794272	0.133863	-0.0121493	0.0405602	-0.00876212	0.0207117	0.579454	0.0294738	1.02064
Q8C163	Exog	0.00549936	-0.0145545	0.0577731	-0.00548124	0.0228858	-0.0514064	-0.0461354	-0.076304	0.0108092	-0.03774	0.122507	-0.0485492	-1.03422
Q6PEE2	Ctif	0.0161395	-0.101033	-0.0380683	-0.0209298	0.142121	-0.135226	-0.0374618	0.063107	-0.0359728	0.00813508	0.535294	0.0441079	1.03105
Q91WJ8	Fubp1	0.0383286	0.0014348	-0.00793886	-0.00621176	-0.00866747	0.0407929	-0.0703588	0.0077281	0.00640321	-0.0076263	0.612591	-0.0140295	-1.00977
Q9CR41	Hypk	0.0696702	0.112723	0.147277	0.0868325	0.000762463	0.0152993	0.0890212	0.0998511	0.104126	0.0512335	0.139134	-0.0528922	-1.03734
P39098	Man1a2	-0.0462556	-0.0711541	0.0174088	-0.0400796	0.0202832	-0.0433469	0.00456095	-0.101308	-0.0350201	-0.0299528	0.884177	0.00506735	1.00352
P35585	Ap1m1	-0.0440621	-0.0269818	-0.115364	-0.0518365	0.102967	0.0179324	0.0260148	0.0264344	-0.059561	0.0433371	0.0100639	0.102898	1.07393
P07903	Ercc1	-0.0538468	-0.00764894	0.00782251	0.0231299	0.0250115	-0.00758028	-0.0533633	-0.0323443	-0.00763583	-0.0170691	0.704224	-0.00943327	-1.00656
Q60973	Rbbp7	0.0187144	0.148298	0.0250916	0.0312686	0.0197358	0.156948	0.0799508	0.117569	0.0558431	0.0935509	0.409521	0.0377078	1.02648
Q61035	Hars1	0.0792193	-0.043673	-0.0394835	-0.0527577	0.0149236	-0.0816007	0.0922284	0.0141206	-0.0141737	0.00991797	0.629415	0.0240917	1.01684
Q76MZ3	Ppp2r1a	-0.0915303	-0.000738621	0.0219369	-0.0452447	-0.00307798	0.00712729	0.0236554	-0.170143	-0.0288942	-0.0356095	0.90202	-0.0067153	-1.00467
O08709	Prdx6	0.262492	0.11381	0.121282	0.0711846	0.173854	-0.0300326	0.191831	-0.01545	0.142192	0.0800507	0.428733	-0.0621414	-1.04401
A2ALU4	Shroom2	-0.0269694	0.0675015	-0.0452428	0.0348992	0.0766521	-0.0147376	-0.0778565	-0.0853295	0.00754714	-0.0253179	0.503132	-0.032865	-1.02304
Q9JJE4	Paqr4	0.115944	-0.00694036	0.0214648	0.0292096	-0.126017	-0.148077	-0.0800653	0.078527	0.0399196	-0.068908	0.123867	-0.108828	-1.07835
O35182	Smad6	-0.163303	-0.0613208	0.12037	0.0115743	-0.0647244	0.0490346	0.0361447	0.195149	-0.0231698	0.053901	0.374339	0.0770707	1.05487
Q6ZPR4	Kcnt1	-0.0540605	-0.0484433	-0.072021	0.0654502	0.0285478	-0.0279946	0.116257	0.0331578	-0.0272686	0.037492	0.184324	0.0647607	1.04591
Q8CI04	Cog3	0.240866	0.116093	-0.14206	-0.213125	-0.0216508	0.133885	0.0213332	0.00817251	0.000443697	0.035435	0.772293	0.0349913	1.02455
Q5DTT2	Psd	-0.0326924	-0.013844	0.0938745	-0.01829	-0.0346732	-0.0837159	0.0447545	-0.0668998	0.00726199	-0.0351336	0.338516	-0.0423956	-1.02982
Q8BMS4	Coq3	-0.134483	-0.0549102	-0.118138	0.103777	0.00467253	-0.143699	0.107494	-0.0911164	-0.0509384	-0.0306623	0.802549	0.0202761	1.01415
Q9Z1J3	Nfs1	-0.00124407	-0.0589967	0.0573716	0.0123858	0.0622773	0.0468726	-0.0622935	0.0040288	0.00237918	0.0127213	0.78819	0.0103421	1.00719
Q80ZW2	Them6	-0.00906134	0.111182	0.0230727	-0.00184965	0.0243182	0.11253	0.119749	0.0219665	0.0308359	0.0696409	0.353253	0.038805	1.02726
Q8R1B4	Eif3c	0.0383849	-0.0460782	-0.0354133	-0.0457139	-0.00651693	0.013021	0.00474024	-0.0644813	-0.0222051	-0.0133092	0.751923	0.00889587	1.00619
P51163	Uros	0.00215197	-0.145677	-0.0669999	0.0157323	-0.0782895	-0.0334601	-0.0321145	0.0601077	-0.0486982	-0.0209391	0.57826	0.0277591	1.01943
Q8VEK2	Rhbdd2	0.0528655	-0.0198331	0.00775194	0.0423427	-0.0638499	0.0417399	-0.147468	-0.0758491	0.0207818	-0.0613568	0.123831	-0.0821385	-1.05859
Q8CAF4	Nhsl1	-0.0187297	0.0141606	0.115201	0.0682473	0.109451	-0.0768867	0.0680213	-0.0228028	0.0447199	0.0194457	0.643936	-0.0252743	-1.01767
Q61234	Snta1	0.113871	0.115757	0.0976806	0.026751	0.00998068	-0.0172591	0.126819	0.00735044	0.088515	0.0317228	0.198595	-0.0567923	-1.04015
Q6X893	Slc44a1	0.123791	-0.0407977	-0.00678682	-0.0363383	-0.143824	-0.098722	-0.023026	0.0524688	0.00996709	-0.0532758	0.317589	-0.0632429	-1.04481
Q8K4I3	Arhgef6	-0.0618873	-0.00559187	0.00785589	0.0154901	0.0346141	-0.0407252	0.0628867	-0.0244946	-0.0110333	0.00807023	0.55058	0.0191035	1.01333
Q8VCM7	Fgg	-0.0577512	0.531755	-0.42416	-0.458397	0.36723	0.306444	0.31917	-0.422975	-0.102138	0.142467	0.443674	0.244606	1.18477
Q99KY4	Gak	0.084456	-0.0551238	0.0409064	-0.0120406	0.0312304	-0.0425544	0.0546699	0.0239081	0.0145495	0.0168135	0.953349	0.00226402	1.00157
Q08024	Cbfb	-0.0658584	0.0607381	-0.0480065	0.0789685	0.0556159	0.0822949	0.0968471	0.118335	0.00646043	0.0882733	0.110101	0.0818129	1.05835
P62900	Rpl31	0.224465	-0.118587	0.298393	0.148568	0.0779052	-0.0124984	-0.0519605	0.0071578	0.13821	0.00515103	0.242272	-0.133059	-1.09662
P07309	Ttr	0.98749	-0.620756	0.5424	0.248511	-0.7363	-0.279943	-0.524662	0.103174	0.289411	-0.359433	0.157547	-0.648844	-1.56791
Q8BGG7	Ubash3b	0.132823	-0.0686355	0.193492	0.0280309	-0.0740743	-0.0242534	0.0624099	-0.0374341	0.0714276	-0.018338	0.231184	-0.0897655	-1.0642
Q1A3B0	Cers3	0.0586953	0.0245385	0.00483847	-0.0973239	0.182582	-0.050529	-0.0419068	-0.10401	-0.0023129	-0.00346589	0.987874	-0.00115299	-1.0008
Q8BGB8	Coq4	-0.0992999	-0.119897	0.0242229	-0.0725055	0.021894	-0.0755229	0.00110388	-0.0658612	-0.06687	-0.0295966	0.389999	0.0372734	1.02617
Q6GU68	Islr	0.179273	0.0427947	-0.0424018	-0.115323	-0.0634761	0.00498343	-0.0184398	0.113184	0.0160859	0.00906301	0.927726	-0.00702286	-1.00488
Q9DBL1	Acadsb	0.107099	0.0110679	0.0309796	-0.0149102	-0.0680099	-0.0335374	-0.0238528	0.00640726	0.0335591	-0.0297482	0.093708	-0.0633073	-1.04486
Q9JHU4	Dync1h1	0.0501904	0.00657701	0.004848	-0.0259624	0.0660319	0.0179696	0.0817351	0.0183616	0.00891328	0.0460246	0.152925	0.0371113	1.02606
Q9D2V7	Coro7	-0.0576282	-0.00179815	-0.0321374	0.017035	-0.0253625	-0.0442023	0.105899	0.0145068	-0.0186322	0.0127103	0.44341	0.0313425	1.02196
P80560	Ptprn2	-0.0209851	-0.0215802	-0.0729709	0.0216174	0.0712285	0.00569677	-0.0873485	0.0504212	-0.0234797	0.00999951	0.445277	0.0334792	1.02348
Q9CQR6	Ppp6c	0.0736079	0.0949264	-0.0203395	-0.0227075	-0.136205	-0.0540929	0.11839	-0.0167956	0.0313718	-0.022176	0.424413	-0.0535479	-1.03781
Q8BUV6	Lsm11	0.0786262	0.0502467	0.111445	0.189044	0.108492	0.0844665	0.0177808	0.0770001	0.107341	0.0719349	0.364923	-0.0354056	-1.02484
Q8BX94	Osbpl2	-0.0422282	-0.0727229	-0.00552225	-0.0322032	0.0439639	-0.0791831	-0.0328355	-0.0985417	-0.0381691	-0.0416491	0.924599	-0.00347996	-1.00242
Q9WV03	Fam50a	-0.0147796	-0.103359	-0.0452619	0.0140615	-0.135258	-0.193618	-0.0961614	-0.0738072	-0.0373347	-0.124711	0.0530039	-0.0873766	-1.06244
Q91Z69	Srgap1	0.0720916	0.0380588	-0.0477939	0.0318713	0.127993	0.135801	0.0714116	-0.0212379	0.0235569	0.0784919	0.265509	0.054935	1.03881
Q8CAK3	Shfl	0.0531068	-0.0852656	0.335443	0.282036	0.155189	0.156819	0.0714889	0.0838428	0.14633	0.116835	0.787838	-0.0294952	-1.02065
P70122	Sbds	0.0927052	0.0954061	0.0767493	0.0436196	-0.00693369	0.0166478	0.157934	0.066381	0.0771201	0.0585072	0.655542	-0.0186129	-1.01299
Q91VN4	Chchd6	-0.0302167	0.059217	0.0398622	0.03655	0.0796456	0.0502067	-0.0338168	-0.0495944	0.0263531	0.0116103	0.707288	-0.0147429	-1.01027
Q8R555	Crtac1	-0.00524187	-0.0661149	0.00432253	0.0454898	0.00938082	-0.0344434	-0.0267024	0.058394	-0.00538611	0.00165725	0.829481	0.00704336	1.00489
P35822	Ptprk	0.0214744	-0.0526662	0.0233598	-0.00801706	0.0494637	-0.0820069	0.0572896	-0.066627	-0.00396228	-0.0104702	0.881234	-0.00650787	-1.00452
Q8BJI1	Slc6a17	0.0689893	0.0288281	0.110982	0.0433927	0.153257	0.0364404	0.127862	0.0280185	0.0630481	0.0863945	0.551944	0.0233464	1.01631
Q9CW79	Golga1	0.0391107	0.0340505	-0.0163655	-0.0077796	-0.0248303	0.0148644	-0.0412259	0.0582633	0.012254	0.00176787	0.706845	-0.0104861	-1.00729
Q9QXV8	Spry2	-0.0750432	0.0839267	0.0269876	0.0125365	0.00462771	0.0125346	-0.0125632	0.0856862	0.0121019	0.0225713	0.800613	0.0104694	1.00728
Q80YD1	Supv3l1	0.00326777	0.0879273	-0.0227818	0.00742388	-0.0271325	0.0822415	0.00255919	0.0521502	0.0189593	0.0274546	0.812461	0.00849533	1.00591
O88986	Gcat	-0.0827107	0.243118	0.070641	0.0303626	0.187714	0.0495601	0.0639882	0.00508165	0.0653527	0.076586	0.891416	0.0112333	1.00782
Q69ZU6	Thsd7a	0.0259175	0.0812001	-0.0755925	-0.0382648	-0.0811086	-0.0559936	-0.125947	-0.0897775	-0.0016849	-0.0882065	0.0824848	-0.0865216	-1.06181
Q8R550	Sh3kbp1	-0.0917907	-0.0334983	-0.09763	-0.0773749	-0.0616231	-0.00979567	-0.0573621	-0.0673013	-0.0750735	-0.0490205	0.233054	0.026053	1.01822
Q8K2Q2	Gsto2	-0.0562263	-0.0801749	-0.176051	-0.0634894	0.0411696	-0.012815	0.0645518	-0.0930467	-0.0939853	-3.50475e-05	0.0825729	0.0939503	1.06729
P43006	Slc1a2	-0.107836	0.086164	-0.0112433	0.0409293	0.0558019	-0.0350308	0.0044179	0.0684571	0.00200343	0.0234115	0.67531	0.0214081	1.01495
Q8K2L8	Trappc12	-0.110716	-0.0469499	-0.0613894	-0.0105309	-0.0365767	0.060472	-0.11535	0.0501733	-0.0573967	-0.0103204	0.360138	0.0470762	1.03317
P49813	Tmod1	0.0999446	0.201437	0.123374	-0.0453706	0.0720162	0.0686755	0.0419583	-0.0504432	0.094846	0.0330517	0.34549	-0.0617943	-1.04376
Q8R5H1	Usp15	-0.0250688	0.029283	-0.105054	-0.0919843	-0.0234962	-0.0538335	-0.0507617	-0.080791	-0.0482061	-0.0522206	0.910196	-0.00401449	-1.00279
P28311	Defa4	0.639312	0.418584	-0.0591788	-0.049294	-0.46664	-0.368636	-0.0523868	-0.348644	0.237356	-0.309077	0.0434722	-0.546432	-1.46047
Q3U2P1	Sec24a	-0.350688	-0.301227	-0.246062	-0.110277	-0.0294595	0.0244374	0.00954008	-0.0251775	-0.252064	-0.00516486	0.0146279	0.246899	1.18665
O70585	Dtnb	0.0297008	0.0389953	0.0174928	-0.0105824	0.056994	0.0470424	0.0693707	0.0242791	0.0189016	0.0494215	0.0788454	0.03052	1.02138
Q70FJ1	Akap9	-0.026813	0.0271878	-0.0476422	-0.0256095	-0.0567689	0.0784516	-0.0554357	0.0961089	-0.0182192	0.015589	0.491166	0.0338082	1.02371
Q8K1M6	Dnm1l	-0.00864554	0.077168	0.000686169	0.0451436	0.024488	0.10759	0.0446162	0.0214038	0.0285881	0.0495245	0.487378	0.0209365	1.01462
Q8BYN3	Itpk1	0.0556417	0.0859895	-0.0141644	-0.0276122	0.0602164	0.101283	0.0799747	0.142717	0.0249636	0.0960476	0.0792319	0.071084	1.05051
P09055	Itgb1	0.138845	0.127431	0.0855012	0.0280299	-0.0554404	-0.00390863	-0.0163455	0.038321	0.0949519	-0.00934339	0.0181216	-0.104295	-1.07497
P27659	Rpl3	-0.00178957	-0.0422158	0.00847292	-0.0178304	0.00432253	-0.00598574	-0.0590968	-0.0467906	-0.0133407	-0.0268877	0.504113	-0.0135469	-1.00943
Q9JIK9	Mrps34	-0.0615687	-0.0309329	-0.053803	-0.0596766	-0.0679975	-0.0305743	-0.0100579	-0.0616097	-0.0514953	-0.0425599	0.587026	0.00893545	1.00621
Q3TXX3	Zfyve27	-0.0562625	-0.0253501	-0.0499425	0.0176454	0.00381231	-0.0380759	-0.102818	0.021606	-0.0284774	-0.0288689	0.990811	-0.000391483	-1.00027
Q9WTQ5	Akap12	0.0502696	-0.105843	-0.0266452	-0.130564	0.0274262	-0.0252328	-0.0403895	0.0372663	-0.0531957	-0.000232458	0.303258	0.0529633	1.03739
Q8R1G6	Pdlim2	0.0757785	-0.067822	0.0935998	-0.0410504	-0.137186	-0.0285077	-0.0893722	0.176985	0.0151265	-0.01952	0.684458	-0.0346465	-1.02431
Q3UHD9	Agap2	-0.033051	-0.00111437	0.0699964	0.00665236	0.0298486	-0.0173135	0.0712895	-0.0333648	0.0106208	0.012615	0.952444	0.00199413	1.00138
Q3UFS0	Zyg11b	-0.0448861	0.0531363	-0.0593753	0.0943847	0.059628	0.0240798	0.0311608	-0.00370741	0.0108149	0.0277903	0.69197	0.0169754	1.01184
Q8C0D4	Arhgap12	0.00116682	0.0418773	0.0999188	0.0263667	0.00629664	-0.0431676	0.00111055	0.0512357	0.0423324	0.00386882	0.225906	-0.0384636	-1.02702
G5E8K5	Ank3	-0.00394964	0.0629945	0.0328097	0.0396562	-0.0132623	0.0182481	0.0731006	0.0866008	0.0328777	0.0411718	0.773039	0.00829411	1.00577
Q9JMC3	Dnaja4	-0.057775	0.0343976	-0.00761461	-0.0301642	0.0679812	0.0986218	0.0480494	-0.0116715	-0.0152891	0.0507452	0.0738054	0.0660343	1.04684
P04370	Mbp	0.269815	-0.0582585	0.132697	0.018785	-0.194997	-0.35537	0.117533	0.20023	0.0907595	-0.058151	0.36634	-0.148911	-1.10873
E9Q401	Ryr2	-0.0240874	0.0443902	0.0341258	-0.00192785	0.0632548	0.0504251	0.0630603	-0.000610828	0.0131252	0.0440323	0.209325	0.0309072	1.02165
Q9JJ61	Galnt16	-0.00956392	-0.00830507	0.0181642	0.0426936	0.104187	0.016933	0.0295606	-0.0327296	0.0107472	0.0294878	0.576095	0.0187407	1.01307
Q3U2A8	Vars2	-0.0486102	0.00936747	0.0139327	0.0476842	-0.0520749	0.0669408	-0.0780015	0.0104556	0.00559354	-0.01317	0.643928	-0.0187635	-1.01309
Q9ERU9	Ranbp2	-0.00133371	-0.00503016	0.0530419	0.0415683	0.00798273	0.00501776	-0.0159659	-0.00240469	0.0220616	-0.00134254	0.214876	-0.0234041	-1.01635
Q9DBJ1	Pgam1	0.0323558	-0.0330892	-0.0530162	-0.0461831	0.0304322	0.00964499	0.0264878	-0.0441737	-0.0249832	0.00559783	0.285391	0.030581	1.02142
Q8R3S6	Exoc1	-0.0772157	0.170932	-0.00445509	0.0957808	-0.044559	0.151929	-0.00845098	0.0739617	0.0462606	0.0432203	0.966871	-0.00304031	-1.00211
Q9Z2A7	Dgat1	-0.205004	0.21524	0.155173	0.112663	-0.0316195	-0.0731721	-0.0639815	0.0622926	0.0695179	-0.0266201	0.390869	-0.096138	-1.06891
Q5SUQ9	Ctc1	-0.0620551	-0.185174	0.0213351	0.10779	0.0249362	0.14515	-0.148301	0.124549	-0.029526	0.0365837	0.497506	0.0661097	1.04689
P23780	Glb1	0.17834	-0.10063	0.0606294	0.0238738	-0.0209613	-0.0210309	-0.103446	-0.00560331	0.0405533	-0.0377605	0.274435	-0.0783138	-1.05578
Q9JI39	Abcb10	0.0441995	0.0589108	0.113056	0.0316815	-0.00697565	0.0828977	0.0515304	0.0514026	0.0619619	0.0447137	0.530828	-0.0172482	-1.01203
A2A5N8	L3mbtl1	-0.0232797	0.0332561	-0.052814	0.0318465	0.0423417	-0.132327	-0.019361	0.0544248	-0.00274777	-0.0137303	0.828229	-0.0109825	-1.00764
Q91WA3	Hdac11	-0.208457	-0.225417	-0.192161	-0.130129	-0.103508	-0.0358758	0.00720072	-0.0237823	-0.189041	-0.0389912	0.00310523	0.15005	1.10961
Q8C570	Rae1	-0.0318074	-0.0306077	0.011374	-0.0143132	0.0383859	-0.0295243	-0.0103526	-0.000745296	-0.0163386	-0.000559091	0.40523	0.0157795	1.011
P84084	Arf5	0.140634	-0.264744	0.112868	-0.13848	0.0426641	-0.251446	0.0373006	-0.229146	-0.0374305	-0.100157	0.640774	-0.0627265	-1.04444
Q8R317	Ubqln1	-0.0659881	-0.0120101	0.0838218	-0.0501323	0.174221	-0.0953498	0.00483465	-0.100625	-0.0110772	-0.00422978	0.928786	0.00684738	1.00476
Q3TLS3	Gdpgp1	0.0781932	-0.00298739	-0.0146136	-0.00488138	-0.0480475	-0.0125394	-0.0632491	-0.0694156	0.0139277	-0.0483129	0.0568979	-0.0622406	-1.04409
P32067	Ssb	0.0284486	0.0252061	0.0321956	-0.0287127	0.0321422	0.00683832	0.0496268	-0.00759172	0.0142844	0.0202539	0.767169	0.00596952	1.00415
P62915	Gtf2b	0.00942469	-0.0275702	0.0163627	-0.0522246	-0.0731378	0.0334744	-0.0620446	-0.00885248	-0.0135019	-0.0276401	0.651593	-0.0141382	-1.00985
Q9JM14	Nt5c	0.00821352	0.095921	-0.0481801	0.0412049	0.0262675	0.0309319	-0.0257535	0.0273204	0.0242898	0.0146916	0.785513	-0.00959826	-1.00668
Q8R3F5	Mcat	-0.0202785	0.00883341	-0.0382867	0.00768137	0.0929275	0.059422	0.0357699	0.0190234	-0.0105126	0.0517857	0.0223129	0.0622983	1.04413
Q8K411	Pitrm1	-0.0214572	0.0367017	-0.0109239	0.0700421	-0.0791345	0.0189843	-0.0955491	0.0896506	0.0185907	-0.0165122	0.505571	-0.0351028	-1.02463
Q9DAS9	Gng12	0.0808339	-0.0262046	0.10588	0.198903	-0.0178685	0.0281243	0.0467601	0.00942183	0.089853	0.0166094	0.213139	-0.0732436	-1.05208
Q9WU84	Ccs	0.0581126	0.132261	0.0330606	-0.0190721	-0.0807052	0.0273261	0.0627236	0.135947	0.0510905	0.0363228	0.798296	-0.0147676	-1.01029
Q3V1L4	Nt5c2	-0.0130658	-0.0523038	-0.0184093	-0.0170884	0.00860643	-0.0202222	0.0549207	-0.0952773	-0.0252168	-0.0129931	0.730711	0.0122237	1.00851
Q66JZ4	TCAIM	0.0758386	0.0484948	-0.0685773	-0.0652976	0.0836902	-0.0878997	-0.0169263	-0.116047	-0.00238538	-0.0342958	0.604575	-0.0319104	-1.02237
Q922U1	Prpf3	-0.0714307	0.081655	-0.0208125	0.10172	0.0563779	0.106447	0.0122361	0.0887513	0.022783	0.065953	0.398287	0.04317	1.03038
Q9QUR8	Sema7a	-0.0673833	0.00826025	-0.0705638	-0.0615964	-0.15427	-0.0395703	0.0927472	-0.063827	-0.0478208	-0.04123	0.909658	0.00659084	1.00458
Q8JZP9	Gas2l1	-0.0267253	0.00673723	0.0680633	0.165589	0.0258098	0.0407205	-0.0603547	0.0797191	0.053416	0.0214736	0.560771	-0.0319424	-1.02239
Q6IQX8	Znf219	-0.180498	-0.108224	-0.0441918	-0.019958	-0.020329	-0.0161872	0.0496383	-0.00730753	-0.088218	0.00145364	0.0826727	0.0896716	1.06413
Q61037	Tsc2	-0.0438237	-0.068068	-0.0470119	0.0171485	0.0190625	0.0242877	0.0195336	0.0730977	-0.0354388	0.0339954	0.0246065	0.0694342	1.04931
Q61595	Ktn1	-0.00105619	0.0936685	-0.0364327	-0.081203	-0.0609479	-0.111215	-0.16033	-0.147866	-0.00625587	-0.12009	0.0474063	-0.113834	-1.0821
A2A5R2	Arfgef2	0.0630717	-0.00676203	0.0231786	0.0392203	-0.00930166	0.0344825	0.0184369	0.0350175	0.0296772	0.0196588	0.599341	-0.0100183	-1.00697
P50428	Arsa	-0.0652995	-0.00464773	-0.00360727	-0.0331721	-0.0181203	0.0795884	0.00114012	0.175983	-0.0266817	0.0596478	0.143887	0.0863295	1.06167
Q571B6	Whamm	-0.105196	-0.167136	0.0439534	-0.0859361	0.199049	-0.157784	-0.0796733	-0.245283	-0.0785787	-0.0709226	0.945653	0.0076561	1.00532
Q8K2C7	Os9	-0.110868	-0.045444	-0.086987	-0.0144229	-0.0651574	0.0157514	-0.0360932	0.0333228	-0.0644305	-0.0130441	0.151874	0.0513864	1.03626
P06909	Cfh	-0.0443072	0.0258622	-0.194212	-0.127475	0.156381	0.181967	-0.0227551	-0.103007	-0.0850332	0.0531466	0.157893	0.13818	1.10052
O55022	Pgrmc1	-0.00688219	0.0466952	-0.0751891	0.127677	0.0207143	-0.0658517	0.0264649	-0.0213981	0.0230753	-0.0100176	0.524574	-0.033093	-1.0232
A2AQ19	Rtf1	-0.012959	-0.0236001	0.0582108	-0.043469	0.0844979	0.0823226	-0.0127959	0.0131974	-0.0054543	0.0418055	0.203801	0.0472598	1.0333
Q62141	Sin3b	0.0987086	0.160163	-0.173015	-0.0786557	0.0196576	-0.00945711	0.17902	0.00411081	0.0018003	0.0483329	0.623866	0.0465326	1.03278
Q8BK03	Miga2	-0.0339866	-0.0258212	0.0459495	-0.0291209	0.0201907	0.0162263	-0.0247121	0.00455618	-0.0107448	0.00406528	0.524506	0.0148101	1.01032
Q99KQ4	Nampt	0.10593	0.078012	0.0957913	0.0762897	0.0482163	0.0380683	0.0722833	0.0465894	0.0890057	0.0512893	0.0103712	-0.0377164	-1.02649
P70441	Slc9a3r1	0.0191875	-0.0160623	0.0533071	0.00221777	-0.0602832	-0.090117	-0.0717139	-0.15909	0.0146625	-0.0953009	0.00823378	-0.109963	-1.0792
Q61191	Hcfc1	-0.0529037	0.0423551	-0.0602574	-0.00351858	0.0394874	0.0227742	-0.0450063	-0.0096612	-0.0185812	0.00189853	0.526075	0.0204797	1.0143
O88838	Spsb2	-0.00744009	0.0899911	0.150123	0.0820622	0.143871	0.0847878	0.151281	0.244493	0.0786841	0.156108	0.145571	0.077424	1.05513
Q80YT7	Pde4dip	-0.0101533	-0.0826097	0.0425134	0.0363536	-0.0140624	0.0186801	-0.0255713	0.0949197	-0.003474	0.0184915	0.599546	0.0219655	1.01534
Q60739	Bag1	-0.0959105	-0.0572925	0.0550303	-0.0710673	-0.0673585	0.0153012	-0.035706	-0.0774045	-0.04231	-0.041292	0.980374	0.00101805	1.00071
Q9CYH6	Rrs1	-0.0889506	-0.104116	-0.0796781	-0.0850577	0.00166082	0.0434098	-0.101746	0.0332122	-0.0894506	-0.00586581	0.0845574	0.0835848	1.05965
Q03146	Ddr1	0.0393405	-0.0681043	-0.0288692	0.0359569	-0.0624061	-0.0112882	-0.0041995	-0.0154357	-0.00541902	-0.0233324	0.570737	-0.0179133	-1.01249
Q3UH99	Shisa6	-0.148201	-0.0261474	-0.0532441	0.0566201	-0.0135522	0.0809674	0.151756	-0.0751004	-0.042743	0.0360177	0.276239	0.0787606	1.05611
Q6DVA0	Lemd2	0.0432963	-0.00194979	-0.059505	0.0200229	0.00409555	0.0704684	-0.0372882	0.234723	0.000466108	0.0679996	0.352207	0.0675335	1.04792
Q2M2N2	Spopl	-0.10458	0.192409	-0.216991	0.062942	-0.0603557	0.204942	-0.0094142	0.305148	-0.0165551	0.11008	0.351111	0.126635	1.09174
Q5U4F6	Dync2i2	-0.0262494	-0.0156083	-0.0570331	0.0336547	-0.0115256	0.033134	-0.0708194	0.107113	-0.016309	0.0144756	0.50024	0.0307846	1.02157
P17156	Hspa2	-0.0058732	0.0428634	0.00875521	0.00902319	-0.0270495	-0.0239663	-0.00468969	0.0377584	0.0136921	-0.0044868	0.359769	-0.0181789	-1.01268
Q7TSJ2	Map6	0.0276866	-0.0513577	-0.0230346	-0.0447488	0.0295835	-0.054173	0.018393	-0.07653	-0.0228636	-0.0206816	0.947825	0.00218201	1.00151
P62320	Snrpd3	0.155941	0.0239425	0.112008	0.087276	0.026444	0.0443969	0.120015	0.0568719	0.0947917	0.0619318	0.377474	-0.0328598	-1.02304
Q9ER88	Dap3	0.0955491	0.132411	0.156801	0.0125756	0.059093	-0.00872374	-0.0858769	0.00395536	0.099334	-0.00788808	0.0486993	-0.107222	-1.07715
Q3TEI4	-	0.0243735	0.135175	0.146466	-0.0243497	0.124938	0.00892401	-0.0449195	0.0266747	0.0704162	0.0289042	0.478869	-0.041512	-1.02919
O88935	Syn1	-0.0365586	0.0619502	-0.0683799	0.0876441	0.0265012	0.052196	0.0917211	-0.0912757	0.0111639	0.0197856	0.879494	0.00862169	1.00599
Q8BVN7	Slc25a41	0.0596795	-0.0480208	0.0134463	-0.0719905	-0.00310183	-0.0286345	0.164846	0.00102568	-0.0117214	0.0335338	0.433398	0.0452552	1.03187
P70408	Cdh10	-0.058682	-0.0657048	-0.0141311	0.00386763	-0.0477901	-0.0657887	0.040175	0.0137696	-0.0336626	-0.0149086	0.560908	0.018754	1.01308
Q61771	Kif3b	-0.0150628	-0.0613065	-0.012939	0.0052352	0.0569787	0.0468726	-0.0266452	0.00052309	-0.0210183	0.0194323	0.15127	0.0404506	1.02843
P09602	Hmgn2	-0.164794	-0.141002	-0.106343	-0.0972209	0.00402403	0.0180726	-0.0243974	-0.0689511	-0.12734	-0.017813	0.0049073	0.109527	1.07887
Q9ERN0	Scamp2	-0.165002	-0.0107207	-0.070704	-0.0624957	0.0595622	0.0116448	-0.167311	0.098289	-0.0772307	0.000546217	0.301232	0.0777769	1.05539
Q9CPR5	Mrpl15	0.358711	0.210527	-0.269435	0.221279	0.354105	-0.253415	0.41972	-0.0194411	0.13027	0.125242	0.981706	-0.00502777	-1.00349
Q80UP5	Ankrd13a	0.0229754	-0.130131	0.0563893	-0.0163713	0.163144	0.0209918	0.0472302	-0.0273261	-0.0167844	0.0510099	0.281553	0.0677943	1.04811
Q921N7	Tmem70	0.0769324	0.0343814	0.0730348	0.0840468	-0.0295062	-0.0310388	0.0249963	0.0590425	0.0670989	0.00587344	0.0617838	-0.0612254	-1.04335
Q60900	Elavl3	0.0648551	0.107902	-0.0557914	-0.0415654	-0.00836515	-0.0401044	-0.0495963	-0.0389514	0.0188501	-0.0342543	0.279007	-0.0531044	-1.0375
A6X919	Dpy19l1	0.0309882	-0.0759168	-0.00174093	0.0343986	-0.0865073	-0.116011	-0.19304	-0.0149436	-0.00306773	-0.102626	0.0737965	-0.0995579	-1.07145
Q8CIP4	Mark4	0.0892253	-0.029223	-0.0517879	-0.030602	-0.00851965	0.0417666	0.126605	-0.0522628	-0.00559688	0.0268972	0.540527	0.0324941	1.02278
P45952	Acadm	0.206269	-0.0708785	0.196914	0.0493817	-0.0363622	-0.0470023	-0.0189328	-0.00375414	0.0954216	-0.0265129	0.161482	-0.121934	-1.08819
Q9DC22	Dcaf6	-0.0247912	0.0366845	-0.0478444	0.0420575	-0.0482831	0.0927434	-0.0350442	0.0503554	0.00152659	0.0149429	0.75416	0.0134163	1.00934
Q91VE0	Slc27a4	0.075604	0.0535779	0.0640235	-0.0431209	-0.029633	0.0469728	0.0681338	-0.00309992	0.0375211	0.0205934	0.649146	-0.0169277	-1.0118
Q9EPU4	Cpsf1	0.00595045	-0.0150533	0.00512934	-0.0113873	-0.0369353	0.0204463	-0.0542655	0.0295148	-0.00384021	-0.0103099	0.780604	-0.00646973	-1.00449
O70503	Hsd17b12	0.190487	0.0569749	-0.0371861	0.000803471	0.0877242	0.0542397	0.0394988	-0.0712438	0.0527699	0.0275548	0.693375	-0.0252151	-1.01763
Q6WQJ1	Dagla	-0.0613198	0.0326343	0.00867891	-0.0282388	-0.0486789	-0.0150304	0.0493016	-0.0349174	-0.0120614	-0.0123312	0.993099	-0.00026989	-1.00019
P83870	Phf5a	-0.0610147	0.0422511	-0.0392032	0.0849681	-0.0240779	0.144327	-0.0652156	0.118237	0.00675035	0.0433176	0.580364	0.0365672	1.02567
P06728	Apoa4	0.25873	-0.137708	-0.0345826	-0.161212	0.160217	0.000416279	-0.00399446	0.0782733	-0.0186932	0.058728	0.498399	0.0774212	1.05513
Q9JLM9	Grb14	-0.0298409	-0.165734	-0.0294051	-0.134289	0.0168862	-0.025063	0.0150247	0.00230837	-0.0898173	0.00228906	0.0757812	0.0921063	1.06593
Q8BK72	Mrps27	-0.0231261	0.0299954	-0.0513215	0.0822396	-0.0818868	0.0520902	-0.111367	-0.0851922	0.00944686	-0.0565889	0.213601	-0.0660357	-1.04684
Q1HFZ0	Nsun2	0.00970507	-0.0217795	0.0375609	-0.0472827	0.0299277	-0.0026412	0.0336185	-0.0227952	-0.00544906	0.00952744	0.539275	0.0149765	1.01043
Q80TB8	Vat1l	0.286213	-0.305864	0.126041	-0.00385427	-0.0274148	0.00720262	-0.19077	-0.0859551	0.0256341	-0.0742342	0.496635	-0.0998683	-1.07168
Q8VDP4	Ccar2	0.084784	-0.0293174	0.0665298	-0.0173831	-0.0469441	-0.0585971	-0.0297437	0.095283	0.0261533	-0.0100005	0.461726	-0.0361538	-1.02538
Q8BGH2	Samm50	0.0645328	-0.0236554	0.0155072	0.0134749	-0.0173621	0.0459113	0.0109735	0.0101094	0.0174649	0.012408	0.828529	-0.00505686	-1.00351
E9PYH6	Setd1a	0.026876	-0.181706	0.106518	0.00955343	0.0783982	-0.0170693	-0.0116382	0.0289254	-0.00968957	0.019654	0.6763	0.0293436	1.02055
Q8K0D5	Gfm1	0.0435529	0.018311	0.000356197	0.0253186	0.0785251	0.069346	0.0334754	0.0117412	0.0218847	0.0482719	0.204303	0.0263872	1.01846
Q8VDL4	Adpgk	0.0179591	0.0422111	-0.132556	-0.0363717	-0.0223765	0.0926299	0.0254922	0.0322404	-0.0271895	0.0319965	0.249511	0.059186	1.04188
Q9ER35	Fn3k	0.0878434	-0.0559173	-0.0217118	0.0268369	0.0688148	-0.0432391	0.0854964	0.0448394	0.0092628	0.0389779	0.509533	0.0297151	1.02081
P08551	Nefl	0.245171	-0.0641036	0.0610023	-0.113458	-0.121945	-0.281085	0.119905	-0.00699663	0.0321529	-0.0725305	0.405087	-0.104683	-1.07526
Q99L20	Gstt3	0.0376916	-0.110548	0.0335708	-0.0725722	-0.0975366	-0.111831	-0.0811448	-0.0736012	-0.0279644	-0.0910285	0.191345	-0.0630641	-1.04468
Q9D0A3	Arpin	-0.024117	0.0647006	0.0211549	-0.0703855	-0.044744	-0.0148816	-0.0186477	-0.0152717	-0.00216174	-0.0233862	0.524588	-0.0212245	-1.01482
Q4VAE3	Tmem65	0.0650172	0.0593867	0.012856	0.043283	-0.016479	0.13886	-0.05158	-0.0301929	0.0451357	0.0101521	0.487465	-0.0349836	-1.02455
Q9QYI3	Dnajc7	0.00827551	0.0620017	0.0634179	0.00859594	0.133912	0.164041	0.101437	-0.00462675	0.0355728	0.0986907	0.188173	0.063118	1.04472
P14069	S100a6	-0.132419	0.147337	0.189437	0.125481	0.0919719	-0.663766	0.00758314	0.195283	0.0824592	-0.092232	0.44933	-0.174691	-1.12872
Q8VDI9	Alg9	-0.0517831	-0.157479	-0.0929675	-0.0451608	0.0102887	-0.0359216	-0.0761199	0.0585828	-0.0868475	-0.0107925	0.0989762	0.076055	1.05413
P42232	Stat5b	0.0558057	-0.0418696	0.034574	0.0254064	-0.0160298	-0.190523	0.0875316	0.0915771	0.0184791	-0.00686097	0.735328	-0.0253401	-1.01772
Q02614	Sap30bp	-0.173561	-0.113607	-0.0260129	-0.0817351	0.015512	0.0136209	-0.0647244	-0.160391	-0.0987289	-0.0489957	0.37663	0.0497332	1.03507
P62897	Cycs	0.160516	-0.0437093	0.10907	0.0648417	0.115706	0.00132704	0.0449014	-0.0258842	0.0726798	0.0340126	0.498329	-0.0386672	-1.02716
P51175	Ppox	0.0513768	-0.0577216	0.00898886	0.0473695	-0.0107331	0.00731516	-0.0999551	0.00130224	0.0125034	-0.0255177	0.326874	-0.0380211	-1.0267
Q3TWF6	Wdr70	0.0483832	-0.0986733	0.0559297	0.0276313	-0.0636001	-0.0770383	-0.0153308	0.0463395	0.00831771	-0.0274074	0.465812	-0.0357251	-1.02507
Q9CYH2	Prxl2a	0.110017	-0.0350709	-0.044847	-0.128262	0.199109	0.109094	0.0116639	0.0381017	-0.0245407	0.0894921	0.130571	0.114033	1.08225
P63328	Ppp3ca	-0.0890899	0.0589299	-0.00810099	-0.0452342	-0.0217462	-0.0016799	0.108627	-0.0168271	-0.0208738	0.0170934	0.420753	0.0379672	1.02667
Q8BL97	Srsf7	-0.0312629	0.112555	0.00816679	-0.0346045	0.0481162	0.0475049	-0.0291944	-0.023869	0.0137136	0.0106394	0.942441	-0.00307417	-1.00213
Q924M7	Mpi	0.0272555	-0.14695	0.104569	-0.0532842	-0.0493331	-0.188418	0.0645738	-0.0721755	-0.0171025	-0.0613382	0.576062	-0.0442357	-1.03114
Q9QZR0	Rnf25	-0.0308414	0.0246415	-0.00761843	0.10886	0.0146537	0.101513	0.0158381	-0.0174241	0.0237606	0.0286453	0.906434	0.00488472	1.00339
Q5SSL4	Abr	0.08779	0.0607114	0.0674911	0.150628	0.0583854	0.0612817	0.0324492	-0.00430918	0.091655	0.0369518	0.0795075	-0.0547032	-1.03865
Q9JM62	Reep6	-0.175614	-0.171744	-0.0700126	-0.088572	0.0649228	0.100196	0.0246663	0.000748158	-0.126486	0.0476334	0.00296605	0.174119	1.12828
Q8C1B1	Camsap2	-0.0601153	-0.0686564	-0.00201464	0.0278192	-0.031981	0.00565577	0.0442481	-0.0219197	-0.0257418	-0.000999212	0.425865	0.0247426	1.0173
Q9D8N0	Eef1g	-0.00652742	0.075542	0.0757775	0.00145674	0.0465436	0.0912662	0.0262952	-0.0342002	0.0365622	0.0324762	0.909666	-0.00408602	-1.00284
P62869	Elob	-0.0412946	0.106611	-0.0426993	0.0792098	0.0419106	0.118751	0.0855908	0.00623941	0.0254567	0.063123	0.453756	0.0376663	1.02645
Q9DD02	Hikeshi	-0.0199208	-0.0757012	0.00468874	-0.0922837	0.0365052	-0.0881314	0.0438657	-0.0679641	-0.0458043	-0.0189312	0.542963	0.0268731	1.0188
Q8VE33	Gdap1l1	0.0186849	0.0445104	-0.0702844	-0.0110602	0.00638914	0.0469022	-0.027617	-0.0511708	-0.00453734	-0.00637412	0.956963	-0.00183678	-1.00127
Q80TR4	Slit1	-0.00598764	-0.0293241	-0.0143237	0.021873	0.128735	0.033586	0.0337758	-0.0431495	-0.0069406	0.0382369	0.294492	0.0451775	1.03181
Q9R062	Gyg1	-0.0618262	-0.123888	0.0590339	-0.019012	0.052032	-0.00162268	0.0961356	-0.142268	-0.036423	0.00106931	0.58384	0.0374923	1.02633
Q80WS3	Fbll1	0.0459437	0.155735	0.146536	0.227781	0.189541	-0.0715852	0.258645	0.0159421	0.143999	0.0981357	0.615371	-0.0458632	-1.0323
O54984	Get3	0.0474257	-0.0415959	-0.00197744	-0.0483327	-0.0287623	-0.00380564	-0.141531	-0.0342059	-0.0111201	-0.0520761	0.322499	-0.040956	-1.0288
O54931	Akap2	0.0560927	-0.0641541	-0.0259166	0.0288615	0.0247312	-0.0177274	-0.0820117	0.0170522	-0.00127912	-0.0144889	0.728953	-0.0132098	-1.0092
O70378	Emc8	0.060802	-0.00244951	0.0924611	-0.0970941	0.182662	-0.057528	0.0662904	-0.0227771	0.0134299	0.0421617	0.688072	0.0287318	1.02012
B9EJI9	Tmem229a	0.0238786	-0.0379157	0.00228071	0.0183244	0.0774016	0.116099	-0.0791039	0.0317035	0.00164199	0.036525	0.480615	0.034883	1.02447
Q8CHG7	Rapgef2	-0.0872865	-0.0388169	-0.0127769	0.0143409	0.0304074	-0.0024991	0.143868	-0.042089	-0.0311348	0.0324218	0.225636	0.0635567	1.04504
P28828	Ptprm	0.0972037	-0.0689321	0.102381	-0.0279241	-0.0370669	-0.00524187	-0.0364375	0.00839853	0.0256822	-0.0175869	0.400155	-0.0432692	-1.03045
Q8BGZ1	Hpcal4	0.0228209	0.0203071	0.00816202	-0.0776124	0.116774	0.00704718	0.0420938	0.0447183	-0.00658059	0.0526583	0.124573	0.0592389	1.04192
Q8BWY4	Mblac1	0.165622	0.00736952	0.155266	-0.0299382	0.0306211	0.00329542	-0.0146384	0.0322633	0.07458	0.0128853	0.309436	-0.0616946	-1.04369
Q8BG89	Znf365	0.0617747	0.0786281	0.0159764	-0.00241327	-0.0122466	0.058969	0.0245061	0.0449891	0.0384915	0.0290544	0.714012	-0.00943708	-1.00656
Q8BTG3	Tcp11l1	0.0462308	0.0667901	0.0768199	0.071156	0.0680461	-0.00795507	-0.01368	0.0265651	0.0652492	0.018244	0.0827749	-0.0470052	-1.03312
A2AQ25	Skt	0.0679193	-0.000766277	0.041841	0.0216031	0.01226	-0.0453734	-0.0122399	0.0182166	0.0326493	-0.0067842	0.103595	-0.0394335	-1.02771
Q60974	Ncor1	-0.00309515	0.0956712	0.0626693	0.0678926	0.0372138	0.00623941	0.0328383	0.0320277	0.0557845	0.0270798	0.269074	-0.0287046	-1.0201
Q8C863	Itch	-0.110154	-0.0896249	-0.0660777	-0.0667272	-0.0531688	-0.0960469	-0.0932059	-0.0344539	-0.0831459	-0.0692189	0.482687	0.013927	1.0097
Q9JLM8	Dclk1	-0.0161204	0.0306783	-0.0013833	0.0311055	-0.0490327	0.0150228	0.0727744	-0.0439744	0.01107	-0.00130248	0.710243	-0.0123725	-1.00861
O08992	Sdcbp	0.0164914	0.229846	0.00623655	0.185135	0.0925422	0.213049	0.0477843	-0.0304303	0.109427	0.0807364	0.72142	-0.0286908	-1.02009
Q8VD65	Pik3r4	0.00576925	0.0204425	0.0302415	-0.0401387	-0.022491	0.0706344	-0.0497909	-0.0308394	0.00407863	-0.00812173	0.711205	-0.0122004	-1.00849
Q80U23	Snph	-0.0285554	-0.0663571	0.0323205	0.0226321	0.067347	0.0373454	0.151169	-0.0135074	-0.00998998	0.0605886	0.147046	0.0705786	1.05014
Q0P678	Zc3h18	0.0124803	-0.0574088	0.0938392	-0.0560699	0.0148807	0.0329041	0.0370116	-0.00940371	-0.00178981	0.0188482	0.613652	0.020638	1.01441
Q5DTM8	Rnf20	-0.00790262	0.00899076	0.0144448	-0.012217	0.00499964	0.0466247	-0.0281196	0.0633225	0.000828981	0.0217068	0.394972	0.0208778	1.01458
Q8C1Q6	Smim4	-0.0984025	-0.0426869	-0.0545363	-0.0673184	-0.166231	-0.0617547	-0.0827365	-0.129795	-0.0657361	-0.110129	0.160221	-0.0443931	-1.03125
Q9DCX2	Atp5pd	0.102248	0.00983286	0.108282	0.0583825	0.117731	0.0779061	0.138998	-0.00392008	0.0696862	0.0826786	0.750972	0.0129924	1.00905
P70662	Ldb1	-0.161259	-0.062737	-0.000554562	-0.0482202	-0.0290065	-0.013783	-0.113376	0.109692	-0.0681927	-0.0116184	0.362853	0.0565743	1.03999
Q9CYK1	Wars2	-0.00011301	-0.135094	-0.0506701	-0.070353	0.00448465	-0.123549	0.00622415	0.00658274	-0.0640576	-0.0265644	0.414555	0.0374932	1.02633
Q9CR00	Psmd9	-0.010756	0.111051	-0.0832915	0.0326266	0.0960183	0.0612712	-0.0147815	0.0315595	0.0124075	0.0435169	0.538032	0.0311093	1.0218
Q8VBX6	Mpdz	-0.012713	0.000174999	0.0495992	0.0193858	0.028542	0.0318122	-0.0370078	0.0339437	0.0141118	0.0143225	0.992633	0.000210762	1.00015
Q7TNR9	Arhgef4	-0.0797925	0.0687556	-0.0267367	0.0521541	-0.0242457	0.0849948	0.020041	0.125012	0.00359511	0.0514505	0.358	0.0478554	1.03373
Q8K1A6	Cc2d1a	-0.0625529	-0.00939894	-0.0167642	-0.0137725	0.0269713	-0.00295019	-0.0380406	-0.0517564	-0.0256221	-0.016444	0.688119	0.00917816	1.00638
P09470	Ace	0.600502	-0.607466	0.305491	-0.0215631	-0.450792	-0.0908971	-0.415479	-0.0820193	0.0692408	-0.259797	0.30343	-0.329038	-1.25618
Q9D1C8	Vps28	0.0799327	0.0579829	0.200243	0.0860267	0.0957131	-0.00734949	0.204369	0.0139394	0.106046	0.076668	0.631329	-0.0293784	-1.02057
Q8BUK6	Hook3	0.00220442	0.0215678	0.0429807	0.0224795	0.0397763	0.0462852	0.018517	0.0325341	0.0223081	0.0342782	0.291079	0.01197	1.00833
Q9QZC2	Plxnc1	0.204262	0.0725465	0.0611529	0.207797	0.0905337	0.0075345	-0.0322614	0.164531	0.13644	0.0575845	0.233932	-0.078855	-1.05618
Q8BUB6	Ust	-0.144154	-0.130991	-0.0227447	-0.0481038	0.116862	-0.0492158	-0.0437102	-0.0844035	-0.0864985	-0.0151169	0.241278	0.0713816	1.05072
B1AWN6	Scn2a	-0.130309	0.0772796	0.0815816	0.0263247	-0.186174	0.213214	-0.00761557	0.0557561	0.0137193	0.0187953	0.960063	0.00507593	1.00352
Q8BTH8	Csnk1g1	-0.0498223	-0.0384946	0.161864	-0.0528092	0.00818873	0.041801	-0.0986533	0.0440698	0.00518441	-0.00114846	0.9227	-0.00633287	-1.0044
Q5SUC9	Sco1	-0.0775247	-0.130341	-0.113794	-0.0803819	-0.110378	-0.0380521	-0.0746589	-0.111143	-0.10051	-0.0835578	0.465979	0.0169525	1.01182
Q9D7A8	Armc1	0.0133262	0.024116	-0.0602527	-0.000122547	0.00886011	0.0738597	-0.00946379	-0.0395141	-0.00573325	0.00843549	0.659452	0.0141687	1.00987
A2AGL3	Ryr3	-0.0813146	-0.0175881	-0.0455565	0.0331893	-0.00449896	0.0300841	-0.0154071	0.0580888	-0.0278175	0.0170667	0.183689	0.0448842	1.0316
Q80XE1	Ric8b	-0.0808082	-0.095346	-0.0254865	-0.0876632	0.0367332	-0.0669055	0.0261264	-0.0792089	-0.0723259	-0.0208137	0.198853	0.0515122	1.03635
Q921M4	Golga2	0.114406	0.0208297	0.109536	0.0497127	0.0594678	0.0504928	0.0739865	0.0530248	0.073621	0.059243	0.580549	-0.0143781	-1.01002
Q5DTX6	Jcad	-0.0466418	0.0564752	-0.0720735	0.0261426	-0.0315976	0.0434937	-0.0129514	0.0718074	-0.00902438	0.017688	0.516011	0.0267124	1.01869
Q80YA7	Dpp8	-0.0536056	-0.00818586	0.0047946	0.0174012	0.0228858	0.0300221	0.0265326	-0.0231118	-0.0098989	0.0140822	0.275122	0.0239811	1.01676
P26041	Msn	0.0952497	-0.0243335	-0.0111222	-0.0568938	-0.0606694	0.00052309	-0.0496068	0.0281348	0.000725031	-0.0204046	0.611223	-0.0211296	-1.01475
Q8BJS4	Sun2	0.0989442	-0.0349383	0.00195456	0.0557389	0.0016017	-0.0599341	0.128679	-0.0572877	0.0304248	0.00326467	0.629746	-0.0271602	-1.019
Q923B0	Ggact	-0.00186586	0.0329318	-0.197254	-0.116765	0.0154996	0.0329452	-0.0867419	0.0346074	-0.0707381	-0.000922441	0.303108	0.0698156	1.04958
Q8BPP0	Znf436	-0.0317464	-0.011395	-0.163629	-0.148655	-0.0545859	-0.00598764	0.0023427	-0.0214686	-0.0888565	-0.0199249	0.176898	0.0689316	1.04894
Q99JT9	Adi1	0.0341363	-0.085279	0.0505042	-0.00533819	-0.11059	-0.0947185	0.0128722	0.0317054	-0.00149417	-0.0401828	0.446244	-0.0386887	-1.02718
Q8K296	Mtmr3	-0.0576787	-0.036654	-0.0425429	-0.00528956	-0.0110831	-0.00730753	-0.028358	-0.00589705	-0.0355413	-0.0131614	0.135326	0.0223799	1.01563
O70324	Slc16a2	0.319659	0.0320935	0.225681	0.304415	-0.00299692	0.0952649	0.0199256	-0.0134549	0.220462	0.0246847	0.052726	-0.195777	-1.14534
Q99LB6	Mat2b	0.0105634	0.0310464	0.00740194	0.0430684	0.0317836	0.025496	0.0273852	0.00581884	0.02302	0.0226209	0.970394	-0.000399113	-1.00028
P10649	Gstm1	0.158012	0.00960684	0.109549	0.0427299	0.10113	-0.0713258	0.109009	-0.0944266	0.0799744	0.0110967	0.330297	-0.0688777	-1.0489
Q91YN5	Uap1	0.053514	0.0503821	0.0332551	0.000333309	0.0658345	0.068193	0.0695062	0.0534787	0.0343711	0.0642531	0.087221	0.029882	1.02093
Q8K124	Plekho2	-0.00979185	0.00750208	-0.0826516	0.0582299	-0.0120473	0.000879765	-0.059895	-0.065619	-0.00667787	-0.0341704	0.452279	-0.0274925	-1.01924
B1AY10	Nfx1	-0.0560899	0.0363498	0.131936	0.0555091	-0.0979381	0.0214896	0.0100369	0.0437093	0.0419261	-0.00567555	0.378215	-0.0476017	-1.03355
O08810	Eftud2	-0.0112653	-0.0766454	0.068398	-0.033442	-0.00361395	-0.0153871	-0.0671535	-0.070085	-0.0132387	-0.0390599	0.495001	-0.0258212	-1.01806
O35598	Adam10	0.107186	-0.0151782	0.0702376	0.0590138	-0.167912	-0.0336471	0.00238752	-0.00377512	0.0553148	-0.0507367	0.0741265	-0.106051	-1.07628
Q9WV85	Nme3	0.0457892	0.0202098	-0.00794554	-0.0135522	-0.0354819	0.0893302	-0.0100608	0.0520005	0.0111253	0.023947	0.704517	0.0128217	1.00893
Q8BFX3	Kctd3	0.0128856	0.0249896	0.0216413	-0.0196729	0.00320101	-0.0216336	0.0370221	0.0458302	0.00996089	0.0161049	0.754377	0.00614405	1.00427
Q9CX84	Rgs19	0.0265384	-0.0244718	0.00229311	0.0553985	0.0102639	-0.000368595	0.0528493	0.013989	0.0149395	0.0191834	0.844687	0.00424385	1.00295
Q6PDY0	Ccdc85b	0.0933213	0.0407586	0.0487189	0.0172029	0.141918	-0.0105433	0.0204597	-0.0720048	0.0500004	0.0199573	0.565205	-0.0300431	-1.02104
Q6KAR6	Exoc3	-0.0906491	0.0114322	0.0699162	0.0242381	0.160548	0.0037837	0.0277429	-0.106069	0.00373435	0.0215013	0.793589	0.017767	1.01239
Q8R5C8	Zmynd11	-0.162863	-0.118142	-0.105802	-0.107104	-0.120281	-0.0464215	-0.148088	-0.0474467	-0.123478	-0.0905592	0.314465	0.0329185	1.02308
Q9WTS5	Tenm2	0.0501714	0.0547242	0.011354	0.0450444	0.0542655	0.014668	0.00797606	0.0202174	0.0403235	0.0242817	0.30363	-0.0160418	-1.01118
Q8K4F5	Abhd11	0.00356054	-0.0223413	-0.0488639	-0.12175	-0.0791354	-0.0413175	-0.153467	-0.209207	-0.0473487	-0.120782	0.168573	-0.0734329	-1.05222
Q9R0L6	Pcm1	-0.0471311	-0.040009	0.000864506	0.0639377	-0.0921168	0.0421386	-0.0388389	-0.0818954	-0.00558448	-0.0426781	0.388039	-0.0370936	-1.02604
Q63912	Omg	0.199007	-0.0362	0.234961	-0.0912232	0.0952516	-0.261473	0.235249	-0.0849757	0.0766361	-0.00398707	0.575549	-0.0806231	-1.05747
Q8K449	Abca9	0.0288529	0.0167737	-0.0458093	-0.0302329	-0.102225	-0.0955882	-0.0554261	-0.0179639	-0.00760388	-0.0678008	0.0645563	-0.0601969	-1.04261
Q3V3R1	Mthfd1l	0.0837235	0.105782	-0.0170426	0.129435	0.130357	0.0457273	0.0720744	0.137022	0.0754745	0.0962951	0.616503	0.0208206	1.01454
O35218	Cpsf2	-0.050302	-0.0667548	0.012115	0.0140386	0.0475421	0.0794415	-0.0284562	0.0135169	-0.0227258	0.0280111	0.155647	0.0507369	1.03579
Q9EPK7	Xpo7	0.0257945	0.00284529	0.00538111	0.00616026	0.0390935	0.0287414	0.025805	0.00748873	0.0100453	0.0252821	0.123572	0.0152369	1.01062
P17439	Gba	0.0413899	0.201695	-0.0752358	0.14098	-0.0660939	-0.024322	-0.00207186	0.204076	0.0772073	0.0278971	0.584807	-0.0493102	-1.03477
Q80UG5	Septin9	0.124607	-0.0477815	0.033421	-0.0131021	0.0112767	-0.046679	-0.0063014	0.01578	0.024286	-0.00648093	0.485874	-0.030767	-1.02156
Q9D0C4	Trmt5	0.0359311	-0.0163894	0.0258021	0.0457253	-0.069653	-0.00937223	0.0361934	0.0691314	0.0227673	0.00657487	0.648624	-0.0161924	-1.01129
P01864	-	-0.114151	-0.08495	0.0288053	0.0264201	0.0477052	0.119665	0.135506	-0.0413775	-0.035969	0.0653746	0.114782	0.101344	1.07277
Q4FK66	Prpf38a	0.0341315	0.0242305	-0.0939097	-0.052628	-0.062427	0.10297	0.0204034	0.0821595	-0.0220439	0.0357764	0.277475	0.0578203	1.04089
O55042	Snca	-0.0489926	0.047771	-0.102005	-0.0129476	0.0577855	-0.0132127	0.0215116	-0.0965896	-0.0290434	-0.0076263	0.65522	0.0214171	1.01496
Q9QY76	Vapb	0.0551448	-0.0697694	-0.0301471	-0.0101419	-0.123268	-0.0768094	-0.131481	0.0634007	-0.0137284	-0.0670393	0.355045	-0.0533109	-1.03764
Q5HZK1	Cep44	0.0331998	-0.170293	-0.198018	-0.397371	-0.176659	0.149973	-0.137795	0.528434	-0.18312	0.0909884	0.203808	0.274109	1.20925
Q61081	Cdc37	-0.0653148	0.0419145	-0.0906415	-0.0469108	0.0485682	0.0207696	-0.120053	-0.0202336	-0.0402381	-0.0177372	0.648871	0.022501	1.01572
A2AAE1	Kiaa1109	-0.0329785	-0.0489659	-0.00216436	0.0621333	0.032454	0.0152488	-0.00666761	0.0484509	-0.00549388	0.0223715	0.360188	0.0278654	1.0195
A2ADY9	Ddi2	-0.15818	-0.0170016	-0.2277	-0.0560527	-0.0635056	0.162694	-0.0718026	-0.0302701	-0.114733	-0.000721216	0.171063	0.114012	1.08223
Q2NL51	Gsk3a	0.0425649	0.0651689	0.038856	0.0187459	0.0543876	-0.017837	0.135471	-0.0187554	0.0413339	0.0383165	0.940925	-0.00301743	-1.00209
Q8R310	Tmcc3	0.0874534	0.0388618	0.0209088	-0.00647974	-0.0608172	-0.035378	-0.0338416	0.0838494	0.0351861	-0.0115469	0.273273	-0.0467329	-1.03292
A0A087WPF7	Auts2	-0.099565	0.0476384	-0.0408101	0.0436063	-0.0520082	0.0881791	0.0658984	0.0411048	-0.0122826	0.0357935	0.346789	0.0480762	1.03389
Q923Z0	Gprc5b	-0.0810418	-0.166226	-0.0359435	-0.155959	-0.234994	-0.148135	-0.184299	-0.0559535	-0.109792	-0.155845	0.384049	-0.0460529	-1.03244
Q9CSH3	Dis3	0.0522733	0.0318608	0.0275168	-0.029222	-0.0821843	0.028193	-0.0189881	-0.00122309	0.0206072	-0.0185506	0.231372	-0.0391579	-1.02751
Q8BG39	Sv2b	0.0308509	0.0102534	0.0302529	0.0609832	0.088326	0.087522	0.0516629	-0.0151744	0.0330851	0.0530841	0.491111	0.019999	1.01396
Q80ZX8	Spag1	-0.104084	-0.28412	0.0555053	-0.144331	0.0411525	0.0669284	0.120392	0.102786	-0.119257	0.0828147	0.0588788	0.202072	1.15035
P57716	Ncstn	0.0304885	0.145719	-0.0387092	0.166933	-0.0385833	0.0620666	0.00292063	0.1736	0.0761077	0.0500009	0.710226	-0.0261068	-1.01826
P47934	Crat	0.0921931	0.0734916	0.0753732	0.0479293	0.0845933	-0.0709023	-0.14051	-0.00888777	0.0722468	-0.0339267	0.110972	-0.106174	-1.07637
A2AT37	Upf2	0.0259852	0.0166564	0.0558896	0.00526953	0.0574155	0.00176763	0.016026	-0.00593138	0.0259502	0.0173194	0.646072	-0.00863075	-1.006
Q8BYH7	Tbc1d17	0.00781775	0.034286	0.013783	0.00787878	-0.00515699	-0.00522852	0.0110936	-0.00165701	0.0159414	-0.000237227	0.0796324	-0.0161786	-1.01128
Q8BH65	Dennd6a	-0.27084	0.202707	-0.144672	-0.0726333	-0.292956	0.176856	-0.226026	0.053884	-0.0713596	-0.0720606	0.996429	-0.000700951	-1.00049
P46097	Syt2	0.110177	-0.0244079	0.0231185	-0.156253	-0.104826	-0.0696235	-0.0345712	-0.128207	-0.0118415	-0.084307	0.291874	-0.0724654	-1.05151
Q9CQ02	Commd4	-0.14714	-0.0860896	-0.102732	-0.069242	-0.0080781	0.00153399	-0.152445	0.115318	-0.101301	-0.0109179	0.199038	0.0903831	1.06465
Q8BSS9	Ppfia2	-0.0223775	0.0228362	0.00969934	0.0450072	0.0301404	0.0086894	0.0154557	-0.0451579	0.0137913	0.0022819	0.614453	-0.0115094	-1.00801
Q8BH44	Coro2b	0.195798	0.359102	-0.122928	-0.116101	-0.106939	-0.0383096	-0.119735	-0.23051	0.0789678	-0.123873	0.188767	-0.202841	-1.15096
Q9Z1L5	Cacna2d3	0.0951047	0.130221	0.0926375	0.0330911	0.0756183	0.00721788	0.121728	0.021709	0.0877635	0.0565684	0.384342	-0.0311952	-1.02186
Q64362	Aktip	-0.0457072	0.0957875	-0.103817	0.0101151	0.00800467	0.0487981	0.0436912	0.103979	-0.0109055	0.0511181	0.252653	0.0620236	1.04393
Q80U30	Clec16a	-0.045197	-0.0191922	-0.154947	-0.136656	-0.0141234	-0.0270104	0.0274072	-0.0282912	-0.0889981	-0.0105045	0.0958497	0.0784936	1.05591
Q8CGF7	Tcerg1	0.0178638	0.00393438	0.231661	-0.0575624	0.0231137	-0.0214982	-0.0363002	-0.0402904	0.0489743	-0.0187438	0.365531	-0.067718	-1.04806
Q61626	Grik5	-0.0765481	-0.0406156	0.0148759	0.0119681	0.00643969	-0.0590463	-0.180683	0.0193906	-0.0225799	-0.0534747	0.573468	-0.0308948	-1.02165
P62196	Psmc5	0.136671	0.0761027	0.0541921	0.0751452	0.0657163	0.0654807	0.120696	0.105347	0.0855277	0.0893099	0.873198	0.00378227	1.00263
Q80XK6	Atg2b	0.0127454	0.0347676	-0.0862451	-0.013227	0.0217757	0.0454202	0.041019	0.0108962	-0.0129898	0.0297778	0.203858	0.0427675	1.03009
Q9QXT0	Cnpy2	0.0239978	-0.0937028	0.0181661	-0.0129685	0.00119448	-0.030293	-0.105339	-0.0353713	-0.0161269	-0.0424521	0.483785	-0.0263252	-1.01841
Q03141	Mark3	0.0160565	-0.0397048	0.0257506	0.0884938	-0.0146317	-0.0555968	0.0207038	-0.0371327	0.022649	-0.0216644	0.211532	-0.0443134	-1.03119
Q6GQW0	Btbd11	0.00235415	-0.0579658	0.0574775	0.0372357	-0.0122418	-0.0422912	-0.0509458	0.0327582	0.0097754	-0.0181801	0.412545	-0.0279555	-1.01957
Q64442	Sord	-0.0816779	-0.213628	-0.111174	-0.0549312	0.104642	0.031899	-0.0299821	-0.00497675	-0.115353	0.0253956	0.0219528	0.140749	1.10248
P97386	Lig3	-0.00939703	-0.0557265	0.0339446	-0.0338054	0.0336413	-0.0280471	-0.0882115	0.038631	-0.0162461	-0.0109966	0.888157	0.0052495	1.00365
P20444	Prkca	-0.223434	0.056334	-0.018929	-0.0346255	0.0137706	0.0229154	0.169036	0.0892329	-0.0551636	0.0737388	0.123653	0.128902	1.09346
P08113	Hsp90b1	0.128294	-0.0610461	0.104322	-0.0584998	0.0544562	0.0288339	-0.0543752	-0.0554852	0.0282676	-0.00664258	0.577779	-0.0349102	-1.02449
Q9DCZ4	Apoo	0.098824	0.130045	0.0874743	0.0708566	0.0439029	-0.0153747	0.0679564	0.0557952	0.0968001	0.03807	0.0440378	-0.0587301	-1.04155
Q9CPV7	Zdhhc6	-0.146348	-0.0641351	-0.0149093	-0.0825295	0.0263829	-0.013104	-0.0440078	-0.00704718	-0.0769804	-0.009444	0.0847185	0.0675364	1.04793
P0C7M9	Clec2l	0.34883	-0.0375609	-0.0748124	-0.217836	0.0778975	-0.108007	-0.159037	0.211071	0.00465512	0.005481	0.995754	0.000825882	1.00057
Q9DBD5	Pelp1	0.0132327	0.0107608	-0.114841	-0.0517659	-0.00521803	0.0171542	0.0473657	0.0859628	-0.0356534	0.0363162	0.10206	0.0719695	1.05115
Q64737	Gart	0.0341487	0.0888324	0.0491414	-0.0155625	0.0534768	0.0486426	0.1139	-0.0347056	0.03914	0.0453284	0.874547	0.00618839	1.0043
Q9WTX2	Prkra	-0.0847211	-0.0601544	-0.0379519	0.0272098	0.0287042	-0.0230794	0.0106416	-0.00363684	-0.0389044	0.00315738	0.183016	0.0420618	1.02958
Q9D8Z6	Atg101	0.0352292	-0.054687	0.0752845	0.0255952	-0.0138783	0.00752115	0.0183768	-0.0868306	0.0203555	-0.0187027	0.321397	-0.0390582	-1.02744
O89100	Grap2	0.0880036	0.203646	0.0941901	0.00798464	0.0195975	-0.0429873	0.139627	-0.0886788	0.0984561	0.00688958	0.202985	-0.0915666	-1.06553
Q3TQF0	Fbxo31	-0.137932	-0.0126138	-0.0643191	0.0661616	0.00530291	0.0789409	-0.116401	0.0273805	-0.0371759	-0.00119424	0.568598	0.0359817	1.02525
P43247	Msh2	-0.117063	0.0220265	-0.124793	-0.0657935	-0.0261064	0.0553021	-0.10446	0.0544982	-0.0714056	-0.00519156	0.242512	0.0662141	1.04697
Q9ER72	Cars1	-0.05866	0.00673723	-0.0900159	-0.0490928	0.0300441	0.0902677	0.0134768	-0.00936747	-0.0477579	0.0311053	0.0362391	0.0788631	1.05619
Q7TSF4	Lrrc75a	-0.0849614	-0.0333085	-0.0875621	-0.0695291	0.0348153	0.0961318	0.00673914	0.117196	-0.0688403	0.0637205	0.00813432	0.132561	1.09624
Q91YR1	Twf1	0.0799394	0.159178	0.0559726	-0.0089221	0.00383139	0.11413	0.0599837	0.117488	0.071542	0.0738585	0.959704	0.00231648	1.00161
P11499	Hsp90ab1	0.0646176	-0.0465274	-0.0902791	-0.0666556	0.117462	0.0969052	0.0263972	-0.21044	-0.0347111	0.007581	0.634789	0.0422921	1.02975
Q8JZZ7	Adgrl2	-0.00569487	-0.0691714	0.00518942	0.0456948	-0.0370717	-0.0820746	-0.111302	0.112958	-0.00599551	-0.0293725	0.692392	-0.0233769	-1.01634
Q9CPW4	Arpc5	-0.203921	0.117853	0.0862756	-0.0838151	-0.00207663	-0.112189	0.0144982	-0.113594	-0.0209019	-0.0533402	0.714674	-0.0324383	-1.02274
P61021	Rab5b	0.0905566	0.128274	0.13612	-0.0131688	-0.0166659	0.0587096	-0.0352054	-0.0413527	0.0854456	-0.00862861	0.0695543	-0.0940742	-1.06738
Q0PMG2	Mdga1	-0.0703187	-0.0462289	0.100939	0.0106158	0.120896	0.0445933	-0.026361	0.110894	-0.00124812	0.0625055	0.259254	0.0637536	1.04518
Q9WV34	Mpp2	0.0723748	0.13522	0.0416675	0.0360932	-0.0630136	0.0165944	-0.0199552	0.0355201	0.0713389	-0.00771356	0.0457819	-0.0790524	-1.05632
Q80W47	Wipi2	0.0071311	-0.0822721	0.00925493	-0.105746	-0.0213389	-0.0925088	-0.0207896	-0.231546	-0.042908	-0.0915458	0.439918	-0.0486379	-1.03429
Q61699	Hsph1	-0.0227046	0.0332913	0.0525279	-0.0324588	0.177951	0.125473	0.181718	-0.142603	0.00766397	0.0856349	0.392828	0.077971	1.05553
Q80U19	Daam2	0.0163512	-0.0179505	-0.0215487	-0.0359178	-0.00969267	-0.0316339	0.157271	0.0574708	-0.0147665	0.0433538	0.267009	0.0581203	1.04111
Q9QZB9	Dctn5	-0.249466	0.0344615	0.00674486	0.164436	0.149413	0.228223	0.2479	-0.00769567	-0.010956	0.15446	0.170857	0.165416	1.12149
Q91V83	Tti1	-0.0592031	-0.121058	0.0749645	-0.138703	-0.00310707	0.127679	-0.0640049	0.0595407	-0.0610001	0.0300269	0.203314	0.091027	1.06513
Q07076	Anxa7	-0.00345755	0.0451436	-0.0187116	0.0129247	0.030725	0.0259423	0.0358348	-0.0599351	0.00897479	0.00814176	0.976224	-0.000833035	-1.00058
Q501J6	Ddx17	0.0323691	0.0276332	-0.0265231	-0.0575452	-0.0224891	-0.0281739	-0.0871749	-0.0433269	-0.00601649	-0.0452912	0.191722	-0.0392747	-1.0276
Q8R1S0	Coq6	-0.0185761	-0.0859551	-0.00595427	-0.00012064	-0.0116038	-0.016438	0.0225606	0.0634999	-0.0276515	0.0145047	0.171082	0.0421562	1.02965
P03987	-	0.336062	0.0764985	0.024425	0.116345	-0.499501	-0.0971332	-0.314351	0.0596919	0.138333	-0.212823	0.0573938	-0.351156	-1.27558
Q7TMQ7	Wdr91	0.0455461	0.123032	0.0626216	0.0597787	0.0200801	0.0515618	0.107328	0.161619	0.0727446	0.0851471	0.742985	0.0124025	1.00863
O88413	Tulp3	0.0437436	-0.015161	-0.125498	-0.0790668	0.0182223	-0.151922	-0.0861077	-0.0538678	-0.0439956	-0.0684187	0.650002	-0.0244231	-1.01707
Q3UHD1	Adgrb1	0.0107713	-0.0946269	0.0504088	0.00345278	0.0445094	-0.0290046	-0.00817537	-0.0787511	-0.0074985	-0.0178554	0.80471	-0.0103569	-1.0072
P21981	Tgm2	0.265817	0.511171	-0.379253	-0.160954	-0.30335	0.422096	-0.304473	-0.481998	0.0591953	-0.166931	0.457028	-0.226127	-1.16969
Q8QZV7	IntS13	0.0672145	0.055759	0.0414033	0.0256362	0.0162511	0.0666327	0.0210061	0.0546708	0.0475032	0.0396402	0.62809	-0.00786304	-1.00547
O35609	Scamp3	-0.0413289	0.0219703	-0.130208	-0.0614095	0.0471921	0.0912681	-0.0235572	-0.0376658	-0.0527442	0.0193093	0.149672	0.0720534	1.05121
Q9JHU2	Palmd	0.0532413	0.122037	-0.0766196	0.0734935	0.00534487	0.0277858	0.0775208	0.0892129	0.0430381	0.0499661	0.889239	0.00692797	1.00481
Q921Y4	Mfsd5	0.0830846	0.0226026	0.0243449	-0.0193896	0.0611892	0.0848222	-0.0996766	0.0615764	0.0276606	0.0269778	0.989162	-0.000682831	-1.00047
Q924T2	Mrps2	0.0590253	0.130881	0.119396	0.0405717	0.134725	0.169575	0.113416	0.0895152	0.0874684	0.126808	0.212138	0.0393395	1.02764
Q8BUY8	Gprasp2	-0.0737166	-0.0473323	-0.159649	-0.0571055	-0.017592	0.012959	-0.062983	0.00552893	-0.084451	-0.0155218	0.0732938	0.0689292	1.04894
P97371	Psme1	0.0180335	0.0544276	-0.00809622	0.0226874	0.0158372	0.134464	-0.0351825	0.0812249	0.0217631	0.0490859	0.527688	0.0273228	1.01912
Q91WD1	Polr3d	0.0247197	-0.0152431	-0.00865412	-0.0836596	0.00178289	-0.0578246	0.0382857	-0.0487638	-0.0207093	-0.0166299	0.902719	0.00407934	1.00283
Q80X85	Mrps7	0.11098	-0.00786161	0.179163	0.0690293	0.104787	-0.0263171	0.0682731	0.045032	0.0878274	0.0479438	0.440509	-0.0398836	-1.02803
Q8BGK6	Slc7a6	0.158593	0.106003	0.0848193	0.0393033	0.299144	0.0996728	0.156055	-0.0285211	0.0971797	0.131588	0.66019	0.0344081	1.02414
P61264	Stx1b	0.0651212	0.0425687	-0.0256066	-0.0923114	-0.0035634	0.0241437	0.110237	-0.0267148	-0.00255704	0.0260255	0.562042	0.0285826	1.02001
Q8C3Q5	Shisa7	0.0223403	0.0111995	0.0724339	0.0894866	-0.0363288	-0.0192208	0.0292153	0.0201612	0.0488651	-0.00154328	0.0881584	-0.0504084	-1.03556
O70161	Pip5k1c	-0.0384212	0.0827413	-0.0116792	-0.0888305	0.00924444	-0.0921187	0.106544	-0.0684857	-0.0140474	-0.011204	0.962236	0.00284338	1.00197
P11214	Plat	-0.0876336	-0.127406	-0.0905871	-0.154421	0.0519986	-0.0615506	-0.0128436	0.00111055	-0.115012	-0.00532126	0.0104214	0.109691	1.079
Q6A065	Cep170	-0.0106654	0.0170388	-0.00750971	0.0635438	0.0133815	0.013001	-0.0110726	0.0175395	0.0156019	0.00821233	0.708279	-0.00738955	-1.00514
O35454	Clcn6	0.0815177	0.0652156	0.068707	-0.00990152	0.142581	0.0646758	0.141507	0.0118508	0.0513847	0.0901535	0.353001	0.0387688	1.02724
Q80TQ2	Cyld	0.0279565	0.0378079	0.0385509	0.0692067	-0.00367785	0.0477567	-0.0348458	-0.0258832	0.0433805	-0.00416255	0.0767409	-0.047543	-1.0335
P14733	Lmnb1	0.0726714	0.0579505	0.0860028	0.00416708	-0.0522285	-0.0157208	-0.0663829	0.00468683	0.055198	-0.0324113	0.0114027	-0.0876093	-1.06261
Q3UN16	Gpr162	-0.0380988	-0.0855784	-0.0212979	-0.0225844	0.0565333	-0.00857496	0.0559573	-0.0900388	-0.0418899	0.00346923	0.295413	0.0453591	1.03194
Q9CQ86	Mien1	0.0990634	-0.0404782	-0.0751166	0.0599666	0.0417848	-0.00424433	0.0885243	0.054461	0.0108588	0.0451314	0.489181	0.0342727	1.02404
Q5SS90	Gm11992	0.00300551	0.0133185	0.13	0.0781913	0.0772786	-0.0467248	-0.0458121	-0.0263343	0.0561287	-0.0103981	0.16383	-0.0665269	-1.04719
Q8BXN7	Ppm1k	-0.156379	-0.0700717	-0.049418	0.0349603	0.0139518	0.0719857	-0.147305	0.1205	-0.0602272	0.0147831	0.332229	0.0750103	1.05337
Q5SQX6	Cyfip2	-0.0710082	0.0215611	0.0154014	0.0519128	0.0507636	0.02282	0.0755363	-0.0413632	0.00446677	0.0269392	0.560574	0.0224724	1.0157
Q8BGA9	Oxa1l	0.12615	0.171165	0.0275445	0.187053	0.177865	0.0956283	0.0225091	0.142966	0.127978	0.109742	0.72346	-0.0182362	-1.01272
Q8JZN5	Acad9	0.0413909	0.0109134	-0.0408397	0.0841842	-0.0673461	-0.0800099	-0.0849338	-0.0652785	0.0239122	-0.0743921	0.0312492	-0.0983043	-1.07051
Q9DD06	Rarres2	0.143587	0.0423446	0.101712	0.0309291	0.112898	-0.16833	0.181735	-0.0876288	0.079643	0.00966859	0.468413	-0.0699744	-1.0497
Q9Z2A5	Ate1	-0.0179086	0.0370898	0.0506272	-0.00848246	-0.00299597	0.0236659	-0.0296607	0.00603723	0.0153315	-0.000738383	0.460076	-0.0160699	-1.0112
Q9Z2X8	Keap1	0.0954471	-0.0907731	-0.0562949	-0.0566678	-0.00608587	-0.0704122	-0.0820384	-0.0365043	-0.0270722	-0.0487602	0.655353	-0.021688	-1.01515
Q9D428	GOLGA7B	-0.184996	-0.233336	-0.159845	-0.178402	-0.0553794	0.00922728	-0.0815864	0.0439572	-0.189145	-0.0209453	0.00460016	0.1682	1.12366
Q9CWR0	Arhgef25	-0.114654	0.0614896	0.0397353	0.0597482	0.0360885	0.143559	-0.0915036	0.13273	0.0115798	0.0552185	0.552173	0.0436387	1.03071
Q3USJ8	Fchsd2	-0.0785699	-0.0206075	-0.190065	0.112869	-0.0906901	0.00148344	-0.163373	0.0829091	-0.0440934	-0.0424178	0.984528	0.00167561	1.00116
Q6PEE3	Rrm2b	-0.0418782	-0.0811067	-0.111768	-0.0222917	-0.0403018	-0.0106969	-0.0635715	-0.0775619	-0.0642612	-0.048033	0.539012	0.0162282	1.01131
Q8K2D3	Edc3	0.00412417	-0.00575399	0.00717306	-0.00341749	-0.00247049	0.0264421	0.0161662	-0.0830674	0.000531435	-0.0107324	0.682401	-0.0112638	-1.00784
Q8K2M0	Mrpl38	0.0389619	0.0239491	0.0309863	0.0786252	0.0497794	-0.0154166	-0.0318704	0.0186915	0.0431306	0.00529599	0.141994	-0.0378346	-1.02657
P13020	Gsn	0.190403	-0.0509391	0.126926	0.0191426	-0.239399	-0.196102	-0.118687	-0.0231481	0.0713832	-0.144334	0.0244525	-0.215717	-1.16128
P42932	Cct8	0.04985	0.0201011	0.0341344	-0.0134377	0.107363	0.0408149	0.09026	-0.00165892	0.0226619	0.0591948	0.255067	0.0365329	1.02565
Q9ET80	Jph1	-0.0938802	-0.0265069	0.0111184	0.0178351	-0.00507307	0.0409617	0.0228391	-0.0336566	-0.0228584	0.00626779	0.380821	0.0291262	1.02039
Q8VDG7	Pafah2	-0.252988	-0.0793447	-0.0837288	-0.294213	-0.0830832	-0.188997	-0.23255	-0.0605516	-0.177569	-0.141295	0.62287	0.0362732	1.02546
Q80TF3	Pcdh19	-0.0745234	-0.0811324	-0.0313725	0.0141492	0.160873	0.349673	-0.107844	0.435239	-0.0432198	0.209485	0.12498	0.252705	1.19144
Q8BMF3	Me3	0.0660844	0.0445638	-0.0267072	0.0310254	-0.0610795	-0.104499	0.00504065	-0.056561	0.0287416	-0.0542748	0.0331792	-0.0830164	-1.05923
Q3UY34	Custos	-0.0997901	0.0786195	-0.0218053	-0.00450277	-0.137749	0.0138574	-0.127825	-0.106146	-0.0118697	-0.0894659	0.176751	-0.0775962	-1.05526
Q811P8	Arhgap32	-0.0617814	-0.0282769	-0.00254011	0.0249095	0.000319004	0.0166125	-0.0247951	-0.0326953	-0.0169222	-0.0101397	0.76719	0.00678253	1.00471
P97351	Rps3a	0.0997052	0.0339875	0.0998759	-0.0111365	0.0660892	-0.0410342	0.0703483	-0.0436788	0.055608	0.0129311	0.348687	-0.0426769	-1.03002
Q9DB72	Btbd17	0.0975404	-0.0175872	-0.00912905	-0.0262065	0.00608396	-0.0179496	-0.0614362	0.087646	0.0111544	0.00358605	0.865121	-0.00756836	-1.00526
Q99P88	Nup155	-0.00260687	-0.0183921	0.0223804	-0.0171638	-0.0483994	0.010489	0.0119052	-0.0475335	-0.00394559	-0.0183847	0.495166	-0.0144391	-1.01006
Q3TIX9	Usp39	-0.111347	-8.53539e-05	0.0425925	-0.00541258	0.00333738	0.0738072	-0.0725541	0.207448	-0.018563	0.0530097	0.343586	0.0715728	1.05086
Q7TNE3	Spag7	0.0325913	-0.0604949	-0.0999055	-0.0543036	0.0150142	0.0152822	0.00388479	0.0314555	-0.0455282	0.0164092	0.111236	0.0619373	1.04387
P97445	Cacna1a	-0.112307	0.0493827	-0.0376143	0.0315738	-0.0117278	0.0168109	0.00362444	9.01222e-05	-0.0172412	0.00219941	0.636569	0.0194407	1.01357
O89086	Rbm3	0.0682425	-0.0450826	0.00399446	0.0714183	-0.215036	-0.127963	0.0256562	0.0699086	0.0246432	-0.0618584	0.295452	-0.0865016	-1.06179
P05532	Kit	-0.210749	-0.177014	-0.225948	-0.0741735	0.0822568	0.0387588	-0.0299506	-0.0211177	-0.171971	0.0174868	0.00536035	0.189458	1.14034
Q9DB25	Alg5	-0.0149312	-0.0694604	0.0685945	0.00722837	0.00553942	0.0329337	0.0388951	0.0558038	-0.00214219	0.033293	0.311973	0.0354352	1.02487
Q99MN9	Pccb	-0.141556	-0.25779	-0.243415	-0.209059	-0.293624	-0.254263	-0.264572	-0.266435	-0.212955	-0.269724	0.112645	-0.0567684	-1.04013
Q6WKZ8	Ubr2	0.0290561	0.029058	0.0562921	-0.0204186	0.0759511	0.0149722	0.057364	0.0362267	0.0234969	0.0461285	0.318006	0.0226316	1.01581
Q61768	Kif5b	0.173793	0.0306678	0.172642	0.0797	0.033711	-0.0300107	-0.0409312	-0.0357261	0.114201	-0.0182393	0.0250461	-0.13244	-1.09615
Q8CIG8	Prmt5	0.0682883	0.0766253	-0.025497	0.0367198	-0.0514312	-0.0945821	0.0321794	-0.0460486	0.0390341	-0.0399706	0.0661769	-0.0790048	-1.05629
Q8BWZ3	Naa25	0.0144897	0.0376143	-0.0232158	0.0386119	-0.00230551	-0.0362153	-0.0425525	-0.031095	0.016875	-0.0280421	0.0459524	-0.0449171	-1.03162
Q8C080	Snx16	-0.0285411	-0.0312381	0.0288062	-0.00189543	0.0220237	0.0492063	0.00686598	-0.0738912	-0.0082171	0.00105119	0.770601	0.00926828	1.00644
Q80TL0	Ppm1e	0.0154395	-0.0594716	0.00280809	0.0433898	0.00593615	0.0206122	0.0709271	-0.0620742	0.000541449	0.00885034	0.820621	0.00830889	1.00578
Q9Z2B2	Slc25a14	0.072475	0.180147	0.00197077	0.00518751	0.128949	0.0201545	0.0774922	0.0480847	0.064945	0.06867	0.941022	0.00372505	1.00259
Q8BP74	Pstk	-0.087326	-0.283607	-0.132364	-0.275552	0.120879	-0.102915	-0.144549	0.0765572	-0.194712	-0.012507	0.0717765	0.182205	1.13462
P97772	Grm1	0.0440726	0.0389895	-0.0225043	0.0979476	-0.0606074	0.0169864	0.0784707	-0.0193267	0.0396264	0.00388074	0.389172	-0.0357456	-1.02509
Q9ESN9	Mapk8ip3	-0.0588861	0.0240455	-0.0517592	-0.0712056	0.0536771	0.0471663	0.0457673	-0.0148253	-0.0394514	0.0329463	0.038681	0.0723977	1.05146
Q8VD37	Sgip1	-0.113361	-0.0776134	-0.0901494	0.12431	-0.0748544	-0.0251327	-0.0758386	-0.0249734	-0.0392034	-0.0501997	0.857663	-0.0109963	-1.00765
Q8R0F6	Ilkap	0.0936437	0.107821	-0.0234609	-0.0762668	0.109655	0.0348992	-0.0110879	-0.0190854	0.0254343	0.0285952	0.95528	0.00316095	1.00219
Q91VD9	Ndufs1	0.0512071	-0.00419569	0.0551467	0.0137105	0.0168815	-0.0149074	0.058435	-0.000975132	0.0289671	0.0148585	0.536421	-0.0141087	-1.00983
P59759	Mrtfb	-0.121455	0.0027442	-0.043714	0.0192485	0.060616	0.0598464	-0.0121264	-0.0209308	-0.035794	0.0218513	0.191021	0.0576453	1.04077
Q8VCX5	Micu1	-0.018909	-0.0193954	0.00486898	-0.0158248	0.0452094	-0.00057745	0.0683246	-0.0961232	-0.012315	0.00420833	0.682803	0.0165234	1.01152
Q8C817	Tmem200a	-0.0273366	-0.0777516	-0.0179801	0.0169291	0.0464559	0.0810657	0.0669236	0.0512853	-0.0265348	0.0614326	0.0143755	0.0879674	1.06287
Q99M87	Dnaja3	-0.0505013	0.0720935	-0.0309901	0.00803328	0.00671434	0.0802436	0.006989	0.0662122	-0.000341177	0.0400398	0.274818	0.040381	1.02839
Q8K1S4	Unc5a	-0.00273752	0.0207381	0.00959063	0.0654368	0.0606198	-0.0522695	-0.0133739	-0.00524283	0.023257	-0.00256658	0.394034	-0.0258236	-1.01806
Q3TY60	Fam131b	-0.0330701	0.023315	-0.0655551	-0.15408	0.0376668	0.104829	0.0392709	-0.0195346	-0.0573475	0.0405581	0.0782743	0.0979056	1.07022
Q9CQ43	Dut	0.0447469	-0.112661	0.0311942	0.031981	0.0808959	-1.43051e-06	-0.00328684	0.00480032	-0.0011847	0.020602	0.630936	0.0217867	1.01522
P58242	Smpdl3b	0.0370097	0.0832286	-0.0346751	0.0143809	-0.0690989	-0.0620008	-0.120365	0.0197358	0.024986	-0.0579321	0.0727946	-0.0829182	-1.05916
P13707	Gpd1	-0.0169129	0.0477691	0.0562081	-0.0208364	0.0174222	-0.0630689	-0.0379252	-0.153387	0.016557	-0.0592396	0.126946	-0.0757966	-1.05394
Q9CZP5	Bcs1l	0.023087	-0.0974917	-0.0390038	-0.0144248	-0.034514	-0.0412021	0.0234561	-0.0344949	-0.0319583	-0.0216887	0.742031	0.0102696	1.00714
P29387	Gnb4	0.154442	0.105309	0.11808	0.238375	-0.0427537	0.0452771	-0.0186276	0.114809	0.154052	0.0246761	0.0323457	-0.129375	-1.09382
Q91WE2	Psme3ip1	0.0840697	0.0182662	0.0407662	-0.024241	0.0598054	0.0248733	0.00261927	0.0340466	0.0297153	0.0303361	0.981607	0.000620842	1.00043
Q8R4F1	Ntng2	0.00919008	0.0437951	0.0457301	0.0288224	0.0563273	-0.00620985	-0.0719724	0.0515418	0.0318844	0.00742173	0.483083	-0.0244627	-1.0171
P53995	Anapc1	-0.033093	-0.0384698	-0.00605726	-0.00119066	-0.056272	-0.0321794	-0.0039134	0.0282502	-0.0197027	-0.0160286	0.865634	0.00367403	1.00255
Q810C0	Slitrk2	0.00746775	0.0604978	0.0209403	0.00189066	0.0406241	0.0794797	-0.00780535	0.0340419	0.0226991	0.0365851	0.557089	0.013886	1.00967
Q6PCP5	Mff	0.0179038	0.0336738	0.062592	0.0130439	0.0832086	0.0488124	0.113352	-0.0322299	0.0318034	0.0532858	0.556586	0.0214825	1.015
Q6PFX9	Tnks	-0.146488	0.0655332	-0.204657	-0.0492244	-0.202271	0.124848	-0.166438	-0.228899	-0.083709	-0.11819	0.745899	-0.034481	-1.02419
Q91WI7	Itfg2	-0.0740504	0.0663972	-0.298041	0.0618711	-0.195412	-0.00452948	-0.206524	-0.0275922	-0.0609558	-0.108515	0.657118	-0.0475588	-1.03351
Q8HW98	Iglon5	0.0298476	0.0566459	0.00613069	-0.00918245	0.00701189	0.00420713	0.0570626	0.160695	0.0208604	0.0572441	0.407952	0.0363836	1.02554
Q99PE8	Abcg5	0.0145011	-0.228529	0.104395	-0.142424	0.164391	-0.162915	0.25644	-0.163246	-0.0630143	0.0236676	0.540973	0.0866818	1.06192
Q91V92	Acly	0.0118585	0.0116487	0.0211196	0.0346112	0.027492	0.0806127	0.046144	0.0780787	0.0198095	0.0580819	0.0513671	0.0382724	1.02688
Q99MP8	Brap	-0.0184951	-0.00872755	0.094543	-0.0709891	0.055181	0.0543981	0.172458	0.152257	-0.000917197	0.108574	0.0578977	0.109491	1.07885
P15375	Myf6	0.261592	0.315216	0.00843096	0.134347	0.297329	0.189235	0.214003	0.278662	0.179897	0.244807	0.427746	0.0649109	1.04602
Q91Z31	Ptbp2	0.0681958	0.0440221	0.0652595	-0.00039053	0.0101848	0.0087285	0.0215278	0.0432334	0.0442717	0.0209186	0.251677	-0.0233531	-1.01632
Q9CPY7	Lap3	0.157208	-0.0851321	0.166811	-0.0182643	0.0576434	-0.132001	0.0388942	-0.00261545	0.0551555	-0.00951982	0.433441	-0.0646753	-1.04585
D3Z6Q9	Bin2	-0.0783057	-0.117532	-0.0158105	-0.0371585	0.00451803	0.0180669	-0.066256	-0.0404267	-0.0622017	-0.0210245	0.218078	0.0411773	1.02895
Q99N89	Mrpl43	-0.0551095	0.0261722	-0.0585322	0.0497813	-0.0956893	-0.0190053	-0.0253215	0.0592103	-0.00942206	-0.0202014	0.806763	-0.0107794	-1.0075
Q8CG79	Tp53bp2	0.0714011	-0.058207	0.111409	-0.0672174	-0.0449882	0.034431	0.0284085	-0.0332522	0.0143464	-0.00385022	0.732095	-0.0181966	-1.01269
Q02257	Jup	0.0292211	-0.185806	0.0838122	0.0330739	0.0217605	0.116658	0.0322642	0.210212	-0.00992465	0.0952237	0.210808	0.105148	1.0756
Q6PGF7	Exoc8	-0.0628362	-0.0189767	-0.0681186	-0.0370431	0.0363507	-0.0326047	0.0327306	-0.0695205	-0.0467436	-0.00826097	0.242965	0.0384827	1.02703
Q6PGN3	Dclk2	-0.0526299	0.112882	0.020947	0.113859	-0.0101142	0.103261	-0.0102344	0.0379682	0.0487645	0.0302203	0.716452	-0.0185442	-1.01294
Q60936	Coq8a	-0.0243382	-0.00936937	0.0567117	0.0304255	0.150464	0.0857348	0.0728707	-0.0559287	0.0133574	0.0632851	0.34717	0.0499277	1.03521
Q99K51	Pls3	0.109913	0.0412755	0.0652862	0.0446248	0.0402293	0.0356393	0.0362926	0.137897	0.065275	0.0625145	0.929521	-0.00276041	-1.00192
Q9Z2N8	Actl6a	-0.0769973	-0.0419974	-0.0327649	-0.0434165	-0.0537496	0.0500684	-0.0715852	-0.0359635	-0.048794	-0.0278075	0.506822	0.0209866	1.01465
Q14C51	Ptcd3	0.10669	0.0120931	0.0295291	0.077105	-0.158177	-0.00349569	0.00111151	0.0397601	0.0563543	-0.0302002	0.144564	-0.0865545	-1.06183
O88448	Klc2	-0.0581269	0.0599666	0.0132051	0.0210357	0.00172281	-0.0267301	0.102681	-4.52995e-05	0.00902009	0.019407	0.792147	0.0103869	1.00723
Q925B0	Pawr	0.142737	-0.348785	0.0576663	5.38826e-05	0.253826	0.135201	0.0652213	0.00407934	-0.037082	0.114582	0.270975	0.151664	1.11085
Q9WVJ5	Crybb1	0.0190187	-0.0543571	0.00117445	-0.0591407	0.0701385	0.0645776	0.100376	0.0380988	-0.0233262	0.0682976	0.0106864	0.0916238	1.06557
Q6PDQ2	Chd4	0.0400376	0.00356913	0.0326552	-0.0194125	-0.0570302	0.048924	-0.0495801	-0.000622272	0.0142124	-0.0145772	0.356103	-0.0287895	-1.02016
Q9ERL9	Gucy1a1	-0.0054574	0.100339	-0.0857768	0.0400062	-0.0382133	-0.0108171	-0.0881057	-0.0198436	0.0122778	-0.0392449	0.293658	-0.0515227	-1.03636
P12023	App	-0.034924	-0.0142388	0.0319791	0.0072093	-0.0115256	-0.127202	0.0449433	0.0015626	-0.00249362	-0.0230553	0.630503	-0.0205617	-1.01435
P97364	Sephs2	0.0660062	0.035666	0.0736518	0.0739827	0.0600047	0.171877	0.0206714	0.0368152	0.0623267	0.0723422	0.79312	0.0100155	1.00697
P07310	Ckm	-0.101063	0.0686431	-0.0274673	-0.436459	0.0380273	0.180522	-0.353157	0.446492	-0.124087	0.0779712	0.35638	0.202058	1.15034
Q64105	Spr	0.0223536	-0.00636721	0.0439572	-0.0534005	0.12406	0.0969253	0.0212369	0.199578	0.00163579	0.11045	0.0525668	0.108814	1.07834
Q60648	Gm2a	0.0126262	-0.0248418	0.0779729	-0.0375657	0.137091	-0.0199265	0.0519338	-0.0187812	0.00704789	0.0375793	0.528584	0.0305314	1.02139
Q01405	Sec23a	0.0583005	-0.0431361	0.0645804	0.0224729	0.00899076	0.0648408	0.00159979	-0.0171514	0.0255544	0.01457	0.731105	-0.0109844	-1.00764
Q9ESX5	Dkc1	0.00648069	0.0262351	0.116902	0.0280433	0.00626421	0.0662055	0.0608449	0.031199	0.0444152	0.0411284	0.912356	-0.00328684	-1.00228
B9EHT4	Clip3	0.106675	0.264235	-0.238242	-0.144073	-0.173272	-0.100543	-0.123728	-0.140505	-0.00285125	-0.134512	0.336329	-0.131661	-1.09555
P0C1Q2	Pde11a	-0.0498929	-0.0432363	0.0162892	0.0674682	0.0295033	-0.0532746	-0.087707	-0.0326114	-0.00234294	-0.0360224	0.398221	-0.0336795	-1.02362
Q6A009	Ltn1	-0.0296893	-0.011848	-0.0250039	-0.00246382	-0.014317	-0.100244	0.108985	-0.00626802	-0.0172513	-0.00296092	0.76277	0.0142903	1.00995
Q5DU41	Lrrc8b	-0.169884	-0.0525956	-0.178169	-0.0951085	-0.100221	0.0389304	0.0155263	0.0350976	-0.123939	-0.00266671	0.0352165	0.121273	1.08769
Q68EF6	Begain	-0.0367799	-0.0185628	0.0204644	0.0654521	0.0497975	-0.0242696	0.0346799	-0.0768657	0.00764346	-0.00416446	0.759995	-0.0118079	-1.00822
P51174	Acadl	0.0833058	-0.0311141	-0.0516171	-0.0464911	0.0475688	0.0565763	-0.0526166	0.10596	-0.0114791	0.0393722	0.312014	0.0508513	1.03588
P18165	Loricrin	-0.0357423	-0.0596662	-0.112512	-0.160981	-0.0216937	-0.032721	-0.124486	-0.00766325	-0.0922253	-0.0466411	0.28129	0.0455842	1.0321
Q9DAM5	Slc25a19	0.0341725	-0.0150752	0.0453067	-0.00110579	-0.0120206	-0.0392871	0.0617824	-0.0224404	0.0158246	-0.00299144	0.508625	-0.018816	-1.01313
P59240	Nphp4	-0.0821557	0.308443	-0.155872	0.166168	0.0299706	0.244798	0.00603342	0.303744	0.0591457	0.146137	0.535678	0.0869908	1.06215
P12790	Cyp2b9	0.0116172	0.0141921	-0.00337553	0.0479503	0.0693765	-0.0662503	0.0069375	0.0266652	0.017596	0.00918221	0.795631	-0.00841379	-1.00585
P98156	Vldlr	0.0961223	-0.145058	0.14975	-0.111481	-0.0550761	-0.101016	-0.0439124	-0.0163608	-0.00266671	-0.0540912	0.541218	-0.0514245	-1.03629
B1AVZ0	Uprt	-0.0386605	-0.0571103	-0.0608058	-0.0531945	-0.0142341	-0.0571733	-0.0551734	-0.0680709	-0.0524428	-0.0486629	0.782144	0.00377989	1.00262
Q9Z0E0	Ncdn	-0.129327	0.0348287	-0.073895	0.0149846	-0.0300717	0.0546117	0.080297	-0.00983858	-0.0383523	0.0237496	0.236127	0.0621018	1.04399
Q99PL5	Rrbp1	0.0799861	-0.0205579	0.0414376	0.0241599	-0.11763	-0.0434365	-0.133045	-0.0239463	0.0312564	-0.0795143	0.0190086	-0.110771	-1.0798
P15116	Cdh2	0.0364747	0.0419278	0.0225787	0.0296426	0.0470557	0.0616574	-0.0110993	0.0420623	0.032656	0.034919	0.898217	0.00226307	1.00157
Q9R0N0	Galk1	0.124672	-0.0125098	0.0876708	0.0404687	0.0287852	0.0532537	0.0721431	0.124748	0.0600755	0.0697324	0.798719	0.00965691	1.00672
Q9DCC4	Pycr3	0.100042	-0.0421453	0.183053	0.0530314	0.0782228	0.0298553	0.00702715	0.00845766	0.0734951	0.0308907	0.44399	-0.0426044	-1.02997
Q80UK0	Sestd1	-0.0586123	0.0617566	0.0151095	-0.0353198	0.015079	-0.000768185	0.0406585	-0.0638452	-0.0042665	-0.00221896	0.955145	0.00204754	1.00142
Q62465	Vat1	0.151131	0.0339818	0.0576968	0.0109353	0.138174	0.00075388	0.0497432	0.0283027	0.0634363	0.0542433	0.836922	-0.00919294	-1.00639
Q80TN5	Zdhhc17	-0.0305476	0.0200601	-0.0402837	0.0559621	-0.00744867	-0.018003	-0.10912	0.0262923	0.00129771	-0.0270698	0.470168	-0.0283675	-1.01986
P97429	Anxa4	0.171614	-0.0443377	0.044477	0.00608492	-0.141024	-0.195465	-0.108769	0.040483	0.0444596	-0.101194	0.0776176	-0.145653	-1.10623
O89053	Coro1a	-0.100521	0.0540719	0.0310645	0.133208	-0.0610375	-0.101541	0.0758109	0.0431361	0.0294559	-0.0109079	0.553065	-0.0403638	-1.02837
Q03734	Serpina3m	-0.247226	-0.352537	-0.188235	-0.256055	-0.20258	0.00634241	-0.161574	-0.0862813	-0.261013	-0.111023	0.042537	0.14999	1.10956
Q9DBC7	Prkar1a	-0.0474524	-0.0519767	0.0250487	-0.00272512	-0.101241	0.0772119	-0.046145	-0.00205088	-0.0192764	-0.0180562	0.97809	0.00122023	1.00085
Q9WTX6	Cul1	-0.0114141	0.0103297	0.0110822	-0.0473924	0.0638013	-0.0388055	0.0431714	-0.0792232	-0.00934863	-0.00276399	0.865501	0.00658464	1.00457
P70271	Pdlim4	-0.00392199	-0.226008	0.0191274	-0.0786996	-0.0202365	-0.102253	-0.127897	-0.00843763	-0.0723755	-0.0647061	0.907886	0.00766945	1.00533
Q99KR6	Rnf34	-0.0146928	-0.0239549	-0.0105567	-0.0295892	0.0760522	-0.0304189	-0.0312457	-0.128366	-0.0196984	-0.0284946	0.847164	-0.00879622	-1.00612
P11983	Tcp1	0.0574908	0.0298743	0.0125203	0.0264831	0.0775933	0.0942359	0.0865273	-0.0144744	0.0315921	0.0609705	0.341593	0.0293784	1.02057
Q09LZ8	Agbl4	-0.0308709	-0.0219159	-0.0784793	0.0685191	-0.0134768	0.0321765	-0.0343261	0.059525	-0.0156868	0.0109746	0.505503	0.0266614	1.01865
Q3UGP8	Alg10b	-0.104217	0.0198331	0.0575252	0.0513673	-0.00243616	0.101147	-0.0488248	0.388738	0.00612712	0.109656	0.382387	0.103529	1.0744
Q9D8P4	Mrpl17	0.146762	-0.107844	0.230443	0.0707183	0.0538201	0.0695682	0.0190511	0.116911	0.0850198	0.0648377	0.802802	-0.0201821	-1.01409
P62908	Rps3	0.0656657	0.0521102	0.0435395	0.0238833	0.0828443	-0.0224042	0.0923905	-0.00629568	0.0462997	0.0366337	0.772395	-0.00966597	-1.00672
Q8C0C7	Farsa	0.00149107	0.0051837	-0.0490642	-0.0395322	0.0943322	0.0532146	0.0286946	-0.0801368	-0.0204804	0.0240262	0.328581	0.0445065	1.03133
Q8C166	Cpne1	0.00692797	0.0428796	0.00672674	-0.0866866	0.0883021	-0.00966978	0.051517	-0.105673	-0.00753808	0.00611901	0.797862	0.0136571	1.00951
Q9D7X3	Dusp3	0.0826383	-0.237756	0.0546222	-0.247039	-0.0319581	-0.207855	0.221176	-0.282795	-0.0868838	-0.0753582	0.938771	0.0115256	1.00802
B1AS29	Grik3	0.0318131	-0.0402026	-0.0206685	0.0297723	0.05936	0.0537591	-0.0109925	0.121482	0.000178576	0.0559022	0.145156	0.0557237	1.03938
Q59J78	Ndufaf2	-0.0123982	-0.0498471	0.0298276	0.0561347	0.0772538	0.0664554	-0.0305438	-0.01016	0.00592923	0.0257514	0.599365	0.0198221	1.01383
Q9Z2B9	Rps6ka4	0.113	0.0729918	0.0809579	0.0703292	0.0758862	0.0452209	0.0450864	-0.0217509	0.0843198	0.0361106	0.0974573	-0.0482092	-1.03398
Q3TZZ7	Esyt2	0.0552192	0.0170474	0.0107083	-0.00981188	-0.0467238	0.0245185	-0.0360599	-0.0248923	0.0182908	-0.0207894	0.110281	-0.0390801	-1.02746
P68404	Prkcb	-0.111061	-0.0134959	0.00257444	-0.0791278	0.021421	0.0408826	0.127285	0.0922561	-0.0502775	0.070461	0.0158342	0.120739	1.08729
Q3UMU9	Hdgfl2	-0.0279775	-0.00209856	0.00551653	0.00232077	-0.0743709	-0.0202184	-0.0696864	-0.0912185	-0.00555968	-0.0638735	0.0230423	-0.0583138	-1.04125
Q8BYY4	Ttc39b	-0.226066	-0.0916743	-0.11257	-0.126194	-0.121262	-0.0436492	-0.144806	0.00801039	-0.139126	-0.0754268	0.218079	0.0636992	1.04514
P54823	Ddx6	0.0866323	0.0749669	-0.0564675	-0.0397258	0.04425	0.0180612	0.0143504	0.0175452	0.0163515	0.0235517	0.861374	0.00720024	1.005
P05622	Pdgfrb	-0.118687	-0.0917821	0.00341654	0.0378108	-0.015285	-0.0241628	-0.0292525	0.0346131	-0.0423105	-0.0085218	0.448827	0.0337887	1.0237
Q9D071	Mms19	0.0294099	0.0326314	-0.0255322	0.0484834	-0.0216527	-0.032371	0.0354743	0.0978618	0.0212481	0.0198281	0.968474	-0.00142002	-1.00098
P62482	Kcnab2	-0.0840631	0.104822	-0.0723548	-0.00827074	0.0732923	0.120697	0.0923429	0.0509	-0.0149667	0.0843079	0.101375	0.0992746	1.07123
Q99MX7	Tmem121b	-0.0957732	-0.146074	-0.0795522	-0.0635676	-0.0368752	-0.0972285	-0.027411	-0.0797048	-0.0962417	-0.0603049	0.192916	0.0359368	1.02522
Q8BLV3	Slc9a7	0.0819802	0.138728	0.116022	0.14354	-0.0399365	0.0312619	-0.00593233	-0.0512013	0.120067	-0.0164521	0.00140591	-0.136519	-1.09925
Q3UUF8	Ankrd34b	-0.080853	0.342996	-0.124546	0.440567	0.314789	0.125249	-0.0871863	0.238598	0.144541	0.147863	0.985074	0.00332165	1.00231
Q9CWQ0	Dph5	0.00923777	0.101851	-0.060719	0.000391483	-0.0496125	-0.0280948	-0.0183549	0.0838733	0.0126903	-0.00304723	0.737565	-0.0157375	-1.01097
Q9QYS2	Grm3	-0.0102649	0.0833688	0.117656	-0.0303531	-0.0356698	-0.0425715	-0.0511422	0.0989299	0.0401018	-0.00761342	0.3815	-0.0477152	-1.03363
Q9Z0U0	Xpr1	-0.00136614	-0.0563455	0.0407968	0.0140719	-0.0205379	0.0366244	0.0796571	0.091269	-0.000710726	0.0467532	0.197429	0.0474639	1.03345
Q91ZM8	Cabp7	0.0176339	0.096621	0.011373	-0.00245047	0.191844	0.229477	0.00164747	0.176612	0.0307944	0.149895	0.0957429	0.119101	1.08606
Q80ZI6	Lrsam1	-0.0571074	-0.0705314	-0.0509229	-0.0577235	-0.0227933	0.00363016	0.00606489	-0.0211511	-0.0590713	-0.00856233	0.00301018	0.050509	1.03563
P16546	Sptan1	-0.0271258	0.0825086	0.0145049	0.00576448	0.060699	-0.000825405	0.0667739	-0.0314145	0.018913	0.0238082	0.887586	0.00489521	1.0034
Q6XUX1	Dstyk	-0.0484891	-0.0539804	-0.0123858	-0.0133119	-0.0117316	-0.0167489	-0.0155654	0.0203862	-0.0320418	-0.00591493	0.118268	0.0261269	1.01827
Q9ER73	Elp4	-0.057075	0.0113969	-0.0148854	-0.000915051	-0.0455823	0.0376649	-0.0740075	-0.0377297	-0.0153697	-0.0299137	0.626813	-0.014544	-1.01013
Q3TH73	Ttyh2	0.0309587	-0.00578833	0.0741534	-0.158998	-0.0662522	-0.0305495	0.00740194	0.334705	-0.0149186	0.0613263	0.504006	0.0762448	1.05427
Q8VDR9	Dock6	0.372062	0.0585499	0.210881	0.136278	0.0994635	0.0912256	-0.0201454	0.119416	0.194443	0.07249	0.169794	-0.121953	-1.08821
Q8BL99	Dop1a	-0.0743241	-0.0220551	-0.0514998	-0.00536203	0.074841	0.0193343	-0.0290618	0.0219369	-0.0383103	0.0217626	0.0658602	0.0600729	1.04252
Q8VDD8	Washc1	-0.0783162	-0.0749955	0.0758195	-0.0732465	0.0961518	0.0263667	0.0433888	0.0467134	-0.0376847	0.0531552	0.09087	0.0908399	1.06499
A2CG63	Arid4b	0.209345	0.0537019	0.0497184	-0.0796027	0.0338511	-0.00859213	-0.140032	-0.0786519	0.0582907	-0.0483563	0.188953	-0.106647	-1.07672
Q5DU25	Iqsec2	-0.0363727	0.070683	-0.0171094	-0.0292811	-0.0364995	0.00661516	0.0371604	-0.0010457	-0.00302005	0.00155759	0.881327	0.00457764	1.00318
Q9WU60	Atrn	0.014214	0.0284085	0.0442157	-0.012464	0.0243621	0.0549207	0.0166297	-0.0557179	0.0185935	0.0100486	0.760195	-0.00854492	-1.00594
Q60928	Ggt1	0.0271144	-0.062695	0.0304017	-0.0586762	0.0336156	0.0865855	0.0298848	0.0381131	-0.0159638	0.0470498	0.0886019	0.0630136	1.04465
Q8VHQ4	Rab40c	-0.0999904	0.0588365	-0.0633225	-0.0343757	0.0878901	0.0230794	0.023212	0.0265269	-0.034713	0.0401771	0.112201	0.0748901	1.05328
Q3UCQ1	Foxk2	-0.144344	-0.125764	-0.162312	-0.103061	-0.139395	-0.088697	-0.0756707	0.041965	-0.13387	-0.0654495	0.172407	0.0684209	1.04857
Q02053	Uba1	0.00657225	0.0390162	-0.0299067	-0.100846	0.0940537	0.0522208	0.113802	0.0964913	-0.021291	0.0891421	0.0269585	0.110433	1.07955
Q80UM3	Naa15	-0.00833559	0.0185294	0.0273347	0.0399623	-0.0194755	0.0385509	-0.0396953	-0.0680823	0.0193727	-0.0221756	0.165695	-0.0415483	-1.02922
Q8BH58	Tiprl	-0.0816264	-0.213726	-0.0263009	-0.0722499	-0.0354905	-0.0109439	-0.0706887	0.0267158	-0.0984757	-0.0226018	0.161102	0.0758739	1.054
Q8R0Y6	Aldh1l1	0.056726	0.00570822	-0.00223494	0.0289912	0.0125394	0.0178237	-0.0476317	0.0296845	0.0222976	0.00310397	0.414315	-0.0191936	-1.01339
P62342	Selenot	0.0372624	-0.0449424	-0.0308537	-0.0283809	-0.0520234	-0.0258632	-0.0725045	-0.0219388	-0.0167286	-0.0430825	0.280643	-0.0263538	-1.01843
Q61739	Itga6	0.0286107	0.0925221	0.0156512	0.0378156	-0.0889249	-0.0136924	-0.0656171	0.0618625	0.0436499	-0.026593	0.126821	-0.0702429	-1.04989
Q8C4X2	Csnk1g3	0.03231	0.00469732	0.119008	-0.050303	0.0433278	0.000518322	-0.0410609	0.0297322	0.026428	0.00812936	0.667908	-0.0182986	-1.01276
A2AR50	Ralgps1	-0.104098	-0.0990815	0.00702524	0.0551772	-0.0570827	-0.0306306	-0.0157657	0.0236802	-0.0352442	-0.0199497	0.739831	0.0152946	1.01066
Q61743	Kcnj11	-0.00498152	-0.0355887	-0.00049448	-0.00258207	0.0666156	-0.0160708	0.118248	-0.0123792	-0.0109117	0.0391033	0.223083	0.050015	1.03528
Q80XL6	Acad11	-0.0129018	-0.0264783	-0.0340858	0.00167608	-0.0443263	0.0147452	-0.0392127	0.031014	-0.0179474	-0.00944495	0.7003	0.00850248	1.00591
P26883	Fkbp1a	-0.0301528	-0.0980601	0.0612903	-0.0944724	0.131332	-0.0572829	0.157459	-0.0295529	-0.0403488	0.0504887	0.225741	0.0908375	1.06499
Q3TWN3	Cnnm2	-0.0560756	-0.0583739	0.0615191	-0.0113845	0.0153918	0.072331	0.00809431	0.153232	-0.0160787	0.0622623	0.124906	0.078341	1.0558
P12658	Calb1	-0.194273	0.10074	-0.027946	0.0354247	0.0237908	-0.056025	-0.00635862	-0.0544848	-0.0215137	-0.0232694	0.980266	-0.00175571	-1.00122
Q91WD5	Ndufs2	-0.00516558	-0.00535059	-0.00192213	-0.0275769	0.0159707	-0.00370836	0.0474858	-0.0221305	-0.0100038	0.00940442	0.29354	0.0194082	1.01354
O08576	Rundc3a	-0.0439258	0.0678868	-0.063561	-0.0225844	0.0158896	0.03439	-0.0219445	0.0676131	-0.0155461	0.0239871	0.302947	0.0395331	1.02778
Q9CYH5	Gfod2	0.169581	0.220486	0.344364	0.207741	0.226356	0.184533	0.262449	0.223615	0.235543	0.224238	0.796624	-0.0113049	-1.00787
Q9CR86	Carhsp1	-0.0361352	-0.0566316	0.0102468	0.0222621	-0.0205035	-0.129735	0.0347466	-0.116157	-0.0150645	-0.0579121	0.37714	-0.0428476	-1.03015
Q8VBV7	Cops8	0.016891	0.0741057	0.0358663	0.0198417	0.0497003	0.00759649	-0.00979757	-0.0039115	0.0366762	0.0108969	0.219363	-0.0257792	-1.01803
O08579	Emd	-0.129342	-0.085278	-0.142646	-0.0364881	0.0427938	-0.0767846	-0.0506606	-0.0331683	-0.0984385	-0.0294549	0.097727	0.0689836	1.04898
Q9WVL0	Gstz1	0.0854974	0.0620713	0.0941997	0.215409	-0.000378132	0.0920091	-0.0611196	0.080976	0.114294	0.0278718	0.133881	-0.0864224	-1.06173
Q62417	Sorbs1	0.0115924	0.0474505	0.00238276	0.0399184	0.0200696	0.0315108	-0.0357509	-0.0472751	0.025336	-0.00786138	0.204241	-0.0331974	-1.02328
P55099	Tac3	0.20662	-0.212846	0.0213027	-0.286993	0.126729	-0.0028491	0.170322	-0.379424	-0.0679791	-0.0213053	0.79083	0.0466738	1.03288
P70170	Abcc9	-0.120956	-0.190183	0.018867	-0.034555	0.00887442	0.105761	-0.0169129	0.0784678	-0.0817068	0.0440476	0.0687521	0.125754	1.09108
P20352	F3	0.0187192	0.113375	0.105634	0.0175881	0.0225596	0.0345311	0.0620131	-0.183533	0.0638292	-0.0161073	0.264859	-0.0799365	-1.05697
O35593	Psmd14	0.0264382	-0.134664	-0.0365911	0.0382504	0.0645728	0.0144753	0.0664039	0.0366759	-0.0266416	0.045532	0.16507	0.0721736	1.0513
Q9Z280	Pld1	0.0215354	-0.0206933	0.0107179	-0.014586	-0.064815	-0.0861135	-0.0473266	0.0911851	-0.000756502	-0.0267675	0.569367	-0.026011	-1.01819
Q9CPR1	Rwdd4	0.0475678	0.0379968	-0.0424886	0.0105615	0.0144095	-0.0504146	-0.00914812	0.0159755	0.0134094	-0.00729442	0.449212	-0.0207038	-1.01445
Q67BT3	Slc13a5	-0.0114236	-0.112938	0.014771	0.0705752	0.0832677	-0.0378213	-0.0783591	0.120385	-0.00975394	0.021868	0.62404	0.0316219	1.02216
Q9D5R2	Wdr20	-0.0182204	-0.0956187	0.0514693	-0.176696	-0.0480962	-0.146331	0.0729728	-0.114178	-0.0597665	-0.0589082	0.99049	0.000858307	1.0006
Q8BMI0	Fbxo38	-0.070107	0.0116096	-0.0480132	-0.00339937	-0.0296474	0.00385427	-0.0354457	0.0795693	-0.0274775	0.00458264	0.366859	0.0320601	1.02247
Q9R1P4	Psma1	0.0257506	-0.0717168	0.199013	0.0438724	-0.00137091	-0.0520215	-0.0610042	0.0172544	0.0492299	-0.0242856	0.287227	-0.0735154	-1.05228
P49586	Pcyt1a	-0.0491004	-0.0397487	-0.0730748	0.00487375	-0.0571885	0.00685358	-0.114747	0.101541	-0.0392625	-0.0158851	0.660756	0.0233774	1.01634
Q7TQE6	Maco1	-0.0581574	0.0853744	-0.0321631	0.0522799	-0.0925155	0.061893	-0.00140715	0.0391545	0.0118334	0.00178123	0.841451	-0.0100522	-1.00699
Q8BFR4	Gns	0.0321431	-0.0092845	0.0551162	0.0506787	0.0323081	-0.0528731	-0.0119443	-0.00874376	0.0321634	-0.0103133	0.112733	-0.0424767	-1.02988
Q6P5U7	Nwd2	-0.0330129	-0.00840616	-0.0387702	-0.00911188	0.0435414	-0.00515223	0.0330472	-0.0459609	-0.0223253	0.00636888	0.260816	0.0286942	1.02009
P70414	Slc8a1	0.0020833	0.0191102	0.0621371	-0.152202	0.174339	-0.0278449	0.133926	-0.100996	-0.0172179	0.0448558	0.472039	0.0620737	1.04397
Q80XI3	Eif4g3	0.0462823	0.00453615	0.0253291	0.039927	-0.0533051	-0.0303969	-0.0125031	0.00815916	0.0290186	-0.0220115	0.0218811	-0.0510302	-1.036
Q9JHJ0	Tmod3	-0.0667806	0.0143676	-0.0706916	-0.0368714	-0.0955882	0.0831294	-0.16958	0.0431714	-0.039994	-0.0347168	0.936859	0.00527716	1.00366
Q99LG2	Tnpo2	0.0507827	-0.0498548	-0.0225616	0.0567737	-0.0142875	-0.0287766	0.0608144	-0.0159545	0.00878501	0.000448942	0.812364	-0.00833607	-1.00579
Q9D8Y0	Efhd2	0.0523305	0.17883	0.0750251	-0.0866809	0.176284	0.0479093	0.138992	0.0973506	0.0548761	0.115134	0.375471	0.0602579	1.04265
O35625	Axin1	0.00832701	0.0110488	0.0697598	-0.0790524	0.127656	-0.0615888	-0.0353713	0.13814	0.0025208	0.0422089	0.544681	0.0396881	1.02789
Q8BHR8	-	-0.122754	-0.145022	-0.0914683	-0.096951	0.0236459	-0.0575128	-0.0078845	-0.00916052	-0.114049	-0.012728	0.00352081	0.101321	1.07276
Q91WG8	Gne	-0.0439935	-0.0255246	-0.0772147	-0.119175	-0.0222793	0.0658679	-0.0147128	-0.111368	-0.0664771	-0.020623	0.323665	0.0458541	1.03229
P00520	Abl1	0.000155926	-0.047215	-0.0755935	-0.0082078	0.00386476	-0.0175538	-0.020782	-0.0574412	-0.0327151	-0.0229781	0.671483	0.00973701	1.00677
Q63829	Commd3	0.102068	0.0357938	0.0263648	0.142098	0.0604472	0.0523572	0.121398	-0.0761418	0.0765812	0.0395153	0.489209	-0.037066	-1.02603
Q8VCV1	Abhd17c	0.00129461	0.0953555	0.0977864	0.104778	0.121985	-0.0246491	0.0542989	0.052855	0.0748036	0.0511224	0.564464	-0.0236812	-1.01655
P29533	Vcam1	0.0464749	-0.0368896	0.144773	0.000475407	0.0284266	-0.162019	-0.0825086	-0.101222	0.0387084	-0.0793307	0.0789793	-0.118039	-1.08526
Q99LJ8	Nus1	-0.0219073	-0.0682139	-0.102181	0.0383286	-0.0170445	-0.0607276	0.0341506	-0.108523	-0.0384934	-0.0380361	0.991871	0.000457287	1.00032
O08749	Dld	-0.101525	0.0979533	-0.0870509	-0.0372491	0.028935	0.0101657	-0.1196	-0.088903	-0.0319679	-0.0423505	0.864724	-0.0103827	-1.00722
Q9JME5	Ap3b2	-0.025352	0.0126958	0.00177717	6.34193e-05	0.0493026	-0.00438261	0.0764766	-0.0453973	-0.00270391	0.0189998	0.49304	0.0217037	1.01516
Q9QUG9	Rasgrp2	0.0286641	0.0263848	0.00079298	0.0225587	-0.126231	-0.083694	-0.194005	-0.0236478	0.0196002	-0.106894	0.0365681	-0.126494	-1.09164
P62484	Abi2	-0.0550733	0.0458179	-0.00668859	0.0964122	0.0149541	0.138881	0.0602098	0.0799737	0.020117	0.0735047	0.249315	0.0533876	1.0377
Q6PD10	Ip6k1	-0.0242763	-0.104248	-0.0109563	-0.0286326	0.0171275	0.0189767	0.0424514	-0.0178666	-0.0420282	0.0151722	0.0680534	0.0572004	1.04044
Q9CR57	Rpl14	0.101741	-0.045218	0.0475984	0.0384612	0.105753	0.0282931	0.0797696	-0.113733	0.0356457	0.0250208	0.860929	-0.0106249	-1.00739
Q8K377	Lrrtm1	-0.0429769	-0.0358148	-0.0994773	-0.0206285	0.122895	-0.0190721	0.0121636	-0.072885	-0.0497243	0.0107753	0.247499	0.0604997	1.04283
Q9DB32	Haghl	0.00907469	0.167951	-0.0434909	0.0269217	-0.100198	-0.00627565	0.0349584	-0.0221705	0.0401142	-0.0234215	0.286193	-0.0635357	-1.04502
P56695	Wfs1	0.2421	0.045342	0.187227	0.0942311	-0.35744	-0.206047	-0.165501	0.0199294	0.142225	-0.177264	0.0173102	-0.319489	-1.24789
Q3U829	Ap5z1	-0.034883	-0.11923	-0.00886774	0.0898328	-0.190316	0.0407624	-0.0220304	0.164245	-0.0182869	-0.00183463	0.855114	0.0164523	1.01147
Q8R1R3	Stard7	0.00673914	-0.00818586	0.0587516	-0.000287533	0.0610099	0.0313993	0.0754237	0.0445552	0.0142543	0.053097	0.0816748	0.0388427	1.02729
Q9D1T0	Lingo1	-0.0260816	0.0303321	0.0322728	0.0621924	0.00150919	-0.0573297	-0.0388083	0.0076623	0.0246789	-0.0217416	0.104903	-0.0464206	-1.0327
Q60953	Pml	-0.0113235	-0.117277	0.0245032	-0.0538287	-0.0934854	-0.0237288	-0.0138612	0.00143003	-0.0394814	-0.0324113	0.855584	0.00707006	1.00491
Q8CGM1	Adgrb2	-0.0466695	0.0329986	-0.0299277	0.065084	0.0289121	0.0385375	0.00140238	0.0183663	0.00537133	0.0218046	0.585522	0.0164332	1.01146
Q8C5W3	Tbcel	0.104846	-0.0141501	0.00415754	-0.0310416	-0.0838799	0.0157437	0.00652838	-0.0314832	0.0159528	-0.0232728	0.344646	-0.0392256	-1.02756
Q9D1X0	Nol3	-0.126214	-0.12529	-0.0230861	-0.00791979	0.0388989	-0.0537419	0.0711808	-0.102739	-0.0706275	-0.0116003	0.297022	0.0590272	1.04176
Q8JZR6	Slc4a8	0.00103712	0.0231338	-0.0451236	-0.0703607	-0.0241256	-0.0490746	-0.0180469	-0.0244708	-0.0228283	-0.0289295	0.79991	-0.00610113	-1.00424
O35066	Kif3c	0.243523	0.123227	0.173492	0.141766	0.140182	0.00549555	0.0528064	-0.0497766	0.170502	0.0371768	0.0378852	-0.133325	-1.09682
Q75NR7	Recql4	0.0323968	-0.110404	0.0458369	-0.179733	0.0895743	-0.169746	0.0559707	-0.240403	-0.0529759	-0.0661509	0.898674	-0.013175	-1.00917
A2AP18	Plch2	-0.0971389	-0.043838	-0.103116	-0.0385718	0.0631747	-0.0314116	0.0758624	0.0262828	-0.0706661	0.0334771	0.0146668	0.104143	1.07486
Q00PI9	Hnrnpul2	-0.00449705	0.0482526	-0.0349565	-0.0774779	-0.0539231	-0.0195136	0.0645423	-0.0276284	-0.0171697	-0.00913072	0.834462	0.008039	1.00559
O88507	Cntfr	-0.177	0.175658	-0.177845	-0.0295005	0.342054	-0.0226417	0.249443	0.0947165	-0.0521719	0.165893	0.11006	0.218065	1.16317
Q8BYN5	Fsd1l	0.0718617	-0.0136027	0.0661979	0.0461411	0.0137649	0.0480313	0.0547137	0.0316176	0.0426495	0.0370319	0.806744	-0.00561762	-1.0039
Q8C7M3	Trim9	0.0152602	0.0742202	0.0580335	0.0828395	0.0302777	0.0728068	0.0233216	0.0694337	0.0575883	0.04896	0.678446	-0.00862837	-1.006
Q7TSE6	Stk38l	-0.27598	0.0187697	0.0971303	-0.238003	-0.013063	-0.0887532	0.0140462	-0.0619292	-0.0995209	-0.0374248	0.557133	0.0620961	1.04398
Q9JLI8	Sart3	0.00153017	-0.052629	0.0416236	-0.0409389	0.0464797	-0.0095706	0.0174556	-0.0544534	-0.0126035	-2.21729e-05	0.693067	0.0125813	1.00876
O08997	Atox1	-0.0418897	-0.36814	0.0342011	-0.306025	0.0647702	-0.325993	-0.070581	-0.350589	-0.170463	-0.170598	0.999266	-0.000134945	-1.00009
Q8VBY2	Camkk1	0.00346422	-0.0119739	0.0253997	0.00503779	-0.0606942	-0.0953765	0.0572925	-0.0900426	0.00548196	-0.0472052	0.23693	-0.0526872	-1.0372
Q8BH66	Atl1	0.0145574	-0.0582232	0.0236773	0.030663	-0.0142732	-0.0284648	0.0522838	-0.0296426	0.00266862	-0.00502419	0.794776	-0.00769281	-1.00535
Q6PB70	Ano8	-0.0166774	0.0786862	-0.0639062	-0.0165191	-0.102408	0.0441289	-0.169905	-0.025166	-0.0046041	-0.0633376	0.335274	-0.0587335	-1.04155
Q9CQD4	Chmp1b2	-0.000854015	0.0597787	-0.118933	0.0378289	0.0388331	-0.0667205	-0.0424047	-0.096148	-0.0055449	-0.04161	0.494078	-0.0360651	-1.02531
Q5HZI2	C2cd4c	-0.00267458	-0.0696702	-0.0474448	0.072969	0.0542569	-0.0945859	-0.0436072	-0.0639262	-0.0117052	-0.0369656	0.59491	-0.0252604	-1.01766
Q9ERV1	Mkrn2	-0.053514	-0.0893054	0.0466533	0.0464482	0.0240569	0.100369	0.116365	-0.0488019	-0.0124295	0.0479972	0.286058	0.0604267	1.04277
Q8BYM8	Cars2	0.0204768	-0.0589185	-0.00330114	-0.0131154	0.0385175	0.0563903	-0.041883	-0.00754309	-0.0137146	0.0113704	0.404432	0.025085	1.01754
Q8VE47	Uba5	0.002666	-0.0666203	0.0185513	-0.0979371	0.0278115	-0.0356183	0.109515	-0.0468326	-0.035835	0.0137188	0.319344	0.0495539	1.03494
Q61481	Pde1a	-0.0293546	-0.0710378	0.0706735	-0.0746446	0.163743	-0.081984	-0.00250959	-0.056602	-0.0260909	0.00566173	0.6449	0.0317526	1.02225
Q9R0G7	Zeb2	-0.0041976	-0.150766	0.0370708	-0.0537333	0.133678	0.151642	0.0789866	-0.060946	-0.0429065	0.0758402	0.109355	0.118747	1.08579
Q9D4V7	Rabl3	0.0498128	0.0542665	-0.0325112	0.0165906	-0.0188069	0.0429635	0.0438609	-0.0473733	0.0220397	0.00516105	0.598933	-0.0168786	-1.01177
P68040	Rack1	0.0750575	0.0175509	0.136069	0.0257373	0.090342	0.0373015	0.0998464	0.0338788	0.0636036	0.0653422	0.959144	0.00173855	1.00121
Q9D2P4	Urm1	0.0785518	-0.0637708	-0.0993266	-0.0093751	-0.0177493	0.0467601	0.00321627	0.09306	-0.0234802	0.0313218	0.284845	0.0548019	1.03872
Q64514	Tpp2	0.0418086	0.0287013	-0.0178237	0.00254011	0.00915575	0.0474658	0.0766892	0.111994	0.0138066	0.0613263	0.122712	0.0475197	1.03349
Q6PIU9	-	0.0405164	-0.057548	0.139001	0.0378175	-0.111737	0.0382676	-0.122672	0.118648	0.0399468	-0.0193732	0.440946	-0.05932	-1.04197
Q62448	Eif4g2	0.0411525	0.0580821	0.0238271	0.0472827	0.0509	-0.00568438	0.0853086	0.00128794	0.0425861	0.032953	0.694863	-0.00963306	-1.0067
Q6PDC0	Rundc3b	-0.117512	-0.0345464	-0.0788531	-0.0353131	0.0591645	0.0167117	-0.00644064	0.0103421	-0.0665562	0.0199444	0.0143468	0.0865006	1.06179
Q9DBT5	Ampd2	-0.00904322	0.0383468	-0.0326381	-0.0299706	0.0335374	0.0600009	0.128933	0.0199628	-0.00832629	0.0606086	0.0625755	0.0689349	1.04894
Q3THK3	Gtf2f1	-0.0922446	0.005404	-0.0997586	-0.0450835	-0.10287	-0.023807	-0.160803	-0.0773473	-0.0579207	-0.0912068	0.40895	-0.0332861	-1.02334
Q8BGA7	-	0.398455	0.560906	0.407608	0.173731	0.39443	0.46312	0.335054	0.362482	0.385175	0.388771	0.968193	0.00359631	1.0025
Q9CQN6	Tmem14c	0.0145354	0.0767131	0.118563	-0.0334611	0.0816522	0.165769	0.0819726	0.0872254	0.0440876	0.104155	0.18765	0.0600672	1.04251
P60824	Cirbp	0.188363	0.117846	0.0676227	0.117981	-0.0987306	-0.103773	0.0709167	0.0384517	0.122953	-0.0232837	0.0403303	-0.146237	-1.10668
Q8BL06	Usp54	-0.0131555	0.168334	-0.151302	0.0762897	0.0658154	0.0186038	0.0541215	-0.107036	0.0200417	0.00787616	0.883495	-0.0121655	-1.00847
Q9CR29	Ccdc43	-0.0416093	-0.0031743	-0.0513606	-0.0888886	-0.0257926	-0.108218	-0.0467734	-0.0454822	-0.0462582	-0.0565665	0.695469	-0.0103083	-1.00717
E9Q236	Abcc4	-0.0751777	-0.31501	0.0512977	-0.186141	-0.0756288	-0.0433555	-0.0441346	-0.286507	-0.131258	-0.112406	0.853723	0.0188513	1.01315
O70435	Psma3	-0.00707579	-0.00929976	-0.0131345	-0.00990248	-0.145937	-0.111612	-0.0274587	0.013782	-0.00985312	-0.0678065	0.213976	-0.0579534	-1.04099
Q60790	Rasa3	0.0417085	0.0478215	0.103321	0.0809121	-0.0337491	0.0167203	-0.0463624	0.0942893	0.0684407	0.00772452	0.155002	-0.0607162	-1.04298
P61750	Arf4	0.150807	-0.111122	0.0988002	0.0667825	-0.0603662	-0.204479	0.0993857	0.0256534	0.051317	-0.0349514	0.358043	-0.0862684	-1.06162
Q5U430	Ubr3	-0.0871663	-0.019959	-0.0172305	-0.0416055	-0.0580974	-0.0475259	-0.00785398	0.0647149	-0.0414903	-0.0121906	0.405815	0.0292997	1.02052
P25911	Lyn	-0.0784612	-0.0170922	-0.0620837	0.0806575	0.0496259	0.0685534	-0.0210147	0.0609689	-0.0192449	0.0395334	0.215745	0.0587783	1.04158
A2ASQ1	Agrn	0.0723481	0.12056	-0.0256143	0.0931516	-0.0386434	0.0939336	-0.0821557	0.056623	0.0651114	0.00743937	0.310576	-0.057672	-1.04078
A3KGB4	Tbc1d8b	-0.0506005	-0.0907273	-0.0459495	0.0280604	0.0596776	0.0306983	-0.00936079	0.0442052	-0.0398042	0.0313051	0.0578148	0.0711093	1.05052
P48320	Gad2	0.131256	0.0365596	0.0279603	0.133897	0.0266175	0.0536036	-0.0303473	0.0135961	0.0824182	0.0158675	0.107616	-0.0665507	-1.04721
Q9QXA1	Cyhr1	-0.0885606	0.0939784	-0.175645	-0.0187516	0.125964	-0.0152802	-0.115928	-0.0869784	-0.0472448	-0.0230558	0.768394	0.024189	1.01691
Q9QYP6	Azi2	0.0622582	-0.0270591	0.00925207	-0.105001	0.124748	-0.085628	0.158058	-0.160664	-0.0151374	0.00912833	0.790616	0.0242658	1.01696
P70671	Irf3	0.0418763	-0.0864005	0.0325541	-0.107048	0.0874648	0.036633	0.133884	-0.0242696	-0.0297544	0.058428	0.139719	0.0881824	1.06303
Q9JJZ2	Tuba8	-0.0579066	-0.121076	-0.0732064	-0.0212626	0.049686	-0.0148044	-0.088511	0.052608	-0.068363	-0.000255346	0.142455	0.0681076	1.04834
Q9QUQ5	Trpc4	-0.0410056	-0.0406184	-0.0386586	-0.00171614	0.00709295	0.0342546	-0.0274625	0.0338054	-0.0304997	0.0119226	0.0576094	0.0424223	1.02984
Q9R0H5	Krt71	0.12139	0.0944943	0.0806594	0.00512934	-0.025063	-0.0164104	0.144886	0.137382	0.0754182	0.0601985	0.78655	-0.0152197	-1.01061
Q921L5	Cog2	0.162529	-0.0186629	-0.0428758	-0.0369372	0.0303664	0.0164285	0.024673	0.0421863	0.0160134	0.0284135	0.81768	0.0124002	1.00863
A6H584	Col6a5	0.0563216	-0.120656	-0.114542	0.0958514	0.0515914	0.209159	0.104285	0.177035	-0.0207562	0.135518	0.065763	0.156274	1.11441
Q99PG2	Ogfr	0.0696807	0.0210853	0.0571294	-0.00913477	-0.0474582	-0.0675569	0.0231366	-0.0825171	0.0346901	-0.0435989	0.0399911	-0.078289	-1.05577
Q9EQK5	Mvp	0.102894	0.0858846	0.0791354	0.0629983	-0.110499	-0.0321174	-0.0960126	-0.0446019	0.0827281	-0.0708077	0.00167368	-0.153536	-1.11229
P52196	Tst	0.0983005	0.054565	-0.0993056	0.0800929	-0.154195	-0.164687	-0.071157	0.0423226	0.0334132	-0.0869291	0.117397	-0.120342	-1.08699
Q8CJG1	Ago1	-0.0100389	-0.0329556	0.0431676	-0.0821481	0.115771	-0.0579553	0.115925	-0.0229163	-0.0204937	0.0377061	0.320994	0.0581999	1.04117
Q6NZK8	Ptpdc1	-0.0420098	-0.0394692	0.0389676	0.00540686	0.0105004	-0.0826421	0.0350385	0.0658002	-0.00927615	0.00717425	0.678889	0.0164504	1.01147
O89001	Cpd	-0.0555625	-0.190202	-0.0167508	-0.105054	0.00118208	-0.031837	-0.0292974	-0.0790849	-0.0918925	-0.0347593	0.233034	0.0571332	1.0404
Q9DBG5	Plin3	0.0480218	-0.0774627	0.00579786	0.0215821	-0.0209641	-0.00327253	-0.066998	0.0496345	-0.000515223	-0.0104001	0.794395	-0.00988483	-1.00688
Q99J59	Tspan1	-0.216704	-0.157528	0.682496	0.398948	0.640297	-0.346177	-0.159215	-0.561456	0.176803	-0.106638	0.438873	-0.283441	-1.21709
P50571	Gabrb1	-0.079617	0.165012	-0.0194507	-0.0508904	0.0625157	-0.0125566	0.188397	-0.106245	0.00376344	0.0330279	0.737072	0.0292645	1.02049
P50580	Pa2g4	0.151888	0.0868592	0.0660071	0.0250802	0.0438399	-0.0538669	-0.0290284	0.0618167	0.0824587	0.00569034	0.0931483	-0.0767684	-1.05465
P46061	Rangap1	0.0499196	0.0644937	-0.0390515	0.0579209	-0.00521517	-0.0105929	0.0282836	0.0321345	0.0333207	0.0111525	0.451266	-0.0221682	-1.01548
O70228	Atp9a	0.1062	0.0489488	-0.0164971	0.0450635	0.0551963	0.0443673	0.00727987	0.0352035	0.0459287	0.0355117	0.720199	-0.010417	-1.00725
O89026	Robo1	-0.187612	0.0199342	-0.143378	-0.0816855	-0.0320344	-0.0225043	-0.0433202	-0.103177	-0.0981853	-0.0502589	0.379551	0.0479264	1.03378
F6ZDS4	Tpr	0.0121827	0.0205941	0.00694036	-0.014812	-0.013495	0.0152612	0.0322967	0.0134025	0.0062263	0.0118663	0.658582	0.00564003	1.00392
Q9JKB3	Ybx3	0.0156131	-0.0662694	-0.0486522	0.0110373	-0.0962501	0.0542674	0.00899935	0.0270066	-0.0220678	-0.00149417	0.619517	0.0205736	1.01436
Q99JP0	Map4k3	-0.0311198	-0.354869	0.0860076	-0.00565672	0.0215449	0.0510221	0.0659518	-0.0300508	-0.0764096	0.027117	0.364102	0.103527	1.0744
E9PY46	Ift140	-0.0583234	-0.0166821	-0.0746932	0.00346136	-0.0197005	0.0282111	-0.0103164	0.147007	-0.0365593	0.0363004	0.156135	0.0728598	1.0518
Q91WF0	Tafazzin	-0.0386939	0.0224938	-0.00295496	0.0635476	-0.0145288	0.160973	-0.0379338	0.12017	0.0110981	0.0571702	0.437339	0.046072	1.03245
P37172	Acvr1	-0.0855994	-0.0774608	-0.105788	-0.0859027	-0.00912714	0.00562715	-0.09763	-0.0541215	-0.0886877	-0.0388129	0.119893	0.0498748	1.03518
Q7TPD7	Lrrc75b	0.00400591	0.14926	0.0176845	0.195103	-0.0392632	0.135439	0.0731978	0.174587	0.0915134	0.0859902	0.93666	-0.0055232	-1.00384
Q61171	Prdx2	0.133112	0.0648637	0.126651	0.0170178	0.163799	-0.00954008	0.0958133	0.0157809	0.0854113	0.0664632	0.708792	-0.0189481	-1.01322
Q9QZ05	Eif2ak4	-0.0502887	0.0282922	-0.0981355	-0.00894499	0.00712919	0.0144734	-0.00147677	0.0122123	-0.0322692	0.00808454	0.234675	0.0403538	1.02837
Q9R0N7	Syt7	-0.0399585	0.0789418	0.0685859	0.0658517	-0.093411	0.00361299	0.017467	0.0010066	0.0433552	-0.0178311	0.156829	-0.0611863	-1.04332
Q5K6N0	Tmem232	0.0512519	0.00513411	0.100306	0.072557	-0.0591044	0.131624	0.0830426	0.301919	0.0573123	0.11437	0.506789	0.0570579	1.04034
Q9Z2E9	Bscl2	-0.0347505	-0.0477109	-0.112438	-0.0388856	0.0652127	0.0633998	-0.0178847	0.0479665	-0.0584462	0.0396736	0.0105356	0.0981197	1.07038
Q8BQS4	Fam102b	-0.197294	-0.10499	-0.151139	-0.100893	0.0825438	0.167037	-0.0479112	-0.387738	-0.138579	-0.0465171	0.508839	0.0920615	1.06589
P17742	Ppia	-0.0188155	0.259575	-0.0673509	0.152714	-0.0913415	0.236039	0.0321059	0.334116	0.0815308	0.12773	0.720034	0.0461988	1.03254
Q9D3D9	Atp5f1d	0.0226321	-0.023211	-0.0155005	-0.00442553	0.00412226	-0.0664659	0.0147347	-0.0895572	-0.00512624	-0.0342915	0.35261	-0.0291653	-1.02042
Q9D5S7	Lrguk	-0.0866599	-0.272935	0.0262065	-0.226673	-0.00903559	-0.147933	-0.0953717	-0.2521	-0.140015	-0.12611	0.875815	0.013905	1.00968
P41139	Id4	0.0566964	0.0625367	0.00860548	0.00159693	0.027595	-0.0370307	0.0148692	-0.00823069	0.0323589	-0.000699282	0.171855	-0.0330582	-1.02318
Q80U95	Ube3c	0.0876422	-0.0617509	0.117472	-0.0577359	-0.0210795	-0.210371	0.0868573	-0.0345569	0.0214069	-0.0447876	0.428307	-0.0661945	-1.04695
Q80T23	Sytl5	-0.132511	-0.12317	-0.193888	-0.0487189	0.011518	0.0709996	-0.0859513	0.075069	-0.124572	0.0179088	0.0263904	0.142481	1.1038
Q8VDP3	Mical1	-0.0889449	-0.122877	-0.173604	-0.110082	-0.0605092	0.0122933	-0.127812	-0.0913529	-0.123877	-0.0668452	0.16261	0.0570316	1.04032
Q499X9	Mars2	-0.0132327	0.050118	0.021894	0.0813375	0.0225501	0.0865655	0.00660849	0.0376487	0.0350292	0.0383432	0.90482	0.00331402	1.0023
P84096	Rhog	0.184287	0.0366235	0.190393	0.00544214	-0.140231	-0.206224	0.152975	0.10025	0.104186	-0.0233076	0.265027	-0.127494	-1.09239
Q8BR07	Bicd1	-0.0480485	0.00167799	0.00460863	-0.112944	0.122727	0.0277839	-0.0392146	0.0354772	-0.0386765	0.0366933	0.133036	0.0753698	1.05363
Q07105	Gdf9	-0.120163	-0.196326	-0.178148	-0.0626264	0.283202	-0.0182424	0.0046773	-0.0760264	-0.139316	0.0484025	0.0962558	0.187718	1.13896
Q8BP00	Iqcb1	-0.00245714	-0.0623155	0.0108914	0.0569797	0.127169	-0.00796366	0.0359941	0.0080018	0.000774622	0.0408003	0.345106	0.0400257	1.02813
Q8JZR0	Acsl5	-0.0698428	0.00180674	-0.0142312	-0.0359073	-0.0156808	-0.0449176	0.0247302	-0.0702138	-0.0295436	-0.0265205	0.91017	0.00302315	1.0021
Q8R3L5	Slco3a1	0.000882626	-0.0790067	-0.00224066	-0.0158219	0.0572343	-0.0249295	0.0895352	-0.0286555	-0.0240467	0.0232961	0.234203	0.0473428	1.03336
Q64096	Mcf2l	-0.0473161	-0.0870461	-0.00500441	-0.000654697	-0.0229239	0.0145164	-0.0470843	0.0335488	-0.0350053	-0.00548577	0.32045	0.0295196	1.02067
Q99K28	Arfgap2	0.0503926	0.0306153	0.0679126	0.042685	-0.0308003	0.0123181	-0.107457	0.0357299	0.0479014	-0.0225523	0.108333	-0.0704536	-1.05005
Q7TSK3	Pcdh8	-0.0497699	0.120675	-0.00583506	0.0243611	0.0481601	0.112307	0.0423694	0.072639	0.0223577	0.0688689	0.302255	0.0465112	1.03276
Q99KE1	Me2	0.198676	0.0340333	0.0447211	-0.0262027	-0.00213289	-0.00147009	-0.116599	0.000726223	0.0628068	-0.0298688	0.159404	-0.0926757	-1.06635
Q8BR90	Rimoc1	-0.267628	0.048492	-0.177858	-0.0694432	-0.000277996	-0.099791	-0.233001	0.0567918	-0.116609	-0.0690696	0.628621	0.0475397	1.0335
Q8R2Y2	Mcam	0.034596	0.0734086	0.109485	0.0884042	-0.0628819	-0.144758	0.0318847	0.146389	0.0764735	-0.00734162	0.276167	-0.0838151	-1.05982
Q9CWX4	Rpusd4	0.0311904	0.00899458	-0.0084033	0.0267348	-0.0332999	-0.0213037	-0.0663695	0.00380373	0.0146291	-0.0292923	0.0505329	-0.0439215	-1.03091
Q9DBC3	Cmtr1	-0.0248885	0.0637498	-0.0355325	0.0181813	-0.0393891	-0.0419917	-0.0588021	0.0625052	0.00537753	-0.0194194	0.514759	-0.024797	-1.01734
Q9WUA3	Pfkp	0.133637	0.198754	0.0586066	-0.107469	0.150548	0.0586972	0.0856071	0.0993667	0.0708821	0.0985548	0.710581	0.0276728	1.01937
P50171	Hsd17b8	0.00248861	-0.0280938	0.00562715	-0.0761094	0.138924	-0.0369878	0.0365262	-0.0812507	-0.0240219	0.014303	0.500713	0.0383248	1.02692
P01753	-	-0.0859318	-0.256118	-0.0229187	-0.142244	0.0487289	-0.114074	0.072525	-0.240461	-0.126803	-0.0583203	0.473055	0.0684829	1.04861
P63087	Ppp1cc	0.0539498	-0.197233	0.0258708	-0.172975	0.0160537	-0.172012	0.0750613	-0.227303	-0.0725968	-0.07705	0.965167	-0.00445318	-1.00309
Q8R570	Snap47	0.00729799	-0.0537944	-0.0404973	-0.0604281	-0.00469255	0.0127034	0.0309863	0.0103469	-0.0368555	0.012336	0.040291	0.0491915	1.03468
A2AWA9	Rabgap1	-0.0222163	0.045342	0.0561805	0.0584283	0.0218558	0.0144963	0.0713477	0.0506663	0.0344336	0.0395916	0.832258	0.00515795	1.00358
P03975	Iap	-0.080605	-0.104758	0.0997281	-0.0434251	-0.0303149	0.0623908	0.0879121	-0.145977	-0.0322649	-0.00649714	0.725728	0.0257678	1.01802
Q61765	Krt31	-0.0864291	0.0157094	0.0360656	0.0507989	0.0488849	0.0273156	0.0117068	0.0541358	0.00403619	0.0355108	0.39362	0.0314746	1.02206
Q3KNM2	Marchf5	-4.29153e-06	0.105573	0.0330224	0.0268664	0.131485	0.0947032	0.0834985	0.0381761	0.0413644	0.0869658	0.176186	0.0456014	1.03211
Q9CQR2	Rps21	0.0277181	-0.126642	-0.0155702	-0.0559363	-0.0111356	-0.173524	-0.00257349	-0.117777	-0.0426075	-0.0762527	0.550582	-0.0336452	-1.0236
P70663	Sparcl1	-0.0417228	-0.0322089	-0.122023	0.0185323	-0.0271878	-0.0579791	-0.0905442	-0.0901494	-0.0443556	-0.0664651	0.532999	-0.0221095	-1.01544
Q9Z2H5	Epb41l1	0.0386376	0.0399041	-0.00289965	-0.0220733	0.0243354	-0.0143905	0.0482669	-0.0579839	0.0133922	5.6982e-05	0.65227	-0.0133352	-1.00929
Q8K440	Abca8b	0.0712276	-0.0253167	0.18607	0.105875	0.180142	-0.0569901	0.119404	0.129244	0.0844638	0.0929501	0.904544	0.00848627	1.0059
Q8CHG5	Arel1	-0.160351	-0.0702081	-0.0862403	-0.045073	-0.0428538	-0.0427842	-0.0611854	-0.0695395	-0.0904682	-0.0540907	0.240527	0.0363774	1.02554
P06327	Gm5629	0.0254083	0.083138	0.081327	-0.0478129	0.0279841	0.00787401	0.0238509	0.187494	0.0355151	0.0618007	0.634126	0.0262856	1.01839
Q8BXR1	Slc7a14	-0.0418954	0.148061	-0.127294	-0.0554814	-0.00140524	0.023828	0.103728	-0.028831	-0.0191524	0.0243299	0.539645	0.0434823	1.0306
P60882	Megf8	0.00943708	0.00710821	-0.00261831	0.0473151	0.0825276	0.00475073	-0.0790095	0.00894594	0.0153105	0.00430369	0.768984	-0.0110068	-1.00766
Q8BH69	Sephs1	-0.108531	-0.0810962	-0.0203652	-0.227879	0.124336	0.107546	-0.0834517	0.0650201	-0.109468	0.0533626	0.0447652	0.162831	1.11948
Q8C0M9	Asrgl1	0.100604	-0.114999	0.154766	-0.00383711	0.0608859	-0.104013	0.0885367	-0.114266	0.0341332	-0.0172141	0.545201	-0.0513473	-1.03623
P47962	Rpl5	0.0935416	0.150526	0.0994306	0.0841899	0.017138	0.136093	0.164874	0.14963	0.106922	0.116934	0.799243	0.0100117	1.00696
Q8BWU5	Osgep	-0.0160985	0.0700545	0.00808954	-0.0186563	-0.108657	0.0212436	-0.0149837	-0.023725	0.0108473	-0.0315306	0.267138	-0.0423779	-1.02981
Q9CY45	Eef1akmt1	0.339185	0.05232	0.493252	0.055778	0.280737	0.0997138	0.0542665	0.0498204	0.235134	0.121135	0.398357	-0.113999	-1.08222
Q91VM3	Wdr45	-0.0369887	0.000645161	-0.0602422	0.0599065	0.0643058	0.0505338	0.179246	0.0637507	-0.00916982	0.0894592	0.0491518	0.098629	1.07076
Q8K0V4	Cnot3	0.00361299	-0.0774074	0.00957441	-0.0155768	-0.00330782	-0.0475898	0.0533423	-0.0609937	-0.0199492	-0.0146372	0.876144	0.00531197	1.00369
Q8K3P5	Cnot6	-0.0479217	-0.110776	-0.0585599	-0.337654	0.103897	-0.294008	0.0979133	-0.240775	-0.138728	-0.0832431	0.679046	0.0554848	1.03921
Q80Z10	Astn2	-0.0238309	-0.0216069	0.0590463	-0.00735903	0.0392709	-0.0961366	-0.0437007	-0.0736022	0.00156236	-0.0435421	0.257454	-0.0451045	-1.03176
P49722	Psma2	-0.0408473	-0.0533938	0.019731	-0.0618701	-0.0385423	-0.143327	0.05195	-0.0835252	-0.034095	-0.0533612	0.690385	-0.0192661	-1.01344
Q6ZQA0	Nbeal2	3.48091e-05	-0.0134444	-0.0427213	-0.0677485	0.066608	-0.160022	-0.00320101	0.0295138	-0.0309699	-0.0167754	0.800331	0.0141945	1.00989
P50544	Acadvl	0.20985	0.0319152	0.14184	0.0769019	-0.13405	-0.0549474	-0.0887141	0.127491	0.115127	-0.037555	0.0758346	-0.152682	-1.11163
P60843	Eif4a1	-0.0146546	0.0176272	-0.0364394	-0.0234609	-0.00224066	0.0679793	0.00171709	0.075541	-0.0142319	0.0357492	0.0939757	0.0499811	1.03525
Q8VI56	Lrp4	0.00629091	-0.0620933	0.0137286	-0.114648	0.0621104	-0.107944	-0.0579286	-0.00257731	-0.0391805	-0.0265849	0.800245	0.0125957	1.00877
Q8K2T8	Paf1	0.136093	-0.0996881	0.0175519	-0.0630841	0.0159135	-0.0456967	-0.123275	-0.238143	-0.0022819	-0.0978005	0.2538	-0.0955186	-1.06845
Q9EPJ9	Arfgap1	-0.06496	0.0383973	-0.0442414	0.0592771	-0.0811143	0.0662293	-0.0325551	0.0542388	-0.00288177	0.00169969	0.924994	0.00458145	1.00318
Q8K2H2	Otud6b	0.108405	-0.0679317	0.00697279	-0.0330729	-0.0268159	-0.186283	-0.0477357	-0.061976	0.00359321	-0.0807025	0.158964	-0.0842957	-1.06017
Q8CH18	Ccar1	0.0189452	-0.00968409	-0.00293493	-0.0295663	0.00725603	0.0163932	0.012877	0.0247083	-0.00581002	0.0153086	0.122331	0.0211186	1.01475
Q8BKT7	Thoc5	0.0357299	-0.0857949	0.027823	0.00966215	0.0971379	-0.12925	0.0373654	-0.0920005	-0.00314498	-0.0216868	0.771932	-0.0185418	-1.01294
Q6ZPJ3	Ube2o	0.0515647	0.078546	-0.0196414	0.0530963	-0.00509214	0.0635142	0.0864301	0.0695901	0.0408914	0.0536106	0.678252	0.0127192	1.00886
P42225	Stat1	0.00777865	0.0649877	-0.0346227	-0.0231395	0.0950389	0.0638928	0.0292335	0.00709677	0.00375104	0.0488155	0.178556	0.0450644	1.03173
Q9D892	Itpa	0.048368	0.0829921	-0.00215483	0.050447	-0.0188823	-0.0274777	-0.0107226	0.0128274	0.0449131	-0.0110638	0.0414888	-0.0559769	-1.03956
P07356	Anxa2	0.27239	0.144083	0.151722	-0.150683	-0.148847	-0.000931263	-0.168952	0.115885	0.104378	-0.0507114	0.219831	-0.155089	-1.11349
Q91ZA3	Pcca	0.0736566	-0.0468993	0.0507388	-0.0227199	0.00317526	-0.0051837	0.00952291	-0.120112	0.013694	-0.0281494	0.35966	-0.0418434	-1.02943
Q8K358	Pigu	0.209964	0.124643	0.0339608	-0.0409322	-0.0106616	-0.0712667	0.0864148	-0.181474	0.0819089	-0.0442469	0.157842	-0.126156	-1.09138
Q9JI75	Nqo2	0.031076	-0.0109086	-0.132219	0.0110393	-0.0108123	-0.0536523	-0.145938	0.0185704	-0.0252531	-0.0479581	0.673555	-0.0227051	-1.01586
Q9Z0H8	Clip2	-0.0318627	0.00788832	0.0150762	0.0352244	0.0074296	0.0352645	0.0366349	0.0357308	0.00658154	0.028765	0.225197	0.0221834	1.0155
Q61249	Igbp1	0.035727	-0.0140109	0.0653262	0.0112767	0.139472	0.0360742	0.06113	0.073606	0.0245798	0.0775707	0.108726	0.0529909	1.03741
Q9JI18	Lrp1b	-0.0403209	0.0795941	-0.0292325	0.0692258	-0.0143819	0.0016427	-0.02912	0.0378871	0.0198166	-0.000993014	0.580601	-0.0208097	-1.01453
F6SEU4	Syngap1	-0.0189033	0.028872	0.0277152	-0.0199389	0.0324168	-0.0383105	0.074327	-0.0655923	0.00443625	0.000710249	0.920047	-0.00372601	-1.00259
Q8R2S9	Actr8	-0.064692	-0.0669198	-0.130556	-0.0602174	-0.0711589	-0.00935221	-0.191909	0.0553498	-0.0805962	-0.0542676	0.661103	0.0263286	1.01842
Q9D3L0	Fam174a	0.0326142	-0.0282073	0.0393996	-0.0353122	-0.113617	-0.0857139	0.0188861	0.0319037	0.00212359	-0.0371354	0.392107	-0.039259	-1.02759
Q8BPM0	Daam1	-0.0460458	0.0353637	-0.0380301	-0.00605822	0.0626206	0.118886	0.0520883	0.0572648	-0.0136926	0.072715	0.0122762	0.0864077	1.06172
Q9DC28	Csnk1d	0.0293794	-0.0172896	0.0376906	0.0512261	-0.0628285	0.0313993	0.0497699	0.0558581	0.0252516	0.0185497	0.839967	-0.00670195	-1.00466
Q9WVE8	Pacsin2	0.0297122	0.0862136	0.0342584	0.0417457	0.0994668	0.10769	0.012959	0.045815	0.0479825	0.0664828	0.509547	0.0185003	1.01291
Q80V91	Dtx3	-0.172532	-0.174038	-0.0118556	-0.185931	-0.0214038	-0.10862	-0.133317	-0.0443969	-0.136089	-0.0769346	0.28202	0.0591545	1.04186
Q61738	Itga7	-0.382196	-0.267398	-0.342946	-0.352239	-0.174534	-0.0944667	-0.191451	-0.0949998	-0.336195	-0.138863	0.00143805	0.197332	1.14658
P08030	Aprt	0.0402541	-0.0591893	0.00959635	-0.0336576	0.0078702	-0.0664849	0.170226	-0.0876307	-0.0107491	0.00599504	0.802541	0.0167441	1.01167
Q8C0J2	Atg16l1	-0.0284514	-0.113386	-0.0539689	-0.101526	0.0381255	-0.0685267	-0.0961823	-0.121773	-0.074333	-0.0620892	0.77469	0.0122437	1.00852
Q7TPD2	Fam185a	-0.0595021	0.00552511	0.0193658	0.00611067	-0.0658031	0.050777	-0.102394	-0.0300498	-0.00712514	-0.0368674	0.463482	-0.0297422	-1.02083
Q64213	Sf1	0.0754447	0.0594211	0.00403643	0.0492606	0.0544915	0.0454993	-0.0920444	-0.0402484	0.0470407	-0.00807548	0.222817	-0.0551162	-1.03894
Q3TUH1	Tamm41	-0.0758376	0.16059	-0.107598	0.150589	-0.0203347	0.189402	-0.043591	0.157527	0.0319359	0.070751	0.692635	0.038815	1.02727
A2AGT5	Ckap5	-0.0598788	-0.0233703	-0.0803647	0.00321055	0.00352621	-0.0494304	0.0944915	-0.0208917	-0.0401008	0.00692391	0.252575	0.0470247	1.03313
P97792	Cxadr	0.0970988	-0.0190015	0.0158448	-0.044951	-0.0188079	-0.0866666	-0.0977626	-0.148223	0.0122478	-0.0878651	0.0504007	-0.100113	-1.07186
Q8BIE6	Frmd4a	-0.109372	-0.0807328	-0.0697951	-0.0648732	-0.0147967	0.0327048	-0.0736918	-0.0434699	-0.0811932	-0.0248134	0.0828286	0.0563798	1.03985
P56395	Cyb5a	0.168871	-0.000417233	0.231927	0.256104	0.0451999	0.224232	-0.0845361	0.0817008	0.164121	0.0666492	0.300099	-0.0974722	-1.0699
Q9EPL9	Acox3	-0.0144048	0.047523	0.0057416	-0.0231194	-0.115398	-0.0196195	0.0156369	0.0586209	0.0039351	-0.0151899	0.659097	-0.019125	-1.01334
Q80Y81	Elac2	-1.19209e-05	-0.0772634	0.0048871	-0.0268254	0.00811625	-0.0440927	-0.0140319	0.0345483	-0.0248034	-0.003865	0.4375	0.0209384	1.01462
Q56A07	Scn2b	0.000258923	0.179464	-0.0326743	0.103412	-0.0187583	0.241399	0.0583673	0.30659	0.0626152	0.146899	0.393081	0.0842843	1.06016
Q8C078	Camkk2	-0.00116682	0.197762	0.0728889	0.0777726	-0.0149713	-0.00391531	0.0316138	-0.0583844	0.0868142	-0.0114143	0.092384	-0.0982285	-1.07046
Q9DCV4	Rmdn1	-0.02632	-0.00959444	-0.0427604	0.00347662	0.0327744	0.0450568	-0.0471244	-0.0908713	-0.0187995	-0.0150411	0.917963	0.00375843	1.00261
Q61103	Dpf2	-0.157988	-0.233927	-0.14491	-0.144011	-0.00623655	0.0904422	-0.0963664	0.0430322	-0.170209	0.00771785	0.0130809	0.177927	1.13126
Q3U7U3	Fbxo7	0.00765657	0.459456	0.345764	-0.0493312	0.532594	0.285941	0.122179	0.189363	0.190886	0.282519	0.575517	0.0916328	1.06558
Q9ERA6	Tfip11	-0.0452304	0.0478959	0.0212703	0.0673623	0.0133891	0.0968537	0.0409827	0.116786	0.0228245	0.067003	0.245939	0.0441785	1.0311
Q9QXW2	Fbxw5	-0.129152	-0.118968	-0.0810609	-0.0640197	-0.044024	0.012259	-0.0103974	0.0673079	-0.0983002	0.00628638	0.0126362	0.104587	1.07519
P62631	Eef1a2	0.0756211	0.0876203	-0.0110745	-0.128858	0.143814	0.109072	0.123109	0.0286975	0.00582719	0.101173	0.156718	0.095346	1.06832
Q9ESV0	Ddx24	-0.0131354	-0.128276	-0.00446558	0.0671735	-0.00881052	0.0355496	-0.00681162	-0.0452332	-0.019676	-0.00632644	0.775181	0.0133495	1.0093
[truncated: 3,647 more rows]
