# Supplementary material for: Adnp-mutant mice with cognitive inflexibility, CaMKIIα hyperactivity, and synaptic plasticity deficits
Source: Mol Psychiatry. 2023 Jun 26;28(8):3548–62. doi: 10.1038/s41380-023-02129-5 (PMC10618100; doi:10.1038/s41380-023-02129-5)
Supplement: Supplementary file 15 — Supplementary Table [file 41380_2023_2129_MOESM15_ESM.zip › Supplementary Table 9.xlsx]

## Sheet: Total proteomics DEP
Supplementary Table 9. Total proteins differentially expressed in WT and Adnp-HT mice (Total-DEPs).
Uniprot	Gene name	Protein abundances (They were log2-transformed and divided by reference value after normalization by column-median method)								WT_avg	HT_avg	P-value	log2FC(HT/WT)	Fold change
		WT_1	WT_2	WT_3	WT_4	HT_1	HT_2	HT_3	HT_4
Q9CWE0	Mtfr1l	0.192983	0.00718641	0.292414	0.239366	-0.0408359	-0.110827	0.121457	-0.0953364	0.182987	-0.0313857	0.0401738	-0.214373	-1.1602
Q6ZPY2	Smg5	0.03828	0.0377631	0.0267377	-0.0169797	0.221938	0.0572104	0.183595	0.101429	0.0214503	0.141043	0.0436689	0.119593	1.08643
Q9ESK9	Rb1cc1	-0.0928502	-0.0275807	-0.0901847	-0.0302167	0.00955439	0.0351672	-0.0135531	-0.0352473	-0.0602081	-0.00101972	0.0471837	0.0591884	1.04188
Q61161	Map4k2	-0.0239758	-0.125899	-0.0306315	-0.0259328	0.0837045	-0.0263257	0.0180192	0.073174	-0.0516098	0.037143	0.0471825	0.0887527	1.06345
Q8K4G2	Col23a1	-0.0844865	-0.0877538	-0.067903	-0.100123	-0.00376654	-0.0330853	0.0396523	-0.043819	-0.0850666	-0.0102546	0.0219438	0.0748119	1.05322
A2AAJ9	Obscn	0.0497909	0.106506	-0.0185809	0.0932708	0.192076	0.145418	0.141652	0.154814	0.0577466	0.15849	0.0299397	0.100743	1.07233
B2RQC6	Cad	-0.0270782	0.044045	0.019052	0.0464368	-0.0617757	-0.032558	-0.110402	-0.0387921	0.0206139	-0.0608819	0.0160575	-0.0814958	-1.05811
Q99NF2	Nsmf	-0.057528	-0.0662179	-0.0264277	0.0259032	0.0703111	0.0423999	0.094172	0.02385	-0.0310676	0.0576832	0.0160049	0.0887508	1.06345
Q9D6U8	Fam162a	0.0349193	0.0562453	0.0917249	0.0331798	-0.0227828	-0.0206342	-0.0345664	0.0460839	0.0540173	-0.00797486	0.0375361	-0.0619922	-1.04391
Q64487	Ptprd	0.0297914	0.0814328	0.0457873	0.0502286	0.000506878	-0.0336013	0.0332789	0.00756598	0.05181	0.00193763	0.0311169	-0.0498724	-1.03517
Q9CRD2	Emc2	-0.0839438	-0.0903506	-0.0673566	-0.0429492	-0.0175996	-0.0336299	-0.0409741	0.00878859	-0.0711501	-0.0208538	0.0165916	0.0502963	1.03548
Q9QX11	Cyth1	-0.0924067	-0.0543971	-0.0741143	-0.0474029	-0.03299	0.0137219	0.0233245	-0.0243669	-0.0670803	-0.0050776	0.0131327	0.0620027	1.04391
Q8BYJ6	Tbc1d4	0.00375319	-0.108956	-0.0412574	0.00963354	0.200335	0.0882468	0.0230203	0.0810056	-0.0342066	0.0981519	0.0311126	0.132359	1.09608
Q3U5Q7	Cmpk2	-0.0265231	-0.0587573	-0.0353703	-0.0358119	0.00442648	0.00759554	0.0251441	-0.0134225	-0.0391157	0.00593591	0.00531978	0.0450516	1.03172
Q8CC21	Ttc19	-0.0288529	-0.0290208	-0.0527301	-0.0703835	0.048243	-0.00918627	-0.00468397	-0.00457525	-0.0452468	0.00744939	0.0233382	0.0526962	1.0372
Q9Z204	Hnrnpc	-0.0815816	-0.0437703	-0.104867	-0.0492349	-0.00262404	0.0907435	-0.00137472	-0.00767088	-0.0698636	0.0197685	0.0234739	0.089632	1.0641
Q8C2E7	Washc5	-0.0354295	-0.0169873	-0.0194488	0.0198684	0.0271077	0.0511355	0.01689	0.0426908	-0.0129993	0.034456	0.0183697	0.0474553	1.03344
P60904	Dnajc5	-0.0892205	-0.0665479	-0.101604	-0.12163	0.0539441	0.12696	-0.012651	-0.0290809	-0.0947506	0.0347931	0.0301359	0.129544	1.09395
Q4U2R1	Herc2	0.0134234	0.0605235	0.0718141	0.045629	0.100573	0.0571704	0.11867	0.0975709	0.0478475	0.0934961	0.0454537	0.0456486	1.03215
Q8BFU3	Rnf214	-0.0186448	-0.0583425	-0.0311007	-0.0256963	0.0521607	0.0134234	0.0903192	0.00300264	-0.0334461	0.0397265	0.0269978	0.0731726	1.05203
Q8C7U1	N4bp3	-0.0725131	-0.0991626	-0.0511746	-0.00863218	0.0579219	-0.00250959	-0.0144773	0.00940275	-0.0578706	0.0125844	0.0308901	0.0704551	1.05005
Q60597	Ogdh	0.114451	0.0659318	0.114433	0.0791783	0.0615516	0.0441213	0.026485	0.0654292	0.0934985	0.0493968	0.0309916	-0.0441017	-1.03104
Q9EQP2	Ehd4	0.196527	0.0345931	0.0475888	0.0557818	-0.0871863	-0.00305796	-0.157562	-0.0598235	0.0836227	-0.0769074	0.0185237	-0.16053	-1.1177
Q9D4F8	Tubgcp4	-0.0233073	-0.0358253	-0.0193696	-0.0351348	0.0952067	0.00728464	0.0724044	0.0816016	-0.0284092	0.0641243	0.0155657	0.0925336	1.06624
Q3V132	Slc25a31	-0.00636721	-0.014811	-0.044868	-0.0246053	0.0503621	0.0581794	-0.000869274	0.052691	-0.0226629	0.0400908	0.0116496	0.0627537	1.04446
Q6IMP4	Panx2	-0.0904126	-0.105422	-0.106958	-0.111454	-0.0426936	-0.0297532	0.0564446	-0.0500426	-0.103562	-0.0165112	0.0364222	0.0870504	1.0622
O35136	Ncam2	0.130401	0.0291076	0.0359445	0.114069	-0.10996	-0.052258	-0.0595431	-0.0138049	0.0773804	-0.0588915	0.00696678	-0.136272	-1.09906
Q7TMI3	Uhrf2	-0.236503	-0.153919	-0.0938916	-0.125562	-0.0458684	-0.0614486	-0.0246224	-0.0842767	-0.152469	-0.054054	0.0410376	0.0984149	1.0706
Q3UHD6	Snx27	0.0452056	0.0770431	-0.00580359	0.0172515	-0.0208354	-0.079062	-0.0488143	-0.0301223	0.0334241	-0.0447085	0.0142535	-0.0781326	-1.05565
Q8R1G2	Cmbl	-0.110804	-0.151051	-0.075748	-0.146519	0.00737238	0.0821147	-0.0443072	0.15083	-0.121031	0.0490024	0.0213165	0.170033	1.12508
Q80TA9	Epg5	-0.081636	-0.0363688	-0.0643353	-0.0618529	0.0907664	0.0538297	0.0411773	0.0560527	-0.0610483	0.0604565	0.000149052	0.121505	1.08787
Q9Z103	Adnp	0.181455	0.172828	0.187088	0.168373	-0.141323	-0.145957	-0.110481	-0.1224	0.177436	-0.13004	1.66932e-06	-0.307476	-1.23754
Q8BIP0	Dars2	-0.0334239	-0.0263705	0.0357471	-0.0221953	0.0353713	0.0995355	0.0254722	0.0752044	-0.0115607	0.0588958	0.0243275	0.0704565	1.05005
Q8CGF6	Wdr47	-0.0489182	-0.016293	0.0243821	0.0368953	0.0744672	0.0548854	0.06461	0.0669484	-0.000983477	0.0652277	0.0403374	0.0662112	1.04696
Q8BGT5	Gpt2	-0.118522	-0.129743	-0.0852914	-0.0578055	0.0338416	-0.00548887	0.0335479	0.00309706	-0.0978405	0.0162494	0.0019161	0.11409	1.08229
Q8C0Q9	Rapgef5	-0.0581126	-0.0372005	-0.11553	-0.126251	0.089231	-0.043962	0.0233045	0.0640655	-0.0842736	0.0331597	0.0198163	0.117433	1.0848
Q99KP6	Prpf19	-0.258694	-0.166613	-0.154832	-0.10532	-0.0335097	-0.0313306	0.0333638	-0.00702429	-0.171365	-0.0096252	0.00861435	0.16174	1.11864
Q8BU33	Ilvbl	0.092526	0.0048852	0.108274	0.0752473	-0.0273023	-0.0449958	0.0204272	0.0290408	0.0702331	-0.0057075	0.0419684	-0.0759406	-1.05405
Q8K3I9	Glcci1	-0.0561023	-0.0301661	-0.0515409	-0.0444522	-0.0301595	0.0213227	0.00683546	0.0213046	-0.0455654	0.00482583	0.0177731	0.0503912	1.03555
Q3TLP5	Echdc2	0.0690188	0.0507617	-0.0898948	-0.087954	-0.246868	-0.287482	-0.126287	-0.210805	-0.0145171	-0.21786	0.0111481	-0.203343	-1.15136
Q9R0P5	Dstn	-0.239134	-0.177435	-0.0192256	-0.185568	0.0330472	0.231882	0.104073	-0.0846534	-0.155341	0.0710871	0.0355427	0.226428	1.16993
Q6DFV3	Arhgap21	-0.0549769	-0.00727034	0.0216384	-0.000855923	0.0969234	0.0676599	0.0805507	0.0157294	-0.0103662	0.0652158	0.0194418	0.075582	1.05379
Q6PDN3	Mylk	0.273514	0.39316	-0.0891461	0.0895944	-0.337807	0.0417142	-0.419409	-0.145154	0.166781	-0.215164	0.041448	-0.381945	-1.3031
Q60759	Gcdh	0.127015	0.125945	0.105381	0.19839	0.064033	0.0946031	-0.0230794	-0.00783968	0.139182	0.0319293	0.0244639	-0.107253	-1.07718
Q8BJ71	Nup93	0.0603852	0.0562825	0.0474391	-0.0208964	-0.0729547	0.00888872	-0.0379148	-0.0184388	0.0358026	-0.0301049	0.0430728	-0.0659075	-1.04674
E9Q4S1	Pde8b	-0.12658	-0.0930467	-0.053823	-0.0299191	0.00717783	0.0426097	-0.0564055	0.059813	-0.0758421	0.0132988	0.0382735	0.0891409	1.06374
Q62470	Itga3	0.136677	0.0716634	0.04742	0.0341344	-0.0109086	0.0137506	-0.0700917	0.00233412	0.0724738	-0.0162289	0.0247142	-0.0887027	-1.06341
Q8K310	Matr3	0.0258536	0.0676494	0.0184598	0.0315967	-0.0117412	-0.00739336	0.00422525	-0.0313525	0.0358899	-0.0115654	0.0142302	-0.0474553	-1.03344
B2RXS4	Plxnb2	0.0517116	0.0138068	-0.0303283	0.0335879	-0.0706439	-0.0395837	-0.0780444	-0.00203848	0.0171945	-0.0475776	0.0395397	-0.0647721	-1.04592
Q7TQ95	Lnpk	0.00840521	-0.0359082	-0.0512156	-0.00558138	0.0178246	0.081346	0.0540605	0.0331407	-0.021075	0.046593	0.0129754	0.067668	1.04802
Q99M04	Lias	0.100207	0.0906892	0.119997	0.119483	0.153802	0.155709	0.139881	0.163372	0.107594	0.153191	0.00300196	0.0455971	1.03211
O88291	Znf326	-0.0991139	-0.100537	-0.0819888	-0.0392766	0.0115476	0.0403571	9.58443e-05	-0.0173316	-0.080229	0.00866723	0.00340392	0.0888963	1.06356
Q63850	Nup62	0.225288	0.295097	0.275982	0.12285	0.086596	0.0410075	0.0981164	0.0551553	0.229804	0.0702188	0.0201066	-0.159585	-1.11697
Q62219	Tgfb1i1	0.232104	0.427042	0.134206	0.337914	0.0945239	0.172547	-0.0558476	0.0687633	0.282817	0.0699966	0.0392689	-0.21282	-1.15895
Q8QZT1	Acat1	0.0171323	1.38283e-05	-0.0115972	0.0361123	-0.0120625	-0.0407596	-0.0241399	-0.0172582	0.0104153	-0.023555	0.038725	-0.0339704	-1.02383
Q9JIF7	Copb1	0.101017	0.0591187	0.0486197	0.0551057	0.0360522	0.0310273	-0.024178	-0.000542164	0.0659654	0.0105898	0.0249343	-0.0553756	-1.03913
P25976	Ubtf	0.0415759	0.0355372	0.167132	0.0727458	0.0436368	-0.0184102	-0.0762992	-0.0473647	0.0792477	-0.0246093	0.0411099	-0.103857	-1.07464
Q9CPT5	Nop16	-0.00625849	0.0677352	-0.0725017	-0.0217175	-0.118391	-0.0530496	-0.173088	-0.0835471	-0.00818563	-0.107019	0.0441033	-0.0988331	-1.07091
Q8BJD1	Itih5	0.139793	0.0920787	0.0869737	0.0337119	-0.0472083	0.0337882	-0.113624	-0.137386	0.0881393	-0.0661075	0.0188917	-0.154247	-1.11284
Q80XN0	Bdh1	0.0425572	0.0640798	0.009233	-0.0160365	-0.14688	-0.0711741	-0.0399175	-0.0643029	0.0249584	-0.0805686	0.0123501	-0.105527	-1.07589
Q6PD28	Ppp2r5b	-0.0354381	-0.162862	0.0123515	-0.20565	0.177204	0.0661035	0.076551	0.152048	-0.0978997	0.117976	0.0164642	0.215876	1.16141
Q62059	Vcan	0.0760522	0.0613484	0.0751052	0.0152402	-0.0745759	-0.134113	0.00984335	-0.0517125	0.0569365	-0.0626395	0.0195869	-0.119576	-1.08642
Q8BTM8	Flna	0.300346	0.24455	-0.0491691	0.0277705	-0.285587	0.0551887	-0.263879	-0.174928	0.130874	-0.167301	0.0407551	-0.298176	-1.22959
Q64444	Ca4	-0.291576	-0.18506	-0.211192	-0.0903583	0.214113	0.218487	0.216188	0.192102	-0.194546	0.210222	0.00197229	0.404769	1.32388
Q8R239	Tmem268	-0.0640225	-0.00760317	-0.0509562	-0.0310864	0.0417867	-0.0049901	0.0334039	-0.014154	-0.0384171	0.0140116	0.0304048	0.0524287	1.03701
P06151	Ldha	0.101346	0.142443	0.19923	0.148539	0.0934443	0.051722	0.080976	-0.00121737	0.147889	0.0562313	0.019836	-0.0916581	-1.06559
Q9WVM1	Racgap1	-0.338689	-0.22673	-0.236876	-0.0938087	0.0762305	-0.0157428	-0.176442	-0.0466294	-0.224026	-0.0406458	0.0447263	0.18338	1.13554
P28654	Dcn	-0.123709	-0.0182099	-0.040134	0.0278583	0.0766072	0.0401797	0.0410352	0.0876184	-0.0385487	0.0613601	0.0442149	0.0999088	1.07171
Q9CXY6	Ilf2	0.0107388	-0.0246463	-0.00781488	-0.0423198	0.0664458	0.0663514	0.0606284	-0.0102105	-0.0160105	0.0458038	0.0374456	0.0618143	1.04378
Q9ES00	Ube4b	-0.0371299	-0.0577693	-0.0352407	-0.0296264	-0.0174317	0.00760508	-0.0111108	-0.00148439	-0.0399415	-0.00560546	0.00608495	0.0343361	1.02409
P31938	Map2k1	0.155893	0.0227828	0.0881391	0.0548129	-0.0889373	-0.107319	-0.0413165	-0.0920367	0.0804069	-0.0824025	0.00528935	-0.162809	-1.11946
Q61609	Slc20a1	0.179944	0.0863843	0.0611758	0.17788	-0.0394177	0.0363851	-0.0202298	-0.149758	0.126346	-0.0432551	0.0154475	-0.169601	-1.12475
P97819	Pla2g6	-0.0786128	-0.0473647	-0.0886598	-0.0596957	-0.012116	0.0195661	-0.0438104	-0.00511217	-0.0685833	-0.0103681	0.0130396	0.0582151	1.04118
B9EKR1	Ptprz1	0.0753303	-0.00371218	0.0862947	0.0417972	-0.0265155	-0.120104	-0.00637579	-0.00715589	0.0499275	-0.0400379	0.0404183	-0.0899653	-1.06434
Q8BW00	Ptrh1	-0.0565782	-0.00203752	-0.0432467	-0.00602579	0.037539	0.0643878	0.000992298	0.0431447	-0.0269721	0.036516	0.0152565	0.063488	1.04499
Q9DBR3	Armc8	-0.0506835	-0.0239406	-0.0231805	-0.0182681	0.00619459	0.00973558	0.00981283	0.0423598	-0.0290182	0.0170257	0.00660458	0.0460439	1.03243
Q2PFD7	Psd3	-0.0436378	0.000418186	-0.0186791	0.0402741	0.0710788	0.0229535	0.0648341	0.061378	-0.00540614	0.0550611	0.0335058	0.0604672	1.0428
Q9R069	Bcam	0.202417	0.206979	0.0650659	0.079843	-0.191507	-0.0202012	-0.21842	-0.0618587	0.138576	-0.122997	0.00611721	-0.261573	-1.19878
Q9EPE9	Atp13a1	0.0274348	0.0206866	0.0457788	0.0588832	-0.0190425	-0.0479627	-0.0039897	-0.0437465	0.0381958	-0.0286853	0.00287369	-0.0668812	-1.04745
Q8VDM6	Hnrnpul1	0.108218	0.0535703	0.0466418	0.0475907	-0.0390477	-0.0225348	0.00148153	0.0183215	0.0640051	-0.0104449	0.00920175	-0.07445	-1.05296
Q6PFR5	Tra2a	-0.0733609	-0.139584	-0.138376	-0.145039	-0.032331	-0.0219941	-0.0510116	-0.0362391	-0.12409	-0.035394	0.00936114	0.088696	1.06341
P50136	Bckdha	0.00916147	0.0615678	-0.0288033	-0.0163684	0.0224509	0.0881143	0.0809798	0.105388	0.00638938	0.0742333	0.0457327	0.0678439	1.04815
Q3UHQ6	Dop1b	-0.0652146	-0.0936208	-0.0381522	-0.0393929	0.0207047	0.012958	-0.0400176	-0.00973272	-0.0590951	-0.00402188	0.0268659	0.0550733	1.03891
Q6PIE5	Atp1a2	0.0989871	0.158908	0.0856843	0.0359187	0.0157857	-0.0112367	0.0278974	-0.0672832	0.0948746	-0.00870919	0.0208927	-0.103584	-1.07444
Q8C437	Pex5l	0.00339937	0.0429177	0.0302539	0.00773096	-0.0207314	-0.0392337	-0.0202584	-0.0101953	0.0210755	-0.0226047	0.0106337	-0.0436802	-1.03074
Q9JJF0	Nap1l5	-0.133857	-0.0278792	-0.102582	-0.0730243	0.00516653	0.0408216	0.0217185	0.141239	-0.0843356	0.0522363	0.0131568	0.136572	1.09929
Q9DC23	Dnajc10	-0.0642419	0.0375552	-0.0480189	-0.00276804	0.0161576	0.14561	0.0446401	0.0843625	-0.0193684	0.0726926	0.0456649	0.092061	1.06589
Q7TSV4	Pgm2	0.104125	-0.000485897	0.0625644	0.057837	-0.141932	-0.133596	-0.0501485	0.0228801	0.05601	-0.0756991	0.033948	-0.131709	-1.09559
O54983	Crym	-0.027719	0.00361299	-0.0270123	-0.00443983	0.136165	0.114712	0.0697207	0.0351501	-0.0138896	0.088937	0.0148983	0.102827	1.07388
Q9QUN9	Dkk3	-0.217587	-0.103579	-0.187204	-0.0921903	-0.0193954	0.0327373	0.0591893	-0.0298457	-0.15014	0.0106714	0.00677473	0.160811	1.11792
Q99KI0	Aco2	0.097755	0.0468974	0.085135	0.0537581	0.0138326	0.0066371	0.0361238	-0.0311522	0.0708864	0.00636029	0.0136432	-0.0645261	-1.04574
Q9Z140	Cpne6	-0.0548053	-0.0320315	-0.0581899	0.0307488	0.091928	0.0861058	0.169616	0.0200973	-0.0285695	0.0919368	0.0206939	0.120506	1.08712
Q9D1P0	Mrpl13	0.0727906	0.0824723	0.116764	0.079638	-0.0268884	-0.00695562	-0.020741	0.0468535	0.0879161	-0.00193286	0.00622403	-0.089849	-1.06426
P42567	Eps15	0.0731435	0.0470319	-0.00148058	0.0722547	-0.132273	-0.0475459	-0.0673509	-0.0306783	0.0477374	-0.0694621	0.00681232	-0.117199	-1.08463
Q8R5H6	Wasf1	-0.0813251	-0.0741954	-0.0379949	0.0128407	0.019506	0.0856309	0.122234	0.00472975	-0.0451686	0.0580251	0.0277909	0.103194	1.07415
P35585	Ap1m1	-0.0440621	-0.0269818	-0.115364	-0.0518365	0.102967	0.0179324	0.0260148	0.0264344	-0.059561	0.0433371	0.0100639	0.102898	1.07393
P28311	Defa4	0.639312	0.418584	-0.0591788	-0.049294	-0.46664	-0.368636	-0.0523868	-0.348644	0.237356	-0.309077	0.0434722	-0.546432	-1.46047
Q3U2P1	Sec24a	-0.350688	-0.301227	-0.246062	-0.110277	-0.0294595	0.0244374	0.00954008	-0.0251775	-0.252064	-0.00516486	0.0146279	0.246899	1.18665
P09055	Itgb1	0.138845	0.127431	0.0855012	0.0280299	-0.0554404	-0.00390863	-0.0163455	0.038321	0.0949519	-0.00934339	0.0181216	-0.104295	-1.07497
Q91WA3	Hdac11	-0.208457	-0.225417	-0.192161	-0.130129	-0.103508	-0.0358758	0.00720072	-0.0237823	-0.189041	-0.0389912	0.00310523	0.15005	1.10961
Q8R3F5	Mcat	-0.0202785	0.00883341	-0.0382867	0.00768137	0.0929275	0.059422	0.0357699	0.0190234	-0.0105126	0.0517857	0.0223129	0.0622983	1.04413
Q61037	Tsc2	-0.0438237	-0.068068	-0.0470119	0.0171485	0.0190625	0.0242877	0.0195336	0.0730977	-0.0354388	0.0339954	0.0246065	0.0694342	1.04931
Q61595	Ktn1	-0.00105619	0.0936685	-0.0364327	-0.081203	-0.0609479	-0.111215	-0.16033	-0.147866	-0.00625587	-0.12009	0.0474063	-0.113834	-1.0821
Q99KQ4	Nampt	0.10593	0.078012	0.0957913	0.0762897	0.0482163	0.0380683	0.0722833	0.0465894	0.0890057	0.0512893	0.0103712	-0.0377164	-1.02649
P70441	Slc9a3r1	0.0191875	-0.0160623	0.0533071	0.00221777	-0.0602832	-0.090117	-0.0717139	-0.15909	0.0146625	-0.0953009	0.00823378	-0.109963	-1.0792
Q9ER88	Dap3	0.0955491	0.132411	0.156801	0.0125756	0.059093	-0.00872374	-0.0858769	0.00395536	0.099334	-0.00788808	0.0486993	-0.107222	-1.07715
P09602	Hmgn2	-0.164794	-0.141002	-0.106343	-0.0972209	0.00402403	0.0180726	-0.0243974	-0.0689511	-0.12734	-0.017813	0.0049073	0.109527	1.07887
Q9JM62	Reep6	-0.175614	-0.171744	-0.0700126	-0.088572	0.0649228	0.100196	0.0246663	0.000748158	-0.126486	0.0476334	0.00296605	0.174119	1.12828
Q64442	Sord	-0.0816779	-0.213628	-0.111174	-0.0549312	0.104642	0.031899	-0.0299821	-0.00497675	-0.115353	0.0253956	0.0219528	0.140749	1.10248
Q9DCZ4	Apoo	0.098824	0.130045	0.0874743	0.0708566	0.0439029	-0.0153747	0.0679564	0.0557952	0.0968001	0.03807	0.0440378	-0.0587301	-1.04155
Q9ER72	Cars1	-0.05866	0.00673723	-0.0900159	-0.0490928	0.0300441	0.0902677	0.0134768	-0.00936747	-0.0477579	0.0311053	0.0362391	0.0788631	1.05619
Q7TSF4	Lrrc75a	-0.0849614	-0.0333085	-0.0875621	-0.0695291	0.0348153	0.0961318	0.00673914	0.117196	-0.0688403	0.0637205	0.00813432	0.132561	1.09624
Q9WV34	Mpp2	0.0723748	0.13522	0.0416675	0.0360932	-0.0630136	0.0165944	-0.0199552	0.0355201	0.0713389	-0.00771356	0.0457819	-0.0790524	-1.05632
P11214	Plat	-0.0876336	-0.127406	-0.0905871	-0.154421	0.0519986	-0.0615506	-0.0128436	0.00111055	-0.115012	-0.00532126	0.0104214	0.109691	1.079
P14733	Lmnb1	0.0726714	0.0579505	0.0860028	0.00416708	-0.0522285	-0.0157208	-0.0663829	0.00468683	0.055198	-0.0324113	0.0114027	-0.0876093	-1.06261
Q8JZN5	Acad9	0.0413909	0.0109134	-0.0408397	0.0841842	-0.0673461	-0.0800099	-0.0849338	-0.0652785	0.0239122	-0.0743921	0.0312492	-0.0983043	-1.07051
Q9D428	GOLGA7B	-0.184996	-0.233336	-0.159845	-0.178402	-0.0553794	0.00922728	-0.0815864	0.0439572	-0.189145	-0.0209453	0.00460016	0.1682	1.12366
P13020	Gsn	0.190403	-0.0509391	0.126926	0.0191426	-0.239399	-0.196102	-0.118687	-0.0231481	0.0713832	-0.144334	0.0244525	-0.215717	-1.16128
Q8BMF3	Me3	0.0660844	0.0445638	-0.0267072	0.0310254	-0.0610795	-0.104499	0.00504065	-0.056561	0.0287416	-0.0542748	0.0331792	-0.0830164	-1.05923
P05532	Kit	-0.210749	-0.177014	-0.225948	-0.0741735	0.0822568	0.0387588	-0.0299506	-0.0211177	-0.171971	0.0174868	0.00536035	0.189458	1.14034
Q61768	Kif5b	0.173793	0.0306678	0.172642	0.0797	0.033711	-0.0300107	-0.0409312	-0.0357261	0.114201	-0.0182393	0.0250461	-0.13244	-1.09615
Q8BWZ3	Naa25	0.0144897	0.0376143	-0.0232158	0.0386119	-0.00230551	-0.0362153	-0.0425525	-0.031095	0.016875	-0.0280421	0.0459524	-0.0449171	-1.03162
Q9ESN9	Mapk8ip3	-0.0588861	0.0240455	-0.0517592	-0.0712056	0.0536771	0.0471663	0.0457673	-0.0148253	-0.0394514	0.0329463	0.038681	0.0723977	1.05146
Q8C817	Tmem200a	-0.0273366	-0.0777516	-0.0179801	0.0169291	0.0464559	0.0810657	0.0669236	0.0512853	-0.0265348	0.0614326	0.0143755	0.0879674	1.06287
P29387	Gnb4	0.154442	0.105309	0.11808	0.238375	-0.0427537	0.0452771	-0.0186276	0.114809	0.154052	0.0246761	0.0323457	-0.129375	-1.09382
Q9WVJ5	Crybb1	0.0190187	-0.0543571	0.00117445	-0.0591407	0.0701385	0.0645776	0.100376	0.0380988	-0.0233262	0.0682976	0.0106864	0.0916238	1.06557
Q5DU41	Lrrc8b	-0.169884	-0.0525956	-0.178169	-0.0951085	-0.100221	0.0389304	0.0155263	0.0350976	-0.123939	-0.00266671	0.0352165	0.121273	1.08769
Q99PL5	Rrbp1	0.0799861	-0.0205579	0.0414376	0.0241599	-0.11763	-0.0434365	-0.133045	-0.0239463	0.0312564	-0.0795143	0.0190086	-0.110771	-1.0798
Q03734	Serpina3m	-0.247226	-0.352537	-0.188235	-0.256055	-0.20258	0.00634241	-0.161574	-0.0862813	-0.261013	-0.111023	0.042537	0.14999	1.10956
P68404	Prkcb	-0.111061	-0.0134959	0.00257444	-0.0791278	0.021421	0.0408826	0.127285	0.0922561	-0.0502775	0.070461	0.0158342	0.120739	1.08729
Q3UMU9	Hdgfl2	-0.0279775	-0.00209856	0.00551653	0.00232077	-0.0743709	-0.0202184	-0.0696864	-0.0912185	-0.00555968	-0.0638735	0.0230423	-0.0583138	-1.04125
Q8BLV3	Slc9a7	0.0819802	0.138728	0.116022	0.14354	-0.0399365	0.0312619	-0.00593233	-0.0512013	0.120067	-0.0164521	0.00140591	-0.136519	-1.09925
Q80ZI6	Lrsam1	-0.0571074	-0.0705314	-0.0509229	-0.0577235	-0.0227933	0.00363016	0.00606489	-0.0211511	-0.0590713	-0.00856233	0.00301018	0.050509	1.03563
Q02053	Uba1	0.00657225	0.0390162	-0.0299067	-0.100846	0.0940537	0.0522208	0.113802	0.0964913	-0.021291	0.0891421	0.0269585	0.110433	1.07955
Q80XI3	Eif4g3	0.0462823	0.00453615	0.0253291	0.039927	-0.0533051	-0.0303969	-0.0125031	0.00815916	0.0290186	-0.0220115	0.0218811	-0.0510302	-1.036
Q8BHR8	-	-0.122754	-0.145022	-0.0914683	-0.096951	0.0236459	-0.0575128	-0.0078845	-0.00916052	-0.114049	-0.012728	0.00352081	0.101321	1.07276
Q9QUG9	Rasgrp2	0.0286641	0.0263848	0.00079298	0.0225587	-0.126231	-0.083694	-0.194005	-0.0236478	0.0196002	-0.106894	0.0365681	-0.126494	-1.09164
P56695	Wfs1	0.2421	0.045342	0.187227	0.0942311	-0.35744	-0.206047	-0.165501	0.0199294	0.142225	-0.177264	0.0173102	-0.319489	-1.24789
O35066	Kif3c	0.243523	0.123227	0.173492	0.141766	0.140182	0.00549555	0.0528064	-0.0497766	0.170502	0.0371768	0.0378852	-0.133325	-1.09682
A2AP18	Plch2	-0.0971389	-0.043838	-0.103116	-0.0385718	0.0631747	-0.0314116	0.0758624	0.0262828	-0.0706661	0.0334771	0.0146668	0.104143	1.07486
Q6PDC0	Rundc3b	-0.117512	-0.0345464	-0.0788531	-0.0353131	0.0591645	0.0167117	-0.00644064	0.0103421	-0.0665562	0.0199444	0.0143468	0.0865006	1.06179
P60824	Cirbp	0.188363	0.117846	0.0676227	0.117981	-0.0987306	-0.103773	0.0709167	0.0384517	0.122953	-0.0232837	0.0403303	-0.146237	-1.10668
Q99PG2	Ogfr	0.0696807	0.0210853	0.0571294	-0.00913477	-0.0474582	-0.0675569	0.0231366	-0.0825171	0.0346901	-0.0435989	0.0399911	-0.078289	-1.05577
Q9EQK5	Mvp	0.102894	0.0858846	0.0791354	0.0629983	-0.110499	-0.0321174	-0.0960126	-0.0446019	0.0827281	-0.0708077	0.00167368	-0.153536	-1.11229
Q9Z2E9	Bscl2	-0.0347505	-0.0477109	-0.112438	-0.0388856	0.0652127	0.0633998	-0.0178847	0.0479665	-0.0584462	0.0396736	0.0105356	0.0981197	1.07038
Q80T23	Sytl5	-0.132511	-0.12317	-0.193888	-0.0487189	0.011518	0.0709996	-0.0859513	0.075069	-0.124572	0.0179088	0.0263904	0.142481	1.1038
Q8R570	Snap47	0.00729799	-0.0537944	-0.0404973	-0.0604281	-0.00469255	0.0127034	0.0309863	0.0103469	-0.0368555	0.012336	0.040291	0.0491915	1.03468
Q8BH69	Sephs1	-0.108531	-0.0810962	-0.0203652	-0.227879	0.124336	0.107546	-0.0834517	0.0650201	-0.109468	0.0533626	0.0447652	0.162831	1.11948
Q91VM3	Wdr45	-0.0369887	0.000645161	-0.0602422	0.0599065	0.0643058	0.0505338	0.179246	0.0637507	-0.00916982	0.0894592	0.0491518	0.098629	1.07076
Q9D892	Itpa	0.048368	0.0829921	-0.00215483	0.050447	-0.0188823	-0.0274777	-0.0107226	0.0128274	0.0449131	-0.0110638	0.0414888	-0.0559769	-1.03956
Q8BPM0	Daam1	-0.0460458	0.0353637	-0.0380301	-0.00605822	0.0626206	0.118886	0.0520883	0.0572648	-0.0136926	0.072715	0.0122762	0.0864077	1.06172
Q61738	Itga7	-0.382196	-0.267398	-0.342946	-0.352239	-0.174534	-0.0944667	-0.191451	-0.0949998	-0.336195	-0.138863	0.00143805	0.197332	1.14658
Q61103	Dpf2	-0.157988	-0.233927	-0.14491	-0.144011	-0.00623655	0.0904422	-0.0963664	0.0430322	-0.170209	0.00771785	0.0130809	0.177927	1.13126
Q9QXW2	Fbxw5	-0.129152	-0.118968	-0.0810609	-0.0640197	-0.044024	0.012259	-0.0103974	0.0673079	-0.0983002	0.00628638	0.0126362	0.104587	1.07519
P97492	Rgs14	-0.0871024	-0.0881705	0.0218692	-0.0306258	0.0657763	0.0458188	0.084024	0.142337	-0.0460074	0.0844891	0.00893727	0.130497	1.09467
A2AF47	Dock11	-0.0621419	-0.0239835	-0.0279288	0.00421476	0.0368524	0.0782752	0.00895739	0.0685582	-0.0274599	0.0481608	0.0113774	0.0756207	1.05381
Q91YE3	Egln1	0.0138497	-0.0291476	0.0322585	0.0579343	-0.0639005	-0.0215907	-0.0344949	-0.0679021	0.0187237	-0.046972	0.0284862	-0.0656958	-1.04659
Q7TQF2	Fbxo10	-0.124437	0.054419	-0.058537	-0.0323844	0.186445	0.0507512	0.0477214	0.0627265	-0.0402348	0.086911	0.0437766	0.127146	1.09213
Q61206	Pafah1b2	-0.236528	-0.19845	-0.179659	-0.338266	0.0601497	-0.0374694	-0.105608	-0.00951624	-0.238226	-0.0231111	0.00475828	0.215115	1.1608
Q9R0A1	Clcn2	-0.0513806	-0.0257421	-0.0324225	-0.0693498	0.0262227	-0.0174508	0.00351191	0.0362554	-0.0447237	0.0121348	0.0112773	0.0568585	1.0402
Q9DBS1	Tmem43	0.130406	0.16564	0.0604796	0.0904012	-0.00528193	0.00532007	-0.0503983	0.0669265	0.111732	0.00414157	0.0180534	-0.10759	-1.07743
P00493	Hprt1	0.11935	0.10025	0.0628915	0.0622764	0.0163198	0.0275836	-0.0150676	-0.0493274	0.0861919	-0.0051229	0.00699378	-0.0913148	-1.06534
Q8R502	Lrrc8c	-0.0470099	-0.0227275	-0.015183	-0.0346293	0.0437999	0.051291	0.119678	0.0181022	-0.0298874	0.0582178	0.0217852	0.0881052	1.06297
P70232	Chl1	-0.0327144	0.0165029	-0.0222878	0.000347614	0.101337	0.0570798	0.062696	0.0721717	-0.00953794	0.0733211	0.00146271	0.082859	1.05911
Q8BPB0	Mob1b	-0.317511	-0.216626	-0.28017	-0.27085	-0.169319	0.193422	0.00679827	0.0141683	-0.271289	0.0112674	0.0272753	0.282557	1.21635
Q8C1Z7	Bbs4	-0.0448546	-0.0825095	-0.118437	-0.109504	-0.01858	0.000980854	0.0372634	-0.059113	-0.0888264	-0.00986218	0.0239907	0.0789642	1.05626
Q8K0F1	Tbc1d23	-0.115082	-0.081944	-0.060205	-0.0105672	0.0341039	0.0115867	0.0254025	0.121718	-0.0669496	0.0482028	0.0136896	0.115152	1.08309
Q9WVJ2	Psmd13	0.1762	0.128826	0.100901	0.0661654	0.0661855	-0.0229859	0.00020647	0.00486231	0.118023	0.0120671	0.013229	-0.105956	-1.07621
Q922P8	Tmem132a	0.0631175	0.0321212	0.0549397	0.0990119	-0.0124602	-0.0129991	-0.0547824	0.0133214	0.0622976	-0.0167301	0.00716577	-0.0790277	-1.05631
Q99LB2	Dhrs4	-0.112947	-0.0357585	-0.0893159	-0.0731559	0.118171	0.105952	0.113088	0.0731864	-0.0777943	0.102599	0.000218922	0.180394	1.13319
Q9JLB9	Nectin3	-0.0924315	-0.123189	-0.0901837	-0.0780368	0.0460315	-0.00916624	0.0383544	-0.00325441	-0.0959604	0.0179913	0.000913803	0.113952	1.08219
Q8CGZ0	Cherp	4.33922e-05	0.110879	0.1057	0.0897517	-0.0160747	-0.00139284	0.0144734	-0.0111175	0.0765936	-0.00352788	0.0494096	-0.0801215	-1.05711
P19783	Cox4i1	-0.0294156	-0.0147347	-0.0161376	-0.0251679	0.0279241	0.0338397	0.0186105	0.0144467	-0.021364	0.0237052	0.000257488	0.0450692	1.03173
Q6Y685	Tacc1	0.0672088	0.053823	0.0791783	0.0217338	-0.0135684	0.0269904	0.00053072	0.00501299	0.055486	0.00474143	0.0178803	-0.0507445	-1.0358
O88322	Nid2	0.410149	0.0439134	0.062223	0.0493054	-0.204279	-0.0638328	-0.11925	-0.274653	0.141398	-0.165504	0.0329555	-0.306901	-1.23705
P12960	Cntn1	0.0340858	0.0730472	0.0178609	0.0723548	0.00440836	-0.0415215	0.0117002	0.0199304	0.0493371	-0.00137067	0.0409926	-0.0507078	-1.03577
Q8VEK3	Hnrnpu	0.0433974	0.134763	0.0928922	0.130994	0.00623369	0.0439353	0.058497	-0.0317073	0.100512	0.0192397	0.0325504	-0.0812721	-1.05795
Q71LX4	Tln2	-0.042851	-0.0162206	-0.0272613	-0.0171533	0.0686154	0.0417361	0.0413747	0.0370374	-0.0258715	0.0471909	0.000284501	0.0730624	1.05195
O08688	Capn5	-0.0695643	-0.0250201	-0.0633683	0.0158124	0.0459075	0.0266023	0.0415721	0.0470309	-0.0355351	0.0402782	0.0278105	0.0758133	1.05396
P20918	Plg	-0.252146	-0.173523	-0.170179	-0.260945	-0.100767	0.0116515	-0.0779605	0.0226979	-0.214198	-0.0360944	0.00474017	0.178104	1.1314
Q8BFT9	Svop	-0.0723462	-0.036757	-0.072824	0.00626135	0.036612	0.0530162	-0.00833273	0.019074	-0.0439165	0.0250924	0.0269653	0.0690088	1.049
Q8R4G0	Ntng1	0.0840878	0.0561814	0.0341277	0.106312	-0.0547662	-0.022819	0.00550413	-0.0348744	0.0701773	-0.0267389	0.00343276	-0.0969162	-1.06948
A0A0M3U1B0	Sycp2l	-0.34269	-0.435736	-0.210399	-0.255726	-0.184394	0.020679	-0.003654	0.0128751	-0.311138	-0.0386236	0.00792487	0.272514	1.20791
Q8K2Y9	Ccm2	-0.0341449	-0.0732093	-0.0394521	-0.0143104	0.0249553	0.0127645	0.0582442	-0.0248895	-0.0402792	0.0177686	0.0367999	0.0580478	1.04106
Q8C436	Vcpkmt	-0.231847	-0.0790267	-0.0140214	-0.113885	0.0193152	0.0200887	0.00129843	0.0969119	-0.109695	0.0344036	0.0428497	0.144099	1.10504
Q9Z0S1	Bpnt1	-0.114417	-0.14816	0.0501561	-0.0490727	0.0541673	0.130643	0.00539827	0.111611	-0.0653732	0.075455	0.0413027	0.140828	1.10254
Q3V384	Afg1l	-0.0523162	-0.133834	-0.079062	0.0308518	0.145826	0.0942178	-0.0324998	0.0641265	-0.0585902	0.0679176	0.0474812	0.126508	1.09165
Q8BXR9	Osbpl6	-0.065414	0.015944	0.0130801	-0.0158038	0.0803752	0.0531507	0.0886035	0.01123	-0.0130484	0.0583398	0.0322636	0.0713882	1.05073
P61087	Ube2k	0.0446134	-0.0249801	0.00254965	0.0223222	0.0723262	0.0734391	0.0909877	0.0821414	0.0111263	0.0797236	0.0150065	0.0685973	1.0487
P61255	Rpl26	0.170694	0.0811896	0.243468	0.254619	0.120451	0.0429664	0.0289483	0.0364575	0.187493	0.0572059	0.0386685	-0.130287	-1.09451
Q8BRN9	Cc2d1b	0.0315375	0.0240149	0.0650468	-0.0117631	-0.0722136	-0.0152001	-0.0191607	-0.00698423	0.027209	-0.0283897	0.0424894	-0.0555987	-1.03929
Q69ZS6	Sv2c	0.0574222	0.0534034	0.155493	-0.0105233	-0.0663333	-0.0946889	-0.100048	-0.12117	0.0639489	-0.0955598	0.0141332	-0.159509	-1.11691
Q7TNM2	Trim46	-0.116331	-0.0464149	-0.0456529	0.013823	0.0514064	0.0780644	0.0652423	-0.0191236	-0.0486438	0.0438974	0.037247	0.0925412	1.06625
Q60598	Cttn	0.100476	0.117161	0.0943923	0.0872827	0.0326247	0.0435319	0.0878997	0.00565481	0.099828	0.0424278	0.0371052	-0.0574002	-1.04059
Q8C1Y8	Ccz1	0.0953717	0.0417619	0.0500197	0.0980935	0.0466571	0.0258641	-0.036118	-0.0270867	0.0713117	0.00232911	0.0358438	-0.0689826	-1.04898
Q80UX8	Abhd13	0.131561	0.133379	0.105965	0.154918	0.0342336	0.0997443	0.015799	-0.0161281	0.131456	0.0334122	0.0207876	-0.0980434	-1.07032
Q60766	Irgm1	-0.00502634	-0.0870214	-0.0191379	-0.0549169	0.0656381	0.0171924	0.0264173	0.0641313	-0.0415256	0.0433447	0.0113284	0.0848703	1.06059
O88485	Dync1i1	-0.0444541	0.0129838	-0.0324559	0.0297322	0.0464568	0.0170598	0.106431	0.0912147	-0.0085485	0.0652907	0.0352911	0.0738392	1.05251
P24452	Capg	-0.0681005	-0.0716062	-0.128383	-0.168358	-0.012876	-0.0206361	0.0674577	-0.0296874	-0.109112	0.00106454	0.015567	0.110177	1.07936
A2ASS6	Ttn	-0.0537143	-0.0249896	-0.0339189	-0.0640101	0.0385242	0.0794663	0.0147357	0.017467	-0.0441582	0.0375483	0.00565918	0.0817065	1.05827
B1AY13	Usp24	-0.0595727	-0.0588765	-0.0565028	-0.00503016	0.0219712	0.0100036	-0.0152926	-0.0182242	-0.0449955	-0.000385523	0.0389381	0.04461	1.0314
Q8CAL5	Gpc5	0.0495629	0.0808015	-0.00462389	0.0360742	-0.062758	-0.0434089	-0.053885	-0.0438313	0.0404537	-0.0509708	0.0113203	-0.0914245	-1.06542
Q8BH82	Napepld	-0.130607	-0.104457	-0.0310082	-0.0859866	0.0577407	0.0741525	0.0983024	-0.0225167	-0.0880148	0.0519197	0.00652407	0.139935	1.10186
Q8R0Y8	Slc25a42	-0.0564942	-0.0886655	-0.0674052	-0.12366	0.0130219	-0.04106	-0.0469966	0.0156369	-0.0840561	-0.0148494	0.0221132	0.0692067	1.04914
Q80T79	Csmd3	-0.00827456	-0.0173917	-0.0482917	0.0241332	-0.0595794	-0.0768685	-0.0364738	-0.0735087	-0.0124562	-0.0616076	0.0377033	-0.0491514	-1.03466
Q8BTT6	Utp25	-0.26514	-0.273836	-0.135159	-0.147418	-0.0260224	0.0674481	-0.101725	0.0601554	-0.205388	-3.60012e-05	0.00946317	0.205352	1.15297
Q9CQJ8	Ndufb9	0.0292726	0.0418706	0.0088439	0.122479	-0.0430532	-0.0123286	-0.053288	-0.0105062	0.0506165	-0.029794	0.0403045	-0.0804105	-1.05732
Q7TPS5	C2cd5	0.00440836	-0.00380659	-0.036345	0.0255113	0.0237842	0.0359292	0.0407233	0.059833	-0.00255799	0.0400674	0.0365674	0.0426254	1.02999
Q5H8C4	Vps13a	-0.020659	-0.0267186	0.0263181	0.0282912	0.047852	0.0390506	0.0749974	0.063168	0.00180793	0.056267	0.0257073	0.0544591	1.03847
Q7TS48	Olfr180	0.0854487	0.039556	0.051167	0.0563445	-0.117647	-0.0303788	0.0319676	-0.0445266	0.0581291	-0.0401461	0.0437005	-0.0982752	-1.07049
Q8R420	Abca3	-0.0974298	-0.0584683	-0.0449748	-0.0674348	0.0132489	-0.0286412	0.00687456	-0.0442061	-0.0670769	-0.013181	0.0243293	0.053896	1.03806
Q99J39	Mlycd	0.0635505	0.0163074	-0.0549922	-0.0426431	0.0730786	0.114347	0.177659	0.0333085	-0.00444436	0.0995982	0.0458768	0.104043	1.07478
P01027	C3	1.28746e-05	-0.120598	-0.151945	-0.239127	0.469309	0.377853	0.20394	-0.0828242	-0.127914	0.242069	0.048231	0.369984	1.29234
Q8BKE6	Cyp20a1	-0.0584884	-0.0479579	-0.0695672	-0.0945125	0.0246692	0.0227971	0.014051	0.0299907	-0.0676315	0.022877	0.00149198	0.0905085	1.06475
Q8BYR5	Cadps2	-0.0400729	-0.0139441	-0.0663552	-0.0181842	0.0650344	0.0797505	0.0119834	0.0549254	-0.0346391	0.0529234	0.00389386	0.0875626	1.06257
A2AJT4	Pnisr	-0.182924	-0.151552	-0.0578237	-0.0656714	0.0368514	-0.0178542	-0.0235963	-0.049252	-0.114493	-0.0134628	0.0394283	0.10103	1.07254
Q91YK0	Lrrc49	-0.0469413	-0.10308	-0.133029	-0.110553	-0.0112462	-0.024013	0.0345702	-0.0554261	-0.0984008	-0.0140288	0.0179735	0.084372	1.06023
Q9R0N5	Syt5	0.057713	-0.0100207	0.00771666	0.108614	-0.0788445	-0.0515761	-0.0401959	-0.0713677	0.0410058	-0.0604961	0.0263696	-0.101502	-1.07289
Q9D0B0	Srsf9	0.0496125	0.0173955	0.0596747	-0.0203509	-0.139687	-0.141349	-0.0429215	-0.0486016	0.026583	-0.0931399	0.0137889	-0.119723	-1.08653
Q91VF2	Hnmt	0.0502753	0.0480552	0.0223718	0.0129504	-0.116424	-0.0215573	-0.0794158	-0.0239139	0.0334132	-0.0603278	0.0198124	-0.0937409	-1.06713
Q8C6G8	Wdr26	0.0687509	0.0211301	-0.000593662	-0.000174999	-0.0937676	0.00327158	-0.040854	-0.0387788	0.0222781	-0.0425322	0.0466915	-0.0648103	-1.04595
Q6ZQ18	Efr3b	-0.130983	-0.0797877	-0.0261903	-0.0257049	0.00896025	0.0548463	0.109951	0.00813627	-0.0656664	0.0454733	0.0189591	0.11114	1.08008
Q5U4C1	Gprasp1	-0.0400596	-0.0136218	-0.101948	0.00261927	0.110889	0.0575776	-0.0125012	0.0334582	-0.0382526	0.0473559	0.0480407	0.0856085	1.06114
P46737	Brcc3	-0.00369883	-0.167189	-0.0271068	-0.0842385	0.0866475	0.00621557	0.0477128	0.0160336	-0.0705583	0.0391524	0.0489017	0.109711	1.07901
Q8VEE1	Lmcd1	-0.138034	-0.0694423	-0.0326753	-0.05269	0.0571837	0.0324388	-0.0500073	0.0829139	-0.0732105	0.0306323	0.0318749	0.103843	1.07463
Q8BVL9	Jakmip1	-0.0624261	-0.0232377	-0.0377669	-0.118708	-0.0211387	0.114421	0.00743151	0.0365186	-0.0605347	0.0343082	0.0423802	0.0948429	1.06795
Q9WU40	Lemd3	-0.0514607	-0.0281987	-0.0253558	-0.0100522	0.0246034	0.00360441	-0.0180907	0.0113626	-0.0287669	0.0053699	0.0329495	0.0341368	1.02394
Q8CFI0	Nedd4l	-0.103156	-0.0183167	-0.0179973	-0.0549016	0.0216641	0.0185599	0.10587	-0.0106807	-0.0485928	0.0338533	0.0445418	0.0824461	1.05881
P56546	Ctbp2	-0.0108829	0.0476918	0.0194049	0.0777688	-0.00447321	-0.03408	-0.0679212	-0.0369058	0.0334957	-0.035845	0.0275049	-0.0693407	-1.04924
Q9D819	Ppa1	0.0351071	-0.0257468	0.017364	-0.0526042	0.0719409	0.076756	0.140338	0.0906234	-0.00646996	0.0949147	0.0080447	0.101385	1.0728
Q8BLN6	Unc80	-0.0684323	-0.0928025	-0.0374846	-0.081923	0.0161614	-0.0130219	-0.0515647	-0.0178981	-0.0701606	-0.0165808	0.0271867	0.0535798	1.03784
Q922M3	Kctd10	0.0873628	-0.0506854	0.0650229	-0.029613	0.161287	0.0896707	0.079411	0.165191	0.0180218	0.12389	0.0475629	0.105868	1.07614
Q60770	Stxbp3	0.0712886	0.011642	0.0886445	0.0206084	-0.0797801	-0.0596852	-0.0433841	0.0162683	0.0480459	-0.0416453	0.0187251	-0.0896912	-1.06414
P56960	Exosc10	-0.0203414	-0.0619597	-0.0469289	-0.0286593	0.0682502	0.0918813	0.0232615	0.130525	-0.0394723	0.0784795	0.00828014	0.117952	1.08519
P17427	Ap2a2	-0.000361919	0.0880971	0.0163627	-0.00122595	0.12832	0.0918965	0.126535	0.0634818	0.025718	0.102558	0.0292219	0.0768404	1.05471
P22682	Cbl	0.0112929	0.00952673	-0.0159965	-0.0566354	0.0348496	0.0978389	0.0518403	0.061789	-0.012953	0.0615795	0.0119097	0.0745325	1.05302
Q9JL26	Fmnl1	-0.0595202	-0.0188384	-0.106532	-0.0669684	0.0573459	-0.0140014	0.0630183	0.0150676	-0.0629647	0.0303576	0.0107859	0.0933223	1.06682
P19253	Rpl13a	0.0774989	0.172315	0.0262322	0.202375	-0.167589	0.036056	-0.0156226	-0.0136237	0.119605	-0.0401947	0.0379787	-0.1598	-1.11713
Q3TY86	Aifm3	-0.0216889	-0.0365548	-0.0101371	-0.031096	0.071156	0.0518031	0.0605607	0.106425	-0.0248692	0.0724862	0.00136102	0.0973554	1.06981
Q91ZH7	Abhd3	0.0881429	0.00237322	0.0511813	-0.00338507	-0.103095	-0.0449786	-0.0530076	-0.120156	0.0345781	-0.0803092	0.00718673	-0.114887	-1.08289
A2A699	Fam171a2	-0.147145	-0.0600991	-0.069345	-0.0295148	-0.00813627	0.0789943	0.0766225	0.00423861	-0.0765259	0.0379298	0.0154466	0.114456	1.08257
Q8BH55	Thnsl1	-0.00507021	-0.00339556	-0.0512538	-0.0154004	-0.069572	-0.074862	-0.0736823	-0.0817142	-0.01878	-0.0749576	0.0127862	-0.0561776	-1.03971
Q9DBH0	Wwp2	0.0575738	0.0535207	-0.0576596	0.0297112	-0.0311952	-0.0984225	-0.0803323	-0.136708	0.0207865	-0.0866644	0.0222402	-0.107451	-1.07732
B9EJA2	Cttnbp2	-0.123521	-0.0397792	-0.0721936	-0.0534225	0.00415564	0.00800371	-0.0179238	-0.0106359	-0.0722291	-0.00410008	0.0282049	0.0681291	1.04836
Q9QYR9	Acot2	0.0269084	0.0185561	0.053206	0.121379	-0.185108	-0.141905	-0.287229	-0.133529	0.0550125	-0.186943	0.00200552	-0.241955	-1.18259
Q8VEE4	Rpa1	0.00607634	-0.0575471	-0.0320735	0.000333309	-0.0395465	-0.0918622	-0.102973	-0.10128	-0.0208027	-0.0839155	0.0242906	-0.0631127	-1.04472
P50586	Tub	-0.0051856	0.0564733	-0.00701571	0.027369	0.0953078	0.0843148	0.0338492	0.0787311	0.0179102	0.0730507	0.0349479	0.0551405	1.03896
Q8K394	Plcl2	-0.0154319	-0.00775671	-0.0666089	-0.0151591	0.0516677	-0.0148311	0.0795417	0.0286746	-0.0262392	0.0362632	0.0463402	0.0625024	1.04428
P84104	Srsf3	0.103657	0.0747972	0.0471759	0.0321298	0.0180869	0.0143666	-0.0117097	-0.0372701	0.06444	-0.00413156	0.0160373	-0.0685716	-1.04868
O70566	Diaph2	0.0162368	0.12095	0.0916238	0.105012	-0.0213141	0.0296721	-0.0214019	0.0472016	0.0834558	0.00853944	0.0449753	-0.0749164	-1.0533
O70318	Epb41l2	0.0817494	0.0553727	-0.00847673	0.0540795	-0.0652833	-0.0322661	-0.0426469	-0.0108056	0.0456812	-0.0377505	0.0139384	-0.0834317	-1.05954
Q8R4N0	Clybl	0.0764766	0.0226378	0.0128255	0.0491538	-0.042356	-0.113265	-0.0367122	-0.00234366	0.0402734	-0.0486691	0.0226669	-0.0889425	-1.06359
Q9Z1G4	Atp6v0a1	-0.0338063	0.058042	0.0459275	-0.00400591	0.0878224	0.119318	0.0775933	0.0520616	0.0165393	0.0841987	0.0446051	0.0676594	1.04802
P02469	Lamb1	0.393047	-0.0397782	0.237036	0.123889	-0.136085	0.0115619	-0.089479	-0.192958	0.178549	-0.10174	0.0464766	-0.280289	-1.21444
Q9Z1Q2	Abhd16a	0.106105	0.0832667	0.108746	0.105421	0.0586419	-0.00513125	0.0513654	0.0221276	0.100885	0.0317509	0.0120933	-0.0691338	-1.04909
Q8VDG5	Ppcs	0.140974	-0.0148568	0.0469842	0.0250907	-0.0325465	-0.0592351	-0.0924964	-0.0155368	0.0495479	-0.0499537	0.049172	-0.0995016	-1.0714
P97441	Slc30a3	0.142895	0.170214	0.113603	0.19974	-0.144793	-0.0677485	-0.0107675	-0.0958772	0.156613	-0.0797966	0.000755467	-0.23641	-1.17806
Q9D4C9	Clvs1	0.0277648	0.0392699	0.0023427	0.049377	0.132113	0.147331	0.0738606	0.0834794	0.0296886	0.109196	0.0133749	0.0795074	1.05666
Q62348	Tsn	0.153783	0.118799	0.0216527	0.0565562	-0.185527	-0.0785604	-0.0607409	0.0356736	0.0876977	-0.0722888	0.030532	-0.159986	-1.11728
Q8VCK3	Tubg2	0.0369382	-0.00452566	-0.0267262	0.0258183	-0.00134706	-0.0585303	-0.0875478	-0.0528893	0.00787616	-0.0500786	0.0473653	-0.0579548	-1.04099
Q3TES0	Iqsec3	-0.044663	0.00823164	-0.0336909	0.0161853	0.114861	0.0806651	0.0648236	0.0305123	-0.0134842	0.0727155	0.0101513	0.0861998	1.06157
Q5SSZ5	Tns3	0.026793	-0.000964642	0.0175357	0.0383744	-0.0234342	-0.088346	-0.0373139	-0.00854349	0.0204346	-0.0394094	0.032347	-0.059844	-1.04235
Q9DBX2	Pdcl	-0.0757508	-0.00445414	-0.0505939	-0.01512	0.0690846	0.0548263	0.0385575	-0.00620985	-0.0364797	0.0390646	0.0171348	0.0755444	1.05376
Q9JK45	Kcnq5	-0.00743246	-0.0100398	-0.00559855	-0.0346942	0.0203872	0.0680547	0.0271525	0.0171351	-0.0144413	0.0331824	0.0186308	0.0476236	1.03356
A2CG49	Kalrn	0.0470815	0.107789	0.109565	0.0744271	-0.00599718	-0.014461	0.0808635	-0.0324407	0.0847156	0.00699115	0.0465696	-0.0777245	-1.05535
Q5SYL3	Kiaa0100	0.0193896	-0.00176859	-0.0224738	-0.031178	0.0579648	0.0208297	0.0651689	0.0660729	-0.00900769	0.0525091	0.00757261	0.0615168	1.04356
Q6VNB8	Wdfy3	-0.0662198	-0.0296483	-0.064075	-0.0401273	0.0315804	0.0146327	0.0225549	0.0349011	-0.0500176	0.0259173	0.00108173	0.0759349	1.05404
Q3U487	Hectd3	-0.0369124	-0.00668096	-0.0547624	-0.0393996	0.0164332	0.0194211	0.0404143	-0.0136495	-0.0344388	0.0156548	0.0158685	0.0500937	1.03533
P14115	Rpl27a	-0.0966363	-0.0605283	-0.0427051	-0.0176225	0.0593209	0.0624042	0.0546422	0.0567307	-0.054373	0.0582745	0.00623579	0.112648	1.08121
Q61136	Prpf4b	-0.104305	-0.0404906	-0.0499501	-0.0957103	-0.0434785	0.0827813	0.08217	0.104616	-0.072614	0.0565221	0.0231559	0.129136	1.09364
Q9WTR6	Slc7a11	0.105558	-0.0662103	0.0925241	-0.0132165	-0.0990729	-0.327269	-0.174972	-0.0689406	0.0296638	-0.167564	0.0357461	-0.197227	-1.14649
Q80WJ7	Mtdh	0.0847535	-0.0154567	0.0356593	0.0481362	-0.0431294	0.00828409	-0.0629373	-0.0395074	0.0382731	-0.0343225	0.0330056	-0.0725956	-1.05161
O35375	Nrp2	-0.0643744	-0.0184245	-0.0807023	-0.00121641	0.0797648	0.055512	0.0356059	0.0287814	-0.0411794	0.049916	0.00906127	0.0910954	1.06518
Q71RI9	Kyat3	-0.0521674	0.0154195	0.0309958	-0.0122962	0.0796676	0.0790887	0.0965743	0.0398707	-0.00451207	0.0738003	0.0147876	0.0783124	1.05578
P49070	Camlg	-0.0762038	-0.083322	-0.0424294	0.006886	0.0416579	0.0154672	-0.00614977	0.086122	-0.0487673	0.0342743	0.0272446	0.0830417	1.05925
Q6NXJ0	Wwc2	0.0355544	0.0822864	0.0405641	0.0714908	-0.0151172	-0.00952768	0.00664186	0.00447512	0.0574739	-0.00338197	0.00743723	-0.0608559	-1.04308
Q8BX17	Gemin5	-0.112468	-0.0336432	-0.0694489	-0.0420451	0.0045619	-0.0063777	-0.0476098	0.0327888	-0.0644014	-0.00415921	0.0483612	0.0602422	1.04264
Q9JIY5	Htra2	0.0173802	0.0415635	0.000508785	-0.0213637	0.076467	0.0369439	0.078567	0.0354075	0.0095222	0.0568464	0.038606	0.0473242	1.03335
Q925N0	Sfxn5	0.127185	0.129228	0.101006	0.0872874	0.0371118	-0.0860829	0.0225816	-0.0274291	0.111177	-0.0134547	0.0153357	-0.124631	-1.09023
O70250	Pgam2	-0.127885	-0.31711	-0.186131	-0.25501	0.0678344	-0.0862727	0.00519133	0.0368991	-0.221534	0.00591302	0.00561228	0.227447	1.17076
O54824	Il16	-0.106525	-0.0802321	-0.0241513	-0.0288405	0.0491767	0.0680966	0.011663	0.0815787	-0.0599372	0.0526288	0.0050183	0.112566	1.08115
Q9DB73	Cyb5r1	-0.0850253	-0.00653982	-0.0335507	-0.113733	0.145555	0.166396	0.0182834	-0.0179753	-0.0597122	0.0780647	0.049308	0.137777	1.10021
Q9CRA7	Dmac2l	0.208585	0.17258	0.0585828	0.203937	0.0756364	0.0978084	-0.0781322	-0.0494399	0.160921	0.0114682	0.0396542	-0.149453	-1.10915
O54724	Cavin1	0.12632	0.1246	0.0873046	0.0671639	-0.302733	0.0130258	-0.157671	-0.0771451	0.101347	-0.131131	0.0372889	-0.232478	-1.17485
P17751	Tpi1	-0.23166	-0.102371	-0.276141	-0.0284419	0.00227308	0.0678544	0.0340743	-0.0277581	-0.159653	0.0191109	0.0456536	0.178764	1.13191
Q8K019	Bclaf1	0.108544	0.0595422	0.0637221	0.120635	0.0187335	0.0460649	0.0437732	0.0443377	0.0881107	0.0382273	0.0409855	-0.0498834	-1.03518
P61979	Hnrnpk	0.0367255	0.037086	0.0550294	0.0102344	-0.0522933	-0.0309072	-0.0431781	0.00304842	0.0347688	-0.0308325	0.00590502	-0.0656013	-1.04652
Q9CWR1	Wdr73	-0.19303	-0.0339952	-0.128929	-0.0118203	0.0708699	0.073091	-0.00522947	0.0896459	-0.0919435	0.0570943	0.0298412	0.149038	1.10883
Q69ZQ1	Myorg	-0.008183	-0.021069	-0.0333076	-0.00826693	-0.00601339	0.0224643	0.0188222	0.0249085	-0.0177066	0.0150454	0.0132564	0.032752	1.02296
P14231	Atp1b2	0.0918717	0.039185	-0.0433373	-0.0147433	-0.124966	-0.0238376	-0.11105	-0.085175	0.018244	-0.0862572	0.0339698	-0.104501	-1.07512
B1AXV0	Frrs1l	-0.0625043	0.0745311	-0.0848975	-0.0944943	0.0850682	0.059854	0.133595	0.0709386	-0.0418413	0.087364	0.0387141	0.129205	1.09369
Q3UFF7	Lyplal1	-0.190413	-0.155274	-0.163379	-0.089684	-0.0794501	-0.00128412	-0.100301	-0.0321765	-0.149688	-0.053303	0.0209027	0.0963845	1.06909
Q9JHI5	Ivd	0.199065	0.066977	0.0501418	0.130822	-0.0281358	-0.0416408	0.0124507	0.0304904	0.111751	-0.00670886	0.030919	-0.11846	-1.08558
Q8CJ19	Mical3	-0.0306306	0.00638151	-0.027307	-0.0159631	-0.00431395	0.044868	0.0148873	0.0235715	-0.0168798	0.0197532	0.0334135	0.036633	1.02572
Q7TPM6	Fsd1	-0.0277171	-0.0177112	0.0176101	0.00843096	-0.0861821	-0.119226	-0.0536447	-0.0581594	-0.00484681	-0.079303	0.00865611	-0.0744562	-1.05296
Q9ESZ8	Gtf2i	0.0682712	0.0695109	0.0362725	0.0330653	-0.0423846	0.0220027	0.000917912	0.0224023	0.05178	0.000734568	0.0362814	-0.0510454	-1.03602
Q9JJW0	Pxmp4	-0.122408	0.0856624	-0.0707984	-0.0903687	0.0808873	0.205633	0.0772653	0.0318837	-0.0494783	0.0989172	0.0485114	0.148396	1.10834
Q80SW1	Ahcyl1	0.195445	0.309386	0.157115	0.0898309	0.0045619	-0.00401449	0.0509315	0.0115466	0.187944	0.0157564	0.0292079	-0.172188	-1.12677
Q3TL44	Nlrx1	-0.0750184	-0.0129361	-0.0183101	-0.0354943	0.00600481	0.0270896	0.0512738	0.0830503	-0.0354397	0.0418546	0.0124584	0.0772943	1.05504
P70444	Bid	-0.380232	-0.348277	-0.326381	-0.114201	-0.178487	0.0894694	-0.0889468	-0.000812054	-0.292273	-0.0446942	0.0251081	0.247579	1.18721
Q9JKC7	Ap4m1	-0.00120878	-0.0369735	-5.76973e-05	0.0288777	0.084291	0.137019	0.112445	0.0536799	-0.00234056	0.0968587	0.00538424	0.0991993	1.07118
Q8CJG0	Ago2	-0.164406	-0.122857	-0.136079	-0.0461049	-0.0265899	0.0302081	-0.00809813	-0.0145144	-0.117362	-0.00474858	0.0136458	0.112613	1.08118
P54830	Ptpn5	-0.0507808	-0.0637927	0.019197	-0.0071845	0.0914931	0.0724759	0.0322394	-0.00803232	-0.0256402	0.047044	0.048623	0.0726843	1.05167
P80318	Cct3	-0.0176492	0.0253043	-0.0501113	-0.0633111	0.0793309	0.142107	0.0233541	0.0295472	-0.0264418	0.0685847	0.0343892	0.0950265	1.06809
Q9CR13	Fmc1	-0.213815	-0.13636	-0.0515237	-0.0688548	0.0380588	0.0614858	-0.0376573	0.0946269	-0.117638	0.0391285	0.0165218	0.156767	1.11479
O70493	Snx12	-0.0934348	-0.04705	-0.0503869	-0.224342	0.0165229	0.00612116	0.0697551	0.0698295	-0.103803	0.0405571	0.0326628	0.144361	1.10524
Q9ERD6	Ralgps2	-0.137892	-0.0470662	-0.0664592	-0.0497327	0.0274472	0.0267978	0.000219822	0.0473199	-0.0752876	0.0254462	0.0114071	0.100734	1.07232
Q3TJD7	Pdlim7	-0.0151811	0.26346	-0.0176654	0.122955	-0.122432	-0.0760312	-0.348756	-0.302326	0.088392	-0.212386	0.0190173	-0.300778	-1.23181
Q8BMK4	Ckap4	0.0337653	-0.00611544	0.0337853	-0.00137567	-0.0807376	-0.0192475	-0.139837	-0.156646	0.0150149	-0.099117	0.0291636	-0.114132	-1.08232
Q8BGQ7	Aars1	0.0604892	0.057775	0.0379891	0.0588756	0.0762582	0.0742545	0.0596128	0.088244	0.0537822	0.0745924	0.0393234	0.0208101	1.01453
Q9DBB8	Dhdh	-0.0972123	-0.0261598	-0.109319	-0.0849481	0.114762	0.0992217	0.0404916	0.0195947	-0.0794098	0.0685174	0.00267435	0.147927	1.10798
Q2M3X8	Phactr1	0.882875	0.85601	0.791695	0.937482	0.0665612	0.0953307	0.0330281	0.122168	0.867016	0.079272	3.18993e-06	-0.787744	-1.72637
Q499E0	Brinp3	-0.174881	-0.0427728	-0.149665	-0.160208	0.010798	0.0505652	-0.0480914	-0.0545573	-0.131882	-0.0103214	0.0220251	0.121561	1.08791
Q8C1A5	Thop1	0.0552335	0.0381722	0.033113	0.0357747	-0.00856256	-0.0575652	0.00438833	0.0130153	0.0405734	-0.012181	0.0385807	-0.0527544	-1.03724
P54763	Ephb2	-0.00480509	0.0401702	0.0488133	0.0346637	0.0910554	0.0649676	0.072701	0.060698	0.0297105	0.0723555	0.0279697	0.042645	1.03
Q6ZWR6	Syne1	0.042769	0.0511422	0.0106692	0.032578	-0.0717607	-0.0274501	-0.0409265	0.0106597	0.0342896	-0.0323694	0.0212977	-0.066659	-1.04729
Q8CFE4	Scyl2	0.0160937	-0.0325456	-0.00698805	0.0372882	-0.0144629	-0.0692315	-0.0539832	-0.0445781	0.00346208	-0.0455639	0.0438695	-0.049026	-1.03457
Q8BIK4	Dock9	-0.0779366	-0.0489526	-0.0640883	-0.0445142	-0.0215201	-0.0237279	-0.0198894	-0.0184455	-0.0588729	-0.0208957	0.0143929	0.0379772	1.02667
Q8BG02	Ppp2r2c	-0.00786352	0.00595713	-0.0752606	-0.0381255	0.052217	0.0718064	0.0697589	0.132583	-0.0288231	0.0815914	0.00462454	0.110415	1.07954
Q60865	Caprin1	0.0789657	0.00866652	0.0194249	0.0608306	-0.0295615	0.00708151	0.00291681	-0.0222487	0.0419719	-0.010453	0.0432882	-0.0524249	-1.03701
Q6PGE7	Slc6a7	-0.178622	-0.00898218	-0.154968	-0.0599103	0.0803895	0.0569358	0.099463	0.00143862	-0.100621	0.0595567	0.0191278	0.160177	1.11742
Q61330	Cntn2	0.0165915	0.00551748	-0.0331187	-0.049458	0.0244985	0.0617251	0.0753236	0.120961	-0.0151169	0.070627	0.0160564	0.0857439	1.06123
E9Q309	Cep350	-0.103384	-0.0568566	-0.0197501	-0.0911164	0.0325074	0.0626616	0.0152516	0.022017	-0.0677769	0.0331094	0.00630497	0.100886	1.07243
Q922H2	Pdk3	0.0823998	0.0382905	0.0491424	0.0914178	0.0229068	0.00993013	0.0108027	-0.0207582	0.0653126	0.00572038	0.0110395	-0.0595922	-1.04217
P28653	Bgn	0.217539	0.206139	-0.0130906	0.134417	-0.240557	-0.0308642	-0.295891	0.0417705	0.136251	-0.131386	0.0384594	-0.267637	-1.20383
P61458	Pcbd1	0.018353	-0.223747	-0.108546	-0.0693946	0.242816	0.0829129	0.154977	0.174173	-0.0958335	0.16372	0.00697898	0.259553	1.19711
Q91WU5	As3mt	-0.0113215	-0.104955	-0.0616441	-0.0632262	0.0389323	0.0380464	0.043365	0.0581908	-0.0602868	0.0446336	0.00969826	0.10492	1.07544
O08912	Galnt1	0.0671515	0.17978	0.0367894	0.0761771	0.035151	0.0101314	-0.0362334	-0.124645	0.0899746	-0.028899	0.0451453	-0.118874	-1.08589
Q9D0M3	Cyc1	0.0592656	0.0203729	-0.00470209	0.00982904	0.0880561	0.0562234	0.0419841	0.0702071	0.0211914	0.0641177	0.0476753	0.0429263	1.0302
Q63918	Cavin2	0.132552	0.146096	0.0960441	-0.0568671	-0.223612	-0.0799937	-0.233197	-0.0394845	0.0794561	-0.144072	0.0167195	-0.223528	-1.16759
Q8R3I3	Cog6	-0.0515532	-0.0694289	-0.0151334	-0.0380588	0.00532484	0.0841756	0.00572157	0.0571856	-0.0435436	0.0381019	0.0165245	0.0816455	1.05822
O55017	Cacna1b	-0.107302	-0.12576	-0.0576797	-0.00633669	0.0520597	0.0829463	-0.0240703	0.0704217	-0.0742695	0.0453393	0.01622	0.119609	1.08644
Q9WTU6	Mapk9	-0.00620318	-0.0407052	-0.0117755	-0.00789118	0.014256	0.0250163	0.0150952	0.0797944	-0.0166438	0.0335405	0.0402224	0.0501843	1.0354
Q6P9J5	Kank4	-0.260762	-0.226435	-0.115011	-0.198132	0.0368466	-0.0556245	-0.0642066	0.0817857	-0.200085	-0.000299692	0.00578435	0.199785	1.14853
Q80TM9	Nisch	-0.0596642	0.012197	-0.0699096	-0.0129991	0.0520711	0.0236659	0.0719266	-0.00716353	-0.032594	0.035125	0.0406232	0.067719	1.04806
E9Q8I9	Fry	-0.0870881	-0.0338006	-0.0613093	-0.0275121	-0.0179744	0.0126834	-0.00437498	0.0698762	-0.0524275	0.0150526	0.0327901	0.0674801	1.04788
P18581	Slc7a2	0.0371423	0.0623937	-0.0398431	0.0190911	-0.0606103	-0.0870261	-0.097548	-0.0120282	0.019696	-0.0643032	0.027723	-0.0839992	-1.05995
A3KFX0	Nt5c1a	-0.088016	0.00457239	-0.0678868	-0.0507369	0.0485396	0.099669	0.0185161	-0.0216851	-0.0505168	0.0362599	0.0387445	0.0867767	1.06199
Q8C1W1	Vash1	-0.0489564	-0.0589414	-0.0298877	-0.0628476	-0.00391722	0.0258689	-0.0427279	0.00150728	-0.0501583	-0.00481725	0.0410841	0.045341	1.03193
Q64727	Vcl	0.0276971	0.085463	0.031774	0.0070138	-0.0819707	0.02282	-0.104943	-0.0424581	0.037987	-0.0516379	0.0411785	-0.0896249	-1.06409
Q8BZA9	Tigar	-0.0544219	0.0203938	-0.132584	-0.0304313	0.0766349	0.0547929	0.111711	-0.0209146	-0.0492609	0.0555561	0.0491385	0.104817	1.07536
Q8VDH1	Fbxo21	-0.0843873	-0.0734391	-0.0554519	-0.0191464	-0.00281096	0.0323749	0.0650296	0.0145345	-0.0581062	0.027282	0.00571397	0.0853882	1.06097
Q8BG40	Katnb1	-0.125629	-0.1103	-0.0354047	-0.0901961	0.0245185	0.0669713	0.0285735	0.0561748	-0.0903823	0.0440595	0.00249303	0.134442	1.09767
Q0VBF8	Stum	-0.0521913	0.0625587	-0.0154166	-0.0215287	0.199017	0.0363441	0.145585	0.0745454	-0.00664449	0.113873	0.0380308	0.120517	1.08712
P54869	Hmgcs2	-0.073894	-0.138406	-0.291083	-0.0951438	0.00542593	0.14036	0.071754	0.123859	-0.149632	0.0853498	0.00956059	0.234982	1.17689
Q811L6	Mast4	-0.0465751	-0.0706763	0.0145812	0.0179315	0.00877333	0.0497861	0.0484633	0.0870471	-0.0211847	0.0485175	0.0473794	0.0697021	1.0495
A2AIR5	Grin3a	0.0663743	0.0829816	0.0960307	0.216034	-0.013617	-0.0357718	-0.112845	-0.0667825	0.115355	-0.0572541	0.00764752	-0.172609	-1.1271
Q921G7	Etfdh	0.0915112	0.0200047	0.0365767	0.0714707	-0.0180097	0.0170712	-0.029757	0.00585127	0.0548909	-0.00621104	0.0244017	-0.0611019	-1.04326
P21460	Cst3	-0.134902	-0.117919	0.0244956	-0.0570521	0.0535445	0.0921941	-0.00855875	0.129228	-0.0713446	0.066602	0.0263688	0.137947	1.10034
Q8BSK8	Rps6kb1	-0.100867	-0.0130029	-0.0594764	0.020328	0.0900273	0.0701022	0.0641847	0.0475888	-0.0382545	0.0679758	0.022546	0.10623	1.07641
Q8CIB5	Fermt2	0.108096	0.0923886	0.0305247	0.0788846	0.0145068	-0.065269	-0.083569	-0.0285268	0.0774734	-0.0407145	0.00577719	-0.118188	-1.08537
E9QAT4	Sec16a	-0.0608926	-0.0162206	-0.03655	0.0156436	0.0445313	0.0273337	0.0266442	0.00859308	-0.0245049	0.0267756	0.0425544	0.0512805	1.03618
Q64133	Maoa	0.142433	0.1053	0.120486	0.141437	0.0631738	0.0427852	0.109349	0.0570264	0.127414	0.0680835	0.0172114	-0.0593305	-1.04198
Q60829	Ppp1r1b	0.159355	-0.0335145	0.1099	0.0567718	-0.158792	-0.0652299	-0.125505	-0.0805106	0.073128	-0.107509	0.0141533	-0.180637	-1.13338
Q812A2	Srgap3	-0.0960298	-0.0339589	-0.033771	0.0104461	0.0415292	0.115545	0.0664315	0.0556016	-0.0383284	0.0697768	0.00865985	0.108105	1.07781
O70579	Slc25a17	0.185165	0.110715	0.0284524	-0.147717	0.2228	0.35617	0.41173	0.320242	0.0441539	0.327736	0.0198664	0.283582	1.21721
Q6VVW9	Cyp2r1	-0.216724	-0.205909	-0.182091	-0.308456	-0.00736284	-0.118665	-0.00546503	-0.194909	-0.228295	-0.0816004	0.0421793	0.146695	1.10703
Q91XF0	Pnpo	-0.0874572	-0.134792	-0.116761	-0.0380702	0.0566001	0.0283036	0.037662	-0.000193119	-0.09427	0.0305932	0.0042507	0.124863	1.0904
P59764	Dock4	-0.0774207	0.00763178	-0.0555024	-0.0116878	0.0485835	0.0594163	0.0786777	0.0383754	-0.0342448	0.0562632	0.0124246	0.090508	1.06475
Q3ZT31	Snx25	-0.0556073	-0.089129	-0.0334373	-0.0136666	0.0299783	0.0152926	0.0024991	-0.023273	-0.04796	0.00612426	0.0378228	0.0540843	1.0382
Q6NT99	Dusp23	-0.0904346	-0.00566435	-0.0513482	-0.0137496	0.0879436	0.130305	0.0923495	0.0247645	-0.0402992	0.0838406	0.00559678	0.12414	1.08986
Q9Z1Z0	Uso1	0.0100789	-0.0466399	-0.011477	-0.0126147	0.0372195	0.0263028	0.04421	0.0117831	-0.0151632	0.0298789	0.0221577	0.045042	1.03171
Q9DCX1	Mad2l1bp	0.121734	0.134063	0.0902123	0.115615	0.0321527	0.0455508	0.0704274	0.0755773	0.115406	0.055927	0.00520868	-0.0594792	-1.04209
P70392	Rasgrf2	-0.895587	-0.8159	-0.990647	-0.843503	-0.322558	-0.0537753	-0.111401	-0.119587	-0.88641	-0.15183	0.000112724	0.734579	1.66391
A6PWD2	Fhad1	-0.152787	-0.233691	-0.0844398	-0.179774	0.0452447	0.065969	-0.0855441	-0.0558524	-0.162673	-0.00754571	0.0193839	0.155127	1.11352
P57080	Usp25	-0.0483184	-0.0421882	-0.048388	-0.0287032	0.0363212	0.0117173	0.0174785	-0.00865793	-0.0418994	0.0142148	0.00421718	0.0561142	1.03966
Q3TLH4	Prrc2c	0.0436692	0.0502648	0.105642	0.0738626	0.00182295	0.0249581	-0.00992441	0.00172186	0.0683596	0.00464463	0.0123024	-0.063715	-1.04515
Q9WVM3	Anapc7	-0.180066	-0.194527	-0.128606	-0.0707192	-0.0493007	0.0528064	-0.0247588	-0.0535712	-0.14348	-0.0187061	0.0160305	0.124774	1.09034
O35239	Ptpn9	-0.0723462	0.00448561	-0.047811	-0.0539784	0.0465646	0.072679	0.0474725	0.00263262	-0.0424125	0.0423372	0.00866023	0.0847497	1.0605
Q9Z211	Pex11a	0.0672584	0.0781779	0.00434732	0.119476	-0.0753589	0.019197	-0.0269694	0.0196157	0.0673149	-0.0158789	0.044656	-0.0831938	-1.05936
Q80TV8	Clasp1	-0.0206809	-0.0034976	-0.00993395	-0.0116649	0.0301948	0.0205064	0.0281005	0.0327525	-0.0114443	0.0278885	0.00017314	0.0393329	1.02764
Q3TCH7	Cul4a	-0.0386348	-0.033895	-0.0257077	-0.0152278	-0.0126386	0.00477648	0.0243258	0.0169272	-0.0283663	0.00834775	0.0117692	0.0367141	1.02577
Q3UTJ2	Sorbs2	0.104849	0.254282	0.0504947	0.163216	-0.072453	0.101218	-0.0579133	-0.0532804	0.143211	-0.0206072	0.0337404	-0.163818	-1.12025
P54923	Adprh	-0.0582128	-0.00524569	-0.0260673	-0.00131464	0.0374608	0.0604568	0.0493703	0.0246205	-0.0227101	0.0429771	0.00786887	0.0656872	1.04658
P70372	Elavl1	0.0316157	0.063478	0.130341	0.0116496	-0.0386271	-0.00433207	0.015059	-0.0626388	0.0592711	-0.0226347	0.044987	-0.0819058	-1.05842
Q8BWQ6	Vps35l	-0.0321107	-0.0336843	-0.0826278	0.0126662	0.0393147	0.136362	0.0121675	0.154482	-0.0339391	0.0855815	0.0337356	0.119521	1.08637
P50427	Sts	0.159447	0.0282426	0.100236	0.0685811	-0.0593114	-0.0302558	0.00683451	0.0570865	0.0891268	-0.00641155	0.0435259	-0.0955384	-1.06846
O35286	Dhx15	-0.0590549	-0.0355372	-0.0473695	-0.0278029	0.0190883	0.0616765	-0.0105023	0.0240016	-0.0424411	0.023566	0.0139215	0.0660071	1.04682
Q62167	Ddx3x	0.0425868	0.0595412	0.0913262	0.050571	-0.0281749	0.00811338	0.0388017	0.00227594	0.0610063	0.00525403	0.0200323	-0.0557523	-1.0394
Q14BT6	A4gnt	0.0285544	0.065454	0.112301	0.0445285	0.00206995	-0.0477376	-0.0077014	-0.0194087	0.0627096	-0.0181944	0.0128503	-0.080904	-1.05768
Q9QY36	Naa10	-0.0782351	-0.0205264	-0.038239	-0.0219569	0.0768313	0.0905023	0.0604949	0.00102568	-0.0397394	0.0572135	0.00860196	0.0969529	1.06951
P51855	Gss	-0.127613	-0.0367045	-0.112677	-0.112575	-0.0640168	0.0338407	0.0340915	0.0193896	-0.0973923	0.00582623	0.0167522	0.103219	1.07417
P01029	C4b	-0.280632	-0.0967908	-0.205144	-0.228411	0.125769	0.110675	-0.000646114	-0.0057826	-0.202745	0.0575039	0.0025768	0.260249	1.19769
P84099	Rpl19	0.0537858	0.0570188	0.0270782	0.0551744	-0.042254	0.0417542	-0.0113091	-0.0209737	0.0482643	-0.00819564	0.0435012	-0.0564599	-1.03991
P11881	Itpr1	-0.0579219	0.0113912	-0.035603	-0.0381255	0.0685096	0.043364	0.10811	0.00330114	-0.0300648	0.0558212	0.0213456	0.085886	1.06134
Q9WUA2	Farsb	0.134588	0.0848422	0.0687032	0.102457	0.0168786	0.00515699	0.0505776	0.043345	0.0976474	0.0289896	0.00942877	-0.0686579	-1.04874
Q8BH86	Dglucy	-0.0517173	-0.111621	-0.103537	-0.0361476	-0.00689363	0.00545549	-0.0404801	0.000838757	-0.0757558	-0.0102699	0.0306055	0.065486	1.04644
Q9R0S3	Mmp17	-0.148177	-0.091454	-0.116073	-0.0840554	0.0459123	0.0805011	-0.0124412	0.00276804	-0.10994	0.0291851	0.00236815	0.139125	1.10124
O08638	Myh11	0.297153	0.370723	-0.101692	0.077106	-0.344099	-0.0123734	-0.421257	-0.210384	0.160823	-0.247028	0.0277847	-0.407851	-1.32671
Q9JI91	Actn2	-0.0895982	-0.0449071	-0.123716	0.035686	0.172451	0.0503612	0.0364251	0.0627446	-0.0556338	0.0804956	0.0265279	0.136129	1.09895
P04104	Krt1	-0.159472	-0.198918	-0.076797	-0.0359502	0.0243649	0.0987315	0.00764513	0.192744	-0.117784	0.0808713	0.0127382	0.198656	1.14763
Q9JI11	Stk4	-0.0121369	-0.0524602	-0.0600467	-0.0898271	0.0897927	0.0743155	0.130238	0.00518274	-0.0536177	0.0748823	0.00853452	0.1285	1.09316
Q03719	Kcnd1	-0.0673995	0.0595555	-0.00723886	0.0297418	0.0675559	0.09689	0.0904403	0.110012	0.00366473	0.0912244	0.043439	0.0875597	1.06257
P70206	Plxna1	-0.000338078	0.0197787	0.0493646	0.0313754	0.072041	0.0869346	0.0771756	0.0589604	0.0250452	0.0737779	0.0107983	0.0487328	1.03436
Q8BPN8	Dmxl2	-0.0227351	0.03443	-0.063746	0.0228009	0.0558543	0.0802846	0.102237	0.0508571	-0.00731254	0.0723083	0.0294875	0.0796208	1.05674
Q8K370	Acad10	-0.132376	-0.152039	-0.035295	-0.0863786	-0.0419993	0.0833297	-0.0233455	0.0628209	-0.101522	0.0202014	0.0247477	0.121724	1.08803
Q91VS8	Farp2	-0.063334	-0.056973	0.00462961	-0.0772901	0.0683713	-0.00648355	0.0897012	0.0722108	-0.0482419	0.0559499	0.0102851	0.104192	1.07489
Q8BXV2	Bri3bp	-0.196857	-0.0998168	-0.150105	-0.0771384	0.025764	0.0270219	0.00677252	-0.075707	-0.130979	-0.00403714	0.0128302	0.126942	1.09198
P80314	Cct2	-0.00314283	0.0289006	-0.07935	0.00921869	0.05339	0.0852113	0.0338302	0.0712638	-0.0110934	0.0609238	0.0478271	0.0720172	1.05119
Q6ZPE2	Sbf1	-0.0891328	-0.0590234	-0.0289607	-0.0374074	-0.0182509	0.0150199	0.0681214	-0.00305319	-0.0536311	0.0154593	0.0275756	0.0690904	1.04906
Q9D273	Mmab	0.0325131	-0.0193515	0.0239406	0.104582	-0.0818524	0.00897455	-0.174376	-0.152375	0.0354211	-0.0999072	0.0386666	-0.135328	-1.09834
O08532	Cacna2d1	0.0584149	0.0843415	0.0134616	0.02842	-0.00365686	-0.0114894	0.000531673	0.00131559	0.0461595	-0.00332475	0.0495188	-0.0494843	-1.03489
Q91Z53	Grhpr	0.0283532	-0.0251918	0.0664687	-0.106195	0.15026	0.0532289	0.158275	0.160598	-0.00914121	0.130591	0.0254835	0.139732	1.1017
B1ARW8	-	-0.385487	-0.329421	-0.134069	-0.142495	-0.0389361	0.147829	-0.0970187	0.0922685	-0.247868	0.0260355	0.0191399	0.273903	1.20907
Q6GQT9	Nomo1	0.0855632	0.074903	0.0534501	0.0331931	0.0219445	-0.0269933	-0.00103712	0.0337949	0.0617774	0.00692725	0.0220011	-0.0548501	-1.03875
A7XUY5	Skint5	-0.200587	-0.163304	-0.137861	-0.229455	0.00318193	-0.0685678	-0.035089	-0.0298705	-0.182801	-0.0325863	0.00132058	0.150215	1.10973
P16125	Ldhb	0.391784	0.442832	0.342293	0.141469	0.100377	0.113351	0.235405	0.0774217	0.329595	0.131639	0.0498004	-0.197956	-1.14707
Q9QZW0	Atp11c	0.393271	0.291876	0.378341	0.48301	0.335697	-0.10806	-0.0818181	-0.173018	0.386625	-0.00679994	0.0364257	-0.393425	-1.31351
Q80VP9	Asphd2	-0.00446272	0.0727468	0.0243163	0.0367036	0.0715728	0.0514722	0.120601	0.108057	0.032326	0.0879257	0.0492512	0.0555997	1.03929
Q5DTL9	Slc4a10	0.216439	-0.00561857	0.131696	0.0928102	-0.16391	-0.000485897	-0.109791	-0.00279665	0.108832	-0.0692461	0.0277858	-0.178078	-1.13138
G3X9K3	Arfgef1	-0.0334163	-0.0267978	-0.0250783	-0.0187278	-0.0183244	0.0368047	0.00772047	0.012176	-0.026005	0.0095942	0.0467608	0.0355992	1.02498
Q6PDY2	Ado	0.0856509	0.135194	0.0997834	0.0628047	0.0141473	0.0508533	0.0634389	0.0600228	0.0958583	0.0471156	0.0450381	-0.0487428	-1.03436
Q9JL15	Lgals8	0.0318189	0.056438	0.149573	0.0670428	0.186499	0.18077	0.107417	0.285643	0.0762181	0.190082	0.0479737	0.113864	1.08212
Q80UY2	Kcmf1	0.092402	0.0420365	0.105123	0.0842576	0.0511184	0.0396333	0.0137744	0.00929022	0.0809548	0.0284541	0.0238064	-0.0525007	-1.03706
Q8R4S0	Ppp1r14c	-0.102752	-0.0476184	-0.168477	-0.0563064	-0.0499864	0.0046773	0.0295844	-0.0240312	-0.0937884	-0.00993896	0.0497749	0.0838494	1.05984
Q9DBS9	Osbpl3	0.0801911	0.10701	0.128042	0.0709252	0.00853872	0.0131478	0.0359435	0.0742583	0.0965421	0.0329721	0.0190757	-0.06357	-1.04505
Q6P9S0	Mtss2	0.4788	0.478081	0.412048	0.515725	0.166898	0.084065	0.0331111	0.0216823	0.471164	0.0764391	0.000142451	-0.394724	-1.31469
O54692	Zw10	0.061214	0.286518	0.172661	0.245468	-0.139831	-0.334256	0.0290074	0.0121007	0.191465	-0.108245	0.0291224	-0.29971	-1.2309
Q3TYD4	Arsg	0.0887256	0.0293117	0.01335	-0.0693212	-0.114715	-0.0875516	-0.0948081	-0.0608974	0.0155165	-0.089493	0.0423339	-0.10501	-1.0755
Q8VHR5	Gatad2b	0.0047574	0.0327306	0.0935493	0.0435147	0.000401974	-0.0060153	-0.0294442	-0.0451684	0.043638	-0.0200565	0.0325018	-0.0636945	-1.04514
Q9Z315	Sart1	-0.108956	-0.0044694	-0.0701308	-0.0469861	0.0251584	0.0239215	-0.0258842	0.0575414	-0.0576355	0.0201843	0.0331082	0.0778198	1.05542
F8VPU2	Farp1	0.0625825	0.052712	0.000831127	0.00713777	-0.00312471	-0.0619807	-0.0574727	0.00178099	0.0308158	-0.0301993	0.0393289	-0.0610151	-1.0432
Q3U0D9	Hace1	-0.0338321	-0.0884891	-0.00802279	-0.0430446	0.019361	0.0427747	-0.0186181	0.0301013	-0.0433471	0.0184047	0.0294073	0.0617518	1.04373
O35643	Ap1b1	-0.117798	-0.000669956	-0.00224638	-0.0357976	0.100668	0.0503306	0.0656266	0.0176473	-0.0391281	0.0585682	0.0292494	0.0976963	1.07006
Q8K010	Oplah	0.0590854	0.00134993	-0.0425086	-0.00510836	-0.0668082	-0.0741258	-0.0753646	-0.0367446	0.00320458	-0.0632608	0.0427441	-0.0664654	-1.04715
P20060	Hexb	0.00228071	0.0234733	-0.0256667	0.0347457	0.0384431	0.0468516	0.0916123	0.0435395	0.00870824	0.0551116	0.0429227	0.0464034	1.03269
P63034	Cyth2	0.0246596	0.0113482	0.0254273	0.0256553	-0.0055747	-0.0212407	-0.015142	0.0105386	0.0217726	-0.0078547	0.0155447	-0.0296273	-1.02075
Q9Z1E4	Gys1	0.142285	0.0341439	0.0775962	0.0808606	0.00915289	0.00118303	-0.0394273	0.00776243	0.0837214	-0.00533223	0.0194311	-0.0890536	-1.06367
Q3UDK1	Trafd1	-0.051784	-0.0481181	-0.0620065	-0.0418754	0.0257449	-0.0385814	0.0522189	0.00765943	-0.050946	0.0117605	0.0431964	0.0627065	1.04442
Q60931	Vdac3	0.0588346	0.0277162	-0.0115514	-0.0530963	0.0544581	0.118706	0.0868239	0.0678287	0.00547576	0.0819542	0.0430615	0.0764785	1.05444
Q11127	Fut4	-0.26038	-0.176018	-0.318428	-0.214085	-0.00656462	-0.0288091	-0.0262828	-0.212043	-0.242228	-0.0684249	0.0279233	0.173803	1.12803
O88958	Gnpda1	-0.213961	-0.13276	-0.0879302	-0.174801	-0.0482211	0.0425067	0.0183187	-0.0653205	-0.152363	-0.0131791	0.00998877	0.139184	1.10128
Q61285	Abcd2	0.104698	0.0549293	0.161961	0.0801482	-0.0345302	0.0324798	-0.0167499	0.0741658	0.100434	0.0138414	0.0421275	-0.0865927	-1.06186
P39447	Tjp1	0.0739751	0.0517793	0.0283751	-0.0235076	-0.079823	-0.0407176	-0.0508904	-0.0452962	0.0326555	-0.0541818	0.0183902	-0.0868373	-1.06204
Q811J3	Ireb2	-0.0116801	-0.046104	0.0534415	-0.0603557	0.0890479	0.0651269	0.0904574	0.0587573	-0.0161746	0.0758474	0.0304875	0.0920219	1.06586
Q3UNZ8	Cryzl2	0.028028	-0.21514	-0.171653	-0.157782	0.234953	0.0823741	0.167609	0.123106	-0.129137	0.152011	0.00676303	0.281147	1.21516
P82343	Renbp	0.0389676	-0.119564	-0.119034	-0.145133	0.0999427	0.00346422	0.107091	0.0811248	-0.0861909	0.0729058	0.0236284	0.159097	1.11659
Q9CR26	Vta1	0.0672593	0.131049	0.0741153	0.0745263	-0.0139813	0.0424581	-0.0203595	0.0546603	0.0867374	0.0156944	0.0283052	-0.071043	-1.05048
Q06890	Clu	-0.0645852	-0.254597	-0.16834	-0.192858	-0.00645018	0.0756278	0.116417	-0.11808	-0.170095	0.0168788	0.0306115	0.186974	1.13837
Q6NXK7	Dpp10	0.0532193	0.0614648	0.0492854	0.0361123	0.0130019	-0.014852	-0.085566	-0.037497	0.0500205	-0.0312283	0.0263094	-0.0812488	-1.05793
Q7TQK5	Ccdc93	-0.045774	-0.110281	-0.0304112	-0.0320125	0.0226436	-0.00886679	0.0080924	0.00487852	-0.0546196	0.00668693	0.0413069	0.0613065	1.04341
Q8VHK5	Mlc1	0.178457	0.0885444	0.125798	0.0582137	0.0445352	-0.0503221	-0.00141478	-0.0884204	0.112753	-0.0239055	0.0127877	-0.136659	-1.09936
Q8BRK8	Prkaa2	-0.0443883	-0.0107255	-0.0274844	-0.0414071	0.0125184	0.010818	0.0384374	-0.0209785	-0.0310013	0.0101988	0.0347418	0.0412002	1.02897
Q921T2	Tor1aip1	0.0435662	0.0373769	0.021709	0.00444078	-0.0669484	-0.0620875	-0.0996919	0.0033164	0.0267732	-0.0563529	0.0237399	-0.0831261	-1.05931
Q6ZQ29	Taok2	-0.0342946	-0.0160928	-0.0777602	-0.0546041	0.0306573	0.0344806	0.0350003	-0.0418067	-0.0456879	0.0145829	0.0439522	0.0602708	1.04266
P50431	Shmt1	-0.200373	-0.132552	-0.192287	-0.161324	-0.00789595	0.0478263	-0.111743	-0.111038	-0.171634	-0.0457127	0.0428281	0.125921	1.0912
Q6P5F6	Slc39a10	0.0519977	-0.0138097	0.0453134	0.101577	-0.0473628	-0.0381074	-0.0493159	-0.0381656	0.0462697	-0.0432379	0.0312139	-0.0895076	-1.06401
Q14CH7	Aars2	0.100339	-0.0209394	0.100686	0.104997	-0.0590835	-0.0922246	-0.0253692	0.000359058	0.0712707	-0.0440795	0.0245689	-0.11535	-1.08324
Q07235	Serpine2	0.0878329	0.0275245	0.00372553	0.00878668	-0.00243139	-0.0598817	-0.00139761	-0.0600467	0.0319674	-0.0309393	0.0499037	-0.0629067	-1.04457
