# Supplementary material for: Adnp-mutant mice with cognitive inflexibility, CaMKIIα hyperactivity, and synaptic plasticity deficits
Source: Mol Psychiatry. 2023 Jun 26;28(8):3548–62. doi: 10.1038/s41380-023-02129-5 (PMC10618100; doi:10.1038/s41380-023-02129-5)
Supplement: Supplementary file 15 — Supplementary Table [file 41380_2023_2129_MOESM15_ESM.zip › Supplementary Table 7_ESM.xlsx]

## Sheet: DEP of PTM
Supplementary Table 7. Peptides with differentially expressed PTMs in WT and Adnp-HT mice (PTM-DEPs).
Proteins with a p value less than 0.05 is displayed.
Legend: * - phosphorylation, # - oxidized methionine, § - known site, Bold Intensity = manually reviewed values, Red intensity = multiple identifications for one m/z.
	Normalized Fold Change	p value															Normalized Abundance												Average Abundance								% CV						Raw Ratio	Log2 Ratio	Normalized Log2 Ratio	Raw Fold Change	Normalized Fold Change	p value
Index in Detail of Supple Table 6	H : WT	H : WT	Max Abundance	Max % CV	Gene Name	Protein Name	Site	Description	Accession	URL	kD	Peptide	Charge	Calc. m/z	Count In Details	Average RT	WT1 (CS32482)	WT1 (CS32483)	WT2 (CS32484)	WT2 (CS32485)	WT3 (CS32486)	WT3 (CS32487)	H1 (CS32488)	H1 (CS32489)	H2 (CS32490)	H2 (CS32491)	H3 (CS32492)	H3 (CS32493)	WT1	WT2	WT3	H1	H2	H3	WT	H	WT12	WT23	WT34	H15	H26	H37	H : WT	H : WT8	H : WT9	H : WT10	H : WT11	H : WT12	Species
47	-1.69099	0.000388664	1.45044e+07	0.274812	Ccdc88a;Ccdc88a;Ccdc88a	girdin;girdin iso2;girdin iso3	§1387;§1387;1332	Girdin	Q5SNZ0;Q5SNZ0-2;Q5SNZ0-3	http://www.phosphosite.org/proteinAction.do?id=8159&showAllSites=true	215.8	FYDPS*PPR	2	529.721	8	73.58	1.32049e+07	1.68668e+07	1.66772e+07		1.18582e+07	1.39147e+07	8.51872e+06	7.32951e+06	7143557	1.05895e+07	9.1233e+06	9.31373e+06	1.50358e+07	1.66772e+07	1.28864e+07	7.92412e+06	8.86651e+06	9.21851e+06	1.45044e+07	8.66971e+06	0.172212		0.112847	0.10612	0.274812	0.0146071	0.597732	-0.74243	-0.757867	-1.67299	-1.69099	0.000388664	mouse
61	-1.16822	0.00727747	1.42775e+08	0.0747528	Ccdc88a;Ccdc88a;Ccdc88a	girdin;girdin iso2;girdin iso3	§1822;1794;1739	Girdin	Q5SNZ0;Q5SNZ0-2;Q5SNZ0-3	http://www.phosphosite.org/proteinAction.do?id=8159&showAllSites=true	215.8	RTS*IHDFLSK	3	428.543	11	75.67	1.5015e+08	1.46793e+08	1.52785e+08	1.49187e+08	1.29529e+08	1.28209e+08	1.38937e+08	1.24987e+08	124402488	1.2136e+08	1.12561e+08	1.18937e+08	1.48471e+08	1.50986e+08	1.28869e+08	1.31962e+08	1.22881e+08	1.15749e+08	1.42775e+08	1.23531e+08	0.0159877	0.0168498	0.00724633	0.0747528	0.0175055	0.0389526	0.86521	-0.208877	-0.224314	-1.15579	-1.16822	0.00727747	mouse
111	-1.84455	0.00130803	1.33417e+07	0.336815	Limch1;Limch1	LIMCH1;LIMCH1 iso2	§303;147	LIM and calponin homology domains-containing protein 1	Q3UH68;Q3UH68-2	http://www.phosphosite.org/proteinAction.do?id=1909604&showAllSites=true	118.1	SWSTATS*PLGGERPFR	3	610.284	4	99.35	1.0857e+07	1.16729e+07	1.19356e+07	1.93982e+07	1.3515e+07	1.26714e+07	9.37677e+06	7.4906e+06	6194327	6.00203e+06	6.82936e+06	7.97203e+06	1.1265e+07	1.56669e+07	1.30932e+07	8.43368e+06	6.09818e+06	7.4007e+06	1.33417e+07	7.31085e+06	0.0512132	0.336815	0.0455588	0.158142	0.0222979	0.109177	0.54797	-0.86783	-0.883267	-1.82492	-1.84455	0.00130803	mouse
112	-1.29412	0.00263174	8.6985e+09	0.0508452	Limch1;Limch1	LIMCH1;LIMCH1 iso2	§377;221	LIM and calponin homology domains-containing protein 1	Q3UH68;Q3UH68-2	http://www.phosphosite.org/proteinAction.do?id=1909604&showAllSites=true	118.1	S*ASQDLIK	2	471.221	6	64	9.12094e+09	9.189e+09	8.35851e+09	8.6073e+09	8.17052e+09	8.74472e+09	6.13418e+09	5.94443e+09	6133579776	6.16634e+09	7.89782e+09	8.4869e+09	9.15497e+09	8.48291e+09	8.45762e+09	6.0393e+09	6.14996e+09	8.19236e+09	8.6985e+09	6.79388e+09	0.00525699	0.0207376	0.0480062	0.0222173	0.0037672	0.0508452	0.78104	-0.356531	-0.371968	-1.28034	-1.29412	0.00263174	mouse
113	-1.29412	0.00263174	8.6985e+09	0.0508452	Limch1;Limch1	LIMCH1;LIMCH1 iso2	§379;223	LIM and calponin homology domains-containing protein 1	Q3UH68;Q3UH68-2	http://www.phosphosite.org/proteinAction.do?id=1909604&showAllSites=true	118.1	SAS*QDLIK	2	471.221	6	63.99	9.12094e+09	9.189e+09	8.35851e+09	8.6073e+09	8.17052e+09	8.74472e+09	6.13418e+09	5.94443e+09	6133579776	6.16634e+09	7.89782e+09	8.4869e+09	9.15497e+09	8.48291e+09	8.45762e+09	6.0393e+09	6.14996e+09	8.19236e+09	8.6985e+09	6.79388e+09	0.00525699	0.0207376	0.0480062	0.0222173	0.0037672	0.0508452	0.78104	-0.356531	-0.371968	-1.28034	-1.29412	0.00263174	mouse
115	-1.15585	0.00544082	1.12285e+08	0.0632706	Limch1;Limch1	LIMCH1;LIMCH1 iso3	§169;213	LIM and calponin homology domains-containing protein 1	Q3UH68;Q3UH68-3	http://www.phosphosite.org/proteinAction.do?id=1909604&showAllSites=true	118.1	KETDDIDS*PKR	3	461.877	17	27.28	1.15773e+08	1.17598e+08	1.11186e+08	1.09818e+08	1.09231e+08	1.10103e+08	1.00807e+08	9.21733e+07	90932984	8.82303e+07	1.10613e+08	1.06382e+08	1.16686e+08	1.10502e+08	1.09667e+08	9.64902e+07	8.95816e+07	1.08497e+08	1.12285e+08	9.81897e+07	0.0110642	0.00875725	0.00562057	0.0632706	0.0213337	0.0275714	0.874471	-0.193518	-0.208954	-1.14355	-1.15585	0.00544082	mouse
138	1.1708	0.0391727	3.44664e+07	0.173666	Mtss2	MTSS1L	§271	Protein MTSS 2	Q6P9S0	http://www.phosphosite.org/proteinAction.do?id=6703&showAllSites=true	76.8	KSS*MCSLAQPATTR	3	539.909	8	59.51	2.28649e+07	2.91198e+07	3.74096e+07	2.94807e+07	2.82014e+07	2.76735e+07	3.31817e+07	3.42498e+07	39479684	3.08439e+07	3.53318e+07	3.37113e+07	2.59923e+07	3.34451e+07	2.79375e+07	3.37158e+07	3.51618e+07	3.45215e+07	2.9125e+07	3.44664e+07	0.170162	0.167635	0.0133621	0.0224	0.173666	0.0331947	1.1834	0.242932	0.227496	1.1834	1.1708	0.0391727	mouse
149	1.19139	0.00739357	8.86406e+07	0.0848743	Mtss2	MTSS1L	§542	Protein MTSS 2	Q6P9S0	http://www.phosphosite.org/proteinAction.do?id=6703&showAllSites=true	76.8	ALS*SAGPIPIRPPIVPVK	3	631.364	22	129.21	8.41605e+07	8.24679e+07	6.79409e+07	6.46891e+07	7.39034e+07	6.84929e+07	9.8764e+07	9.27448e+07	83214016	9.38399e+07	8.29132e+07	8.03677e+07	8.33142e+07	6.6315e+07	7.11981e+07	9.57544e+07	8.8527e+07	8.16405e+07	7.36091e+07	8.86406e+07	0.0143648	0.0346729	0.0537338	0.0444488	0.0848743	0.0220464	1.20421	0.268083	0.252647	1.20421	1.19139	0.00739357	mouse
151	1.35585	0.0201898	8.09907e+06	0.297279	Mtss2	MTSS1L	§543	Protein MTSS 2	Q6P9S0	http://www.phosphosite.org/proteinAction.do?id=6703&showAllSites=true	76.8	ALSS*AGPIPIRPPIVPVK	2	946.542	1	129.15	4.88523e+06	7.48569e+06		5.07614e+06	6.6704e+06	5.43183e+06	8.08694e+06	9.99402e+06	7389542	6.65145e+06	9.57336e+06	6.89913e+06	6.18546e+06	5.07614e+06	6.05111e+06	9.04048e+06	7.0205e+06	8.23625e+06	5.90986e+06	8.09907e+06	0.297279		0.144734	0.149164	0.0743405	0.22959	1.37044	0.454634	0.439198	1.37044	1.35585	0.0201898	mouse
152	-1.09707	0.00857726	1.36393e+08	0.0495406	Mtss2	MTSS1L	§564	Protein MTSS 2	Q6P9S0	http://www.phosphosite.org/proteinAction.do?id=6703&showAllSites=true	76.8	TPTVPDS*PGYVGPTR	2	812.374	22	81.11	1.37219e+08	1.46056e+08	1.36091e+08	1.39267e+08	1.28985e+08	1.30739e+08	1.23088e+08	1.19923e+08	124829472	1.33064e+08	1.30965e+08	1.221e+08	1.41638e+08	1.37679e+08	1.29862e+08	1.21506e+08	1.28947e+08	1.26532e+08	1.36393e+08	1.25662e+08	0.0441198	0.016311	0.00955167	0.0184141	0.0451583	0.0495406	0.921321	-0.118224	-0.133661	-1.0854	-1.09707	0.00857726	mouse
159	-1.26099	0.0240328	1.74161e+07	0.153796	Mtss2	MTSS1L	§587	Protein MTSS 2	Q6P9S0	http://www.phosphosite.org/proteinAction.do?id=6703&showAllSites=true	76.8	AGSEECVFYTDEVAS*PLAPDLAK	3	850.377	1	129.25	1.9026e+07	1.93335e+07	2.10416e+07	1.72577e+07	1.54326e+07	1.24052e+07	1.338e+07	1.35119e+07	14006352	1.44146e+07	1.3386e+07	1.50609e+07	1.91797e+07	1.91497e+07	1.39189e+07	1.3446e+07	1.42105e+07	1.42235e+07	1.74161e+07	1.396e+07	0.011336	0.139723	0.153796	0.00693893	0.0203158	0.0832695	0.801556	-0.319125	-0.334562	-1.24757	-1.26099	0.0240328	mouse
161	1.1708	0.0391727	3.44664e+07	0.173666	Mtss2	MTSS1L	270	Protein MTSS 2	Q6P9S0	http://www.phosphosite.org/proteinAction.do?id=6703&showAllSites=true	76.8	KS*SMCSLAQPATTR	3	539.909	3	59.52	2.28649e+07	2.91198e+07	3.74096e+07	2.94807e+07	2.82014e+07	2.76735e+07	3.31817e+07	3.42498e+07	39479684	3.08439e+07	3.53318e+07	3.37113e+07	2.59923e+07	3.34451e+07	2.79375e+07	3.37158e+07	3.51618e+07	3.45215e+07	2.9125e+07	3.44664e+07	0.170162	0.167635	0.0133621	0.0224	0.173666	0.0331947	1.1834	0.242932	0.227496	1.1834	1.1708	0.0391727	mouse
162	-1.64031	0.0108078	2.25826e+07	0.421867	Mtss2	MTSS1L	336	Protein MTSS 2	Q6P9S0	http://www.phosphosite.org/proteinAction.do?id=6703&showAllSites=true	76.8	SSSSASSEASETCQSVSECSS*PTSDWTK	3	1017.06	7	79.6	2.19947e+07	2.45621e+07	2.00245e+07	2.78294e+07	1.91779e+07	2.19069e+07	1.97011e+07	1.22055e+07	5281926	9.77284e+06	1.5559e+07	2.0972e+07	2.32784e+07	2.39269e+07	2.05424e+07	1.59533e+07	7.52738e+06	1.82655e+07	2.25826e+07	1.39154e+07	0.0779893	0.230657	0.0939376	0.332233	0.421867	0.20955	0.6162	-0.698529	-0.713966	-1.62285	-1.64031	0.0108078	mouse
174	1.93923	0.0217151	1.63708e+07	0.433457	Tagln3	TAGLN3	§180	Transgelin-3	Q9R1Q8	http://www.phosphosite.org/proteinAction.do?id=8115&showAllSites=true	22.5	QGQNVIGLQMGS*NK	2	777.361	6	94.57		6.58988e+06	5.91205e+06	4.32929e+06	1.62849e+07	8.64415e+06	1.73404e+07	1.93743e+07	18562776	1.75947e+07		8.98177e+06	6.58988e+06	5.12067e+06	1.24645e+07	1.83574e+07	1.80788e+07	8.98177e+06	8.35206e+06	1.63708e+07		0.218561	0.433457	0.0783418	0.0378624		1.96009	0.970921	0.955484	1.96009	1.93923	0.0217151	mouse
186	-1.28369	0.0270112	1.80204e+07	0.334141	Tab1	TAB1	§16	TGF-beta-activated kinase 1 and MAP3K7-binding protein 1	Q8CF89	http://www.phosphosite.org/proteinAction.do?id=7843&showAllSites=true	54.6	SLLQSEQQPS*WTDDLPLCHLSGVGSASNR	4	816.376	12	141.04	1.57678e+07	1.78052e+07	2.22736e+07	1.72606e+07	1.79112e+07	1.71043e+07	1.6727e+07	1.66478e+07	16411966	1.01387e+07	1.36587e+07	1.155e+07	1.67865e+07	1.97671e+07	1.75078e+07	1.66874e+07	1.32754e+07	1.26044e+07	1.80204e+07	1.4189e+07	0.0858229	0.179327	0.0325881	0.00335845	0.334141	0.118299	0.787385	-0.344858	-0.360295	-1.27003	-1.28369	0.0270112	mouse
223	1.17069	0.00478827	6.30399e+08	0.0903069	Abi1;Abi1;Abi1;Abi1	Abi-1;Abi-1 iso2;Abi-1 iso3;Abi-1 iso4	§297;291;§292;291	Abl interactor 1	Q8CBW3;Q8CBW3-2;Q8CBW3-3;Q8CBW3-4	http://www.phosphosite.org/proteinAction.do?id=3348&showAllSites=true	52.3	HNST*TSSTSSGGYR	3	507.87	3	23.14	5.9518e+08	5.2373e+08	5.57774e+08	5.309e+08	5.02864e+08	4.86083e+08	6.25469e+08	6.07728e+08	571575808	5.8711e+08	6.92556e+08	6.97954e+08	5.59455e+08	5.44337e+08	4.94473e+08	6.16599e+08	5.79343e+08	6.95255e+08	5.32755e+08	6.30399e+08	0.0903069	0.0349097	0.0239972	0.0203452	0.0189605	0.00548997	1.18328	0.242793	0.227356	1.18328	1.17069	0.00478827	mouse
244	-1.20536	0.0294029	5.97366e+08	0.0446823	Abi1;Abi1;Abi1;Abi1;Abi1	Abi-1;Abi-1 iso2;Abi-1 iso3;Abi-1 iso4;Abi-1 iso5	§222;217;217;217;217	Abl interactor 1	Q8CBW3;Q8CBW3-2;Q8CBW3-3;Q8CBW3-4;Q8CBW3-5	http://www.phosphosite.org/proteinAction.do?id=3348&showAllSites=true	52.3	LGS*QHSPGR	2	509.727	20	25.6	6.78436e+08	6.88773e+08	5.13149e+08	5.30923e+08	6.04986e+08	5.67928e+08	4.66671e+08	4.78808e+08	446947488	4.68014e+08	5.72908e+08	5.72186e+08	6.83605e+08	5.22036e+08	5.86457e+08	4.72739e+08	4.57481e+08	5.72547e+08	5.97366e+08	5.00922e+08	0.0106933	0.0240757	0.0446823	0.0181541	0.0325621	0.000891447	0.838552	-0.254028	-0.269465	-1.19253	-1.20536	0.0294029	mouse
247	-1.20536	0.0294029	5.97366e+08	0.0446823	Abi1;Abi1;Abi1;Abi1;Abi1	Abi-1;Abi-1 iso2;Abi-1 iso3;Abi-1 iso4;Abi-1 iso5	§225;220;220;220;220	Abl interactor 1	Q8CBW3;Q8CBW3-2;Q8CBW3-3;Q8CBW3-4;Q8CBW3-5	http://www.phosphosite.org/proteinAction.do?id=3348&showAllSites=true	52.3	LGSQHS*PGR	2	509.727	26	19.42	6.78436e+08	6.88773e+08	5.13149e+08	5.30923e+08	6.04986e+08	5.67928e+08	4.66671e+08	4.78808e+08	446947488	4.68014e+08	5.72908e+08	5.72186e+08	6.83605e+08	5.22036e+08	5.86457e+08	4.72739e+08	4.57481e+08	5.72547e+08	5.97366e+08	5.00922e+08	0.0106933	0.0240757	0.0446823	0.0181541	0.0325621	0.000891447	0.838552	-0.254028	-0.269465	-1.19253	-1.20536	0.0294029	mouse
254	1.24644	0.0103972	2.73557e+07	0.226756	Abi1;Abi1;Abi1;Abi1;Abi1;Abi2	Abi-1;Abi-1 iso2;Abi-1 iso3;Abi-1 iso4;Abi-1 iso5;Abi-2	§428;393;423;422;335;§393	Abl interactor 1	Q8CBW3;Q8CBW3-2;Q8CBW3-3;Q8CBW3-4;Q8CBW3-5;P62484	http://www.phosphosite.org/proteinAction.do?id=3348&showAllSites=true	52.3	VVAIY*DYTK	2	576.273	12	88.74	2.39112e+07	2.38571e+07	2.12271e+07	2.19071e+07	1.87936e+07	2.05848e+07	2.93012e+07	2.12033e+07	27110354	3.23781e+07	2.92945e+07	2.4847e+07	2.38842e+07	2.15671e+07	1.96892e+07	2.52522e+07	2.97442e+07	2.70708e+07	2.17135e+07	2.73557e+07	0.00160144	0.0222967	0.0643279	0.226756	0.12523	0.116173	1.25985	0.333252	0.317815	1.25985	1.24644	0.0103972	mouse
313	-1.63899	0.0120609	2.46317e+08	0.181917	Aftph;Aftph	aftiphilin;aftiphilin iso2	613;613	Aftiphilin	Q80WT5;Q80WT5-2	http://www.phosphosite.org/proteinAction.do?id=11167&showAllSites=true	101.1	TLGT*PK	2	348.67	9	32.73	2.68361e+08	2.50034e+08	2.33574e+08	2.34725e+08	2.22622e+08	2.68586e+08	1.23052e+08	1.41338e+08	57375444		1.90719e+08	2.47029e+08	2.59197e+08	2.34149e+08	2.45604e+08	1.32195e+08	57375444	2.18874e+08	2.46317e+08	1.51903e+08	0.0499964	0.00347535	0.132334	0.0978126		0.181917	0.616696	-0.697368	-0.712805	-1.62154	-1.63899	0.0120609	mouse
344	1.32966	0.00890785	4.87724e+07	0.223037	Akap10;Akap10;Akap10	AKAP10;AKAP10 iso3;AKAP10 iso2	§187;§187;108	A-kinase anchor protein 10, mitochondrial	O88845;O88845-3;O88845-2	http://www.phosphosite.org/proteinAction.do?id=18193&showAllSites=true	73.6	QSSLAEPVS*PSKR	3	489.24	7	52.29	3.42391e+07	2.49106e+07	3.27834e+07	3.54318e+07	4.48343e+07	4.55407e+07	4.94199e+07	5.58146e+07	52331840	4.72133e+07	4.01454e+07	4.77094e+07	2.95748e+07	3.41076e+07	4.51875e+07	5.26173e+07	4.97726e+07	4.39274e+07	3.629e+07	4.87724e+07	0.223037	0.0549066	0.0110532	0.0859358	0.0727181	0.121759	1.34396	0.426494	0.411057	1.34396	1.32966	0.00890785	mouse
346	1.64615	0.00472506	1.14406e+07	0.349869	Akap10;Akap10;Akap10	AKAP10;AKAP10 iso3;AKAP10 iso2	§96;§96;17	A-kinase anchor protein 10, mitochondrial	O88845;O88845-3;O88845-2	http://www.phosphosite.org/proteinAction.do?id=18193&showAllSites=true	73.6	KQPS*HMEAAHFGDLGR	4	465.961	3	65.05	8.91301e+06	5.37759e+06	6.83833e+06	9.05932e+06	6.0271e+06	5.0403e+06	1.44661e+07	1.3155e+07	10554826	1.03124e+07		8.71469e+06	7.1453e+06	7.94882e+06	5.5337e+06	1.38105e+07	1.04336e+07	8.71469e+06	6.87594e+06	1.14406e+07	0.349869	0.197573	0.126095	0.0671256	0.0164331		1.66386	0.734532	0.719096	1.66386	1.64615	0.00472506	mouse
350	1.19044	0.0222003	4.39403e+07	0.132766	Akap12	AKAP12	§18	A-kinase anchor protein 12	Q9WTQ5	http://www.phosphosite.org/proteinAction.do?id=6741&showAllSites=true	180.6	SPEQPAES*DTPSELELSGHGPAAEASGAAGDPADADPATK	4	978.425	3	94.9	3.52203e+07	3.85121e+07	3.31517e+07	2.92494e+07	4.53824e+07	3.75927e+07	4.88285e+07	4.46982e+07	38823140	4.6388e+07	3.96615e+07	4.52422e+07	3.68662e+07	3.12005e+07	4.14875e+07	4.67634e+07	4.26056e+07	4.24518e+07	3.65181e+07	4.39403e+07	0.0631379	0.0884407	0.132766	0.0624536	0.125551	0.0929559	1.20325	0.266932	0.251496	1.20325	1.19044	0.0222003	mouse
356	1.60087	0.00384942	8.4423e+07	0.468699	Akap12;Akap12	AKAP12;AKAP12 iso2	§1292;1187	A-kinase anchor protein 12	Q9WTQ5;Q9WTQ5-2	http://www.phosphosite.org/proteinAction.do?id=6741&showAllSites=true	180.6	CQETESNEEQSIS*PEKR	3	710.96	15	43.43	5.24e+07	5.36266e+07	2.40017e+07	4.77973e+07	5.64696e+07	7.87508e+07	8.63927e+07	8.38764e+07	72969056	7.00839e+07	1.01772e+08	9.14439e+07	5.30133e+07	3.58995e+07	6.76102e+07	8.51345e+07	7.15265e+07	9.66079e+07	5.21743e+07	8.4423e+07	0.0163605	0.468699	0.233031	0.0208991	0.0285221	0.0755947	1.61809	0.694296	0.678859	1.61809	1.60087	0.00384942	mouse
360	1.73408	0.0146416	1.78815e+07	0.394855	Akap12;Akap12	AKAP12;AKAP12 iso2	§234;129	A-kinase anchor protein 12	Q9WTQ5;Q9WTQ5-2	http://www.phosphosite.org/proteinAction.do?id=6741&showAllSites=true	180.6	QAQS*STEIPLQAESGQGTEEEAAKDGEENR	3	1090.47	1	77.36	8.14401e+06	4.58891e+06	8.16461e+06	4.82524e+06	1.89308e+07	1.6559e+07	1.75048e+07	1.74351e+07	21366430	1.73749e+07	1.54965e+07	1.81114e+07	6.36646e+06	6.49492e+06	1.77449e+07	1.74699e+07	1.93707e+07	1.68039e+07	1.02021e+07	1.78815e+07	0.394855	0.363559	0.0945122	0.00282367	0.145706	0.110035	1.75273	0.809603	0.794166	1.75273	1.73408	0.0146416	mouse
362	1.2323	0.0383004	3.1896e+07	0.141088	Akap12;Akap12	AKAP12;AKAP12 iso2	§265, §273;160, 168	A-kinase anchor protein 12	Q9WTQ5;Q9WTQ5-2	http://www.phosphosite.org/proteinAction.do?id=6741&showAllSites=true	180.6	EKEPT*KPLESPTS*PVSNETTSSFK	4	695.813	1	80.66	2.97036e+07	3.04845e+07	2.09139e+07	2.42138e+07	2.55268e+07	2.28045e+07	3.60901e+07	3.63558e+07	36697768	3.00397e+07	2.4526e+07	2.76667e+07	3.00941e+07	2.25639e+07	2.41656e+07	3.62229e+07	3.33688e+07	2.60964e+07	2.56079e+07	3.1896e+07	0.0183476	0.103412	0.079657	0.00518673	0.141088	0.0851003	1.24556	0.31679	0.301353	1.24556	1.2323	0.0383004	mouse
365	1.56801	5.65007e-05	3.30667e+07	0.170151	Akap12;Akap12	AKAP12;AKAP12 iso2	§270, §273, §282;165, 168, 177	A-kinase anchor protein 12	Q9WTQ5;Q9WTQ5-2	http://www.phosphosite.org/proteinAction.do?id=6741&showAllSites=true	180.6	EKEPTKPLES*PTS*PVSNETTSS*FKK	3	996.769	11	70.77	2.04622e+07	2.11825e+07	1.98845e+07	1.97074e+07	2.23007e+07	2.1646e+07	2.54726e+07	3.24404e+07	37539048	3.17795e+07	3.68355e+07	3.43329e+07	2.08223e+07	1.97959e+07	2.19733e+07	2.89565e+07	3.46593e+07	3.55842e+07	2.08639e+07	3.30667e+07	0.024461	0.00632531	0.0210681	0.170151	0.117504	0.0497306	1.58488	0.664372	0.648935	1.58488	1.56801	5.65007e-05	mouse
368	1.56801	5.65007e-05	3.30667e+07	0.170151	Akap12;Akap12	AKAP12;AKAP12 iso2	§270, §273, 280;165, 168, 175	A-kinase anchor protein 12	Q9WTQ5;Q9WTQ5-2	http://www.phosphosite.org/proteinAction.do?id=6741&showAllSites=true	180.6	EKEPTKPLES*PTS*PVSNETT*SSFKK	3	996.769	2	70.78	2.04622e+07	2.11825e+07	1.98845e+07	1.97074e+07	2.23007e+07	2.1646e+07	2.54726e+07	3.24404e+07	37539048	3.17795e+07	3.68355e+07	3.43329e+07	2.08223e+07	1.97959e+07	2.19733e+07	2.89565e+07	3.46593e+07	3.55842e+07	2.08639e+07	3.30667e+07	0.024461	0.00632531	0.0210681	0.170151	0.117504	0.0497306	1.58488	0.664372	0.648935	1.58488	1.56801	5.65007e-05	mouse
369	1.56801	5.65007e-05	3.30667e+07	0.170151	Akap12;Akap12	AKAP12;AKAP12 iso2	§270, §273, 281;165, 168, 176	A-kinase anchor protein 12	Q9WTQ5;Q9WTQ5-2	http://www.phosphosite.org/proteinAction.do?id=6741&showAllSites=true	180.6	EKEPTKPLES*PTS*PVSNETTS*SFKK	3	996.769	2	70.77	2.04622e+07	2.11825e+07	1.98845e+07	1.97074e+07	2.23007e+07	2.1646e+07	2.54726e+07	3.24404e+07	37539048	3.17795e+07	3.68355e+07	3.43329e+07	2.08223e+07	1.97959e+07	2.19733e+07	2.89565e+07	3.46593e+07	3.55842e+07	2.08639e+07	3.30667e+07	0.024461	0.00632531	0.0210681	0.170151	0.117504	0.0497306	1.58488	0.664372	0.648935	1.58488	1.56801	5.65007e-05	mouse
370	1.12333	0.00111281	4.12247e+08	0.0379089	Akap12;Akap12	AKAP12;AKAP12 iso2	§270, §273;165, 168	A-kinase anchor protein 12	Q9WTQ5;Q9WTQ5-2	http://www.phosphosite.org/proteinAction.do?id=6741&showAllSites=true	180.6	EKEPTKPLES*PTS*PVSNETTSSFK	3	927.415	24	80.66	3.7232e+08	3.5288e+08	3.41497e+08	3.46888e+08	3.91322e+08	3.73584e+08	3.93296e+08	3.99644e+08	410559552	4.0072e+08	4.40649e+08	4.28611e+08	3.626e+08	3.44193e+08	3.82453e+08	3.9647e+08	4.0564e+08	4.3463e+08	3.63082e+08	4.12247e+08	0.0379089	0.011075	0.0327949	0.011321	0.0171521	0.019585	1.13541	0.183213	0.167776	1.13541	1.12333	0.00111281	mouse
390	1.13429	0.0380778	3.66723e+08	0.138178	Akap12;Akap12	AKAP12;AKAP12 iso2	§467;362	A-kinase anchor protein 12	Q9WTQ5;Q9WTQ5-2	http://www.phosphosite.org/proteinAction.do?id=6741&showAllSites=true	180.6	EVCVSGGDHTQLTDLS*PEEK	3	760.995	16	81.79	3.49664e+08	3.29852e+08	3.64019e+08	2.99217e+08	2.67886e+08	3.08552e+08	3.36743e+08	3.58032e+08	336195936	3.68269e+08	4.24621e+08	3.76477e+08	3.39758e+08	3.31618e+08	2.88219e+08	3.47387e+08	3.52233e+08	4.00549e+08	3.19865e+08	3.66723e+08	0.0412332	0.138178	0.0997673	0.0433335	0.0643868	0.0849919	1.14649	0.197228	0.181791	1.14649	1.13429	0.0380778	mouse
395	1.14761	0.0485737	2.14486e+07	0.24494	Akap12;Akap12	AKAP12;AKAP12 iso2	§505;400	A-kinase anchor protein 12	Q9WTQ5;Q9WTQ5-2	http://www.phosphosite.org/proteinAction.do?id=6741&showAllSites=true	180.6	LFS*SSGLK	2	459.72	20	100.55	1.98604e+07	2.04432e+07	2.01574e+07	1.93111e+07	1.2887e+07	1.82861e+07	2.2546e+07	2.32766e+07	21415496	2.1608e+07	2.09836e+07	1.88619e+07	2.01518e+07	1.97342e+07	1.55865e+07	2.29113e+07	2.15118e+07	1.99227e+07	1.84909e+07	2.14486e+07	0.0204507	0.0303233	0.24494	0.0225486	0.00632868	0.0753051	1.15996	0.214071	0.198634	1.15996	1.14761	0.0485737	mouse
397	1.14761	0.0485737	2.14486e+07	0.24494	Akap12;Akap12	AKAP12;AKAP12 iso2	§506;401	A-kinase anchor protein 12	Q9WTQ5;Q9WTQ5-2	http://www.phosphosite.org/proteinAction.do?id=6741&showAllSites=true	180.6	LFSS*SGLK	2	459.72	1	87.17	1.98604e+07	2.04432e+07	2.01574e+07	1.93111e+07	1.2887e+07	1.82861e+07	2.2546e+07	2.32766e+07	21415496	2.1608e+07	2.09836e+07	1.88619e+07	2.01518e+07	1.97342e+07	1.55865e+07	2.29113e+07	2.15118e+07	1.99227e+07	1.84909e+07	2.14486e+07	0.0204507	0.0303233	0.24494	0.0225486	0.00632868	0.0753051	1.15996	0.214071	0.198634	1.15996	1.14761	0.0485737	mouse
398	1.14761	0.0485737	2.14486e+07	0.24494	Akap12;Akap12	AKAP12;AKAP12 iso2	§507;402	A-kinase anchor protein 12	Q9WTQ5;Q9WTQ5-2	http://www.phosphosite.org/proteinAction.do?id=6741&showAllSites=true	180.6	LFSSS*GLK	2	459.72	11	87.18	1.98604e+07	2.04432e+07	2.01574e+07	1.93111e+07	1.2887e+07	1.82861e+07	2.2546e+07	2.32766e+07	21415496	2.1608e+07	2.09836e+07	1.88619e+07	2.01518e+07	1.97342e+07	1.55865e+07	2.29113e+07	2.15118e+07	1.99227e+07	1.84909e+07	2.14486e+07	0.0204507	0.0303233	0.24494	0.0225486	0.00632868	0.0753051	1.15996	0.214071	0.198634	1.15996	1.14761	0.0485737	mouse
405	1.16633	0.0263644	1.80012e+08	0.131396	Akap12;Akap12	AKAP12;AKAP12 iso2	§584;479	A-kinase anchor protein 12	Q9WTQ5;Q9WTQ5-2	http://www.phosphosite.org/proteinAction.do?id=6741&showAllSites=true	180.6	GPSEAPQEAEAEEGATS*DGEK	3	723.622	33	53.74	1.67233e+08	1.455e+08	1.5539e+08	1.2897e+08	1.64811e+08	1.54289e+08	1.69841e+08	1.98752e+08	170103680	1.47698e+08	2.05721e+08	1.8796e+08	1.56367e+08	1.4218e+08	1.5955e+08	1.84296e+08	1.58901e+08	1.9684e+08	1.52699e+08	1.80012e+08	0.0982767	0.131396	0.0466301	0.110926	0.0997032	0.0638036	1.17887	0.237408	0.221971	1.17887	1.16633	0.0263644	mouse
407	-1.16399	0.0216917	2.55177e+07	0.066657	Akap12;Akap12	AKAP12;AKAP12 iso2	§598;493	A-kinase anchor protein 12	Q9WTQ5;Q9WTQ5-2	http://www.phosphosite.org/proteinAction.do?id=6741&showAllSites=true	180.6	EGITPWAS*FK	2	608.276	37	127.35	2.70021e+07	2.84907e+07	2.13939e+07	2.29257e+07	2.77292e+07	2.55647e+07	2.30549e+07	2.34975e+07	20738564	2.27902e+07	2.11543e+07	2.17156e+07	2.77464e+07	2.21598e+07	2.66469e+07	2.32762e+07	2.17644e+07	2.1435e+07	2.55177e+07	2.21585e+07	0.0379369	0.0488785	0.0574366	0.0134464	0.066657	0.0185159	0.868359	-0.203636	-0.219073	-1.1516	-1.16399	0.0216917	mouse
458	1.33578	0.015179	2.04629e+07	0.153258	Akap13;Akap13	AKAP13;AKAP13 iso2	§1569;1547	A-kinase anchor protein 13	E9Q394;E9Q394-2	http://www.phosphosite.org/proteinAction.do?id=6147&showAllSites=true	303.8	SFS*LEGLTGGGVGNKPSSSLEMSSANSSELR	3	1055.82	10	122.72	1.28112e+07	1.0306e+07	1.79256e+07	1.81348e+07	1.42693e+07	1.74892e+07	2.13681e+07	1.85998e+07	17821056	1.81026e+07	2.5931e+07	2.09549e+07	1.15586e+07	1.80302e+07	1.58792e+07	1.9984e+07	1.79618e+07	2.3443e+07	1.5156e+07	2.04629e+07	0.153258	0.00820465	0.143381	0.0979525	0.0110849	0.150095	1.35015	0.433123	0.417686	1.35015	1.33578	0.015179	mouse
461	1.42405	0.0289229	1.49826e+07	0.376214	Akap13;Akap13	AKAP13;AKAP13 iso2	§1892;1870	A-kinase anchor protein 13	E9Q394;E9Q394-2	http://www.phosphosite.org/proteinAction.do?id=6147&showAllSites=true	303.8	FLSHS*TDSLNK	3	443.534	4	59.08	8.98417e+06	1.17357e+07	1.28699e+07	8.69649e+06	8.57048e+06	1.1598e+07	1.89382e+07	1.42453e+07	20797350	1.20572e+07	1.09779e+07	1.28797e+07	1.03599e+07	1.07832e+07	1.00843e+07	1.65918e+07	1.64273e+07	1.19288e+07	1.04091e+07	1.49826e+07	0.187804	0.273672	0.212292	0.200002	0.376214	0.112729	1.43937	0.525441	0.510004	1.43937	1.42405	0.0289229	mouse
469	-1.09203	0.0426875	2.62678e+08	0.0519934	Akap1;Akap1;Akap1;Akap1;Akap1;Akap1	AKAP1;AKAP1 iso2;AKAP1 iso3;AKAP1 iso4;AKAP1 iso5;AKAP1 iso6	§55;§55;88;88;§55;§55	A-kinase anchor protein 1, mitochondrial	O08715;O08715-2;O08715-3;O08715-4;O08715-5;O08715-6	http://www.phosphosite.org/proteinAction.do?id=7076&showAllSites=true	92.1	RLS*EEACPGVLSVAPTVTQPPGR	3	834.412	13	106.47	2.89123e+08	2.75491e+08	2.50707e+08	2.35431e+08	2.62625e+08	2.62691e+08	2.44299e+08	2.42879e+08	246257952	2.28793e+08	2.40871e+08	2.55666e+08	2.82307e+08	2.43069e+08	2.62658e+08	2.43589e+08	2.37525e+08	2.48269e+08	2.62678e+08	2.43128e+08	0.0341464	0.0444373	0.000177493	0.0041218	0.0519934	0.0421366	0.925573	-0.111582	-0.127018	-1.08041	-1.09203	0.0426875	mouse
553	-1.25507	0.0107252	2.37859e+07	0.163136	Ank1;Ank1;Ank1;Ank1	ANK1;ANK1 iso3;ANK1 iso4;ANK1 iso5	§813;§813;§813;850	Ankyrin-1	Q02357;Q02357-3;Q02357-4;Q02357-5	http://www.phosphosite.org/proteinAction.do?id=11179&showAllSites=true	204.1	MSYPETVDEILDVS*EDEGDELVGSK	3	946.072	13	147.81	2.64831e+07	2.40384e+07	2.25025e+07	1.80406e+07	2.46878e+07	2.69631e+07	2.0641e+07	1.63714e+07	19444146	1.86161e+07	2.07344e+07	1.91275e+07	2.52607e+07	2.02715e+07	2.58255e+07	1.85062e+07	1.90301e+07	1.99309e+07	2.37859e+07	1.91558e+07	0.068431	0.155641	0.0622982	0.163136	0.030767	0.0570088	0.80534	-0.312329	-0.327766	-1.24171	-1.25507	0.0107252	mouse
561	-1.34814	0.0216818	1.43271e+08	0.0431156	Ank1;Ank1;Ank1;Ank1;Ank1;Ank1	ANK1;ANK1 iso2;ANK1 iso3;ANK1 iso4;ANK1 iso5;ANK1 iso6	§1759;1745;§1759;§1759;1641;1804	Ankyrin-1	Q02357;Q02357-2;Q02357-3;Q02357-4;Q02357-5;Q02357-6	http://www.phosphosite.org/proteinAction.do?id=11179&showAllSites=true	204.1	GPPETGS*PK	2	475.205	26	26.06	1.6327e+08	1.53609e+08		1.21669e+08		1.34537e+08	1.03624e+08	1.02619e+08		8.20574e+07	1.22755e+08	1.26028e+08	1.5844e+08	1.21669e+08	1.34537e+08	1.03122e+08	8.20574e+07	1.24392e+08	1.43271e+08	1.07417e+08	0.0431156			0.00689127		0.0186063	0.749745	-0.415529	-0.430965	-1.33379	-1.34814	0.0216818	mouse
564	-1.35035	0.00941184	1.63395e+07	0.161275	Ank1;Ank1;Ank1;Ank1;Ank1;Ank1	ANK1;ANK1 iso2;ANK1 iso3;ANK1 iso4;ANK1 iso5;ANK1 iso6	§777;785;§777;§777;814;814	Ankyrin-1	Q02357;Q02357-2;Q02357-3;Q02357-4;Q02357-5;Q02357-6	http://www.phosphosite.org/proteinAction.do?id=11179&showAllSites=true	204.1	LGYIS*VTDVLK	2	644.333	12	141.19	1.77983e+07	1.92983e+07	1.49079e+07	1.29907e+07	1.77477e+07	1.52941e+07	1.2586e+07	1.58261e+07	13004944	1.12751e+07	9.89034e+06	1.07996e+07	1.85483e+07	1.39493e+07	1.65209e+07	1.42061e+07	1.214e+07	1.0345e+07	1.63395e+07	1.22304e+07	0.0571822	0.0971872	0.105019	0.161275	0.100756	0.0621492	0.748515	-0.417898	-0.433334	-1.33598	-1.35035	0.00941184	mouse
567	-1.56328	4.12193e-05	7.90554e+07	0.124342	Ank1;Ank1;Ank1;Ank1;Ank1;Ank1	ANK1;ANK1 iso2;ANK1 iso3;ANK1 iso4;ANK1 iso5;ANK1 iso6	§862;878;§862;§862;899;907	Ankyrin-1	Q02357;Q02357-2;Q02357-3;Q02357-4;Q02357-5;Q02357-6	http://www.phosphosite.org/proteinAction.do?id=11179&showAllSites=true	204.1	IPCVT*PETVVIR	2	732.37	14	109.71	9.05949e+07	8.81339e+07	7.03814e+07	7.11959e+07	7.80236e+07	7.60029e+07	6.02319e+07	5.04963e+07	50647584	4.96251e+07	4.4714e+07	5.09706e+07	8.93644e+07	7.07886e+07	7.70133e+07	5.53641e+07	5.01363e+07	4.78423e+07	7.90554e+07	5.11143e+07	0.0194733	0.00813554	0.0185538	0.124342	0.0144208	0.0924729	0.646562	-0.629139	-0.644576	-1.54664	-1.56328	4.12193e-05	mouse
586	1.37343	0.0146877	7.30717e+07	0.0849937	Ank2;Ank2	ANK2 iso2;ANK2 iso6	§27;43	Ankyrin-2	Q8C8R3-2;Q8C8R3-6	http://www.phosphosite.org/proteinAction.do?id=8303&showAllSites=true	428.5	QSDS*NASFLR	2	602.753	12	78.1	5.55843e+07	5.00158e+07	3.48257e+07	3.82302e+07	7.27065e+07	6.44627e+07	8.75206e+07	7.80278e+07	69620472	7.237e+07	6.50103e+07	6.58808e+07	5.28001e+07	3.65279e+07	6.85846e+07	8.27742e+07	7.09952e+07	6.54456e+07	5.26375e+07	7.30717e+07	0.0745735	0.0659043	0.0849937	0.0810936	0.0273849	0.0094048	1.3882	0.47322	0.457784	1.3882	1.37343	0.0146877	mouse
587	1.37343	0.0146877	7.30717e+07	0.0849937	Ank2;Ank2	ANK2 iso2;ANK2 iso6	§30;§46	Ankyrin-2	Q8C8R3-2;Q8C8R3-6	http://www.phosphosite.org/proteinAction.do?id=8303&showAllSites=true	428.5	QSDSNAS*FLR	2	602.753	8	74.08	5.55843e+07	5.00158e+07	3.48257e+07	3.82302e+07	7.27065e+07	6.44627e+07	8.75206e+07	7.80278e+07	69620472	7.237e+07	6.50103e+07	6.58808e+07	5.28001e+07	3.65279e+07	6.85846e+07	8.27742e+07	7.09952e+07	6.54456e+07	5.26375e+07	7.30717e+07	0.0745735	0.0659043	0.0849937	0.0810936	0.0273849	0.0094048	1.3882	0.47322	0.457784	1.3882	1.37343	0.0146877	mouse
614	-1.4728	0.000657488	4.79462e+08	0.30291	Ank2;Ank2;Ank2;Ank2	ANK2;ANK2 iso2;ANK2 iso4;ANK2 iso5	§1562;1590;§1562;1508	Ankyrin-2	Q8C8R3;Q8C8R3-2;Q8C8R3-4;Q8C8R3-5	http://www.phosphosite.org/proteinAction.do?id=24583&showAllSites=true	426	ELEEEWVIVS*DEEIQEAK	3	752.338	69	129.19	4.83569e+08	4.44705e+08	5.3694e+08	4.07917e+08	5.60748e+08	4.42893e+08	3.78207e+08	2.44772e+08	354939520	3.51381e+08	3.35202e+08	3.09779e+08	4.64137e+08	4.72428e+08	5.01821e+08	3.11489e+08	3.5316e+08	3.2249e+08	4.79462e+08	3.29047e+08	0.0592099	0.193115	0.166067	0.30291	0.00712573	0.0557419	0.686283	-0.543124	-0.558561	-1.45712	-1.4728	0.000657488	mouse
660	-1.13676	0.0353575	2.01688e+08	0.180438	Ank2;Ank2;Ank2;Ank2	ANK2;ANK2 iso2;ANK2 iso4;ANK2 iso5	§1828;1856;§1828;1774	Ankyrin-2	Q8C8R3;Q8C8R3-2;Q8C8R3-4;Q8C8R3-5	http://www.phosphosite.org/proteinAction.do?id=24583&showAllSites=true	426	TERHS*PVFSGKPEK	4	420.454	42	34.28	1.86069e+08	1.89581e+08	2.12851e+08	2.04033e+08	1.82156e+08	2.35436e+08	1.69098e+08	1.71212e+08	184855408	1.90217e+08	1.70996e+08	1.89613e+08	1.87825e+08	2.08442e+08	2.08796e+08	1.70155e+08	1.87536e+08	1.80305e+08	2.01688e+08	1.79332e+08	0.0132223	0.0299142	0.180438	0.00878547	0.0202162	0.073011	0.889157	-0.169489	-0.184926	-1.12466	-1.13676	0.0353575	mouse
726	1.15391	0.00728875	3.92129e+07	0.110513	Ank2;Ank2;Ank2;Ank2	ANK2;ANK2 iso2;ANK2 iso4;ANK2 iso5	§2202, §2206;2230, 2234;§2202, §2206;2148, 2152	Ankyrin-2	Q8C8R3;Q8C8R3-2;Q8C8R3-4;Q8C8R3-5	http://www.phosphosite.org/proteinAction.do?id=24583&showAllSites=true	426	HEGLAET*PETS*PESLSFSPK	3	768.322	14	104.18	3.3992e+07	3.08796e+07	3.43205e+07	3.02744e+07	3.56226e+07	3.66361e+07	3.62299e+07	3.65421e+07	41835012	3.85351e+07	3.78586e+07	4.4277e+07	3.24358e+07	3.22974e+07	3.61294e+07	3.6386e+07	4.01851e+07	4.10678e+07	3.36209e+07	3.92129e+07	0.0678497	0.0885825	0.0198351	0.00606658	0.0580662	0.110513	1.16633	0.221972	0.206535	1.16633	1.15391	0.00728875	mouse
728	1.15391	0.00728875	3.92129e+07	0.110513	Ank2;Ank2;Ank2;Ank2	ANK2;ANK2 iso2;ANK2 iso4;ANK2 iso5	§2202, §2213;2230, 2241;§2202, §2213;2148, 2159	Ankyrin-2	Q8C8R3;Q8C8R3-2;Q8C8R3-4;Q8C8R3-5	http://www.phosphosite.org/proteinAction.do?id=24583&showAllSites=true	426	HEGLAET*PETSPESLSFS*PK	3	768.322	13	105.62	3.3992e+07	3.08796e+07	3.43205e+07	3.02744e+07	3.56226e+07	3.66361e+07	3.62299e+07	3.65421e+07	41835012	3.85351e+07	3.78586e+07	4.4277e+07	3.24358e+07	3.22974e+07	3.61294e+07	3.6386e+07	4.01851e+07	4.10678e+07	3.36209e+07	3.92129e+07	0.0678497	0.0885825	0.0198351	0.00606658	0.0580662	0.110513	1.16633	0.221972	0.206535	1.16633	1.15391	0.00728875	mouse
735	1.15391	0.00728875	3.92129e+07	0.110513	Ank2;Ank2;Ank2;Ank2	ANK2;ANK2 iso2;ANK2 iso4;ANK2 iso5	§2205, §2206;2233, 2234;§2205, §2206;2151, 2152	Ankyrin-2	Q8C8R3;Q8C8R3-2;Q8C8R3-4;Q8C8R3-5	http://www.phosphosite.org/proteinAction.do?id=24583&showAllSites=true	426	HEGLAETPET*S*PESLSFSPK	3	768.322	1	104.17	3.3992e+07	3.08796e+07	3.43205e+07	3.02744e+07	3.56226e+07	3.66361e+07	3.62299e+07	3.65421e+07	41835012	3.85351e+07	3.78586e+07	4.4277e+07	3.24358e+07	3.22974e+07	3.61294e+07	3.6386e+07	4.01851e+07	4.10678e+07	3.36209e+07	3.92129e+07	0.0678497	0.0885825	0.0198351	0.00606658	0.0580662	0.110513	1.16633	0.221972	0.206535	1.16633	1.15391	0.00728875	mouse
751	1.29584	0.0288559	1.04696e+07	0.209421	Ank2;Ank2;Ank2;Ank2	ANK2;ANK2 iso2;ANK2 iso4;ANK2 iso5	§2238;2266;§2238;2184	Ankyrin-2	Q8C8R3;Q8C8R3-2;Q8C8R3-4;Q8C8R3-5	http://www.phosphosite.org/proteinAction.do?id=24583&showAllSites=true	426	VGTPTDIHS*EKELPITNDITDSSQK	3	935.778	2	91.65	7.53916e+06	1.01601e+07	9.68364e+06		5.4119e+06	7.17235e+06	1.00729e+07	1.03311e+07	9918327	1.19086e+07	1.18094e+07	8.7774e+06	8.84964e+06	9.68364e+06	6.29213e+06	1.0202e+07	1.09135e+07	1.02934e+07	7.99344e+06	1.04696e+07	0.209421		0.197839	0.0178946	0.128956	0.208283	1.30978	0.389321	0.373885	1.30978	1.29584	0.0288559	mouse
779	1.32187	0.0118892	2.38592e+07	0.226627	Ank2;Ank2;Ank2;Ank2	ANK2;ANK2 iso2;ANK2 iso4;ANK2 iso5	§2399;2427;§2399;2345	Ankyrin-2	Q8C8R3;Q8C8R3-2;Q8C8R3-4;Q8C8R3-5	http://www.phosphosite.org/proteinAction.do?id=24583&showAllSites=true	426	DSLEAS*PVLEDNSSHK	3	603.263	8	72.2	1.93078e+07	1.85229e+07	2.2179e+07	1.77133e+07	1.3384e+07	1.60376e+07	2.44043e+07	1.7663e+07	26653548	2.23042e+07	2.84755e+07	2.36544e+07	1.89153e+07	1.99462e+07	1.47108e+07	2.10336e+07	2.44789e+07	2.6065e+07	1.78574e+07	2.38592e+07	0.029342	0.158312	0.127548	0.226627	0.125638	0.130789	1.33609	0.418018	0.402581	1.33609	1.32187	0.0118892	mouse
781	1.36505	0.00879417	2.58288e+07	0.442754	Ank2;Ank2;Ank2;Ank2	ANK2;ANK2 iso2;ANK2 iso4;ANK2 iso5	§2422;2450;§2422;2368	Ankyrin-2	Q8C8R3;Q8C8R3-2;Q8C8R3-4;Q8C8R3-5	http://www.phosphosite.org/proteinAction.do?id=24583&showAllSites=true	426	TPDSLEPSPLKES*PCR	3	631.62	7	77.45	2.25919e+07	2.02099e+07	1.19826e+07	2.2905e+07	1.71481e+07	1.74827e+07	2.93292e+07	2.07615e+07	22502282	2.85248e+07	2.76917e+07	2.61631e+07	2.14009e+07	1.74438e+07	1.73154e+07	2.50453e+07	2.55135e+07	2.69274e+07	1.872e+07	2.58288e+07	0.0787029	0.442754	0.0136618	0.241895	0.166914	0.0401404	1.37974	0.464394	0.448958	1.37974	1.36505	0.00879417	mouse
877	-1.52303	0.0108733	1.09192e+07	0.247709	Ank2;Ank2;Ank2;Ank2	ANK2;ANK2 iso2;ANK2 iso4;ANK2 iso5	§3001;3029;§3001;2947	Ankyrin-2	Q8C8R3;Q8C8R3-2;Q8C8R3-4;Q8C8R3-5	http://www.phosphosite.org/proteinAction.do?id=24583&showAllSites=true	426	TDADADS*WSEIREDDAAFEAR	3	817.331	3	106.41	1.21441e+07	1.20359e+07	8.54049e+06	1.21677e+07		9.70762e+06	5.16423e+06		7339916		8.27154e+06	8.21025e+06	1.209e+07	1.03541e+07	9.70762e+06	5.16423e+06	7339916	8.24089e+06	1.09192e+07	7.24648e+06	0.00632612	0.247709				0.00525918	0.663648	-0.59151	-0.606946	-1.50682	-1.52303	0.0108733	mouse
878	1.45452	0.00500813	2.56395e+07	0.154266	Ank2;Ank2;Ank2;Ank2	ANK2;ANK2 iso2;ANK2 iso4;ANK2 iso5	§3032, §3035;3060, 3063;§3032, §3035;2978, 2981	Ankyrin-2	Q8C8R3;Q8C8R3-2;Q8C8R3-4;Q8C8R3-5	http://www.phosphosite.org/proteinAction.do?id=24583&showAllSites=true	426	IFGLMVDRQS*QGT*TPDTTPAR	3	817.697	1	121.05	1.99068e+07	1.5991e+07	1.98307e+07	2.17507e+07	1.39276e+07	1.32322e+07	2.82867e+07	2.46765e+07	29643096	3.00405e+07	2.11406e+07	2.00498e+07	1.79489e+07	2.07907e+07	1.35799e+07	2.64816e+07	2.98418e+07	2.05952e+07	1.74398e+07	2.56395e+07	0.154266	0.0652999	0.0362102	0.0963972	0.00941686	0.0374539	1.47017	0.555984	0.540548	1.47017	1.45452	0.00500813	mouse
900	-1.2475	0.0118933	2.56816e+07	0.161379	Ank2;Ank2;Ank2;Ank2	ANK2;ANK2 iso2;ANK2 iso4;ANK2 iso5	§3315;3343;§3315;3261	Ankyrin-2	Q8C8R3;Q8C8R3-2;Q8C8R3-4;Q8C8R3-5	http://www.phosphosite.org/proteinAction.do?id=24583&showAllSites=true	426	TEWQPS*PTDIPLQK	3	573.938	16	109.33	2.50872e+07	2.79336e+07	3.09138e+07	2.45812e+07	2.18444e+07	2.37292e+07	2.09975e+07	1.81441e+07	24720236	2.01299e+07	2.0418e+07	2.04374e+07	2.65104e+07	2.77475e+07	2.27868e+07	1.95708e+07	2.24251e+07	2.04277e+07	2.56816e+07	2.08079e+07	0.0759206	0.161379	0.058488	0.103097	0.144742	0.000671668	0.810226	-0.303604	-0.319041	-1.23422	-1.2475	0.0118933	mouse
906	-1.20356	0.0280444	4.04215e+08	0.119218	Ank2;Ank2;Ank2;Ank2	ANK2;ANK2 iso2;ANK2 iso4;ANK2 iso5	§3362;3390;§3362;3308	Ankyrin-2	Q8C8R3;Q8C8R3-2;Q8C8R3-4;Q8C8R3-5	http://www.phosphosite.org/proteinAction.do?id=24583&showAllSites=true	426	ARS*YIETETESR	2	761.333	33	50.7	4.05237e+08	3.78547e+08	4.67846e+08	4.58085e+08	3.27627e+08	3.8795e+08	3.16381e+08	3.44157e+08	335440096	2.91489e+08	3.73468e+08	3.75834e+08	3.91892e+08	4.62966e+08	3.57788e+08	3.30269e+08	3.13465e+08	3.74651e+08	4.04215e+08	3.39462e+08	0.0481577	0.0149075	0.119218	0.0594697	0.0991441	0.0044671	0.839804	-0.251876	-0.267313	-1.19075	-1.20356	0.0280444	mouse
983	1.58293	0.00261088	5.4109e+07	0.174621	Ank2;Ank2;Ank2;Ank2	ANK2;ANK2 iso2;ANK2 iso4;ANK2 iso5	1685;1713;1685;1631	Ankyrin-2	Q8C8R3;Q8C8R3-2;Q8C8R3-4;Q8C8R3-5	http://www.phosphosite.org/proteinAction.do?id=24583&showAllSites=true	426	QKEES*SQSSEEKTELK	3	649.625	2	28.64	3.34889e+07	2.7453e+07	3.32677e+07	2.59551e+07	4.55744e+07	3.7175e+07	6.21449e+07	6.69217e+07	56631676	5.49235e+07	4.17604e+07	4.22718e+07	3.0471e+07	2.96114e+07	4.13747e+07	6.45333e+07	5.57776e+07	4.20161e+07	3.3819e+07	5.4109e+07	0.140069	0.174621	0.143549	0.0523409	0.0216554	0.00860527	1.59996	0.678033	0.662596	1.59996	1.58293	0.00261088	mouse
984	1.58293	0.00261088	5.4109e+07	0.174621	Ank2;Ank2;Ank2;Ank2	ANK2;ANK2 iso2;ANK2 iso4;ANK2 iso5	1686;1714;1686;1632	Ankyrin-2	Q8C8R3;Q8C8R3-2;Q8C8R3-4;Q8C8R3-5	http://www.phosphosite.org/proteinAction.do?id=24583&showAllSites=true	426	QKEESS*QSSEEKTELK	3	649.625	1	28.8	3.34889e+07	2.7453e+07	3.32677e+07	2.59551e+07	4.55744e+07	3.7175e+07	6.21449e+07	6.69217e+07	56631676	5.49235e+07	4.17604e+07	4.22718e+07	3.0471e+07	2.96114e+07	4.13747e+07	6.45333e+07	5.57776e+07	4.20161e+07	3.3819e+07	5.4109e+07	0.140069	0.174621	0.143549	0.0523409	0.0216554	0.00860527	1.59996	0.678033	0.662596	1.59996	1.58293	0.00261088	mouse
985	1.58293	0.00261088	5.4109e+07	0.174621	Ank2;Ank2;Ank2;Ank2	ANK2;ANK2 iso2;ANK2 iso4;ANK2 iso5	1688;1716;1688;1634	Ankyrin-2	Q8C8R3;Q8C8R3-2;Q8C8R3-4;Q8C8R3-5	http://www.phosphosite.org/proteinAction.do?id=24583&showAllSites=true	426	QKEESSQS*SEEKTELK	3	649.625	12	29.31	3.34889e+07	2.7453e+07	3.32677e+07	2.59551e+07	4.55744e+07	3.7175e+07	6.21449e+07	6.69217e+07	56631676	5.49235e+07	4.17604e+07	4.22718e+07	3.0471e+07	2.96114e+07	4.13747e+07	6.45333e+07	5.57776e+07	4.20161e+07	3.3819e+07	5.4109e+07	0.140069	0.174621	0.143549	0.0523409	0.0216554	0.00860527	1.59996	0.678033	0.662596	1.59996	1.58293	0.00261088	mouse
987	1.58293	0.00261088	5.4109e+07	0.174621	Ank2;Ank2;Ank2;Ank2	ANK2;ANK2 iso2;ANK2 iso4;ANK2 iso5	1689;1717;1689;1635	Ankyrin-2	Q8C8R3;Q8C8R3-2;Q8C8R3-4;Q8C8R3-5	http://www.phosphosite.org/proteinAction.do?id=24583&showAllSites=true	426	QKEESSQSS*EEKTELK	3	649.625	5	28.57	3.34889e+07	2.7453e+07	3.32677e+07	2.59551e+07	4.55744e+07	3.7175e+07	6.21449e+07	6.69217e+07	56631676	5.49235e+07	4.17604e+07	4.22718e+07	3.0471e+07	2.96114e+07	4.13747e+07	6.45333e+07	5.57776e+07	4.20161e+07	3.3819e+07	5.4109e+07	0.140069	0.174621	0.143549	0.0523409	0.0216554	0.00860527	1.59996	0.678033	0.662596	1.59996	1.58293	0.00261088	mouse
1002	1.59455	0.0195297	7.73823e+06	0.288208	Ank2;Ank2;Ank2;Ank2	ANK2;ANK2 iso2;ANK2 iso4;ANK2 iso5	2029;2057;2029;1975	Ankyrin-2	Q8C8R3;Q8C8R3-2;Q8C8R3-4;Q8C8R3-5	http://www.phosphosite.org/proteinAction.do?id=24583&showAllSites=true	426	FQVSAATES*R	2	588.258	4	63.77	6.56553e+06	7.79968e+06	4.56156e+06	3.01708e+06	3.90763e+06	2.95614e+06	1.02995e+07	8.62481e+06	8256466	7.28448e+06	6.03044e+06	5.93371e+06	7.1826e+06	3.78932e+06	3.43189e+06	9.46215e+06	7.77047e+06	5.98207e+06	4.80127e+06	7.73823e+06	0.121498	0.288208	0.196045	0.125149	0.0884503	0.011434	1.61171	0.688588	0.673151	1.61171	1.59455	0.0195297	mouse
1054	-1.43726	0.0067403	1.65925e+08	0.144268	Ank2;Ank2;Ank2;Ank2	ANK2;ANK2 iso2;ANK2 iso4;ANK2 iso5	3071, 3077;3099, 3105;3071, 3077;3017, 3023	Ankyrin-2	Q8C8R3;Q8C8R3-2;Q8C8R3-4;Q8C8R3-5	http://www.phosphosite.org/proteinAction.do?id=24583&showAllSites=true	426	LFEM#TRS*GAIDM#T*KRPYADESLHFFQIGQESNEEAISEDLK	5	985.84	1	93.16	2.00709e+08	1.81703e+08	1.64528e+08	1.9623e+08	1.13316e+08	1.39062e+08	1.04111e+08	1.12161e+08	113462736	1.30974e+08	1.18823e+08	1.20593e+08	1.91206e+08	1.80379e+08	1.26189e+08	1.08136e+08	1.22218e+08	1.19708e+08	1.65925e+08	1.16687e+08	0.070287	0.124276	0.144268	0.0526336	0.101311	0.0104506	0.703255	-0.50788	-0.523316	-1.42196	-1.43726	0.0067403	mouse
1068	-1.31487	7.56641e-05	1.51366e+08	0.0847901	Ank2;Ank2;Ank2;Ank2	ANK2;ANK2 iso2;ANK2 iso4;ANK2 iso5	3317;3345;3317;3263	Ankyrin-2	Q8C8R3;Q8C8R3-2;Q8C8R3-4;Q8C8R3-5	http://www.phosphosite.org/proteinAction.do?id=24583&showAllSites=true	426	TEWQPSPT*DIPLQK	2	860.403	9	109.33	1.41413e+08	1.46737e+08	1.50597e+08	1.54113e+08	1.67121e+08	1.48215e+08	1.12232e+08	1.10463e+08	104822976	1.13525e+08	1.25975e+08	1.31124e+08	1.44075e+08	1.52355e+08	1.57668e+08	1.11347e+08	1.09174e+08	1.28549e+08	1.51366e+08	1.16357e+08	0.0261324	0.0163206	0.0847901	0.0112337	0.0563597	0.0283226	0.768711	-0.379488	-0.394924	-1.30088	-1.31487	7.56641e-05	mouse
1072	1.47697	0.00476888	5.19008e+07	0.308187	Ank2;Ank2;Ank2;Ank2	ANK2;ANK2 iso2;ANK2 iso4;ANK2 iso5	466;462;466;445	Ankyrin-2	Q8C8R3;Q8C8R3-2;Q8C8R3-4;Q8C8R3-5	http://www.phosphosite.org/proteinAction.do?id=24583&showAllSites=true	426	GET*ALHMAARAGQVEVVR	3	658.991	1	112.62	4.27106e+07	4.64176e+07	2.1366e+07	3.32729e+07	3.6085e+07	2.87445e+07	6.35178e+07	5.76883e+07	47841540	4.60503e+07	5.03884e+07	4.59183e+07	4.45641e+07	2.73194e+07	3.24147e+07	6.0603e+07	4.69459e+07	4.81534e+07	3.47661e+07	5.19008e+07	0.0588193	0.308187	0.16013	0.0680183	0.0269801	0.0656411	1.49286	0.578075	0.562638	1.49286	1.47697	0.00476888	mouse
1120	1.04929	0.0275019	1.56666e+09	0.0493723	Ank2;Ank2;Ank2;Ank2;Ank2	ANK2;ANK2 iso2;ANK2 iso4;ANK2 iso5;ANK2 iso3	§3718;3746;§3718;§3664;809	Ankyrin-2	Q8C8R3;Q8C8R3-2;Q8C8R3-4;Q8C8R3-5;Q8C8R3-3	http://www.phosphosite.org/proteinAction.do?id=24583&showAllSites=true	426	TQDQQEYYVTT*PGAEVEDPQK	3	836.027	40	85.8	1.60284e+09	1.50183e+09	1.51322e+09	1.41113e+09	1.42806e+09	1.40595e+09	1.54237e+09	1.56017e+09	1557490688	1.56315e+09	1.63799e+09	1.53877e+09	1.55234e+09	1.46217e+09	1.417e+09	1.55127e+09	1.56032e+09	1.58838e+09	1.47717e+09	1.56666e+09	0.0460122	0.0493723	0.0110316	0.00811178	0.00256613	0.0441694	1.06058	0.0848525	0.0694158	1.06058	1.04929	0.0275019	mouse
1304	1.04929	0.0275019	1.56666e+09	0.0493723	Ank2;Ank2;Ank2;Ank2;Ank2	ANK2;ANK2 iso2;ANK2 iso4;ANK2 iso5;ANK2 iso3	3717;3745;3717;3663;808	Ankyrin-2	Q8C8R3;Q8C8R3-2;Q8C8R3-4;Q8C8R3-5;Q8C8R3-3	http://www.phosphosite.org/proteinAction.do?id=24583&showAllSites=true	426	TQDQQEYYVT*TPGAEVEDPQK	3	836.027	5	86.28	1.60284e+09	1.50183e+09	1.51322e+09	1.41113e+09	1.42806e+09	1.40595e+09	1.54237e+09	1.56017e+09	1557490688	1.56315e+09	1.63799e+09	1.53877e+09	1.55234e+09	1.46217e+09	1.417e+09	1.55127e+09	1.56032e+09	1.58838e+09	1.47717e+09	1.56666e+09	0.0460122	0.0493723	0.0110316	0.00811178	0.00256613	0.0441694	1.06058	0.0848525	0.0694158	1.06058	1.04929	0.0275019	mouse
1340	-1.35035	0.00941184	1.63395e+07	0.161275	Ank2;Ank3;Ank3;Ank3;Ank2;Ank2;Ank2	ANK2;ANK3;ANK3 iso2;ANK3 iso3;ANK2 iso2;ANK2 iso4;ANK2 iso5	§808;§793;793;§793;§804;§808;754	Ankyrin-2	Q8C8R3;G5E8K5;G5E8K5-2;G5E8K5-3;Q8C8R3-2;Q8C8R3-4;Q8C8R3-5	http://www.phosphosite.org/proteinAction.do?id=24583&showAllSites=true	426	LGYIS*VVDTLK	2	644.333	3	141.51	1.77983e+07	1.92983e+07	1.49079e+07	1.29907e+07	1.77477e+07	1.52941e+07	1.2586e+07	1.58261e+07	13004944	1.12751e+07	9.89034e+06	1.07996e+07	1.85483e+07	1.39493e+07	1.65209e+07	1.42061e+07	1.214e+07	1.0345e+07	1.63395e+07	1.22304e+07	0.0571822	0.0971872	0.105019	0.161275	0.100756	0.0621492	0.748515	-0.417898	-0.433334	-1.33598	-1.35035	0.00941184	mouse
1375	-1.13047	0.0139232	1.22006e+08	0.106272	Ank3;Ank3;Ank3	ANK3;ANK3 iso2;ANK3 iso3	§606;606;§606	Ankyrin-3	G5E8K5;G5E8K5-2;G5E8K5-3	http://www.phosphosite.org/proteinAction.do?id=5260&showAllSites=true	213.9	VALLLLDQGAS*PHAAAK	3	585.645	13	115.7	1.22364e+08	1.15267e+08	1.1951e+08	1.34591e+08	1.17241e+08	1.23064e+08	1.08884e+08	9.74083e+07	118706280	1.02113e+08	1.16103e+08	1.11306e+08	1.18815e+08	1.27051e+08	1.20153e+08	1.03146e+08	1.1041e+08	1.13704e+08	1.22006e+08	1.09087e+08	0.0422365	0.0839343	0.0342716	0.0786693	0.106272	0.0298316	0.894107	-0.161481	-0.176918	-1.11843	-1.13047	0.0139232	mouse
1399	1.19255	0.0088155	1.44918e+08	0.0427041	Ank3;Ank3;Ank3;Ank3;Ank3;Ank3	ANK3;ANK3 iso2;ANK3 iso3;ANK3 iso4;ANK3 iso5;ANK3 iso6	§958;919;§919;91;91;91	Ankyrin-3	G5E8K5;G5E8K5-2;G5E8K5-3;G5E8K5-4;G5E8K5-5;G5E8K5-6	http://www.phosphosite.org/proteinAction.do?id=5260&showAllSites=true	213.9	EFDS*DSLR	2	524.703	5	70	1.3477e+08	1.30614e+08	1.18799e+08	1.18941e+08	1.05822e+08	1.12412e+08	1.65926e+08	1.60978e+08	141551600	1.39642e+08	1.32191e+08	1.29221e+08	1.32692e+08	1.1887e+08	1.09117e+08	1.63452e+08	1.40597e+08	1.30706e+08	1.20226e+08	1.44918e+08	0.0221477	0.000841911	0.0427041	0.0214042	0.00960222	0.0160673	1.20538	0.269488	0.254052	1.20538	1.19255	0.0088155	mouse
1400	1.19255	0.0088155	1.44918e+08	0.0427041	Ank3;Ank3;Ank3;Ank3;Ank3;Ank3	ANK3;ANK3 iso2;ANK3 iso3;ANK3 iso4;ANK3 iso5;ANK3 iso6	§960;921;921;93;93;93	Ankyrin-3	G5E8K5;G5E8K5-2;G5E8K5-3;G5E8K5-4;G5E8K5-5;G5E8K5-6	http://www.phosphosite.org/proteinAction.do?id=5260&showAllSites=true	213.9	EFDSDS*LR	2	524.703	12	64.77	1.3477e+08	1.30614e+08	1.18799e+08	1.18941e+08	1.05822e+08	1.12412e+08	1.65926e+08	1.60978e+08	141551600	1.39642e+08	1.32191e+08	1.29221e+08	1.32692e+08	1.1887e+08	1.09117e+08	1.63452e+08	1.40597e+08	1.30706e+08	1.20226e+08	1.44918e+08	0.0221477	0.000841911	0.0427041	0.0214042	0.00960222	0.0160673	1.20538	0.269488	0.254052	1.20538	1.19255	0.0088155	mouse
1401	-1.35902	0.00471052	2.80733e+08	0.0438737	Ank3;Ank3;Ank3;Ank3;Ank3;Ank3	ANK3;ANK3 iso2;ANK3 iso3;ANK3 iso4;ANK3 iso5;ANK3 iso6	1240;1201;1201;373;373;373	Ankyrin-3	G5E8K5;G5E8K5-2;G5E8K5-3;G5E8K5-4;G5E8K5-5;G5E8K5-6	http://www.phosphosite.org/proteinAction.do?id=5260&showAllSites=true	213.9	GDAT*PNLR	2	462.203	5	46.43	3.02328e+08	3.02035e+08		2.3022e+08	2.93369e+08	2.75715e+08	1.92485e+08	1.96668e+08	186329776	1.76085e+08	2.50096e+08	2.51096e+08	3.02181e+08	2.3022e+08	2.84542e+08	1.94577e+08	1.81207e+08	2.50596e+08	2.80733e+08	2.08793e+08	0.000685195		0.0438737	0.0152005	0.0399767	0.00282156	0.743742	-0.427125	-0.442562	-1.34455	-1.35902	0.00471052	mouse
1370	-1.27173	0.00814695	9.82027e+07	0.255469	Ank3;Ank3	ANK3 iso2;ANK3 iso6	§1560;§732	Ankyrin-3	G5E8K5-2;G5E8K5-6	http://www.phosphosite.org/proteinAction.do?id=17670205&showAllSites=true	188.1	SFADENNVFHDPVDGWQNETPSGSLES*PAQAR	3	1194.51	26	122.18	1.09057e+08	8.34771e+07	8.75863e+07	1.01526e+08	1.00496e+08	1.07074e+08	8.98825e+07	7.14527e+07	87963976	6.10462e+07	7.67028e+07	8.12559e+07	9.6267e+07	9.45564e+07	1.03785e+08	8.06676e+07	7.45051e+07	7.89793e+07	9.82027e+07	7.80507e+07	0.18789	0.104246	0.0448167	0.161549	0.255469	0.0407639	0.794792	-0.331351	-0.346788	-1.25819	-1.27173	0.00814695	mouse
1421	-1.66657	0.00259413	5.69998e+07	0.275587	Ap2a1;Ap2a1	AP2A1;AP2A1 iso2	§649, §652, §655;§649, §652, §655	AP-2 complex subunit alpha-1	P17426;P17426-2	http://www.phosphosite.org/proteinAction.do?id=6049&showAllSites=true	107.6	RDTSSNDINGGVEPTPS*TVS*TPS*PSADLLGLR	3	1160.84	3	132.91	5.4777e+07	6.43318e+07	5.79605e+07	5.17721e+07		5.61578e+07	3.62913e+07	4.26993e+07	45649488		2.8802e+07	1.94074e+07	5.95544e+07	5.48663e+07	5.61578e+07	3.94953e+07	45649488	2.41047e+07	5.69998e+07	3.45699e+07	0.113447	0.0797544		0.114726		0.275587	0.606491	-0.721441	-0.736878	-1.64883	-1.66657	0.00259413	mouse
1426	-1.66657	0.00259413	5.69998e+07	0.275587	Ap2a1;Ap2a1	AP2A1;AP2A1 iso2	§650, §652, §655;§650, §652, §655	AP-2 complex subunit alpha-1	P17426;P17426-2	http://www.phosphosite.org/proteinAction.do?id=6049&showAllSites=true	107.6	RDTSSNDINGGVEPTPST*VS*TPS*PSADLLGLR	3	1160.84	8	131.78	5.4777e+07	6.43318e+07	5.79605e+07	5.17721e+07		5.61578e+07	3.62913e+07	4.26993e+07	45649488		2.8802e+07	1.94074e+07	5.95544e+07	5.48663e+07	5.61578e+07	3.94953e+07	45649488	2.41047e+07	5.69998e+07	3.45699e+07	0.113447	0.0797544		0.114726		0.275587	0.606491	-0.721441	-0.736878	-1.64883	-1.66657	0.00259413	mouse
1457	1.33512	0.0445731	8.85733e+06	0.485176	Ap2a1;Ap2a1;Ap2a2	AP2A1;AP2A1 iso2;AP2A2	611;611;610	AP-2 complex subunit alpha-1	P17426;P17426-2;P17427	http://www.phosphosite.org/proteinAction.do?id=6049&showAllSites=true	107.6	ESS*ILAK	2	414.199	1	53.34	8.89336e+06	6.51247e+06	7.53205e+06	3.68411e+06	6.90253e+06	5.85659e+06	9.06083e+06	1.15744e+07	9516055	7.62288e+06	6.5572e+06	8.81267e+06	7.70292e+06	5.60808e+06	6.37956e+06	1.03176e+07	8.56947e+06	7.68493e+06	6.56352e+06	8.85733e+06	0.218559	0.485176	0.115931	0.172263	0.156215	0.20753	1.34948	0.432403	0.416966	1.34948	1.33512	0.0445731	mouse
1462	1.20048	0.00154001	1.90336e+08	0.0723332	Ap2m1	AP2M1	§45	AP-2 complex subunit mu	P84091	http://www.phosphosite.org/proteinAction.do?id=11190&showAllSites=true	49.6	S*PVTNIAR	2	469.229	12	55.58	1.72866e+08	1.56263e+08	1.4635e+08	1.39453e+08	1.70423e+08	1.55826e+08	2.05673e+08	1.90164e+08	185541760	1.69347e+08	1.8564e+08	2.05653e+08	1.64565e+08	1.42901e+08	1.63124e+08	1.97919e+08	1.77444e+08	1.95647e+08	1.56863e+08	1.90336e+08	0.0713425	0.034127	0.0632735	0.0554089	0.0645369	0.0723332	1.21339	0.279043	0.263606	1.21339	1.20048	0.00154001	mouse
1467	-1.74489	0.0394174	6.57053e+06	0.370954	Ap3d1	AP3D1	§632, §634	AP-3 complex subunit delta-1	O54774	http://www.phosphosite.org/proteinAction.do?id=13149&showAllSites=true	135	KVPVPEGLDLDAWINEPPS*DS*ESEDEKPK	3	1127.5	12	139.52	4.80328e+06	6.00266e+06		5.90695e+06	9.40588e+06	6.73386e+06	3.14009e+06	5.37315e+06	1857317	2.58471e+06	6.0752e+06		5.40297e+06	5.90695e+06	8.06987e+06	4.25662e+06	2.22101e+06	6.0752e+06	6.57053e+06	3.80609e+06	0.156968		0.234131	0.370954	0.23158		0.579267	-0.787698	-0.803135	-1.72632	-1.74489	0.0394174	mouse
1474	1.32965	0.0196781	5.8335e+07	0.211171	Ap3d1	AP3D1	§755, §758, §760	AP-3 complex subunit delta-1	O54774	http://www.phosphosite.org/proteinAction.do?id=13149&showAllSites=true	135	HSS*LPT*ES*DEDIAPAQR	2	1046.89	39	75.21	4.32707e+07	5.34722e+07	3.07021e+07	2.93514e+07	5.95559e+07	4.40808e+07	5.74519e+07	6.20541e+07	51680292	6.67771e+07	5.79013e+07	5.41454e+07	4.83714e+07	3.00268e+07	5.18184e+07	5.9753e+07	5.92287e+07	5.60234e+07	4.34055e+07	5.8335e+07	0.149128	0.0318085	0.211171	0.0544612	0.180235	0.0474051	1.34395	0.426484	0.411047	1.34395	1.32965	0.0196781	mouse
1583	1.78566	0.00369167	2.03938e+07	0.211421	Apba1;Apba1	APBA1;APBA1 iso3	§286, §289;§286, §289	Amyloid-beta A4 precursor protein-binding family A member 1	B2RUJ5;B2RUJ5-3	http://www.phosphosite.org/proteinAction.do?id=18185&showAllSites=true	92.9	QSMS*SQS*LDKAAEDMPEAEQDLER	3	952.376	4	110.11	5.0185e+06	4.32033e+06	1.2271e+07	1.65848e+07	1.54245e+07	1.41768e+07	2.05328e+07	2.0412e+07	21196622	2.46124e+07	1.7156e+07	1.8453e+07	4.66942e+06	1.44279e+07	1.48006e+07	2.04724e+07	2.29045e+07	1.78045e+07	1.12993e+07	2.03938e+07	0.105726	0.211421	0.05961	0.00417347	0.105452	0.0515092	1.80487	0.851895	0.836458	1.80487	1.78566	0.00369167	mouse
1584	1.78566	0.00369167	2.03938e+07	0.211421	Apba1;Apba1	APBA1;APBA1 iso3	§287, §289;§287, §289	Amyloid-beta A4 precursor protein-binding family A member 1	B2RUJ5;B2RUJ5-3	http://www.phosphosite.org/proteinAction.do?id=18185&showAllSites=true	92.9	QSMSS*QS*LDKAAEDMPEAEQDLER	3	952.376	9	110.11	5.0185e+06	4.32033e+06	1.2271e+07	1.65848e+07	1.54245e+07	1.41768e+07	2.05328e+07	2.0412e+07	21196622	2.46124e+07	1.7156e+07	1.8453e+07	4.66942e+06	1.44279e+07	1.48006e+07	2.04724e+07	2.29045e+07	1.78045e+07	1.12993e+07	2.03938e+07	0.105726	0.211421	0.05961	0.00417347	0.105452	0.0515092	1.80487	0.851895	0.836458	1.80487	1.78566	0.00369167	mouse
1602	-1.4229	0.000473811	9.27396e+07	0.139043	Apba1;Apba1	APBA1;APBA1 iso3	§372, §375;§372, §375	Amyloid-beta A4 precursor protein-binding family A member 1	B2RUJ5;B2RUJ5-3	http://www.phosphosite.org/proteinAction.do?id=18185&showAllSites=true	92.9	TIRS*PYT*PDEPKEPIWVMR	3	825.711	24	116.34	7.96925e+07	8.52725e+07	9.64983e+07	1.12036e+08	9.27406e+07	9.01977e+07	6.63177e+07	5.44446e+07	65848176	7.47388e+07	6.51919e+07	6.87256e+07	8.24825e+07	1.04267e+08	9.14691e+07	6.03812e+07	7.02935e+07	6.69588e+07	9.27396e+07	6.58778e+07	0.0478364	0.10537	0.0196576	0.139043	0.0894338	0.0373167	0.710353	-0.493393	-0.508829	-1.40775	-1.4229	0.000473811	mouse
1607	-1.51326	0.000815782	1.07966e+08	0.136868	Apba1;Apba1	APBA1;APBA1 iso3	§375;§375	Amyloid-beta A4 precursor protein-binding family A member 1	B2RUJ5;B2RUJ5-3	http://www.phosphosite.org/proteinAction.do?id=18185&showAllSites=true	92.9	SPYT*PDEPKEPIWVMR	3	675.644	15	116.89	8.88335e+07	8.52221e+07	1.23729e+08	1.22591e+08	1.22701e+08	1.04721e+08	7.66993e+07	6.31634e+07	67723544	7.24924e+07	7.71634e+07	7.54434e+07	8.70278e+07	1.2316e+08	1.13711e+08	6.99313e+07	7.0108e+07	7.63034e+07	1.07966e+08	7.21142e+07	0.0293427	0.0065376	0.111804	0.136868	0.0480986	0.0159384	0.667933	-0.582224	-0.597661	-1.49716	-1.51326	0.000815782	mouse
1620	-1.16745	0.0337269	4.05203e+08	0.258105	Apba1;Apba1	APBA1;APBA1 iso3	§84;§84	Amyloid-beta A4 precursor protein-binding family A member 1	B2RUJ5;B2RUJ5-3	http://www.phosphosite.org/proteinAction.do?id=18185&showAllSites=true	92.9	SAS*TESGFHNHTDTAEGDVLAAAR	3	842.029	15	79.44	4.14675e+08	3.66975e+08	4.12074e+08	3.93827e+08	3.44845e+08	4.98821e+08	3.47509e+08	3.35608e+08	353601792	3.52967e+08	3.47831e+08	3.67387e+08	3.90825e+08	4.02951e+08	4.21833e+08	3.41558e+08	3.53284e+08	3.57609e+08	4.05203e+08	3.50817e+08	0.0863027	0.0320204	0.258105	0.0246364	0.00127035	0.0386674	0.865782	-0.207924	-0.223361	-1.15502	-1.16745	0.0337269	mouse
1624	-1.21916	0.0146534	8.5355e+07	0.0982882	Apba1;Apba1	APBA1;APBA1 iso3	§87;§87	Amyloid-beta A4 precursor protein-binding family A member 1	B2RUJ5;B2RUJ5-3	http://www.phosphosite.org/proteinAction.do?id=18185&showAllSites=true	92.9	SASTES*GFHNHTDTAEGDVLAAAR	4	631.774	1	79.45	8.20704e+07	9.04585e+07	8.61304e+07	9.81052e+07	7.22839e+07	8.30818e+07	7.35174e+07	6.6891e+07	80787280	7.96384e+07	6.23451e+07	6.1407e+07	8.62645e+07	9.21178e+07	7.76829e+07	7.02042e+07	8.02128e+07	6.18761e+07	8.5355e+07	7.07644e+07	0.0687571	0.0919197	0.0982882	0.0667427	0.0101282	0.0107203	0.829059	-0.270453	-0.28589	-1.20619	-1.21916	0.0146534	mouse
1629	-1.21916	0.0146534	8.5355e+07	0.0982882	Apba1;Apba1	APBA1;APBA1 iso3	93;93	Amyloid-beta A4 precursor protein-binding family A member 1	B2RUJ5;B2RUJ5-3	http://www.phosphosite.org/proteinAction.do?id=18185&showAllSites=true	92.9	SASTESGFHNHT*DTAEGDVLAAAR	4	631.774	1	79.48	8.20704e+07	9.04585e+07	8.61304e+07	9.81052e+07	7.22839e+07	8.30818e+07	7.35174e+07	6.6891e+07	80787280	7.96384e+07	6.23451e+07	6.1407e+07	8.62645e+07	9.21178e+07	7.76829e+07	7.02042e+07	8.02128e+07	6.18761e+07	8.5355e+07	7.07644e+07	0.0687571	0.0919197	0.0982882	0.0667427	0.0101282	0.0107203	0.829059	-0.270453	-0.28589	-1.20619	-1.21916	0.0146534	mouse
1636	1.19359	0.0236522	2.36439e+08	0.14876	Apba2	APBA2	§481	Amyloid-beta A4 precursor protein-binding family A member 2	P98084	http://www.phosphosite.org/proteinAction.do?id=6598&showAllSites=true	82.7	SAS*QDCIETTPGAQEGK	2	929.88	46	56.8	2.11913e+08	2.1706e+08	1.62521e+08	1.56677e+08	2.10198e+08	2.17524e+08	2.28812e+08	2.82607e+08	221698288	2.15341e+08	2.31641e+08	2.38535e+08	2.14486e+08	1.59599e+08	2.13861e+08	2.5571e+08	2.18519e+08	2.35088e+08	1.95982e+08	2.36439e+08	0.016968	0.0258941	0.024224	0.14876	0.0205732	0.0207352	1.20643	0.270747	0.25531	1.20643	1.19359	0.0236522	mouse
1647	1.55452	0.0252962	6.23398e+07	0.402614	Apbb1;Apbb1	Fe65;Fe65 iso2	§517;515	Amyloid-beta A4 precursor protein-binding family B member 1	Q9QXJ1;Q9QXJ1-2	http://www.phosphosite.org/proteinAction.do?id=4827&showAllSites=true	77.3	CLVNGLS*LDHSK	3	474.886	12	90.83	5.18927e+07	4.68685e+07	4.44006e+07	2.4722e+07	2.57474e+07	4.44225e+07	8.34066e+07	7.69e+07	64755696	6.64133e+07	4.27867e+07	3.97765e+07	4.93806e+07	3.45613e+07	3.50849e+07	8.01533e+07	6.55845e+07	4.12816e+07	3.96756e+07	6.23398e+07	0.0719444	0.402614	0.376381	0.0574008	0.0178717	0.0515616	1.57124	0.651901	0.636465	1.57124	1.55452	0.0252962	mouse
1665	-1.95877	0.0018298	1.70831e+07	0.269769	Aplp1	APLP1	255	Amyloid-like protein 1	Q03157	http://www.phosphosite.org/proteinAction.do?id=17081&showAllSites=true	72.7	AEGGEDEEEVESFPQPVDDY*FVEPPQAEEEEEEEEER	4	1102.44	9	133.47	1.48864e+07	1.75481e+07	1.54483e+07	1.25387e+07	2.33909e+07	1.86864e+07	1.19439e+07	1.08184e+07	7814816	1.1499e+07	5.81004e+06	5.00486e+06	1.62173e+07	1.39935e+07	2.10386e+07	1.13811e+07	9.65693e+06	5.40745e+06	1.70831e+07	8.81517e+06	0.116055	0.147025	0.158117	0.0699255	0.269769	0.105289	0.516015	-0.954514	-0.96995	-1.93793	-1.95877	0.0018298	mouse
1681	1.6414	0.0260643	3.43798e+06	0.379457	Appl1	APPL	488	DCC-interacting protein 13-alpha	Q8K3H0	http://www.phosphosite.org/proteinAction.do?id=3072&showAllSites=true	79.3	TNPFGESGGST*KSETEDSILHQLFIVR	4	758.112	1	143.79		2.64239e+06	1.46287e+06	2.39312e+06	2.44966e+06	1.4132e+06	3.4174e+06	4.31805e+06	3117851	4.77977e+06	3.06715e+06	1.92765e+06	2.64239e+06	1.928e+06	1.93143e+06	3.86772e+06	3.94881e+06	2.4974e+06	2.07225e+06	3.43798e+06		0.341175	0.379457	0.164658	0.297597	0.322635	1.65906	0.730363	0.714927	1.65906	1.6414	0.0260643	mouse
1715	1.28837	0.000337544	5.01073e+07	0.088347	Atg16l1;Atg16l1;Atg16l1;Atg16l1;Atg16l1	ATG16L1;ATG16L1 iso2;ATG16L1 iso3;ATG16L1 iso4;ATG16L1 iso5	§287;268;303;303;268	Autophagy-related protein 16-1	Q8C0J2;Q8C0J2-2;Q8C0J2-3;Q8C0J2-4;Q8C0J2-5	http://www.phosphosite.org/proteinAction.do?id=2724102&showAllSites=true	68.1	S*VSSIPVPQDIMDTHPASGK	3	716.001	8	112.93	3.66442e+07	4.03025e+07	3.90081e+07	3.88711e+07	3.78094e+07	3.82331e+07	5.76434e+07	5.47763e+07	50433876	4.45031e+07	4.57507e+07	4.75366e+07	3.84734e+07	3.89396e+07	3.80213e+07	5.62098e+07	4.74685e+07	4.66437e+07	3.84781e+07	5.01073e+07	0.0672366	0.00248752	0.00787939	0.0360679	0.088347	0.0270733	1.30223	0.380984	0.365548	1.30223	1.28837	0.000337544	mouse
1716	-1.79946	0.00488371	9.59972e+06	0.433779	Atg16l1;Atg16l1;Atg16l1;Atg16l1;Atg16l1	ATG16L1;ATG16L1 iso2;ATG16L1 iso3;ATG16L1 iso4;ATG16L1 iso5	§70;§70;70;§70;§70	Autophagy-related protein 16-1	Q8C0J2;Q8C0J2-2;Q8C0J2-3;Q8C0J2-4;Q8C0J2-5	http://www.phosphosite.org/proteinAction.do?id=2724102&showAllSites=true	68.1	HEIS*PGHDGAWNDSQLQEMAQLR	3	900.394	4	109.33	8.90698e+06	1.11165e+07	7.10735e+06	1.23773e+07	1.08936e+07	7.19654e+06	4.32808e+06	5.28205e+06	4113623	4.7709e+06	9.05457e+06	4.80381e+06	1.00117e+07	9.74233e+06	9.04508e+06	4.80506e+06	4.44226e+06	6.92919e+06	9.59972e+06	5.39217e+06	0.156053	0.382498	0.289023	0.140384	0.104623	0.433779	0.561701	-0.832126	-0.847562	-1.78031	-1.79946	0.00488371	mouse
1789	1.11181	0.0202463	4.42647e+08	0.0953884	Basp1	BASP1	§217	Brain acid soluble protein 1	Q91XV3	http://www.phosphosite.org/proteinAction.do?id=15794&showAllSites=true	22.1	APAPAAPAAAEPQAEAPAAAAS*SEQSVAVKE	3	980.133	53	83.47	4.55438e+08	3.97882e+08	4.05601e+08	3.84517e+08	3.55058e+08	3.64873e+08	4.70775e+08	4.25797e+08	419414336	4.21134e+08	4.72914e+08	4.45845e+08	4.2666e+08	3.95059e+08	3.59966e+08	4.48286e+08	4.20274e+08	4.5938e+08	3.93895e+08	4.42647e+08	0.0953884	0.037737	0.0192796	0.0709475	0.00289344	0.0416659	1.12377	0.168345	0.152908	1.12377	1.11181	0.0202463	mouse
1798	1.11181	0.0202463	4.42647e+08	0.0953884	Basp1	BASP1	§218	Brain acid soluble protein 1	Q91XV3	http://www.phosphosite.org/proteinAction.do?id=15794&showAllSites=true	22.1	APAPAAPAAAEPQAEAPAAAASS*EQSVAVKE	3	980.133	53	83.98	4.55438e+08	3.97882e+08	4.05601e+08	3.84517e+08	3.55058e+08	3.64873e+08	4.70775e+08	4.25797e+08	419414336	4.21134e+08	4.72914e+08	4.45845e+08	4.2666e+08	3.95059e+08	3.59966e+08	4.48286e+08	4.20274e+08	4.5938e+08	3.93895e+08	4.42647e+08	0.0953884	0.037737	0.0192796	0.0709475	0.00289344	0.0416659	1.12377	0.168345	0.152908	1.12377	1.11181	0.0202463	mouse
1802	1.11181	0.0202463	4.42647e+08	0.0953884	Basp1	BASP1	§221	Brain acid soluble protein 1	Q91XV3	http://www.phosphosite.org/proteinAction.do?id=15794&showAllSites=true	22.1	APAPAAPAAAEPQAEAPAAAASSEQS*VAVKE	3	980.133	5	85.22	4.55438e+08	3.97882e+08	4.05601e+08	3.84517e+08	3.55058e+08	3.64873e+08	4.70775e+08	4.25797e+08	419414336	4.21134e+08	4.72914e+08	4.45845e+08	4.2666e+08	3.95059e+08	3.59966e+08	4.48286e+08	4.20274e+08	4.5938e+08	3.93895e+08	4.42647e+08	0.0953884	0.037737	0.0192796	0.0709475	0.00289344	0.0416659	1.12377	0.168345	0.152908	1.12377	1.11181	0.0202463	mouse
1883	1.0879	0.00855432	5.26659e+09	0.0649402	Basp1	BASP1	§92	Brain acid soluble protein 1	Q91XV3	http://www.phosphosite.org/proteinAction.do?id=15794&showAllSites=true	22.1	AEPEKS*EGAAEEQPEPAPAPEQEAAAPGPAAGGEAPK	4	912.161	45	69.43	5.26637e+09	4.84084e+09	4.55482e+09	4.99327e+09	4.60391e+09	4.47805e+09	5.42393e+09	5.4209e+09	5288138240	5.2928e+09	5.27326e+09	4.90051e+09	5.05361e+09	4.77404e+09	4.54098e+09	5.42241e+09	5.29047e+09	5.08688e+09	4.78954e+09	5.26659e+09	0.0595416	0.0649402	0.0195984	0.000395331	0.000623713	0.0518142	1.0996	0.136981	0.121544	1.0996	1.0879	0.00855432	mouse
1913	1.34974	0.023767	3.61168e+07	0.0565105	Bin1	BIN1	§332	Myc box-dependent-interacting protein 1	O08539	http://www.phosphosite.org/proteinAction.do?id=6054&showAllSites=true	64.4	VNHEPEPASGASPGATIPKS*PSQLR	4	652.57	22	74.3	3.09876e+07	2.91848e+07	3.28146e+07	3.41554e+07	1.59387e+07	1.576e+07	3.39815e+07	3.68103e+07	40616632	3.76759e+07	3.48668e+07	3.275e+07	3.00862e+07	3.3485e+07	1.58493e+07	3.53959e+07	3.91463e+07	3.38084e+07	2.64735e+07	3.61168e+07	0.0423712	0.028313	0.00797358	0.0565105	0.0531191	0.0442742	1.36426	0.448122	0.432685	1.36426	1.34974	0.023767	mouse
1935	1.07915	0.0276992	6.62098e+09	0.0638238	Bin1;Bin1	BIN1;BIN1 iso2	§296, §298;265, 267	Myc box-dependent-interacting protein 1	O08539;O08539-2	http://www.phosphosite.org/proteinAction.do?id=6054&showAllSites=true	64.4	GNKS*PS*PPPDGSPAATPEIR	3	712.312	127	70.52	6.87677e+09	6.37832e+09	5.45389e+09	5.96942e+09	5.92455e+09	5.8176e+09	6.70594e+09	6.57146e+09	6512453632	6.36499e+09	6.86458e+09	6.70646e+09	6.62754e+09	5.71165e+09	5.87107e+09	6.6387e+09	6.43872e+09	6.78552e+09	6.07009e+09	6.62098e+09	0.0531805	0.0638238	0.0128809	0.014324	0.0161949	0.0164777	1.09075	0.125327	0.10989	1.09075	1.07915	0.0276992	mouse
1946	1.07915	0.0276992	6.62098e+09	0.0638238	Bin1;Bin1	BIN1;BIN1 iso2	§296, §304;265, 273	Myc box-dependent-interacting protein 1	O08539;O08539-2	http://www.phosphosite.org/proteinAction.do?id=6054&showAllSites=true	64.4	GNKS*PSPPPDGS*PAATPEIR	3	712.312	4	59.45	6.87677e+09	6.37832e+09	5.45389e+09	5.96942e+09	5.92455e+09	5.8176e+09	6.70594e+09	6.57146e+09	6512453632	6.36499e+09	6.86458e+09	6.70646e+09	6.62754e+09	5.71165e+09	5.87107e+09	6.6387e+09	6.43872e+09	6.78552e+09	6.07009e+09	6.62098e+09	0.0531805	0.0638238	0.0128809	0.014324	0.0161949	0.0164777	1.09075	0.125327	0.10989	1.09075	1.07915	0.0276992	mouse
1979	-1.26051	0.0471615	1.95822e+08	0.0315828	Bin1;Irag2;Plcg2;Sspo	BIN1;LRMP;PLCG2;SSPO	§332;62;443;2301	Myc box-dependent-interacting protein 1	O08539;Q60664;Q8CIH5;Q8CG65	http://www.phosphosite.org/proteinAction.do?id=6054&showAllSites=true	64.4	S*PSQLR	2	384.176	7	31.47	2.45845e+08		1.72409e+08	1.70774e+08	1.96371e+08	1.9371e+08	1.42109e+08	1.37524e+08	141791664	1.40677e+08	1.9426e+08	1.85773e+08	2.45845e+08	1.71591e+08	1.9504e+08	1.39816e+08	1.41234e+08	1.90017e+08	1.95822e+08	1.57022e+08		0.00673755	0.00964873	0.0231875	0.00558171	0.0315828	0.801865	-0.318568	-0.334005	-1.24709	-1.26051	0.0471615	mouse
1980	-1.26051	0.0471615	1.95822e+08	0.0315828	Bin1;Irag2;Plcg2;Sspo	BIN1;LRMP;PLCG2;SSPO	§334;64;445;2303	Myc box-dependent-interacting protein 1	O08539;Q60664;Q8CIH5;Q8CG65	http://www.phosphosite.org/proteinAction.do?id=6054&showAllSites=true	64.4	SPS*QLR	2	384.176	5	35.63	2.45845e+08		1.72409e+08	1.70774e+08	1.96371e+08	1.9371e+08	1.42109e+08	1.37524e+08	141791664	1.40677e+08	1.9426e+08	1.85773e+08	2.45845e+08	1.71591e+08	1.9504e+08	1.39816e+08	1.41234e+08	1.90017e+08	1.95822e+08	1.57022e+08		0.00673755	0.00964873	0.0231875	0.00558171	0.0315828	0.801865	-0.318568	-0.334005	-1.24709	-1.26051	0.0471615	mouse
1987	-1.31427	0.00371082	1.08699e+07	0.119446	Cables1	CABLES1	§251	CDK5 and ABL1 enzyme substrate 1	Q9ESJ1	http://www.phosphosite.org/proteinAction.do?id=23561&showAllSites=true	61.4	S*SLETLEDIEENAPLR	3	632.626	1	133.93	1.02484e+07	1.20391e+07	9.88966e+06	8.73463e+06	1.27714e+07	1.15361e+07	9.2115e+06	8.04824e+06	7316414	8.66633e+06	8.43296e+06	8.48223e+06	1.11438e+07	9.31215e+06	1.21538e+07	8.62987e+06	7.99137e+06	8.45759e+06	1.08699e+07	8.35961e+06	0.113628	0.0877058	0.0718664	0.0953139	0.119446	0.0041195	0.769061	-0.378829	-0.394266	-1.30029	-1.31427	0.00371082	mouse
1989	-1.31427	0.00371082	1.08699e+07	0.119446	Cables1	CABLES1	§252	CDK5 and ABL1 enzyme substrate 1	Q9ESJ1	http://www.phosphosite.org/proteinAction.do?id=23561&showAllSites=true	61.4	SS*LETLEDIEENAPLR	3	632.626	28	133.92	1.02484e+07	1.20391e+07	9.88966e+06	8.73463e+06	1.27714e+07	1.15361e+07	9.2115e+06	8.04824e+06	7316414	8.66633e+06	8.43296e+06	8.48223e+06	1.11438e+07	9.31215e+06	1.21538e+07	8.62987e+06	7.99137e+06	8.45759e+06	1.08699e+07	8.35961e+06	0.113628	0.0877058	0.0718664	0.0953139	0.119446	0.0041195	0.769061	-0.378829	-0.394266	-1.30029	-1.31427	0.00371082	mouse
2012	1.66019	0.00939775	2.42248e+08	0.118905	Caskin1;Caskin1	CASKIN1;CASKIN1 iso2	1318, §1332;1247, 1261	Caskin-1	Q6P9K8;Q6P9K8-2	http://www.phosphosite.org/proteinAction.do?id=7164&showAllSites=true	150.4	QPPAALIKPAS*SPPSQSASPVKPPS*PGTPALHVPAKPPR	5	804.42	21	95.5	1.14565e+08	1.03985e+08	8.94452e+07	8.39983e+07	2.28374e+08	2.45806e+08	2.40794e+08	2.33583e+08	263487616	2.46463e+08	2.14856e+08	2.54302e+08	1.09275e+08	8.67218e+07	2.3709e+08	2.37189e+08	2.54975e+08	2.34579e+08	1.44362e+08	2.42248e+08	0.0684639	0.0444124	0.0519909	0.0214988	0.0472129	0.118905	1.67805	0.746789	0.731352	1.67805	1.66019	0.00939775	mouse
2015	1.66019	0.00939775	2.42248e+08	0.118905	Caskin1;Caskin1	CASKIN1;CASKIN1 iso2	1318, 1335;1247, 1264	Caskin-1	Q6P9K8;Q6P9K8-2	http://www.phosphosite.org/proteinAction.do?id=7164&showAllSites=true	150.4	QPPAALIKPAS*SPPSQSASPVKPPSPGT*PALHVPAKPPR	5	804.42	1	95.52	1.14565e+08	1.03985e+08	8.94452e+07	8.39983e+07	2.28374e+08	2.45806e+08	2.40794e+08	2.33583e+08	263487616	2.46463e+08	2.14856e+08	2.54302e+08	1.09275e+08	8.67218e+07	2.3709e+08	2.37189e+08	2.54975e+08	2.34579e+08	1.44362e+08	2.42248e+08	0.0684639	0.0444124	0.0519909	0.0214988	0.0472129	0.118905	1.67805	0.746789	0.731352	1.67805	1.66019	0.00939775	mouse
2087	-1.58878	1.58085e-05	2.31182e+08	0.0518097	Caskin1;Caskin1;Caskin1	CASKIN1;CASKIN1 iso2;CASKIN1 iso3	§358;§358;§358	Caskin-1	Q6P9K8;Q6P9K8-2;Q6P9K8-3	http://www.phosphosite.org/proteinAction.do?id=7164&showAllSites=true	150.4	TGSEPS*PPQGGGSLGPSAPPEEIWVLR	3	928.108	20	143.6	2.09801e+08	2.06058e+08	2.36525e+08	2.54514e+08	2.34643e+08	2.45549e+08	1.47716e+08	1.4049e+08	130967152	1.26492e+08	1.64356e+08	1.72423e+08	2.0793e+08	2.4552e+08	2.40096e+08	1.44103e+08	1.2873e+08	1.6839e+08	2.31182e+08	1.47074e+08	0.0127296	0.0518097	0.03212	0.0354583	0.0245813	0.0338725	0.636183	-0.652486	-0.667923	-1.57187	-1.58878	1.58085e-05	mouse
2119	1.29477	0.0475313	2.24352e+07	0.454998	Caskin1;Caskin1;Caskin1	CASKIN1;CASKIN1 iso2;CASKIN1 iso3	§709, §723;638, 652;§709, §723	Caskin-1	Q6P9K8;Q6P9K8-2;Q6P9K8-3	http://www.phosphosite.org/proteinAction.do?id=7164&showAllSites=true	150.4	HISS*SQELLGDGPPGPGS*PMSR	3	789.334	1	95.87	1.85833e+07	9.53633e+06	2.04416e+07	2.42072e+07	1.62913e+07	1.3799e+07	2.22254e+07	2.48817e+07	24053492	2.31583e+07	2.26471e+07	1.76451e+07	1.40598e+07	2.23244e+07	1.50451e+07	2.35536e+07	2.36059e+07	2.01461e+07	1.71431e+07	2.24352e+07	0.454998	0.119274	0.117137	0.0797429	0.0268164	0.175565	1.3087	0.388132	0.372695	1.3087	1.29477	0.0475313	mouse
2132	1.54211	0.0431178	9.51838e+07	0.0312431	Caskin1;Caskin1;Caskin1	CASKIN1;CASKIN1 iso2;CASKIN1 iso3	§759;688;§759	Caskin-1	Q6P9K8;Q6P9K8-2;Q6P9K8-3	http://www.phosphosite.org/proteinAction.do?id=7164&showAllSites=true	150.4	RAS*VPPVPGKPR	3	447.578	18	49.74		8.32442e+07	3.28305e+07		6.71244e+07		9.49228e+07	9.08194e+07	100625968		9.43671e+07		8.32442e+07	3.28305e+07	6.71244e+07	9.28711e+07	100625968	9.43671e+07	6.10664e+07	9.51838e+07				0.0312431			1.55869	0.640339	0.624902	1.55869	1.54211	0.0431178	mouse
2135	1.29711	0.0371705	7.49031e+08	0.0962279	Caskin1;Caskin1;Caskin1	CASKIN1;CASKIN1 iso2;CASKIN1 iso3	§779;§708;§779	Caskin-1	Q6P9K8;Q6P9K8-2;Q6P9K8-3	http://www.phosphosite.org/proteinAction.do?id=7164&showAllSites=true	150.4	QVLPSGASHFT*PPQTPTK	3	658.322	39	86.67	5.5382e+08	4.83254e+08	4.41093e+08	4.06769e+08	8.02573e+08	7.40383e+08	8.20713e+08	7.94725e+08	795662848	7.81833e+08	6.41147e+08	6.60105e+08	5.18537e+08	4.23931e+08	7.71478e+08	8.07719e+08	7.88748e+08	6.50626e+08	5.71315e+08	7.49031e+08	0.0962279	0.0572527	0.0570005	0.022751	0.0123984	0.0206033	1.31106	0.390738	0.375301	1.31106	1.29711	0.0371705	mouse
2147	1.12374	0.0162085	1.77827e+08	0.0954828	Caskin1;Caskin1;Caskin1	CASKIN1;CASKIN1 iso2;CASKIN1 iso3	§888, §893;817, 822;§888, §893	Caskin-1	Q6P9K8;Q6P9K8-2;Q6P9K8-3	http://www.phosphosite.org/proteinAction.do?id=7164&showAllSites=true	150.4	Y*AASDS*EPERDELLVPAAAGPYATVQR	3	1012.78	1	123.82	1.61192e+08	1.60659e+08	1.54897e+08	1.56886e+08	1.63188e+08	1.42546e+08	1.73373e+08	1.7168e+08	182363072	2.08657e+08	1.67864e+08	1.63025e+08	1.60925e+08	1.55891e+08	1.52867e+08	1.72527e+08	1.9551e+08	1.65445e+08	1.56561e+08	1.77827e+08	0.00234285	0.00902069	0.0954828	0.00694103	0.095098	0.0206828	1.13583	0.183747	0.16831	1.13583	1.12374	0.0162085	mouse
2148	1.12374	0.0162085	1.77827e+08	0.0954828	Caskin1;Caskin1;Caskin1	CASKIN1;CASKIN1 iso2;CASKIN1 iso3	§891, §893;820, 822;§891, §893	Caskin-1	Q6P9K8;Q6P9K8-2;Q6P9K8-3	http://www.phosphosite.org/proteinAction.do?id=7164&showAllSites=true	150.4	YAAS*DS*EPERDELLVPAAAGPYATVQR	3	1012.78	20	123.79	1.61192e+08	1.60659e+08	1.54897e+08	1.56886e+08	1.63188e+08	1.42546e+08	1.73373e+08	1.7168e+08	182363072	2.08657e+08	1.67864e+08	1.63025e+08	1.60925e+08	1.55891e+08	1.52867e+08	1.72527e+08	1.9551e+08	1.65445e+08	1.56561e+08	1.77827e+08	0.00234285	0.00902069	0.0954828	0.00694103	0.095098	0.0206828	1.13583	0.183747	0.16831	1.13583	1.12374	0.0162085	mouse
2168	-1.71231	0.00134257	3.0382e+07	0.387633	Caskin1;Caskin1;Caskin1	CASKIN1;CASKIN1 iso2;CASKIN1 iso3	427, §432;427, §432;427, §432	Caskin-1	Q6P9K8;Q6P9K8-2;Q6P9K8-3	http://www.phosphosite.org/proteinAction.do?id=7164&showAllSites=true	150.4	SVSES*SPGDS*PVKPPEGSSGAAR	3	782.328	3	57.5	2.56845e+07	2.81572e+07	2.51507e+07	3.15172e+07	3.75723e+07	3.42098e+07	2.21569e+07	1.26236e+07	22517074	2.14634e+07	1.17469e+07	1.70968e+07	2.69208e+07	2.8334e+07	3.58911e+07	1.73902e+07	2.19902e+07	1.44219e+07	3.0382e+07	1.79341e+07	0.0649489	0.158883	0.0662458	0.387633	0.0338826	0.262308	0.590288	-0.760509	-0.775945	-1.69409	-1.71231	0.00134257	mouse
2175	1.29477	0.0475313	2.24352e+07	0.454998	Caskin1;Caskin1;Caskin1	CASKIN1;CASKIN1 iso2;CASKIN1 iso3	710, §723;639, 652;710, §723	Caskin-1	Q6P9K8;Q6P9K8-2;Q6P9K8-3	http://www.phosphosite.org/proteinAction.do?id=7164&showAllSites=true	150.4	HISSS*QELLGDGPPGPGS*PMSR	3	789.334	4	95.9	1.85833e+07	9.53633e+06	2.04416e+07	2.42072e+07	1.62913e+07	1.3799e+07	2.22254e+07	2.48817e+07	24053492	2.31583e+07	2.26471e+07	1.76451e+07	1.40598e+07	2.23244e+07	1.50451e+07	2.35536e+07	2.36059e+07	2.01461e+07	1.71431e+07	2.24352e+07	0.454998	0.119274	0.117137	0.0797429	0.0268164	0.175565	1.3087	0.388132	0.372695	1.3087	1.29477	0.0475313	mouse
2182	-1.20996	0.0195486	3.16241e+08	0.101403	Caskin1;Caskin1;Caskin1;Klc4;Fasn;Caskin2;Caskin1	CASKIN1;CASKIN1 iso2;CASKIN1 iso3;KLC4;FASN;CASKIN2;CASKIN1 iso4	36;36;36;25;324;36;36	Caskin-1	Q6P9K8;Q6P9K8-2;Q6P9K8-3;Q9DBS5;P19096;Q8VHK1;Q6P9K8-4	http://www.phosphosite.org/proteinAction.do?id=7164&showAllSites=true	150.4	LLGS*TK	2	349.678	8	46.09	3.47e+08	3.43736e+08	3.06728e+08	3.54112e+08	2.61502e+08	2.84367e+08	2.67196e+08	2.88068e+08	235828496	2.30106e+08	2.90035e+08	2.7382e+08	3.45368e+08	3.3042e+08	2.72935e+08	2.77632e+08	2.32967e+08	2.81927e+08	3.16241e+08	2.64175e+08	0.00668403	0.101403	0.0592366	0.0531601	0.0173689	0.0406701	0.835361	-0.259528	-0.274965	-1.19709	-1.20996	0.0195486	mouse
2222	1.11076	0.0490481	3.51203e+08	0.0686728	Ccm2;Ccm2	CCM2;CCM2 iso2	§239;233	Cerebral cavernous malformations protein 2 homolog	Q8K2Y9;Q8K2Y9-2	http://www.phosphosite.org/proteinAction.do?id=15832&showAllSites=true	49.9	AIFDGAST*PTHHLSLHSDDSSTK	4	626.783	12	79.49		3.40888e+08	3.21357e+08	3.53993e+08	2.60627e+08	2.8723e+08	3.66511e+08	3.63475e+08	360968352	3.39888e+08	3.30701e+08	3.45676e+08	3.40888e+08	3.37675e+08	2.73928e+08	3.64993e+08	3.50428e+08	3.38189e+08	3.12819e+08	3.51203e+08		0.068342	0.0686728	0.0058819	0.0425375	0.0313101	1.1227	0.166979	0.151542	1.1227	1.11076	0.0490481	mouse
2226	1.28958	0.0127371	1.18845e+07	0.178314	Cd2ap	CD2AP	§458	CD2-associated protein	Q9JLQ0	http://www.phosphosite.org/proteinAction.do?id=3334&showAllSites=true	70.4	S*VDLDAFVAR	2	586.771	12	124.61	1.10272e+07	1.06379e+07	7.75154e+06	8.61446e+06	8.60228e+06	8.07309e+06	1.16895e+07	9.14354e+06	10696771	1.37834e+07	1.35371e+07	1.24567e+07	1.08325e+07	8.183e+06	8.33768e+06	1.04165e+07	1.22401e+07	1.29969e+07	9.11774e+06	1.18845e+07	0.0254144	0.0745658	0.0448795	0.172828	0.178314	0.0587769	1.30345	0.382333	0.366896	1.30345	1.28958	0.0127371	mouse
2279	-2.38514	0.000204863	7.3659e+06	0.138904	Cnksr2;Cnksr2	CNKSR2;CNKSR2 iso2	§12;§12	Connector enhancer of kinase suppressor of ras 2	Q80YA9;Q80YA9-2	http://www.phosphosite.org/proteinAction.do?id=6612&showAllSites=true	117.3	WS*PSQVVDWMK	2	721.812	9	151.98	5.2242e+06	5.68349e+06	9.30315e+06	9.41893e+06	7.80866e+06	6.75697e+06	3.086e+06	3.16972e+06	2547810	2.99042e+06	3.80801e+06	3.12687e+06	5.45385e+06	9.36104e+06	7.28281e+06	3.12786e+06	2.76912e+06	3.46744e+06	7.3659e+06	3.12147e+06	0.0595482	0.00874617	0.102111	0.0189275	0.113023	0.138904	0.423773	-1.23863	-1.25407	-2.35975	-2.38514	0.000204863	mouse
2280	1.28514	0.0252277	2.78841e+07	0.313512	Cnksr2;Cnksr2	CNKSR2;CNKSR2 iso2	§325, §338;276, 289	Connector enhancer of kinase suppressor of ras 2	Q80YA9;Q80YA9-2	http://www.phosphosite.org/proteinAction.do?id=6612&showAllSites=true	117.3	S*PTSSVATPSSTIS*TPTKR	2	1032.97	1	66.22	2.71036e+07	2.4025e+07	2.1268e+07	1.62388e+07	2.27787e+07	1.73843e+07	2.14473e+07	3.3665e+07	28487752	2.97753e+07	2.42924e+07	2.96365e+07	2.55643e+07	1.87534e+07	2.00815e+07	2.75562e+07	2.91315e+07	2.69645e+07	2.14664e+07	2.78841e+07	0.0851548	0.189627	0.189946	0.313512	0.0312527	0.140141	1.29896	0.37736	0.361923	1.29896	1.28514	0.0252277	mouse
2289	1.28514	0.0252277	2.78841e+07	0.313512	Cnksr2;Cnksr2	CNKSR2;CNKSR2 iso2	§336, §339;287, 290	Connector enhancer of kinase suppressor of ras 2	Q80YA9;Q80YA9-2	http://www.phosphosite.org/proteinAction.do?id=6612&showAllSites=true	117.3	SPTSSVATPSST*IST*PTKR	2	1032.97	1	63.95	2.71036e+07	2.4025e+07	2.1268e+07	1.62388e+07	2.27787e+07	1.73843e+07	2.14473e+07	3.3665e+07	28487752	2.97753e+07	2.42924e+07	2.96365e+07	2.55643e+07	1.87534e+07	2.00815e+07	2.75562e+07	2.91315e+07	2.69645e+07	2.14664e+07	2.78841e+07	0.0851548	0.189627	0.189946	0.313512	0.0312527	0.140141	1.29896	0.37736	0.361923	1.29896	1.28514	0.0252277	mouse
2299	-1.36543	0.0405958	9.99172e+06	0.320083	Cnksr2;Cnksr2	CNKSR2;CNKSR2 iso2	§388;§339	Connector enhancer of kinase suppressor of ras 2	Q80YA9;Q80YA9-2	http://www.phosphosite.org/proteinAction.do?id=6612&showAllSites=true	117.3	KGS*ESPNSFLDQEYR	3	612.932	2	89.15		1.02705e+07	1.07043e+07	9.05452e+06	8.76297e+06	1.11663e+07	8.69959e+06	9.56717e+06	8115502	8.51726e+06	5.81194e+06	3.66663e+06	1.02705e+07	9.8794e+06	9.96462e+06	9.13338e+06	8.31638e+06	4.73929e+06	9.99172e+06	7.39635e+06		0.11808	0.170543	0.0671676	0.0341597	0.320083	0.740248	-0.433919	-0.449356	-1.3509	-1.36543	0.0405958	mouse
2305	1.67209	0.0181974	9.22966e+06	0.235931	Cnksr2;Cnksr2	CNKSR2;CNKSR2 iso2	§431;382	Connector enhancer of kinase suppressor of ras 2	Q80YA9;Q80YA9-2	http://www.phosphosite.org/proteinAction.do?id=6612&showAllSites=true	117.3	EST*PTYGK	2	481.697	6	32.07	4.84686e+06		5.85043e+06	8.19334e+06	4.04053e+06	4.37421e+06	9.26774e+06			7.75468e+06	1.06666e+07		4.84686e+06	7.02189e+06	4.20737e+06	9.26774e+06	7.75468e+06	1.06666e+07	5.46107e+06	9.22966e+06		0.235931	0.0560794				1.69008	0.757093	0.741657	1.69008	1.67209	0.0181974	mouse
2310	-1.38552	0.00128667	8.05326e+08	0.228651	Cnksr2;Cnksr2	CNKSR2;CNKSR2 iso2	§683, §687;634, 638	Connector enhancer of kinase suppressor of ras 2	Q80YA9;Q80YA9-2	http://www.phosphosite.org/proteinAction.do?id=6612&showAllSites=true	117.3	IKQEQDY*WSES*DKEEADTPSTPK	3	957.726	3	72.45	9.7966e+08	8.08454e+08	7.36521e+08	7.25635e+08	8.35123e+08	7.46563e+08	5.57145e+08	6.52498e+08	638255808	5.49403e+08	4.72675e+08	6.54997e+08	8.94057e+08	7.31078e+08	7.90843e+08	6.04822e+08	5.93829e+08	5.63836e+08	8.05326e+08	5.87496e+08	0.135406	0.0105294	0.0791826	0.111479	0.105803	0.228651	0.729512	-0.454995	-0.470432	-1.37078	-1.38552	0.00128667	mouse
2311	-1.34966	0.0167527	2.60134e+07	0.276203	Cnksr2;Cnksr2	CNKSR2;CNKSR2 iso2	§683;634	Connector enhancer of kinase suppressor of ras 2	Q80YA9;Q80YA9-2	http://www.phosphosite.org/proteinAction.do?id=6612&showAllSites=true	117.3	IKQEQDY*WSESDKEEADTPSTPK	3	931.071	1	69.63	2.5568e+07	2.7693e+07	3.15093e+07	2.94123e+07	1.99393e+07	2.19585e+07	2.02856e+07	2.09355e+07	18392280	1.54546e+07	2.49942e+07	1.68264e+07	2.66305e+07	3.04608e+07	2.09489e+07	2.06106e+07	1.69234e+07	2.09103e+07	2.60134e+07	1.94814e+07	0.0564235	0.0486786	0.0681569	0.0222971	0.122745	0.276203	0.748899	-0.417156	-0.432593	-1.33529	-1.34966	0.0167527	mouse
2317	-1.38552	0.00128667	8.05326e+08	0.228651	Cnksr2;Cnksr2	CNKSR2;CNKSR2 iso2	§685, §687;636, 638	Connector enhancer of kinase suppressor of ras 2	Q80YA9;Q80YA9-2	http://www.phosphosite.org/proteinAction.do?id=6612&showAllSites=true	117.3	IKQEQDYWS*ES*DKEEADTPSTPK	3	957.726	49	72.5	9.7966e+08	8.08454e+08	7.36521e+08	7.25635e+08	8.35123e+08	7.46563e+08	5.57145e+08	6.52498e+08	638255808	5.49403e+08	4.72675e+08	6.54997e+08	8.94057e+08	7.31078e+08	7.90843e+08	6.04822e+08	5.93829e+08	5.63836e+08	8.05326e+08	5.87496e+08	0.135406	0.0105294	0.0791826	0.111479	0.105803	0.228651	0.729512	-0.454995	-0.470432	-1.37078	-1.38552	0.00128667	mouse
2326	-1.34966	0.0167527	2.60134e+07	0.276203	Cnksr2;Cnksr2	CNKSR2;CNKSR2 iso2	§685;636	Connector enhancer of kinase suppressor of ras 2	Q80YA9;Q80YA9-2	http://www.phosphosite.org/proteinAction.do?id=6612&showAllSites=true	117.3	IKQEQDYWS*ESDKEEADTPSTPK	3	931.071	5	69.63	2.5568e+07	2.7693e+07	3.15093e+07	2.94123e+07	1.99393e+07	2.19585e+07	2.02856e+07	2.09355e+07	18392280	1.54546e+07	2.49942e+07	1.68264e+07	2.66305e+07	3.04608e+07	2.09489e+07	2.06106e+07	1.69234e+07	2.09103e+07	2.60134e+07	1.94814e+07	0.0564235	0.0486786	0.0681569	0.0222971	0.122745	0.276203	0.748899	-0.417156	-0.432593	-1.33529	-1.34966	0.0167527	mouse
2330	1.31067	0.0405814	6.14448e+08	0.108759	Cnksr2;Cnksr2	CNKSR2;CNKSR2 iso2	§702;653	Connector enhancer of kinase suppressor of ras 2	Q80YA9;Q80YA9-2	http://www.phosphosite.org/proteinAction.do?id=6612&showAllSites=true	117.3	QDS*PPPPYDTYPRPPSMSCASPYVEAK	3	1039.78	55	105.82	3.56654e+08	3.05715e+08	4.11003e+08	4.14937e+08	6.69485e+08	6.25086e+08	6.59213e+08	6.14844e+08	676610944	6.25939e+08	5.63692e+08	5.4639e+08	3.31185e+08	4.1297e+08	6.47285e+08	6.37028e+08	6.51275e+08	5.55041e+08	4.63813e+08	6.14448e+08	0.108759	0.0067356	0.0485024	0.04925	0.0550158	0.0220418	1.32477	0.405746	0.39031	1.32477	1.31067	0.0405814	mouse
2355	-1.11201	0.036892	1.05149e+09	0.0704205	Cnksr2;Cnksr2	CNKSR2;CNKSR2 iso2	§906;857	Connector enhancer of kinase suppressor of ras 2	Q80YA9;Q80YA9-2	http://www.phosphosite.org/proteinAction.do?id=6612&showAllSites=true	117.3	LGDS*LQDLYR	2	630.287	24	106.61	1.08221e+09	1.01263e+09	1.1645e+09	1.07733e+09	9.91799e+08	9.80463e+08	9.40849e+08	9.38168e+08	947875328	8.57954e+08	1.06531e+09	9.84333e+08	1.04742e+09	1.12092e+09	9.86131e+08	9.39508e+08	9.02915e+08	1.02482e+09	1.05149e+09	9.55748e+08	0.0469745	0.054986	0.00812831	0.00201794	0.0704205	0.0558704	0.908947	-0.137733	-0.153169	-1.10017	-1.11201	0.036892	mouse
2357	1.28514	0.0252277	2.78841e+07	0.313512	Cnksr2;Cnksr2	CNKSR2;CNKSR2 iso2	327, §338;278, 289	Connector enhancer of kinase suppressor of ras 2	Q80YA9;Q80YA9-2	http://www.phosphosite.org/proteinAction.do?id=6612&showAllSites=true	117.3	SPT*SSVATPSSTIS*TPTKR	2	1032.97	1	66.18	2.71036e+07	2.4025e+07	2.1268e+07	1.62388e+07	2.27787e+07	1.73843e+07	2.14473e+07	3.3665e+07	28487752	2.97753e+07	2.42924e+07	2.96365e+07	2.55643e+07	1.87534e+07	2.00815e+07	2.75562e+07	2.91315e+07	2.69645e+07	2.14664e+07	2.78841e+07	0.0851548	0.189627	0.189946	0.313512	0.0312527	0.140141	1.29896	0.37736	0.361923	1.29896	1.28514	0.0252277	mouse
2358	1.28514	0.0252277	2.78841e+07	0.313512	Cnksr2;Cnksr2	CNKSR2;CNKSR2 iso2	327, §339;278, 290	Connector enhancer of kinase suppressor of ras 2	Q80YA9;Q80YA9-2	http://www.phosphosite.org/proteinAction.do?id=6612&showAllSites=true	117.3	SPT*SSVATPSSTIST*PTKR	2	1032.97	4	66.22	2.71036e+07	2.4025e+07	2.1268e+07	1.62388e+07	2.27787e+07	1.73843e+07	2.14473e+07	3.3665e+07	28487752	2.97753e+07	2.42924e+07	2.96365e+07	2.55643e+07	1.87534e+07	2.00815e+07	2.75562e+07	2.91315e+07	2.69645e+07	2.14664e+07	2.78841e+07	0.0851548	0.189627	0.189946	0.313512	0.0312527	0.140141	1.29896	0.37736	0.361923	1.29896	1.28514	0.0252277	mouse
2361	1.28514	0.0252277	2.78841e+07	0.313512	Cnksr2;Cnksr2	CNKSR2;CNKSR2 iso2	335, §338;286, 289	Connector enhancer of kinase suppressor of ras 2	Q80YA9;Q80YA9-2	http://www.phosphosite.org/proteinAction.do?id=6612&showAllSites=true	117.3	SPTSSVATPSS*TIS*TPTKR	2	1032.97	1	63.95	2.71036e+07	2.4025e+07	2.1268e+07	1.62388e+07	2.27787e+07	1.73843e+07	2.14473e+07	3.3665e+07	28487752	2.97753e+07	2.42924e+07	2.96365e+07	2.55643e+07	1.87534e+07	2.00815e+07	2.75562e+07	2.91315e+07	2.69645e+07	2.14664e+07	2.78841e+07	0.0851548	0.189627	0.189946	0.313512	0.0312527	0.140141	1.29896	0.37736	0.361923	1.29896	1.28514	0.0252277	mouse
2363	-1.26235	0.00878145	1.7581e+07	0.155814	Cnksr2;Cnksr2	CNKSR2;CNKSR2 iso2	345;296	Connector enhancer of kinase suppressor of ras 2	Q80YA9;Q80YA9-2	http://www.phosphosite.org/proteinAction.do?id=6612&showAllSites=true	117.3	RDS*SALQDLYIPPPPAEPYIPR	3	859.091	8	136.86	1.76435e+07	1.50919e+07	1.77723e+07	2.05748e+07	1.72633e+07	1.714e+07	1.64776e+07	1.3207e+07	12725120	1.16615e+07	1.63749e+07	1.40158e+07	1.63677e+07	1.91736e+07	1.72016e+07	1.48423e+07	1.21933e+07	1.51953e+07	1.7581e+07	1.4077e+07	0.110236	0.103356	0.0050701	0.155814	0.0616801	0.109781	0.800695	-0.320676	-0.336113	-1.24892	-1.26235	0.00878145	mouse
2365	-1.26235	0.00878145	1.7581e+07	0.155814	Cnksr2;Cnksr2	CNKSR2;CNKSR2 iso2	346;297	Connector enhancer of kinase suppressor of ras 2	Q80YA9;Q80YA9-2	http://www.phosphosite.org/proteinAction.do?id=6612&showAllSites=true	117.3	RDSS*ALQDLYIPPPPAEPYIPR	3	859.091	6	136.84	1.76435e+07	1.50919e+07	1.77723e+07	2.05748e+07	1.72633e+07	1.714e+07	1.64776e+07	1.3207e+07	12725120	1.16615e+07	1.63749e+07	1.40158e+07	1.63677e+07	1.91736e+07	1.72016e+07	1.48423e+07	1.21933e+07	1.51953e+07	1.7581e+07	1.4077e+07	0.110236	0.103356	0.0050701	0.155814	0.0616801	0.109781	0.800695	-0.320676	-0.336113	-1.24892	-1.26235	0.00878145	mouse
2373	2.0252	3.37564e-05	4.38251e+07	0.125484	Cnksr2;Cnksr2	CNKSR2;CNKSR2 iso2	541;492	Connector enhancer of kinase suppressor of ras 2	Q80YA9;Q80YA9-2	http://www.phosphosite.org/proteinAction.do?id=6612&showAllSites=true	117.3	QDIM#GTPVPETTLYHTFQQS*SLQHK	4	746.348	4	105.84	2.76738e+07	2.56991e+07	1.46733e+07	1.30294e+07	2.20406e+07	2.53413e+07	4.19323e+07	4.97e+07	49294160	4.12593e+07	4.29636e+07	3.78012e+07	2.66865e+07	1.38513e+07	2.3691e+07	4.58162e+07	4.52767e+07	4.03824e+07	2.14096e+07	4.38251e+07	0.0523226	0.0839236	0.098514	0.119884	0.125484	0.0903948	2.04698	1.0335	1.01806	2.04698	2.0252	3.37564e-05	mouse
2377	1.66934	0.0145714	1.62509e+08	0.223759	Cnksr2;Cnksr2	CNKSR2;CNKSR2 iso2	542;493	Connector enhancer of kinase suppressor of ras 2	Q80YA9;Q80YA9-2	http://www.phosphosite.org/proteinAction.do?id=6612&showAllSites=true	117.3	QDIMGTPVPETTLYHTFQQSS*LQHK	3	989.463	31	116.89	8.24715e+07	5.99391e+07	8.30837e+07	6.25827e+07	1.57138e+08	1.32662e+08	1.95245e+08	1.92813e+08	179752816	1.77803e+08	1.05136e+08	1.24304e+08	7.12053e+07	7.28332e+07	1.449e+08	1.94029e+08	1.78778e+08	1.1472e+08	9.63129e+07	1.62509e+08	0.223759	0.199035	0.119443	0.00886242	0.0077135	0.118151	1.6873	0.754718	0.739282	1.6873	1.66934	0.0145714	mouse
2422	1.47694	0.025227	4.17275e+07	0.126142	Csde1	CSDE1	§761	Cold shock domain-containing protein E1	Q91W50	http://www.phosphosite.org/proteinAction.do?id=14171&showAllSites=true	88.7	NIT*LDDASAPR	2	626.782	12	78.64	3.51811e+07	3.5829e+07	2.70966e+07	2.82376e+07	2.25287e+07	1.88389e+07	5.54326e+07	4.78858e+07	44209192	4.57479e+07	2.79278e+07	2.91616e+07	3.5505e+07	2.76671e+07	2.06838e+07	5.16592e+07	4.49786e+07	2.85447e+07	2.7952e+07	4.17275e+07	0.012904	0.029161	0.126142	0.1033	0.0241903	0.0305623	1.49283	0.578049	0.562612	1.49283	1.47694	0.025227	mouse
2445	-1.29894	0.000817591	9.84594e+06	0.129719	Ctnnd1;Ctnnd1;Ctnnd1	CTNND1;CTNND1 iso2;CTNND1 iso3	§861, §864;855, 858;861, 864	Catenin delta-1	P30999;P30999-2;P30999-3	http://www.phosphosite.org/proteinAction.do?id=3337&showAllSites=true	104.9	SQS*SHS*YDDSTLPLIDR	3	694.28	1	109.73	1.14832e+07	9.63892e+06	9.91731e+06	8.45374e+06	1.00612e+07	9.52128e+06	7.66431e+06	8.14277e+06	6900884	8.2947e+06	7.0742e+06	7.89245e+06	1.05611e+07	9.18553e+06	9.79124e+06	7.90354e+06	7.59779e+06	7.48333e+06	9.84594e+06	7.66155e+06	0.123482	0.112666	0.0389927	0.0428067	0.129719	0.077317	0.778143	-0.361893	-0.377329	-1.28511	-1.29894	0.000817591	mouse
2446	-1.29894	0.000817591	9.84594e+06	0.129719	Ctnnd1;Ctnnd1;Ctnnd1	CTNND1;CTNND1 iso2;CTNND1 iso3	§861, §865;855, §859;861, §865	Catenin delta-1	P30999;P30999-2;P30999-3	http://www.phosphosite.org/proteinAction.do?id=3337&showAllSites=true	104.9	SQS*SHSY*DDSTLPLIDR	3	694.28	3	109.74	1.14832e+07	9.63892e+06	9.91731e+06	8.45374e+06	1.00612e+07	9.52128e+06	7.66431e+06	8.14277e+06	6900884	8.2947e+06	7.0742e+06	7.89245e+06	1.05611e+07	9.18553e+06	9.79124e+06	7.90354e+06	7.59779e+06	7.48333e+06	9.84594e+06	7.66155e+06	0.123482	0.112666	0.0389927	0.0428067	0.129719	0.077317	0.778143	-0.361893	-0.377329	-1.28511	-1.29894	0.000817591	mouse
2448	-1.29894	0.000817591	9.84594e+06	0.129719	Ctnnd1;Ctnnd1;Ctnnd1	CTNND1;CTNND1 iso2;CTNND1 iso3	§862, §864;856, 858;862, 864	Catenin delta-1	P30999;P30999-2;P30999-3	http://www.phosphosite.org/proteinAction.do?id=3337&showAllSites=true	104.9	SQSS*HS*YDDSTLPLIDR	3	694.28	2	109.74	1.14832e+07	9.63892e+06	9.91731e+06	8.45374e+06	1.00612e+07	9.52128e+06	7.66431e+06	8.14277e+06	6900884	8.2947e+06	7.0742e+06	7.89245e+06	1.05611e+07	9.18553e+06	9.79124e+06	7.90354e+06	7.59779e+06	7.48333e+06	9.84594e+06	7.66155e+06	0.123482	0.112666	0.0389927	0.0428067	0.129719	0.077317	0.778143	-0.361893	-0.377329	-1.28511	-1.29894	0.000817591	mouse
2449	-1.29894	0.000817591	9.84594e+06	0.129719	Ctnnd1;Ctnnd1;Ctnnd1	CTNND1;CTNND1 iso2;CTNND1 iso3	§862, §865;856, §859;862, §865	Catenin delta-1	P30999;P30999-2;P30999-3	http://www.phosphosite.org/proteinAction.do?id=3337&showAllSites=true	104.9	SQSS*HSY*DDSTLPLIDR	3	694.28	1	109.74	1.14832e+07	9.63892e+06	9.91731e+06	8.45374e+06	1.00612e+07	9.52128e+06	7.66431e+06	8.14277e+06	6900884	8.2947e+06	7.0742e+06	7.89245e+06	1.05611e+07	9.18553e+06	9.79124e+06	7.90354e+06	7.59779e+06	7.48333e+06	9.84594e+06	7.66155e+06	0.123482	0.112666	0.0389927	0.0428067	0.129719	0.077317	0.778143	-0.361893	-0.377329	-1.28511	-1.29894	0.000817591	mouse
2497	-1.65008	0.032278	6.11354e+06	0.320873	Dlg1;Dlg1;Dlg1	DLG1 iso2;DLG1 iso3;DLG1	586;619;§619	Disks large homolog 1	Q811D0-2;Q811D0-3;Q811D0	http://www.phosphosite.org/proteinAction.do?id=15146500&showAllSites=true	99.6	FGDILHVINAS*DDEWWQAR	3	784.686	5	151.73	4.69939e+06	5.38685e+06		9.45936e+06	6.76144e+06	4.26063e+06	4.68584e+06	4.99119e+06	3190790	3.38662e+06	3.47225e+06	2.74246e+06	5.04312e+06	9.45936e+06	5.51104e+06	4.83852e+06	3.28871e+06	3.10736e+06	6.11354e+06	3.74486e+06	0.0963895		0.320873	0.0446242	0.0421061	0.16607	0.612552	-0.707095	-0.722532	-1.63251	-1.65008	0.032278	mouse
2507	-1.20771	0.0287195	1.81169e+09	0.184626	Dlg2;Dlg2;Dlg2;Dlg2	PSD-93;PSD-93 iso2;PSD-93 iso7;PSD-93 iso8	§50;57;192;§50	Disks large homolog 2	Q91XM9;Q91XM9-2;Q91XM9-7;Q91XM9-8	http://www.phosphosite.org/proteinAction.do?id=4513&showAllSites=true	94.8	NLS*QIENVHGYVLQSHISPLK	3	819.416	1	116.23	1.53795e+09	1.55557e+09	1.85848e+09	2.02536e+09	2.2005e+09	1.69229e+09	1.63525e+09	1.47323e+09	1489574400	1.63126e+09	1.48175e+09	1.38639e+09	1.54676e+09	1.94192e+09	1.9464e+09	1.55424e+09	1.56042e+09	1.43407e+09	1.81169e+09	1.51624e+09	0.00805559	0.0607674	0.184626	0.0737097	0.0642068	0.0470204	0.83692	-0.256839	-0.272276	-1.19486	-1.20771	0.0287195	mouse
2514	-1.20771	0.0287195	1.81169e+09	0.184626	Dlg2;Dlg2;Dlg2;Dlg2	PSD-93;PSD-93 iso2;PSD-93 iso7;PSD-93 iso8	§65;72;207;§65	Disks large homolog 2	Q91XM9;Q91XM9-2;Q91XM9-7;Q91XM9-8	http://www.phosphosite.org/proteinAction.do?id=4513&showAllSites=true	94.8	NLSQIENVHGYVLQSHIS*PLK	3	819.416	75	110.38	1.53795e+09	1.55557e+09	1.85848e+09	2.02536e+09	2.2005e+09	1.69229e+09	1.63525e+09	1.47323e+09	1489574400	1.63126e+09	1.48175e+09	1.38639e+09	1.54676e+09	1.94192e+09	1.9464e+09	1.55424e+09	1.56042e+09	1.43407e+09	1.81169e+09	1.51624e+09	0.00805559	0.0607674	0.184626	0.0737097	0.0642068	0.0470204	0.83692	-0.256839	-0.272276	-1.19486	-1.20771	0.0287195	mouse
2524	2.82119	0.000425624	2.33366e+08	0.269646	Dlg2;Dlg2;Dlg2;Dlg2;Dlg2;Dlg2;Dlg2	PSD-93;PSD-93 iso2;PSD-93 iso3;PSD-93 iso4;PSD-93 iso6;PSD-93 iso7;PSD-93 iso8	§406;413;345;441;§364;§530;§406	Disks large homolog 2	Q91XM9;Q91XM9-2;Q91XM9-3;Q91XM9-4;Q91XM9-6;Q91XM9-7;Q91XM9-8	http://www.phosphosite.org/proteinAction.do?id=4513&showAllSites=true	94.8	QPS*VTLQR	2	504.747	29	61.25	4.61929e+07	5.86007e+07	6.31302e+07	4.8013e+07	1.50816e+08	1.24277e+08	2.48629e+08	3.17028e+08	277197568	1.88419e+08	1.79172e+08	1.8975e+08	5.23968e+07	5.55716e+07	1.37547e+08	2.82828e+08	2.32808e+08	1.84461e+08	8.18384e+07	2.33366e+08	0.167445	0.192355	0.136433	0.171006	0.269646	0.0405499	2.85154	1.51174	1.49631	2.85154	2.82119	0.000425624	mouse
2531	1.90688	0.000563438	7.8466e+06	0.342572	Dlg2;Dlg2;Dlg2;Dlg2;Dlg2;Dlg2;Dlg2	PSD-93;PSD-93 iso2;PSD-93 iso3;PSD-93 iso4;PSD-93 iso6;PSD-93 iso7;PSD-93 iso8	§528;535;467;563;486;652;§528	Disks large homolog 2	Q91XM9;Q91XM9-2;Q91XM9-3;Q91XM9-4;Q91XM9-6;Q91XM9-7;Q91XM9-8	http://www.phosphosite.org/proteinAction.do?id=4513&showAllSites=true	94.8	EQMMNHSM#SSGS*GSLR	3	612.235	5	44.79		4.31212e+06	3.14267e+06	4.84759e+06	3.05118e+06	5.00193e+06		9.34543e+06	8017061	6.88436e+06	8.60905e+06	6.37709e+06	4.31212e+06	3.99513e+06	4.02655e+06	9.34543e+06	7.45071e+06	7.49307e+06	4.0711e+06	7.8466e+06		0.301758	0.342572		0.107499	0.210625	1.92739	0.94665	0.931213	1.92739	1.90688	0.000563438	mouse
2569	1.71717	0.00136732	1.96501e+07	0.287548	Dlg2;Dlg2;Dlg2;Dlg2;Dlg2;Dlg2;Dlg2;Dlg2	PSD-93;PSD-93 iso2;PSD-93 iso3;PSD-93 iso4;PSD-93 iso6;PSD-93 iso7;PSD-93 iso8;PSD-93 iso5	§340;347;279;375;298;464;§340;375	Disks large homolog 2	Q91XM9;Q91XM9-2;Q91XM9-3;Q91XM9-4;Q91XM9-6;Q91XM9-7;Q91XM9-8;Q91XM9-5	http://www.phosphosite.org/proteinAction.do?id=4513&showAllSites=true	94.8	HMLGEDDY*TRPPEPVYSTVNK	3	843.377	2	84.06		1.32782e+07	1.27541e+07	1.38664e+07	8.60317e+06	8.10596e+06	1.63515e+07	2.4698e+07	20598412	1.76186e+07	2.15759e+07	1.70583e+07	1.32782e+07	1.33102e+07	8.35456e+06	2.05247e+07	1.91085e+07	1.93171e+07	1.13216e+07	1.96501e+07		0.05909	0.0420829	0.287548	0.110266	0.165368	1.73564	0.795467	0.78003	1.73564	1.71717	0.00136732	mouse
2570	1.71717	0.00136732	1.96501e+07	0.287548	Dlg2;Dlg2;Dlg2;Dlg2;Dlg2;Dlg2;Dlg2;Dlg2	PSD-93;PSD-93 iso2;PSD-93 iso3;PSD-93 iso4;PSD-93 iso6;PSD-93 iso7;PSD-93 iso8;PSD-93 iso5	§348;355;287;383;306;472;§348;383	Disks large homolog 2	Q91XM9;Q91XM9-2;Q91XM9-3;Q91XM9-4;Q91XM9-6;Q91XM9-7;Q91XM9-8;Q91XM9-5	http://www.phosphosite.org/proteinAction.do?id=4513&showAllSites=true	94.8	HMLGEDDYTRPPEPVY*STVNK	3	843.377	3	85.79		1.32782e+07	1.27541e+07	1.38664e+07	8.60317e+06	8.10596e+06	1.63515e+07	2.4698e+07	20598412	1.76186e+07	2.15759e+07	1.70583e+07	1.32782e+07	1.33102e+07	8.35456e+06	2.05247e+07	1.91085e+07	1.93171e+07	1.13216e+07	1.96501e+07		0.05909	0.0420829	0.287548	0.110266	0.165368	1.73564	0.795467	0.78003	1.73564	1.71717	0.00136732	mouse
2573	1.71717	0.00136732	1.96501e+07	0.287548	Dlg2;Dlg2;Dlg2;Dlg2;Dlg2;Dlg2;Dlg2;Dlg2	PSD-93;PSD-93 iso2;PSD-93 iso3;PSD-93 iso4;PSD-93 iso6;PSD-93 iso7;PSD-93 iso8;PSD-93 iso5	§349;356;288;384;§307;473;§349;384	Disks large homolog 2	Q91XM9;Q91XM9-2;Q91XM9-3;Q91XM9-4;Q91XM9-6;Q91XM9-7;Q91XM9-8;Q91XM9-5	http://www.phosphosite.org/proteinAction.do?id=4513&showAllSites=true	94.8	HMLGEDDYTRPPEPVYS*TVNK	3	843.377	4	85.86		1.32782e+07	1.27541e+07	1.38664e+07	8.60317e+06	8.10596e+06	1.63515e+07	2.4698e+07	20598412	1.76186e+07	2.15759e+07	1.70583e+07	1.32782e+07	1.33102e+07	8.35456e+06	2.05247e+07	1.91085e+07	1.93171e+07	1.13216e+07	1.96501e+07		0.05909	0.0420829	0.287548	0.110266	0.165368	1.73564	0.795467	0.78003	1.73564	1.71717	0.00136732	mouse
2669	1.69877	0.0358899	6.01779e+06	0.34691	Dlg4;Dlg4;Dlg4	PSD-95;PSD-95 iso2;PSD-95 iso3	§398;441;395	Disks large homolog 4	Q62108;Q62108-2;Q62108-3	http://www.phosphosite.org/proteinAction.do?id=7101&showAllSites=true	80.4	NAGQTVTIIAQYKPEEYS*R	3	750.026	1	94.45	5.57674e+06	5.05794e+06	3.11072e+06	2.22015e+06	2.03788e+06	3.02505e+06	7.86951e+06	4.99814e+06	6429177	8.68491e+06	5.05904e+06	3.06596e+06	5.31734e+06	2.66544e+06	2.53146e+06	6.43383e+06	7.55704e+06	4.0625e+06	3.50475e+06	6.01779e+06	0.0689914	0.236257	0.275741	0.315577	0.211067	0.34691	1.71704	0.779923	0.764487	1.71704	1.69877	0.0358899	mouse
2671	1.85365	0.0255196	3.64185e+07	0.176945	Dlg4;Dlg4;Dlg4	PSD-95;PSD-95 iso2;PSD-95 iso3	§415, §418, §422;458, 461, 465;412, §415, 419	Disks large homolog 4	Q62108;Q62108-2;Q62108-3	http://www.phosphosite.org/proteinAction.do?id=7101&showAllSites=true	80.4	EQLMNSS*LGS*GTAS*LR	2	945.859	3	104.21		2.17958e+07	1.09966e+07		1.96668e+07	2.5292e+07	3.18057e+07	3.14899e+07	46999612	4.79832e+07	2.38141e+07		2.17958e+07	1.09966e+07	2.24794e+07	3.16478e+07	4.74914e+07	2.38141e+07	1.94378e+07	3.64185e+07			0.176945	0.0070553	0.0146443		1.87359	0.905807	0.890371	1.87359	1.85365	0.0255196	mouse
2713	-1.5163	0.0110089	5.04902e+07	0.217157	Dlg4;Dlg4;Dlg4	PSD-95;PSD-95 iso2;PSD-95 iso3	§513;556;510	Disks large homolog 4	Q62108;Q62108-2;Q62108-3	http://www.phosphosite.org/proteinAction.do?id=7101&showAllSites=true	80.4	DWGSSSGS*QGREDSVLSYETVTQMEVHYAR	4	861.123	23	125.44	4.71653e+07	3.46203e+07	5.50848e+07	6.51808e+07	5.81911e+07	4.26991e+07	3.15419e+07	3.14639e+07	28923344	2.52758e+07	4.09753e+07	4.37591e+07	4.08928e+07	6.01328e+07	5.04451e+07	3.15029e+07	2.70996e+07	4.23672e+07	5.04902e+07	3.36565e+07	0.216926	0.118721	0.217157	0.00175143	0.0951758	0.0464625	0.666595	-0.585117	-0.600554	-1.50016	-1.5163	0.0110089	mouse
2724	1.26618	0.00574607	2.44979e+07	0.199663	Dlg4;Dlg4;Dlg4	PSD-95;PSD-95 iso2;PSD-95 iso3	284, §290;327, 333;281, 287	Disks large homolog 4	Q62108;Q62108-2;Q62108-3	http://www.phosphosite.org/proteinAction.do?id=7101&showAllSites=true	80.4	PSNAYLSDSYAPPDITTSYSQHLDNEISHSSYLGTDYPT*AM#TPTS*PR	4	1331.82	2	130.71	1.85886e+07	1.88353e+07	1.89479e+07	1.49042e+07	1.97983e+07	2.37775e+07	2.63852e+07	1.98566e+07	24246420	2.44027e+07	2.59166e+07	2.61799e+07	1.8712e+07	1.69261e+07	2.17879e+07	2.31209e+07	2.43246e+07	2.60482e+07	1.9142e+07	2.44979e+07	0.00932168	0.168931	0.12914	0.199663	0.0045443	0.0071487	1.2798	0.355917	0.340481	1.2798	1.26618	0.00574607	mouse
2767	1.68587	0.0361808	1.67151e+07	0.215962	Dlg5	DLG5	§842	Disks large homolog 5	E9Q9R9	http://www.phosphosite.org/proteinAction.do?id=17215&showAllSites=true	214.3	NLLQHNNST*QTDIFYTDR	3	754.006	1	104.01	1.40343e+07	1.58932e+07	1.06892e+07	1.45422e+07	2.01437e+06	1.68243e+06	1.40455e+07	1.32537e+07	16739344	1.64534e+07	2.03392e+07	1.94592e+07	1.49638e+07	1.26157e+07	1.8484e+06	1.36496e+07	1.65964e+07	1.98992e+07	9.80928e+06	1.67151e+07	0.0878389	0.215962	0.126983	0.0410177	0.0121822	0.0312713	1.70401	0.768931	0.753494	1.70401	1.68587	0.0361808	mouse
2770	1.68587	0.0361808	1.67151e+07	0.215962	Dlg5	DLG5	841	Disks large homolog 5	E9Q9R9	http://www.phosphosite.org/proteinAction.do?id=17215&showAllSites=true	214.3	NLLQHNNS*TQTDIFYTDR	3	754.006	1	104.02	1.40343e+07	1.58932e+07	1.06892e+07	1.45422e+07	2.01437e+06	1.68243e+06	1.40455e+07	1.32537e+07	16739344	1.64534e+07	2.03392e+07	1.94592e+07	1.49638e+07	1.26157e+07	1.8484e+06	1.36496e+07	1.65964e+07	1.98992e+07	9.80928e+06	1.67151e+07	0.0878389	0.215962	0.126983	0.0410177	0.0121822	0.0312713	1.70401	0.768931	0.753494	1.70401	1.68587	0.0361808	mouse
2786	1.17416	0.000556696	3.43372e+08	0.0886414	Dlgap3	SAPAP3	§510	Disks large-associated protein 3	Q6PFD5	http://www.phosphosite.org/proteinAction.do?id=8278&showAllSites=true	105.8	AIQAGCS*QDDDCLPLLAAPASVSGR	3	884.731	14	134.22	2.80712e+08	2.90176e+08	3.13497e+08	3.10828e+08	2.83858e+08	2.56901e+08	3.4829e+08	3.53897e+08	310534912	3.52066e+08	3.45572e+08	3.49874e+08	2.85444e+08	3.12163e+08	2.7038e+08	3.51093e+08	3.313e+08	3.47723e+08	2.89329e+08	3.43372e+08	0.0234427	0.00604573	0.0704993	0.011294	0.0886414	0.00874935	1.18679	0.247064	0.231627	1.18679	1.17416	0.000556696	mouse
2789	1.40833	0.045115	4.2405e+08	0.383219	Dlgap3	SAPAP3	§558	Disks large-associated protein 3	Q6PFD5	http://www.phosphosite.org/proteinAction.do?id=8278&showAllSites=true	105.8	ISITAQS*STDSAHESFTAAEGPAR	3	838.71	4	86.35	4.65826e+08	2.67194e+08	3.93797e+08	2.32398e+08	2.52161e+08	1.76001e+08	5.34024e+08	4.70594e+08	327788416	4.64845e+08	3.98734e+08	3.48311e+08	3.6651e+08	3.13098e+08	2.14081e+08	5.02309e+08	3.96317e+08	3.73523e+08	2.97896e+08	4.2405e+08	0.383219	0.364507	0.251555	0.0892914	0.244536	0.0954543	1.42348	0.509423	0.493987	1.42348	1.40833	0.045115	mouse
2791	1.40833	0.045115	4.2405e+08	0.383219	Dlgap3	SAPAP3	§559	Disks large-associated protein 3	Q6PFD5	http://www.phosphosite.org/proteinAction.do?id=8278&showAllSites=true	105.8	ISITAQSS*TDSAHESFTAAEGPAR	3	838.71	26	85.8	4.65826e+08	2.67194e+08	3.93797e+08	2.32398e+08	2.52161e+08	1.76001e+08	5.34024e+08	4.70594e+08	327788416	4.64845e+08	3.98734e+08	3.48311e+08	3.6651e+08	3.13098e+08	2.14081e+08	5.02309e+08	3.96317e+08	3.73523e+08	2.97896e+08	4.2405e+08	0.383219	0.364507	0.251555	0.0892914	0.244536	0.0954543	1.42348	0.509423	0.493987	1.42348	1.40833	0.045115	mouse
2825	-1.43412	0.0469222	1.88994e+07	0.270229	Dlgap3	SAPAP3	262	Disks large-associated protein 3	Q6PFD5	http://www.phosphosite.org/proteinAction.do?id=8278&showAllSites=true	105.8	ATGWWSS*DDNLDSDSGFLGGRPPGEPGGPFCLDAPDGSYR	4	1073.95	9	151.61	2.04933e+07	1.39179e+07	2.14991e+07	2.29851e+07	1.77378e+07	1.67629e+07	1.7828e+07	1.90087e+07		1.01641e+07	1.00824e+07	9.51749e+06	1.72056e+07	2.22421e+07	1.72504e+07	1.84184e+07	1.01641e+07	9.79993e+06	1.88994e+07	1.33201e+07	0.270229	0.0472434	0.0399634	0.045329		0.0407584	0.704794	-0.504727	-0.520164	-1.41886	-1.43412	0.0469222	mouse
2829	1.55693	0.0443462	3.54419e+07	0.301111	Dlgap3	SAPAP3	319	Disks large-associated protein 3	Q6PFD5	http://www.phosphosite.org/proteinAction.do?id=8278&showAllSites=true	105.8	CLACTGMSMS*LDGQSVK	2	962.887	29	103.61	2.14315e+07	1.39072e+07	2.132e+07	1.96549e+07	3.62948e+07		4.72167e+07	3.47088e+07	41065096	4.15405e+07	2.62226e+07	2.18977e+07	1.76693e+07	2.04874e+07	3.62948e+07	4.09628e+07	4.13028e+07	2.40601e+07	2.25217e+07	3.54419e+07	0.301111	0.0574689		0.215915	0.00813896	0.127105	1.57368	0.654143	0.638706	1.57368	1.55693	0.0443462	mouse
2841	-1.28308	0.0485573	6.10418e+07	0.25168	Dlgap3	SAPAP3	771	Disks large-associated protein 3	Q6PFD5	http://www.phosphosite.org/proteinAction.do?id=8278&showAllSites=true	105.8	RDS*WMER	2	530.208	9	56.35	4.87463e+07	6.65279e+07	7.41992e+07	5.17795e+07		6.39561e+07	5.3934e+07	6.11266e+07	49275036	3.98179e+07	4.20044e+07	4.23584e+07	5.76371e+07	6.29893e+07	6.39561e+07	5.75303e+07	4.45465e+07	4.21814e+07	6.10418e+07	4.80861e+07	0.218148	0.25168		0.0884048	0.150117	0.00593444	0.787757	-0.344178	-0.359614	-1.26943	-1.28308	0.0485573	mouse
2876	-2.10322	2.35603e-06	3.57615e+07	0.134207	Dlgap4;Dlgap4	SAPAP4;SAPAP4 iso2	§206;206	Disks large-associated protein 4	B1AZP2;B1AZP2-2	http://www.phosphosite.org/proteinAction.do?id=6708&showAllSites=true	108	SNISGWWS*SDDNLDGEGGAFR	3	783.985	4	135.98	3.27714e+07	3.11304e+07	3.72062e+07	3.30265e+07	4.22177e+07	3.82167e+07	1.7692e+07	1.46251e+07	20900516	1.81884e+07	1.59114e+07	1.57994e+07	3.19509e+07	3.51164e+07	4.02172e+07	1.61585e+07	1.95444e+07	1.58554e+07	3.57615e+07	1.71861e+07	0.0363176	0.0841623	0.0703473	0.134207	0.0981244	0.00499632	0.480576	-1.05716	-1.0726	-2.08084	-2.10322	2.35603e-06	mouse
2879	-2.10322	2.35603e-06	3.57615e+07	0.134207	Dlgap4;Dlgap4	SAPAP4;SAPAP4 iso2	§207;207	Disks large-associated protein 4	B1AZP2;B1AZP2-2	http://www.phosphosite.org/proteinAction.do?id=6708&showAllSites=true	108	SNISGWWSS*DDNLDGEGGAFR	3	783.985	29	135.73	3.27714e+07	3.11304e+07	3.72062e+07	3.30265e+07	4.22177e+07	3.82167e+07	1.7692e+07	1.46251e+07	20900516	1.81884e+07	1.59114e+07	1.57994e+07	3.19509e+07	3.51164e+07	4.02172e+07	1.61585e+07	1.95444e+07	1.58554e+07	3.57615e+07	1.71861e+07	0.0363176	0.0841623	0.0703473	0.134207	0.0981244	0.00499632	0.480576	-1.05716	-1.0726	-2.08084	-2.10322	2.35603e-06	mouse
2882	-1.18989	0.0215912	3.28367e+07	0.197134	Dlgap4;Dlgap4	SAPAP4;SAPAP4 iso2	§35;35	Disks large-associated protein 4	B1AZP2;B1AZP2-2	http://www.phosphosite.org/proteinAction.do?id=6708&showAllSites=true	108	NPYLLS*PTEAFAR	2	779.869	24	131	3.08935e+07	3.01688e+07	3.37123e+07	3.04781e+07	3.43978e+07	3.73697e+07	2.94436e+07	3.17701e+07	25261430	2.89186e+07	2.23608e+07	2.96045e+07	3.05311e+07	3.20952e+07	3.58837e+07	3.06069e+07	2.709e+07	2.59826e+07	3.28367e+07	2.78932e+07	0.0167846	0.0712525	0.0585624	0.0537502	0.0954607	0.197134	0.849451	-0.235397	-0.250833	-1.17723	-1.18989	0.0215912	mouse
2897	1.24498	0.0452841	3.02377e+08	0.205424	Dlgap4;Dlgap4	SAPAP4;SAPAP4 iso2	§405;405	Disks large-associated protein 4	B1AZP2;B1AZP2-2	http://www.phosphosite.org/proteinAction.do?id=6708&showAllSites=true	108	ATQQS*LGEQSNPR	2	748.33	24	39.86	2.06546e+08	2.76747e+08	2.01437e+08	2.31577e+08	2.75898e+08	2.49555e+08	2.57512e+08	2.5514e+08	260544016	2.90994e+08	3.71256e+08	3.78817e+08	2.41646e+08	2.16507e+08	2.62726e+08	2.56326e+08	2.75769e+08	3.75036e+08	2.40293e+08	3.02377e+08	0.205424	0.0984365	0.0709003	0.00654338	0.0780786	0.0142554	1.25837	0.331554	0.316118	1.25837	1.24498	0.0452841	mouse
2906	1.39483	0.00041521	1.06696e+08	0.0967212	Dlgap4;Dlgap4	SAPAP4;SAPAP4 iso2	§415, §421;415, 421	Disks large-associated protein 4	B1AZP2;B1AZP2-2	http://www.phosphosite.org/proteinAction.do?id=6708&showAllSites=true	108	S*LDRLDS*VDMLLPSK	3	616.945	56	134.04	7.12464e+07	7.36748e+07	8.11382e+07	8.07953e+07	7.48048e+07	7.24208e+07	1.1396e+08	9.937e+07	116790744	1.25121e+08	8.8385e+07	9.65509e+07	7.24606e+07	8.09667e+07	7.36128e+07	1.06665e+08	1.20956e+08	9.2468e+07	7.56801e+07	1.06696e+08	0.0236976	0.00299528	0.0229006	0.0967212	0.0486969	0.062445	1.40983	0.495524	0.480088	1.40983	1.39483	0.00041521	mouse
2911	-1.28741	0.0401908	1.19353e+08	0.0955197	Dlgap4;Dlgap4	SAPAP4;SAPAP4 iso2	§415;415	Disks large-associated protein 4	B1AZP2;B1AZP2-2	http://www.phosphosite.org/proteinAction.do?id=6708&showAllSites=true	108	S*LDRLDSVDMLLPSK	3	590.29	50	128.65	8.69434e+07	8.71564e+07	1.44472e+08	1.38176e+08	1.30298e+08	1.29075e+08	9.32063e+07	8.14121e+07	98500616	1.0323e+08	9.22455e+07	9.36366e+07	8.70499e+07	1.41324e+08	1.29686e+08	8.73092e+07	1.00865e+08	9.29411e+07	1.19353e+08	9.37052e+07	0.00173058	0.0315058	0.00666686	0.0955197	0.0331544	0.0105838	0.785106	-0.34904	-0.364477	-1.27371	-1.28741	0.0401908	mouse
2925	1.71419	0.0147806	1.12828e+08	0.179511	Dlgap4;Dlgap4	SAPAP4;SAPAP4 iso2	522, §534;522, 534	Disks large-associated protein 4	B1AZP2;B1AZP2-2	http://www.phosphosite.org/proteinAction.do?id=6708&showAllSites=true	108	AIQAGCS*QEEDSVSLQSLS*PPPSTGSLSNSR	3	1117.15	1	111.12	1.04601e+08			3.38908e+07		5.68667e+07	9.38591e+07	1.21151e+08	115368912	1.11656e+08	1.18721e+08	1.1621e+08	1.04601e+08	3.38908e+07	5.68667e+07	1.07505e+08	1.13513e+08	1.17465e+08	6.51195e+07	1.12828e+08				0.179511	0.0231265	0.0151134	1.73263	0.79296	0.777523	1.73263	1.71419	0.0147806	mouse
2931	1.14983	0.0110263	2.74083e+07	0.102372	Dlgap4;Dlgap4	SAPAP4;SAPAP4 iso3	§665;§126	Disks large-associated protein 4	B1AZP2;B1AZP2-3	http://www.phosphosite.org/proteinAction.do?id=6708&showAllSites=true	108	KLS*SIGIQVDCIQPVPK	3	654.676	5	112.59	2.3909e+07	2.71041e+07	2.09792e+07	2.19965e+07	2.43069e+07	2.32029e+07	3.06849e+07	2.65423e+07	25617994	2.62147e+07	2.58809e+07	2.95093e+07	2.55065e+07	2.14878e+07	2.37549e+07	2.86136e+07	2.59163e+07	2.76951e+07	2.35831e+07	2.74083e+07	0.0885783	0.0334767	0.0328613	0.102372	0.0162803	0.0926377	1.1622	0.216862	0.201426	1.1622	1.14983	0.0110263	mouse
2932	1.14983	0.0110263	2.74083e+07	0.102372	Dlgap4;Dlgap4	SAPAP4;SAPAP4 iso3	§666;127	Disks large-associated protein 4	B1AZP2;B1AZP2-3	http://www.phosphosite.org/proteinAction.do?id=6708&showAllSites=true	108	KLSS*IGIQVDCIQPVPK	3	654.676	6	112.6	2.3909e+07	2.71041e+07	2.09792e+07	2.19965e+07	2.43069e+07	2.32029e+07	3.06849e+07	2.65423e+07	25617994	2.62147e+07	2.58809e+07	2.95093e+07	2.55065e+07	2.14878e+07	2.37549e+07	2.86136e+07	2.59163e+07	2.76951e+07	2.35831e+07	2.74083e+07	0.0885783	0.0334767	0.0328613	0.102372	0.0162803	0.0926377	1.1622	0.216862	0.201426	1.1622	1.14983	0.0110263	mouse
2957	-1.21597	0.0440414	4.19047e+08	0.0927352	Dlgap4;Dlgap4;Dlgap4	SAPAP4;SAPAP4 iso2;SAPAP4 iso3	§763;760;224	Disks large-associated protein 4	B1AZP2;B1AZP2-2;B1AZP2-3	http://www.phosphosite.org/proteinAction.do?id=6708&showAllSites=true	108	NLS*YGDNSDPALEASSLPPPDPWLETSSSSPAEPAQPGACR	4	1087.73	31	140.84	3.56566e+08	3.45704e+08	4.6581e+08	4.27779e+08	4.89324e+08	4.29099e+08	4.08268e+08	4.05056e+08	314922112	2.9408e+08	3.48257e+08	3.19375e+08	3.51135e+08	4.46795e+08	4.59212e+08	4.06662e+08	3.04501e+08	3.33816e+08	4.19047e+08	3.48326e+08	0.0218731	0.0601896	0.0927352	0.00558493	0.0483986	0.06118	0.831234	-0.266673	-0.28211	-1.20303	-1.21597	0.0440414	mouse
2972	-1.6063	1.47374e-05	2.88802e+08	0.334575	Dlgap4;Dlgap4;Dlgap4	SAPAP4;SAPAP4 iso2;SAPAP4 iso3	§915;912;376	Disks large-associated protein 4	B1AZP2;B1AZP2-2;B1AZP2-3	http://www.phosphosite.org/proteinAction.do?id=6708&showAllSites=true	108	ANSWQLVET*PEKR	3	546.594	24	85.19	2.82456e+08	2.72301e+08	2.95269e+08	2.86878e+08	2.81998e+08	3.13907e+08	2.11626e+08	1.3065e+08	211430848	1.90673e+08	1.74623e+08	1.7136e+08	2.77379e+08	2.91074e+08	2.97952e+08	1.71138e+08	2.01052e+08	1.72992e+08	2.88802e+08	1.81727e+08	0.0258865	0.0203838	0.0757269	0.334575	0.0730065	0.0133382	0.629246	-0.668305	-0.683742	-1.5892	-1.6063	1.47374e-05	mouse
2973	1.81532	0.0195876	2.55336e+07	0.169253	Dlgap4;Dlgap4;Dlgap4	SAPAP4;SAPAP4 iso2;SAPAP4 iso3	§973, §980;970, 977;434, 441	Disks large-associated protein 4	B1AZP2;B1AZP2-2;B1AZP2-3	http://www.phosphosite.org/proteinAction.do?id=6708&showAllSites=true	108	QNS*ATESADS*IEIYVPEAQTR	3	823.679	5	118.55	1.36373e+07	1.21257e+07	1.08364e+07	1.07068e+07	2.02602e+07	1.59291e+07	3.78263e+07	3.28899e+07	28698498	2.47289e+07	1.46291e+07	1.44291e+07	1.28815e+07	1.07716e+07	1.80946e+07	3.53581e+07	2.67137e+07	1.45291e+07	1.39159e+07	2.55336e+07	0.0829758	0.00850593	0.169253	0.0987203	0.105075	0.00973123	1.83485	0.875663	0.860226	1.83485	1.81532	0.0195876	mouse
2974	1.42718	0.0177994	6.50643e+07	0.132452	Dlgap4;Dlgap4;Dlgap4	SAPAP4;SAPAP4 iso2;SAPAP4 iso3	§973;970;434	Disks large-associated protein 4	B1AZP2;B1AZP2-2;B1AZP2-3	http://www.phosphosite.org/proteinAction.do?id=6708&showAllSites=true	108	QNS*ATESADSIEIYVPEAQTR	2	1195.03	27	117.03	3.81547e+07	3.79089e+07	3.33125e+07	3.075e+07	6.87097e+07	6.17891e+07	6.4634e+07	7.7992e+07	61456464	6.12437e+07	6.35381e+07	6.15218e+07	3.80318e+07	3.20312e+07	6.52494e+07	7.1313e+07	6.13501e+07	6.253e+07	4.51041e+07	6.50643e+07	0.00457061	0.0565685	0.0749993	0.132452	0.00245251	0.0228012	1.44254	0.528607	0.513171	1.44254	1.42718	0.0177994	mouse
2977	1.81532	0.0195876	2.55336e+07	0.169253	Dlgap4;Dlgap4;Dlgap4	SAPAP4;SAPAP4 iso2;SAPAP4 iso3	§975, §980;972, 977;436, 441	Disks large-associated protein 4	B1AZP2;B1AZP2-2;B1AZP2-3	http://www.phosphosite.org/proteinAction.do?id=6708&showAllSites=true	108	QNSAT*ESADS*IEIYVPEAQTR	3	823.679	5	118.57	1.36373e+07	1.21257e+07	1.08364e+07	1.07068e+07	2.02602e+07	1.59291e+07	3.78263e+07	3.28899e+07	28698498	2.47289e+07	1.46291e+07	1.44291e+07	1.28815e+07	1.07716e+07	1.80946e+07	3.53581e+07	2.67137e+07	1.45291e+07	1.39159e+07	2.55336e+07	0.0829758	0.00850593	0.169253	0.0987203	0.105075	0.00973123	1.83485	0.875663	0.860226	1.83485	1.81532	0.0195876	mouse
2980	1.44493	0.0334561	3.03759e+08	0.131103	Dlgap4;Dlgap4;Dlgap4	SAPAP4;SAPAP4 iso2;SAPAP4 iso3	§975;972;436	Disks large-associated protein 4	B1AZP2;B1AZP2-2;B1AZP2-3	http://www.phosphosite.org/proteinAction.do?id=6708&showAllSites=true	108	QNSAT*ESADSIEIYVPEAQTR	3	797.023	1	117.02	1.88128e+08	1.65536e+08	1.54507e+08	1.2829e+08	3.24431e+08	2.87031e+08	3.66953e+08	3.06809e+08	315911040	3.49805e+08	2.4859e+08	2.34485e+08	1.76832e+08	1.41399e+08	3.05731e+08	3.36881e+08	3.32858e+08	2.41537e+08	2.07987e+08	3.03759e+08	0.0903383	0.131103	0.0865004	0.12624	0.0720036	0.0412936	1.46047	0.546432	0.530995	1.46047	1.44493	0.0334561	mouse
2988	-1.21597	0.0440414	4.19047e+08	0.0927352	Dlgap4;Dlgap4;Dlgap4	SAPAP4;SAPAP4 iso2;SAPAP4 iso3	764;761;225	Disks large-associated protein 4	B1AZP2;B1AZP2-2;B1AZP2-3	http://www.phosphosite.org/proteinAction.do?id=6708&showAllSites=true	108	NLSY*GDNSDPALEASSLPPPDPWLETSSSSPAEPAQPGACR	4	1087.73	11	140.81	3.56566e+08	3.45704e+08	4.6581e+08	4.27779e+08	4.89324e+08	4.29099e+08	4.08268e+08	4.05056e+08	314922112	2.9408e+08	3.48257e+08	3.19375e+08	3.51135e+08	4.46795e+08	4.59212e+08	4.06662e+08	3.04501e+08	3.33816e+08	4.19047e+08	3.48326e+08	0.0218731	0.0601896	0.0927352	0.00558493	0.0483986	0.06118	0.831234	-0.266673	-0.28211	-1.20303	-1.21597	0.0440414	mouse
3032	1.28401	0.0229978	2.08829e+09	0.155924	Dmxl2;Dmxl2	RC3;RC3 iso2	§1399;§1399	DmX-like protein 2	Q8BPN8;Q8BPN8-2	http://www.phosphosite.org/proteinAction.do?id=11324&showAllSites=true	338	TIS*VSGSTAK	2	515.744	14	48.22	1.81995e+09	2.0506e+09	1.58934e+09	1.53574e+09	1.45215e+09	1.20664e+09	2.45648e+09	2.41327e+09	2035236352	1.69039e+09	1.75028e+09	2.18407e+09	1.93528e+09	1.56254e+09	1.32939e+09	2.43487e+09	1.86281e+09	1.96717e+09	1.60907e+09	2.08829e+09	0.0842773	0.0242559	0.130583	0.0125471	0.130902	0.155924	1.29782	0.376093	0.360656	1.29782	1.28401	0.0229978	mouse
3035	-1.46019	0.0376433	2.32205e+07	0.16233	Dmxl2;Dmxl2	RC3;RC3 iso2	§1403;§1403	DmX-like protein 2	Q8BPN8;Q8BPN8-2	http://www.phosphosite.org/proteinAction.do?id=11324&showAllSites=true	338	TISVSGS*TAKDTVTIGK	3	582.296	11	80.92	2.28861e+07	1.81731e+07	3.11566e+07	2.72223e+07	1.66643e+07		2.03058e+07	1.63229e+07	16994754	1.91191e+07	1.19478e+07	1.17501e+07	2.05296e+07	2.91895e+07	1.66643e+07	1.83143e+07	1.80569e+07	1.1849e+07	2.32205e+07	1.60734e+07	0.16233	0.0953089		0.153774	0.0831882	0.0117997	0.692208	-0.530722	-0.546159	-1.44465	-1.46019	0.0376433	mouse
3057	1.21433	0.00610948	4.32847e+08	0.0984995	Dmxl2;Dmxl2	RC3;RC3 iso2	§2394;2395	DmX-like protein 2	Q8BPN8;Q8BPN8-2	http://www.phosphosite.org/proteinAction.do?id=11324&showAllSites=true	338	RQS*ESIAAPPVASEDMDK	3	670.966	33	78.24	3.70034e+08	3.42886e+08	3.7746e+08	3.66049e+08	3.27376e+08	3.32124e+08	4.72831e+08	4.70688e+08	477681504	4.32403e+08	3.9763e+08	3.45847e+08	3.5646e+08	3.71755e+08	3.2975e+08	4.7176e+08	4.55042e+08	3.71739e+08	3.52655e+08	4.32847e+08	0.0538538	0.021704	0.0101821	0.00321287	0.0703603	0.0984995	1.2274	0.2956	0.280163	1.2274	1.21433	0.00610948	mouse
3072	-1.46019	0.0376433	2.32205e+07	0.16233	Dmxl2;Dmxl2	RC3;RC3 iso2	1401;1401	DmX-like protein 2	Q8BPN8;Q8BPN8-2	http://www.phosphosite.org/proteinAction.do?id=11324&showAllSites=true	338	TISVS*GSTAKDTVTIGK	3	582.296	3	80.92	2.28861e+07	1.81731e+07	3.11566e+07	2.72223e+07	1.66643e+07		2.03058e+07	1.63229e+07	16994754	1.91191e+07	1.19478e+07	1.17501e+07	2.05296e+07	2.91895e+07	1.66643e+07	1.83143e+07	1.80569e+07	1.1849e+07	2.32205e+07	1.60734e+07	0.16233	0.0953089		0.153774	0.0831882	0.0117997	0.692208	-0.530722	-0.546159	-1.44465	-1.46019	0.0376433	mouse
3083	1.09129	0.0419154	2.27794e+08	0.133483	Dmxl2;Dmxl2	RC3;RC3 iso2	2300;2301	DmX-like protein 2	Q8BPN8;Q8BPN8-2	http://www.phosphosite.org/proteinAction.do?id=11324&showAllSites=true	338	LRTES*IEEHATPN	2	788.854	40	63.65	2.10599e+08	2.08626e+08	2.19259e+08	1.81438e+08	2.12573e+08	2.066e+08	2.39778e+08	2.55338e+08	223877296	2.02926e+08	2.27664e+08	2.17179e+08	2.09612e+08	2.00349e+08	2.09587e+08	2.47558e+08	2.13402e+08	2.22422e+08	2.06516e+08	2.27794e+08	0.00665865	0.133483	0.0201509	0.0444423	0.0694228	0.0333319	1.10303	0.141475	0.126038	1.10303	1.09129	0.0419154	mouse
3104	-1.16352	0.0470513	1.23348e+08	0.107995	Dmxl2;Dmxl2;Dmxl2	RC3;RC3 iso2;RC3 iso3	§221;§221;§221	DmX-like protein 2	Q8BPN8;Q8BPN8-2;Q8BPN8-3	http://www.phosphosite.org/proteinAction.do?id=11324&showAllSites=true	338	RAS*TQFSFVYLAHPR	3	620.637	25	109.89	1.15393e+08	1.06852e+08	1.26989e+08	1.47988e+08	1.27957e+08	1.14908e+08	1.18934e+08	1.1467e+08	102432960	1.12294e+08	1.02211e+08	9.23774e+07	1.11122e+08	1.37488e+08	1.21432e+08	1.16802e+08	1.07364e+08	9.7294e+07	1.23348e+08	1.07153e+08	0.0543488	0.107995	0.0759819	0.0258151	0.0649472	0.0714657	0.868709	-0.203055	-0.218491	-1.15113	-1.16352	0.0470513	mouse
3106	1.68459	0.041384	2.61927e+07	0.270088	Dmxl2;Dmxl2;Dmxl2	RC3;RC3 iso2;RC3 iso3	§325;§325;§325	DmX-like protein 2	Q8BPN8;Q8BPN8-2;Q8BPN8-3	http://www.phosphosite.org/proteinAction.do?id=11324&showAllSites=true	338	S*SVLVTHAELMPDK	3	536.256	1	91.96		2.35558e+07	1.77773e+07	1.28854e+07	1.30453e+07	9.65092e+06	3.69725e+07	3.6374e+07	24216900	2.37748e+07	2.13293e+07	1.44888e+07	2.35558e+07	1.53313e+07	1.13481e+07	3.66732e+07	2.39959e+07	1.79091e+07	1.53829e+07	2.61927e+07		0.225625	0.211504	0.0115386	0.0130266	0.270088	1.70271	0.767835	0.752398	1.70271	1.68459	0.041384	mouse
3107	1.34625	0.0199708	1.59159e+08	0.143831	Dmxl2;Dmxl2;Dmxl2	RC3;RC3 iso2;RC3 iso3	§326;§326;§326	DmX-like protein 2	Q8BPN8;Q8BPN8-2;Q8BPN8-3	http://www.phosphosite.org/proteinAction.do?id=11324&showAllSites=true	338	RSS*VLVTHAELMPDK	3	588.29	23	79.89	1.35762e+08	1.14668e+08	1.33968e+08	1.21735e+08	8.78817e+07	1.07781e+08	2.00226e+08	1.98142e+08	159485104	1.36003e+08	1.28622e+08	1.32476e+08	1.25215e+08	1.27851e+08	9.78315e+07	1.99184e+08	1.47744e+08	1.30549e+08	1.16966e+08	1.59159e+08	0.119121	0.0676545	0.143831	0.00739792	0.112388	0.0208778	1.36073	0.444378	0.428942	1.36073	1.34625	0.0199708	mouse
3116	1.35454	0.0142566	1.0107e+09	0.257532	Dmxl2;Dmxl2;Dmxl2	RC3;RC3 iso2;RC3 iso3	§423;§423;§423	DmX-like protein 2	Q8BPN8;Q8BPN8-2;Q8BPN8-3	http://www.phosphosite.org/proteinAction.do?id=11324&showAllSites=true	338	QLDHES*DDADREDEER	3	680.259	28	32.37	6.77892e+08	7.6708e+08	6.54413e+08	4.52789e+08	9.68563e+08	9.08547e+08	1.19413e+09	1.10536e+09	1049862400	8.98694e+08	8.83394e+08	9.32753e+08	7.22486e+08	5.53601e+08	9.38555e+08	1.14974e+09	9.74278e+08	9.08073e+08	7.38214e+08	1.0107e+09	0.0872896	0.257532	0.0452156	0.0545983	0.109715	0.038435	1.36911	0.453241	0.437804	1.36911	1.35454	0.0142566	mouse
3119	1.27228	0.0414324	7.29411e+07	0.106673	Dmxl2;Dmxl2;Dmxl2	RC3;RC3 iso2;RC3 iso3	§434;§434;§434	DmX-like protein 2	Q8BPN8;Q8BPN8-2;Q8BPN8-3	http://www.phosphosite.org/proteinAction.do?id=11324&showAllSites=true	338	QLDHESDDADREDEERS*QDER	3	885.346	19	30.45	5.24619e+07	4.87354e+07	4.11693e+07	4.42025e+07	8.26771e+07	7.10793e+07	7.42081e+07	7.83544e+07	66996936	7.1465e+07	7.59584e+07	7.06634e+07	5.05986e+07	4.26859e+07	7.68782e+07	7.62813e+07	6.9231e+07	7.33109e+07	5.67209e+07	7.29411e+07	0.0520777	0.0502463	0.106673	0.0384346	0.0456361	0.0510715	1.28596	0.362851	0.347414	1.28596	1.27228	0.0414324	mouse
3121	1.37996	0.0280845	1.8721e+07	0.363645	Dmxl2;Dmxl2;Dmxl2	RC3;RC3 iso2;RC3 iso3	§451, §456;§451, §456;§451, §456	DmX-like protein 2	Q8BPN8;Q8BPN8-2;Q8BPN8-3	http://www.phosphosite.org/proteinAction.do?id=11324&showAllSites=true	338	LDHELS*LDRES*EAGTGSSEHEDGER	3	972.384	1	64.66	9.411e+06	1.59261e+07	1.7097e+07	1.73714e+07		7.3044e+06	1.94154e+07	1.59516e+07	17949918	1.9529e+07	2.02413e+07	1.92391e+07	1.26685e+07	1.72342e+07	7.3044e+06	1.76835e+07	1.87395e+07	1.97402e+07	1.3422e+07	1.8721e+07	0.363645	0.0112584		0.138508	0.0595842	0.0358983	1.3948	0.480062	0.464626	1.3948	1.37996	0.0280845	mouse
3122	1.37996	0.0280845	1.8721e+07	0.363645	Dmxl2;Dmxl2;Dmxl2	RC3;RC3 iso2;RC3 iso3	§451, §462;§451, §462;§451, §462	DmX-like protein 2	Q8BPN8;Q8BPN8-2;Q8BPN8-3	http://www.phosphosite.org/proteinAction.do?id=11324&showAllSites=true	338	LDHELS*LDRESEAGTGS*SEHEDGER	3	972.384	1	65.83	9.411e+06	1.59261e+07	1.7097e+07	1.73714e+07		7.3044e+06	1.94154e+07	1.59516e+07	17949918	1.9529e+07	2.02413e+07	1.92391e+07	1.26685e+07	1.72342e+07	7.3044e+06	1.76835e+07	1.87395e+07	1.97402e+07	1.3422e+07	1.8721e+07	0.363645	0.0112584		0.138508	0.0595842	0.0358983	1.3948	0.480062	0.464626	1.3948	1.37996	0.0280845	mouse
3163	1.40074	0.00191753	1.15528e+07	0.0921491	Dmxl2;Dmxl2;Dmxl2	RC3;RC3 iso2;RC3 iso3	§476, §481;§476, §481;§476, §481	DmX-like protein 2	Q8BPN8;Q8BPN8-2;Q8BPN8-3	http://www.phosphosite.org/proteinAction.do?id=11324&showAllSites=true	338	T*HPRPS*ISMPLPTVLLDR	3	730.69	12	141.44	7.56834e+06	7.3244e+06	8.29956e+06	9.36224e+06	8.73674e+06	7.66783e+06	1.1943e+07	1.34439e+07	11939902	1.32999e+07	9.12844e+06	9.56186e+06	7.44637e+06	8.8309e+06	8.20229e+06	1.26934e+07	1.26199e+07	9.34515e+06	8.15985e+06	1.15528e+07	0.0231647	0.085091	0.0921491	0.0836097	0.0762037	0.0327954	1.41581	0.501631	0.486194	1.41581	1.40074	0.00191753	mouse
3166	1.40074	0.00191753	1.15528e+07	0.0921491	Dmxl2;Dmxl2;Dmxl2	RC3;RC3 iso2;RC3 iso3	§476, §483;§476, §483;§476, §483	DmX-like protein 2	Q8BPN8;Q8BPN8-2;Q8BPN8-3	http://www.phosphosite.org/proteinAction.do?id=11324&showAllSites=true	338	T*HPRPSIS*MPLPTVLLDR	3	730.69	4	141.45	7.56834e+06	7.3244e+06	8.29956e+06	9.36224e+06	8.73674e+06	7.66783e+06	1.1943e+07	1.34439e+07	11939902	1.32999e+07	9.12844e+06	9.56186e+06	7.44637e+06	8.8309e+06	8.20229e+06	1.26934e+07	1.26199e+07	9.34515e+06	8.15985e+06	1.15528e+07	0.0231647	0.085091	0.0921491	0.0836097	0.0762037	0.0327954	1.41581	0.501631	0.486194	1.41581	1.40074	0.00191753	mouse
3168	1.40074	0.00191753	1.15528e+07	0.0921491	Dmxl2;Dmxl2;Dmxl2	RC3;RC3 iso2;RC3 iso3	§481, §483;§481, §483;§481, §483	DmX-like protein 2	Q8BPN8;Q8BPN8-2;Q8BPN8-3	http://www.phosphosite.org/proteinAction.do?id=11324&showAllSites=true	338	THPRPS*IS*MPLPTVLLDR	3	730.69	1	141.42	7.56834e+06	7.3244e+06	8.29956e+06	9.36224e+06	8.73674e+06	7.66783e+06	1.1943e+07	1.34439e+07	11939902	1.32999e+07	9.12844e+06	9.56186e+06	7.44637e+06	8.8309e+06	8.20229e+06	1.26934e+07	1.26199e+07	9.34515e+06	8.15985e+06	1.15528e+07	0.0231647	0.085091	0.0921491	0.0836097	0.0762037	0.0327954	1.41581	0.501631	0.486194	1.41581	1.40074	0.00191753	mouse
3212	1.43648	0.017147	7.53503e+07	0.12703	Dok6	DOK6	§277	Docking protein 6	Q2MHE5	http://www.phosphosite.org/proteinAction.do?id=2894601&showAllSites=true	38.3	QNS*VGEIYSLQGHGFGSSK	3	692.313	11	100.65	4.42705e+07	4.06713e+07	4.17184e+07	3.48416e+07	7.89355e+07	7.09413e+07	8.17943e+07	7.78958e+07	80994272	8.20862e+07	6.4056e+07	6.52753e+07	4.24709e+07	3.828e+07	7.49384e+07	7.98451e+07	8.15403e+07	6.46657e+07	5.18964e+07	7.53503e+07	0.0599227	0.12703	0.0754326	0.0345252	0.00946935	0.0133333	1.45194	0.537978	0.522542	1.45194	1.43648	0.017147	mouse
3223	1.30577	0.0119054	4.46498e+07	0.400909	Enah;Enah;Enah	Mena;Mena iso4;Mena iso5	§255;§236;240	Protein enabled homolog	Q03173;Q03173-4;Q03173-5	http://www.phosphosite.org/proteinAction.do?id=2818&showAllSites=true	85.8	RMS*NAAPSSDSSLSSAPLPEYSSCQPPSAPPPSYAK	3	1267.9	30	98.59	3.55651e+07	3.7733e+07	2.39675e+07	4.29328e+07	2.73591e+07	3.54248e+07	4.51237e+07	4.12502e+07	40293960	5.2052e+07	4.9335e+07	3.9844e+07	3.6649e+07	3.34501e+07	3.1392e+07	4.31869e+07	4.6173e+07	4.45895e+07	3.38304e+07	4.46498e+07	0.0418289	0.400909	0.181681	0.0634214	0.180067	0.150509	1.31981	0.400334	0.384898	1.31981	1.30577	0.0119054	mouse
3227	-1.24195	0.0399572	3.0515e+08	0.369398	Enah;Enah;Enah	Mena;Mena iso4;Mena iso5	§315;296;300	Protein enabled homolog	Q03173;Q03173-4;Q03173-5	http://www.phosphosite.org/proteinAction.do?id=2818&showAllSites=true	85.8	VISAPVSDATPDYAVVTALPPTSTPPT*PPLR	3	1070.88	53	138.87	3.02312e+08	2.82165e+08	2.5871e+08	3.2241e+08	3.49943e+08	3.1536e+08	2.63398e+08	2.8668e+08	174219456	2.97411e+08	2.00414e+08	2.67948e+08	2.92239e+08	2.9056e+08	3.32651e+08	2.75039e+08	2.35815e+08	2.34181e+08	3.0515e+08	2.48345e+08	0.0487476	0.155021	0.0735122	0.0598563	0.369398	0.203918	0.813847	-0.297171	-0.312607	-1.22873	-1.24195	0.0399572	mouse
3268	-3.10417	0.00144162	1.23292e+07	0.323285	Epb41l1	EPB41L1	§488	Band 4.1-like protein 1	Q9Z2H5	http://www.phosphosite.org/proteinAction.do?id=6633&showAllSites=true	98.3	IKELKPEQET*TPR	3	550.282	3	43.28	8.79002e+06	9.22079e+06	1.70419e+07	1.89007e+07	8.24726e+06	1.17746e+07	4.51364e+06	3.82617e+06	4018722	2.61331e+06	3.51584e+06	5.59961e+06	9.0054e+06	1.79713e+07	1.00109e+07	4.16991e+06	3.31602e+06	4.55772e+06	1.23292e+07	4.01455e+06	0.0338238	0.0731363	0.249147	0.116577	0.299689	0.323285	0.325613	-1.61877	-1.63421	-3.07113	-3.10417	0.00144162	mouse
3418	1.47064	0.00335173	3.23458e+07	0.266992	Epb41l1;Epb41l1;Epb41l1	EPB41L1;EPB41L1 iso2;EPB41L1 iso3	§510;498;498	Band 4.1-like protein 1	Q9Z2H5;Q9Z2H5-2;Q9Z2H5-3	http://www.phosphosite.org/proteinAction.do?id=6633&showAllSites=true	98.3	HQAS*INELKR	2	638.314	24	43.49	2.16294e+07	2.36041e+07	1.79677e+07	2.55071e+07	1.8471e+07	2.33825e+07	2.88694e+07	4.0156e+07	32911406	2.24581e+07	3.41387e+07	3.5541e+07	2.26168e+07	2.17374e+07	2.09267e+07	3.45127e+07	2.76847e+07	3.48399e+07	2.17603e+07	3.23458e+07	0.0617382	0.245254	0.165957	0.231245	0.266992	0.0284604	1.48646	0.571879	0.556442	1.48646	1.47064	0.00335173	mouse
3426	-1.22034	0.0286972	7.91388e+07	0.155706	Epb41l1;Epb41l1;Epb41l1	EPB41L1;EPB41L1 iso2;EPB41L1 iso3	§540;528;528	Band 4.1-like protein 1	Q9Z2H5;Q9Z2H5-2;Q9Z2H5-3	http://www.phosphosite.org/proteinAction.do?id=6633&showAllSites=true	98.3	RLPS*SPASPSPK	3	435.218	3	51.32	8.94295e+07	8.67878e+07	7.48295e+07	8.73762e+07	7.46407e+07	6.17694e+07	7.3626e+07	7.14006e+07	71553840	5.73603e+07	5.80021e+07	6.13415e+07	8.81086e+07	8.11028e+07	6.82051e+07	7.25133e+07	6.44571e+07	5.96718e+07	7.91388e+07	6.55474e+07	0.0212004	0.109391	0.133441	0.0217002	0.155706	0.039572	0.828258	-0.271848	-0.287284	-1.20735	-1.22034	0.0286972	mouse
3447	-1.22034	0.0286972	7.91388e+07	0.155706	Epb41l1;Epb41l1;Epb41l1	EPB41L1;EPB41L1 iso2;EPB41L1 iso3	§544;532;532	Band 4.1-like protein 1	Q9Z2H5;Q9Z2H5-2;Q9Z2H5-3	http://www.phosphosite.org/proteinAction.do?id=6633&showAllSites=true	98.3	RLPSSPAS*PSPK	3	435.218	37	47.81	8.94295e+07	8.67878e+07	7.48295e+07	8.73762e+07	7.46407e+07	6.17694e+07	7.3626e+07	7.14006e+07	71553840	5.73603e+07	5.80021e+07	6.13415e+07	8.81086e+07	8.11028e+07	6.82051e+07	7.25133e+07	6.44571e+07	5.96718e+07	7.91388e+07	6.55474e+07	0.0212004	0.109391	0.133441	0.0217002	0.155706	0.039572	0.828258	-0.271848	-0.287284	-1.20735	-1.22034	0.0286972	mouse
3488	-1.12881	0.024114	8.0842e+08	0.0834176	Epb41l1;Epb41l1;Epb41l1	EPB41L1;EPB41L1 iso2;EPB41L1 iso3	§782;770;634	Band 4.1-like protein 1	Q9Z2H5;Q9Z2H5-2;Q9Z2H5-3	http://www.phosphosite.org/proteinAction.do?id=6633&showAllSites=true	98.3	SLS*PIIGK	2	447.738	13	93.31	9.0524e+08	8.54306e+08	8.4318e+08	7.49251e+08	7.25933e+08	7.7261e+08	7.69947e+08	7.42282e+08	746673984	7.053e+08	7.04751e+08	6.74288e+08	8.79773e+08	7.96215e+08	7.49271e+08	7.56114e+08	7.25987e+08	6.89519e+08	8.0842e+08	7.23874e+08	0.0409379	0.0834176	0.0440502	0.025872	0.040298	0.0312404	0.895418	-0.159367	-0.174804	-1.1168	-1.12881	0.024114	mouse
3511	-1.46316	0.0456976	3.47987e+07	0.299114	Eps15	EPS15	§108	Epidermal growth factor receptor substrate 15	P42567	http://www.phosphosite.org/proteinAction.do?id=4071&showAllSites=true	98.4	FHDSSS*PLLTSGPSVAELPWAVK	3	835.74	5	140.87	2.71488e+07	2.8742e+07	3.69104e+07	2.40227e+07	5.20313e+07	3.9937e+07	2.55795e+07	2.98495e+07	28721192	2.32521e+07	1.66301e+07	2.02023e+07	2.79454e+07	3.04666e+07	4.59842e+07	2.77145e+07	2.59866e+07	1.84162e+07	3.47987e+07	2.40391e+07	0.0403108	0.299114	0.185976	0.108943	0.148816	0.137157	0.690805	-0.53365	-0.549087	-1.44759	-1.46316	0.0456976	mouse
3512	-1.10302	0.0136713	5.97853e+07	0.055875	Eps15	EPS15	§324	Epidermal growth factor receptor substrate 15	P42567	http://www.phosphosite.org/proteinAction.do?id=4071&showAllSites=true	98.4	NITGSS*PVADFSAIK	2	793.877	2	114.32	5.77707e+07	5.90233e+07	6.2044e+07	6.14765e+07	6.09551e+07	5.74423e+07	5.32033e+07	4.9159e+07	57025648	5.30418e+07	5.81686e+07	5.81077e+07	5.8397e+07	6.17602e+07	5.91987e+07	5.11812e+07	5.50337e+07	5.81381e+07	5.97853e+07	5.47844e+07	0.0151674	0.00649708	0.0419594	0.055875	0.0511863	0.000739797	0.916351	-0.126027	-0.141464	-1.09128	-1.10302	0.0136713	mouse
3513	-1.13072	0.0314533	6.07806e+07	0.141997	Eps15;Eps15	EPS15;EPS15 iso2	§561;245	Epidermal growth factor receptor substrate 15	P42567;P42567-2	http://www.phosphosite.org/proteinAction.do?id=4071&showAllSites=true	98.4	S*SPEIAPSDVTDESEAVTVAGNEK	3	838.037	4	99.86	6.00428e+07	5.94913e+07	6.58875e+07	5.68795e+07	5.65293e+07	6.58533e+07	5.56536e+07	4.82346e+07	59478492	4.86242e+07	5.68233e+07	5.7179e+07	5.97671e+07	6.13835e+07	6.11913e+07	5.19441e+07	5.40514e+07	5.70012e+07	6.07806e+07	5.43322e+07	0.00652519	0.103767	0.107745	0.100993	0.141997	0.00441247	0.893907	-0.161804	-0.17724	-1.11868	-1.13072	0.0314533	mouse
3514	-1.13072	0.0314533	6.07806e+07	0.141997	Eps15;Eps15	EPS15;EPS15 iso2	§562;246	Epidermal growth factor receptor substrate 15	P42567;P42567-2	http://www.phosphosite.org/proteinAction.do?id=4071&showAllSites=true	98.4	SS*PEIAPSDVTDESEAVTVAGNEK	3	838.037	8	99.86	6.00428e+07	5.94913e+07	6.58875e+07	5.68795e+07	5.65293e+07	6.58533e+07	5.56536e+07	4.82346e+07	59478492	4.86242e+07	5.68233e+07	5.7179e+07	5.97671e+07	6.13835e+07	6.11913e+07	5.19441e+07	5.40514e+07	5.70012e+07	6.07806e+07	5.43322e+07	0.00652519	0.103767	0.107745	0.100993	0.141997	0.00441247	0.893907	-0.161804	-0.17724	-1.11868	-1.13072	0.0314533	mouse
3518	1.51365	0.0111732	7.58306e+06	0.450848	Eps15;Eps15	EPS15;EPS15 iso2	§798;482	Epidermal growth factor receptor substrate 15	P42567;P42567-2	http://www.phosphosite.org/proteinAction.do?id=4071&showAllSites=true	98.4	LDS*SDPLK	2	477.713	2	66.15	3.62139e+06	5.11968e+06	6.58225e+06	3.39995e+06	4.59586e+06	6.41958e+06	9.99157e+06	7.48759e+06	8575071	6.48014e+06	7.4567e+06	5.50732e+06	4.37054e+06	4.9911e+06	5.50772e+06	8.73958e+06	7.52761e+06	6.48201e+06	4.95645e+06	7.58306e+06	0.242408	0.450848	0.234138	0.202593	0.196787	0.212653	1.52994	0.613473	0.598036	1.52994	1.51365	0.0111732	mouse
3552	1.4435	0.0492952	2.27506e+07	0.382542	Eps15l1	EPS15R	791, 794	Epidermal growth factor receptor substrate 15-like 1	Q60902	http://www.phosphosite.org/proteinAction.do?id=3028&showAllSites=true	99.2	KPAPPRPKPPS*GQS*TPVSQLGSSDFPESPDPFQPLGADSGDPFQNKK	4	1269.35	8	119.21	8.88951e+06	1.54819e+07	2.25837e+07	2.00238e+07	1.10924e+07	1.54868e+07	1.38133e+07	2.25317e+07	18213520	2.50098e+07	2.96005e+07	2.73349e+07	1.21857e+07	2.13038e+07	1.32896e+07	1.81725e+07	2.16117e+07	2.84677e+07	1.5593e+07	2.27506e+07	0.382542	0.0849657	0.233815	0.33924	0.222367	0.0562743	1.45903	0.545006	0.52957	1.45903	1.4435	0.0492952	mouse
3632	-1.7497	0.00510032	1.33242e+08	0.232185	Eps15l1;Eps15l1;Eps15l1;Eps15l1	EPS15R;EPS15R iso2;EPS15R iso4;EPS15R iso3	§108;§108;§108;§108	Epidermal growth factor receptor substrate 15-like 1	Q60902;Q60902-2;Q60902-4;Q60902-3	http://www.phosphosite.org/proteinAction.do?id=3028&showAllSites=true	99.2	FHDTSS*PLMATQSSAETHWAVR	3	847.041	10	94	1.07043e+08	8.04305e+07	1.58539e+08	1.75368e+08	1.61864e+08	1.1621e+08	9.2528e+07	8.16294e+07	66579940	7.95554e+07	7.15328e+07	6.9998e+07	9.37369e+07	1.66954e+08	1.39037e+08	8.70787e+07	7.30677e+07	7.07654e+07	1.33242e+08	7.69706e+07	0.200754	0.0712752	0.232185	0.0884998	0.125569	0.0153354	0.577673	-0.791674	-0.807111	-1.73108	-1.7497	0.00510032	mouse
3665	-1.12304	0.00999472	2.41912e+08	0.0472919	Eps8	EPS8	§624	Epidermal growth factor receptor kinase substrate 8	Q08509	http://www.phosphosite.org/proteinAction.do?id=4382&showAllSites=true	91.7	SADTPSAPS*PPPTPAPVPVPLPPSVPAPVSVPK	3	1077.56	49	143.5	2.37567e+08	2.25086e+08	2.33674e+08	2.49843e+08	2.5268e+08	2.52623e+08	2.13628e+08	2.1032e+08	208998528	2.14742e+08	2.40943e+08		2.31326e+08	2.41759e+08	2.52652e+08	2.11974e+08	2.1187e+08	2.40943e+08	2.41912e+08	2.17726e+08	0.0381539	0.0472919	0.000159885	0.0110358	0.0191671		0.900022	-0.151968	-0.167405	-1.11108	-1.12304	0.00999472	mouse
3677	1.39583	0.0290227	7.73238e+07	0.0690074	Eps8	EPS8	§658	Epidermal growth factor receptor kinase substrate 8	Q08509	http://www.phosphosite.org/proteinAction.do?id=4382&showAllSites=true	91.7	QNS*SSSDSGGSIVR	2	730.804	11	45.5	4.90013e+07	4.84482e+07	3.91933e+07	3.75065e+07	7.58961e+07	7.87957e+07	8.43282e+07	8.03531e+07	87756392	8.64657e+07	5.9469e+07	6.55703e+07	4.87248e+07	3.83499e+07	7.73459e+07	8.23407e+07	8.71111e+07	6.25197e+07	5.48069e+07	7.73238e+07	0.00802618	0.0311031	0.0265092	0.0341365	0.0104768	0.0690074	1.41084	0.496556	0.481119	1.41084	1.39583	0.0290227	mouse
3680	1.54033	0.000414258	3.90553e+07	0.227733	Eps8l1	EPS8L1	§239	Epidermal growth factor receptor kinase substrate 8-like protein 1	Q8R5F8	http://www.phosphosite.org/proteinAction.do?id=8776&showAllSites=true	80	TTSSADPTS*PDLGPR	2	791.343	11	64.45	3.16825e+07	2.2894e+07	2.82404e+07	2.49963e+07	2.2254e+07	2.04444e+07	4.56139e+07	3.98695e+07	38935032	2.98582e+07	4.04495e+07	3.96058e+07	2.72882e+07	2.66183e+07	2.13492e+07	4.27417e+07	3.43966e+07	4.00276e+07	2.50853e+07	3.90553e+07	0.227733	0.0861798	0.0599361	0.0950339	0.186596	0.0149044	1.5569	0.63868	0.623243	1.5569	1.54033	0.000414258	mouse
3681	-1.28505	0.0358775	6.8732e+07	0.0757423	Eps8l1	EPS8L1	624	Epidermal growth factor receptor kinase substrate 8-like protein 1	Q8R5F8	http://www.phosphosite.org/proteinAction.do?id=8776&showAllSites=true	80	AQEPQLS*PR	2	553.256	2	53.77	8.06466e+07	7.99219e+07	5.4088e+07	5.99468e+07	6.85284e+07	6.92601e+07	4.78107e+07	4.70413e+07	44944252	5.00309e+07	6.58347e+07	6.8704e+07	8.02842e+07	5.70174e+07	6.88942e+07	4.7426e+07	4.74876e+07	6.72694e+07	6.8732e+07	5.4061e+07	0.00638281	0.0726591	0.0075094	0.0114725	0.0757423	0.030161	0.786548	-0.346393	-0.36183	-1.27138	-1.28505	0.0358775	mouse
3683	-1.53156	0.00336329	5.2935e+07	0.155041	Erc1	ERC1 iso2	§965	ELKS/Rab6-interacting/CAST family member 1	Q99MI1-2	http://www.phosphosite.org/proteinAction.do?id=6043501&showAllSites=true	111.9	SNQTNHKPS*PDQDEEEGIWA	3	787.992	8	82.56	5.06998e+07	4.94225e+07	5.7145e+07	7.12174e+07	4.54963e+07	4.36292e+07	3.9986e+07	4.31605e+07	28654168	3.36487e+07	3.3431e+07	3.07278e+07	5.00612e+07	6.41812e+07	4.45627e+07	4.15733e+07	3.11514e+07	3.20794e+07	5.2935e+07	3.49347e+07	0.018043	0.155041	0.0296268	0.0539938	0.113371	0.0595845	0.659954	-0.599562	-0.614999	-1.51526	-1.53156	0.00336329	mouse
3727	1.57072	0.0116271	1.03722e+07	0.450067	Frs2	FRS2	§169	Fibroblast growth factor receptor substrate 2	Q8C180	http://www.phosphosite.org/proteinAction.do?id=1636&showAllSites=true	56.8	HPS*VGSAR	2	445.698	1	26.2	8.78019e+06	4.54083e+06	1.03006e+07	6.74757e+06	4.80607e+06	4.02387e+06	1.14971e+07	1.07692e+07	8913762	9.99955e+06		1.06816e+07	6.66051e+06	8.52411e+06	4.41497e+06	1.11331e+07	9.45666e+06	1.06816e+07	6.5332e+06	1.03722e+07	0.450067	0.294741	0.125277	0.0462316	0.0811882		1.58762	0.666865	0.651428	1.58762	1.57072	0.0116271	mouse
3769	1.43528	0.0353415	6.82389e+08	0.0719501	G3bp2;G3bp2	G3BP-2;G3BP-2 iso2	§163;163	Ras GTPase-activating protein-binding protein 2	P97379;P97379-2	http://www.phosphosite.org/proteinAction.do?id=4379&showAllSites=true	54.1	QPS*PEPVQENANSAYYDAHPVTNGIEEPLEESSHEPEPEPESETK	4	1267.8	45	100.3	3.72584e+08	3.36508e+08	3.38067e+08	3.07456e+08	7.39967e+08	7.27688e+08	7.29301e+08	6.72631e+08	729675136	7.37196e+08	6.26417e+08	5.99112e+08	3.54546e+08	3.22761e+08	7.33827e+08	7.00966e+08	7.33436e+08	6.12765e+08	4.70378e+08	6.82389e+08	0.0719501	0.0670629	0.0118315	0.0571667	0.00725086	0.0315089	1.45072	0.536773	0.521336	1.45072	1.43528	0.0353415	mouse
3794	-1.40486	0.00362561	1.13848e+08	0.143756	Gab1	GAB1	§355	GRB2-associated-binding protein 1	Q9QYY0	http://www.phosphosite.org/proteinAction.do?id=1645&showAllSites=true	76.8	LDTIPDIPPPRPPKPHPTHDRS*PVETCGVPR	5	712.559	3	79.65	1.27505e+08	1.08603e+08	1.18826e+08	9.68976e+07		1.17409e+08	9.96887e+07		66705124	7.13565e+07	8.78219e+07	8.39792e+07	1.18054e+08	1.07862e+08	1.17409e+08	9.96887e+07	6.90308e+07	8.59006e+07	1.13848e+08	8.19103e+07	0.113215	0.143756			0.0476454	0.0316326	0.71947	-0.474994	-0.490431	-1.38991	-1.40486	0.00362561	mouse
3796	-1.20588	0.0344062	2.20917e+08	0.153534	Gab1	GAB1	§455	GRB2-associated-binding protein 1	Q9QYY0	http://www.phosphosite.org/proteinAction.do?id=1645&showAllSites=true	76.8	SVLTAGGVSGEELDENYVPMNPNS*PPR	3	970.439	5	120.37	2.07607e+08	1.83728e+08	2.02787e+08	2.28035e+08	2.47812e+08	2.55534e+08	1.73402e+08	1.66602e+08	157938656	1.96408e+08	2.15888e+08	2.00783e+08	1.95667e+08	2.15411e+08	2.51673e+08	1.70002e+08	1.77173e+08	2.08335e+08	2.20917e+08	1.8517e+08	0.0862938	0.0828777	0.0216946	0.0282854	0.153534	0.0512661	0.83819	-0.254651	-0.270088	-1.19305	-1.20588	0.0344062	mouse
3798	-1.29188	0.0178511	3.2983e+07	0.208075	Gab1	GAB1	§552	GRB2-associated-binding protein 1	Q9QYY0	http://www.phosphosite.org/proteinAction.do?id=1645&showAllSites=true	76.8	VKPAPLDIKPLSEWEELQAPVRS*PITR	4	788.174	15	127.68	2.52116e+07	2.92826e+07	3.82427e+07	3.87863e+07	3.41711e+07	3.22035e+07	2.93154e+07	2.85726e+07	20212992	2.7187e+07	2.5099e+07	2.44473e+07	2.72471e+07	3.85145e+07	3.31873e+07	2.8944e+07	2.37e+07	2.47731e+07	3.2983e+07	2.58057e+07	0.10565	0.00997956	0.0419226	0.0181471	0.208075	0.0186037	0.782395	-0.35403	-0.369467	-1.27813	-1.29188	0.0178511	mouse
3800	-1.29188	0.0178511	3.2983e+07	0.208075	Gab1	GAB1	541	GRB2-associated-binding protein 1	Q9QYY0	http://www.phosphosite.org/proteinAction.do?id=1645&showAllSites=true	76.8	VKPAPLDIKPLS*EWEELQAPVRSPITR	4	788.174	1	127.69	2.52116e+07	2.92826e+07	3.82427e+07	3.87863e+07	3.41711e+07	3.22035e+07	2.93154e+07	2.85726e+07	20212992	2.7187e+07	2.5099e+07	2.44473e+07	2.72471e+07	3.85145e+07	3.31873e+07	2.8944e+07	2.37e+07	2.47731e+07	3.2983e+07	2.58057e+07	0.10565	0.00997956	0.0419226	0.0181471	0.208075	0.0186037	0.782395	-0.35403	-0.369467	-1.27813	-1.29188	0.0178511	mouse
3835	-1.59992	0.0068829	1.6225e+07	0.436329	Garem1;Garem1	GAREM;GAREM iso2	§356;§356	GRB2-associated and regulator of MAPK protein	Q3UFT3;Q3UFT3-2	http://www.phosphosite.org/proteinAction.do?id=4324&showAllSites=true	97.2	TDWNEDCKS*PK	2	730.282	4	42.1	2.09211e+07	1.77628e+07		1.18801e+07	1.4459e+07	1.61023e+07	1.17967e+07	6.23377e+06	8878366	1.10341e+07	1.18625e+07	1.16962e+07	1.93419e+07	1.18801e+07	1.52806e+07	9.01526e+06	9.95624e+06	1.17793e+07	1.6225e+07	1.02503e+07	0.115462		0.0760419	0.436329	0.153105	0.00998069	0.631757	-0.662559	-0.677995	-1.58289	-1.59992	0.0068829	mouse
3871	-1.18128	0.00701741	6.71392e+08	0.117434	Gga3	GGA3	§159	ADP-ribosylation factor-binding protein GGA3	Q8BMI3	http://www.phosphosite.org/proteinAction.do?id=8519&showAllSites=true	77.9	TLIPS*PPPRPK	3	428.235	61	80.31	7.35627e+08	6.7054e+08	7.08221e+08	6.89441e+08	5.6142e+08	6.63102e+08	6.0533e+08	5.6141e+08	611799616	5.73664e+08	5.84204e+08	5.10428e+08	7.03083e+08	6.98831e+08	6.12261e+08	5.8337e+08	5.92732e+08	5.47316e+08	6.71392e+08	5.74473e+08	0.0654593	0.0190025	0.117434	0.053236	0.0454948	0.0953149	0.855644	-0.224917	-0.240353	-1.16871	-1.18128	0.00701741	mouse
3910	-1.62009	0.0324911	2.07127e+08	0.327675	Gphn	gephyrin	§188	Gephyrin	Q8BUV3	http://www.phosphosite.org/proteinAction.do?id=20673&showAllSites=true	83.2	EVHDELEDLPS*PPPPLSPPPTTSPHK	4	724.097	20	107.92	2.04128e+08	2.20158e+08	2.01528e+08	1.8545e+08	1.97883e+08	2.33616e+08	1.81176e+08		202506400	1.61981e+08	6.18663e+07	3.85904e+07	2.12143e+08	1.93489e+08	2.15749e+08	1.81176e+08	1.82244e+08	5.02283e+07	2.07127e+08	1.29224e+08	0.0534287	0.0587594	0.117114		0.157238	0.327675	0.623888	-0.680641	-0.696078	-1.60285	-1.62009	0.0324911	mouse
3967	-1.62009	0.0324911	2.07127e+08	0.327675	Gphn	gephyrin	§194	Gephyrin	Q8BUV3	http://www.phosphosite.org/proteinAction.do?id=20673&showAllSites=true	83.2	EVHDELEDLPSPPPPLS*PPPTTSPHK	4	724.097	76	105.77	2.04128e+08	2.20158e+08	2.01528e+08	1.8545e+08	1.97883e+08	2.33616e+08	1.81176e+08		202506400	1.61981e+08	6.18663e+07	3.85904e+07	2.12143e+08	1.93489e+08	2.15749e+08	1.81176e+08	1.82244e+08	5.02283e+07	2.07127e+08	1.29224e+08	0.0534287	0.0587594	0.117114		0.157238	0.327675	0.623888	-0.680641	-0.696078	-1.60285	-1.62009	0.0324911	mouse
4021	-1.70527	0.0225479	1.71598e+07	0.213436	Grid2ip;Grid2ip;Grid2ip	GRID2IP;GRID2IP iso2;GRID2IP iso3	1111, 1130;932, 951;939, 958	Delphilin	Q0QWG9;Q0QWG9-2;Q0QWG9-3	http://www.phosphosite.org/proteinAction.do?id=1967100&showAllSites=true	131.9	ALTGDLADLHDTVSEIQVACQS*MAPSSEDRFAVVM#ASFLET*AQPALR	4	1306.85	1	159.25	1.41385e+07	1.24616e+07	1.3399e+07	1.66819e+07	2.651e+07	1.97679e+07	9.30089e+06	6.86161e+06	11210894		1.25244e+07	1.09575e+07	1.33e+07	1.50404e+07	2.31389e+07	8.08125e+06	11210894	1.1741e+07	1.71598e+07	1.01711e+07	0.0891558	0.15434	0.206031	0.213436		0.0943674	0.592726	-0.754562	-0.769999	-1.68712	-1.70527	0.0225479	mouse
4022	-1.70527	0.0225479	1.71598e+07	0.213436	Grid2ip;Grid2ip;Grid2ip	GRID2IP;GRID2IP iso2;GRID2IP iso3	1116, 1130;937, 951;944, 958	Delphilin	Q0QWG9;Q0QWG9-2;Q0QWG9-3	http://www.phosphosite.org/proteinAction.do?id=1967100&showAllSites=true	131.9	ALTGDLADLHDTVSEIQVACQSM#APSS*EDRFAVVMASFLET*AQPALR	4	1306.85	1	160.15	1.41385e+07	1.24616e+07	1.3399e+07	1.66819e+07	2.651e+07	1.97679e+07	9.30089e+06	6.86161e+06	11210894		1.25244e+07	1.09575e+07	1.33e+07	1.50404e+07	2.31389e+07	8.08125e+06	11210894	1.1741e+07	1.71598e+07	1.01711e+07	0.0891558	0.15434	0.206031	0.213436		0.0943674	0.592726	-0.754562	-0.769999	-1.68712	-1.70527	0.0225479	mouse
4023	-1.70527	0.0225479	1.71598e+07	0.213436	Grid2ip;Grid2ip;Grid2ip	GRID2IP;GRID2IP iso2;GRID2IP iso3	1126, 1130;947, 951;954, 958	Delphilin	Q0QWG9;Q0QWG9-2;Q0QWG9-3	http://www.phosphosite.org/proteinAction.do?id=1967100&showAllSites=true	131.9	ALTGDLADLHDTVSEIQVACQSM#APSSEDRFAVVMAS*FLET*AQPALR	4	1306.85	1	146.19	1.41385e+07	1.24616e+07	1.3399e+07	1.66819e+07	2.651e+07	1.97679e+07	9.30089e+06	6.86161e+06	11210894		1.25244e+07	1.09575e+07	1.33e+07	1.50404e+07	2.31389e+07	8.08125e+06	11210894	1.1741e+07	1.71598e+07	1.01711e+07	0.0891558	0.15434	0.206031	0.213436		0.0943674	0.592726	-0.754562	-0.769999	-1.68712	-1.70527	0.0225479	mouse
4036	-1.22179	0.0361512	2.87964e+08	0.0870584	Grip1;Grip1;Grip1;Grip1	GRIP1;GRIP1 iso2;GRIP1 iso3;GRIP1 iso4	§971;878;877;476	Glutamate receptor-interacting protein 1	Q925T6;Q925T6-2;Q925T6-3;Q925T6-4	http://www.phosphosite.org/proteinAction.do?id=17435&showAllSites=true	122	SNT*LPSDVGR	2	563.25	11	61.48	3.33203e+08		2.67406e+08	3.02212e+08	2.61761e+08	2.75239e+08	2.40913e+08	2.16969e+08	218120096	1.92823e+08	2.85437e+08	2.7509e+08	3.33203e+08	2.84809e+08	2.685e+08	2.28941e+08	2.05471e+08	2.80264e+08	2.87964e+08	2.38225e+08		0.0864152	0.0354948	0.0739537	0.0870584	0.0261056	0.827274	-0.273562	-0.288999	-1.20879	-1.22179	0.0361512	mouse
4040	-1.39939	0.0490884	3.90222e+07	0.150218	Gypa	GYPA	§160	Glycophorin-A	P14220	http://www.phosphosite.org/proteinAction.do?id=9394201&showAllSites=true	17.7	SSVDIQSPEGGDNSVPLSSIEQT*PNEESSNV	3	1094.81	3	120.05	4.87797e+07	4.83261e+07	2.93427e+07	2.48445e+07	4.58196e+07	3.70203e+07	2.48149e+07		26054388	2.88531e+07	2.93655e+07	3.18371e+07	4.85529e+07	2.70936e+07	4.142e+07	2.48149e+07	2.74538e+07	3.06013e+07	3.90222e+07	2.8185e+07	0.00660477	0.117398	0.150218		0.0720854	0.0571117	0.722282	-0.469366	-0.484802	-1.3845	-1.39939	0.0490884	mouse
4041	-1.39939	0.0490884	3.90222e+07	0.150218	Gypa	GYPA	§165	Glycophorin-A	P14220	http://www.phosphosite.org/proteinAction.do?id=9394201&showAllSites=true	17.7	SSVDIQSPEGGDNSVPLSSIEQTPNEES*SNV	3	1094.81	14	120.09	4.87797e+07	4.83261e+07	2.93427e+07	2.48445e+07	4.58196e+07	3.70203e+07	2.48149e+07		26054388	2.88531e+07	2.93655e+07	3.18371e+07	4.85529e+07	2.70936e+07	4.142e+07	2.48149e+07	2.74538e+07	3.06013e+07	3.90222e+07	2.8185e+07	0.00660477	0.117398	0.150218		0.0720854	0.0571117	0.722282	-0.469366	-0.484802	-1.3845	-1.39939	0.0490884	mouse
4044	-1.39939	0.0490884	3.90222e+07	0.150218	Gypa	GYPA	§166	Glycophorin-A	P14220	http://www.phosphosite.org/proteinAction.do?id=9394201&showAllSites=true	17.7	SSVDIQSPEGGDNSVPLSSIEQTPNEESS*NV	3	1094.81	1	120.04	4.87797e+07	4.83261e+07	2.93427e+07	2.48445e+07	4.58196e+07	3.70203e+07	2.48149e+07		26054388	2.88531e+07	2.93655e+07	3.18371e+07	4.85529e+07	2.70936e+07	4.142e+07	2.48149e+07	2.74538e+07	3.06013e+07	3.90222e+07	2.8185e+07	0.00660477	0.117398	0.150218		0.0720854	0.0571117	0.722282	-0.469366	-0.484802	-1.3845	-1.39939	0.0490884	mouse
4096	1.19077	0.00203303	4.01538e+08	0.126423	Homer3;Homer3	HOMER3;HOMER3 iso2	§120;120	Homer protein homolog 3	Q99JP6;Q99JP6-2	http://www.phosphosite.org/proteinAction.do?id=12199&showAllSites=true	39.7	EKS*QDGGEFTSTGLALASHQVPPSPLVSTNGPGEEK	4	933.691	26	116.06	3.19485e+08	2.86518e+08	3.64014e+08	3.73305e+08	3.58628e+08	2.99771e+08	3.83719e+08	3.82639e+08	411326432	4.21922e+08	3.94711e+08	4.14913e+08	3.03002e+08	3.68659e+08	3.29199e+08	3.83179e+08	4.16624e+08	4.04812e+08	3.3362e+08	4.01538e+08	0.0769341	0.01782	0.126423	0.00199246	0.0179826	0.0352882	1.20358	0.267331	0.251894	1.20358	1.19077	0.00203303	mouse
4100	1.19077	0.00203303	4.01538e+08	0.126423	Homer3;Homer3	HOMER3;HOMER3 iso2	127;127	Homer protein homolog 3	Q99JP6;Q99JP6-2	http://www.phosphosite.org/proteinAction.do?id=12199&showAllSites=true	39.7	EKSQDGGEFT*STGLALASHQVPPSPLVSTNGPGEEK	4	933.691	1	115.96	3.19485e+08	2.86518e+08	3.64014e+08	3.73305e+08	3.58628e+08	2.99771e+08	3.83719e+08	3.82639e+08	411326432	4.21922e+08	3.94711e+08	4.14913e+08	3.03002e+08	3.68659e+08	3.29199e+08	3.83179e+08	4.16624e+08	4.04812e+08	3.3362e+08	4.01538e+08	0.0769341	0.01782	0.126423	0.00199246	0.0179826	0.0352882	1.20358	0.267331	0.251894	1.20358	1.19077	0.00203303	mouse
4101	1.19077	0.00203303	4.01538e+08	0.126423	Homer3;Homer3	HOMER3;HOMER3 iso2	129;129	Homer protein homolog 3	Q99JP6;Q99JP6-2	http://www.phosphosite.org/proteinAction.do?id=12199&showAllSites=true	39.7	EKSQDGGEFTST*GLALASHQVPPSPLVSTNGPGEEK	4	933.691	3	115.96	3.19485e+08	2.86518e+08	3.64014e+08	3.73305e+08	3.58628e+08	2.99771e+08	3.83719e+08	3.82639e+08	411326432	4.21922e+08	3.94711e+08	4.14913e+08	3.03002e+08	3.68659e+08	3.29199e+08	3.83179e+08	4.16624e+08	4.04812e+08	3.3362e+08	4.01538e+08	0.0769341	0.01782	0.126423	0.00199246	0.0179826	0.0352882	1.20358	0.267331	0.251894	1.20358	1.19077	0.00203303	mouse
4103	1.19077	0.00203303	4.01538e+08	0.126423	Homer3;Homer3	HOMER3;HOMER3 iso2	135;135	Homer protein homolog 3	Q99JP6;Q99JP6-2	http://www.phosphosite.org/proteinAction.do?id=12199&showAllSites=true	39.7	EKSQDGGEFTSTGLALAS*HQVPPSPLVSTNGPGEEK	4	933.691	14	116.05	3.19485e+08	2.86518e+08	3.64014e+08	3.73305e+08	3.58628e+08	2.99771e+08	3.83719e+08	3.82639e+08	411326432	4.21922e+08	3.94711e+08	4.14913e+08	3.03002e+08	3.68659e+08	3.29199e+08	3.83179e+08	4.16624e+08	4.04812e+08	3.3362e+08	4.01538e+08	0.0769341	0.01782	0.126423	0.00199246	0.0179826	0.0352882	1.20358	0.267331	0.251894	1.20358	1.19077	0.00203303	mouse
4116	-1.17211	0.0285847	3.99683e+07	0.148822	Irs1	IRS1	§369	Insulin receptor substrate 1	P35569	http://www.phosphosite.org/proteinAction.do?id=854&showAllSites=true	130.6	S*IPMPSSR	2	477.709	3	71.92	4.85734e+07	3.93237e+07	4.20321e+07	3.63768e+07	3.60638e+07	3.744e+07	3.46523e+07	3.7993e+07	34844784	3.17842e+07	3.21815e+07	3.5341e+07	4.39485e+07	3.92044e+07	3.67519e+07	3.63227e+07	3.33145e+07	3.37612e+07	3.99683e+07	3.44661e+07	0.148822	0.102001	0.0264777	0.0650344	0.0649616	0.0661733	0.862336	-0.213677	-0.229114	-1.15964	-1.17211	0.0285847	mouse
4131	1.32966	0.00890785	4.87724e+07	0.223037	Irs2	IRS2	§343	Insulin receptor substrate 2	P81122	http://www.phosphosite.org/proteinAction.do?id=6132&showAllSites=true	136.7	SRTDS*LAATPPAAK	3	489.24	1	52.36	3.42391e+07	2.49106e+07	3.27834e+07	3.54318e+07	4.48343e+07	4.55407e+07	4.94199e+07	5.58146e+07	52331840	4.72133e+07	4.01454e+07	4.77094e+07	2.95748e+07	3.41076e+07	4.51875e+07	5.26173e+07	4.97726e+07	4.39274e+07	3.629e+07	4.87724e+07	0.223037	0.0549066	0.0110532	0.0859358	0.0727181	0.121759	1.34396	0.426494	0.411057	1.34396	1.32966	0.00890785	mouse
4133	1.3058	0.0370759	1.36518e+07	0.299174	Irs2	IRS2	§360	Insulin receptor substrate 2	P81122	http://www.phosphosite.org/proteinAction.do?id=6132&showAllSites=true	136.7	T*ASEGDGGAAGGAGTAGGRPMSVAGSPLSPGPVR	3	1011.47	1	92.02	1.15763e+07	8.40098e+06	1.07256e+07	1.27666e+07	1.12622e+07	7.32923e+06	1.29036e+07	1.09104e+07	17587912	1.32859e+07		1.35711e+07	9.98864e+06	1.17461e+07	9.29572e+06	1.1907e+07	1.54369e+07	1.35711e+07	1.03435e+07	1.36518e+07	0.224784	0.122866	0.299174	0.118366	0.197058		1.31984	0.400366	0.38493	1.31984	1.3058	0.0370759	mouse
4136	1.3058	0.0370759	1.36518e+07	0.299174	Irs2	IRS2	§381	Insulin receptor substrate 2	P81122	http://www.phosphosite.org/proteinAction.do?id=6132&showAllSites=true	136.7	TASEGDGGAAGGAGTAGGRPMS*VAGSPLSPGPVR	3	1011.47	1	89.72	1.15763e+07	8.40098e+06	1.07256e+07	1.27666e+07	1.12622e+07	7.32923e+06	1.29036e+07	1.09104e+07	17587912	1.32859e+07		1.35711e+07	9.98864e+06	1.17461e+07	9.29572e+06	1.1907e+07	1.54369e+07	1.35711e+07	1.03435e+07	1.36518e+07	0.224784	0.122866	0.299174	0.118366	0.197058		1.31984	0.400366	0.38493	1.31984	1.3058	0.0370759	mouse
4138	1.3058	0.0370759	1.36518e+07	0.299174	Irs2	IRS2	§388	Insulin receptor substrate 2	P81122	http://www.phosphosite.org/proteinAction.do?id=6132&showAllSites=true	136.7	TASEGDGGAAGGAGTAGGRPMSVAGSPLS*PGPVR	3	1011.47	6	89.72	1.15763e+07	8.40098e+06	1.07256e+07	1.27666e+07	1.12622e+07	7.32923e+06	1.29036e+07	1.09104e+07	17587912	1.32859e+07		1.35711e+07	9.98864e+06	1.17461e+07	9.29572e+06	1.1907e+07	1.54369e+07	1.35711e+07	1.03435e+07	1.36518e+07	0.224784	0.122866	0.299174	0.118366	0.197058		1.31984	0.400366	0.38493	1.31984	1.3058	0.0370759	mouse
4141	1.56372	0.0137139	3.67762e+06	0.40018	Irs2	IRS2	§403	Insulin receptor substrate 2	P81122	http://www.phosphosite.org/proteinAction.do?id=6132&showAllSites=true	136.7	SHTLS*AGCGGR	3	394.829	1	30.59	3.49398e+06		1.22088e+06	2.1845e+06	2.40785e+06		3.41871e+06	4.26135e+06	3228797	3.28425e+06	3.80706e+06	4.06552e+06	3.49398e+06	1.70269e+06	2.40785e+06	3.84003e+06	3.25653e+06	3.93629e+06	2.3268e+06	3.67762e+06		0.40018		0.155164	0.0120418	0.0464302	1.58054	0.660421	0.644984	1.58054	1.56372	0.0137139	mouse
4179	-1.13141	0.0264031	2.88408e+09	0.104466	Itsn1;Itsn1	ITSN1;ITSN1 iso2	§1137;§1137	Intersectin-1	Q9Z0R4;Q9Z0R4-2	http://www.phosphosite.org/proteinAction.do?id=6575&showAllSites=true	194.2	LLSPGTSKIT*PTELPK	3	587.985	34	95.01	2.90694e+09	3.0881e+09	3.1639e+09	2.90454e+09	2.58676e+09	2.65426e+09	2.8045e+09	2.41867e+09	2498135040	2.74381e+09	2.62628e+09	2.36776e+09	2.99752e+09	3.03422e+09	2.62051e+09	2.61158e+09	2.62097e+09	2.49702e+09	2.88408e+09	2.57653e+09	0.0427352	0.060442	0.0182149	0.104466	0.0662797	0.0732083	0.893361	-0.162685	-0.178122	-1.11937	-1.13141	0.0264031	mouse
4182	-1.18993	0.0116456	2.74966e+08	0.0983729	Itsn1;Itsn1	ITSN1;ITSN1 iso2	§203;§203	Intersectin-1	Q9Z0R4;Q9Z0R4-2	http://www.phosphosite.org/proteinAction.do?id=6575&showAllSites=true	194.2	AQS*FDVASAPPAAEWAVPQSSR	3	784.693	28	122.9	2.55e+08	2.4142e+08	2.88948e+08	3.00591e+08	3.01529e+08	2.62308e+08	2.2645e+08	2.28041e+08	208289472	2.2787e+08	2.70807e+08	2.39925e+08	2.4821e+08	2.94769e+08	2.81918e+08	2.27245e+08	2.1808e+08	2.55366e+08	2.74966e+08	2.33564e+08	0.0386887	0.0279308	0.0983729	0.0049519	0.0634878	0.0855111	0.849427	-0.235437	-0.250874	-1.17726	-1.18993	0.0116456	mouse
4184	1.28289	0.0403113	1.0223e+08	0.163306	Itsn1;Itsn1	ITSN1;ITSN1 iso2	§313;§313	Intersectin-1	Q9Z0R4;Q9Z0R4-2	http://www.phosphosite.org/proteinAction.do?id=6575&showAllSites=true	194.2	S*GSGMSVISSSSVDQR	2	832.353	2	82.59	9.4568e+07	9.17811e+07	6.8126e+07	8.43439e+07	5.93584e+07	7.48569e+07	1.22562e+08	1.14875e+08	118593392	1.00899e+08	8.04125e+07	7.60379e+07	9.31745e+07	7.62349e+07	6.71077e+07	1.18719e+08	1.09746e+08	7.82252e+07	7.8839e+07	1.0223e+08	0.0211502	0.150427	0.163306	0.0457852	0.11401	0.0395442	1.29669	0.374836	0.359399	1.29669	1.28289	0.0403113	mouse
4195	1.37413	0.00175563	3.65492e+07	0.148685	Itsn1;Itsn1	ITSN1;ITSN1 iso2	§623;§623	Intersectin-1	Q9Z0R4;Q9Z0R4-2	http://www.phosphosite.org/proteinAction.do?id=6575&showAllSites=true	194.2	QRS*LEAAR	3	337.497	10	28.65	2.41322e+07	2.0257e+07	2.76937e+07	2.24245e+07	3.32021e+07	3.01803e+07	3.99109e+07	3.68923e+07	40804380	3.55368e+07	3.26249e+07	3.35257e+07	2.21946e+07	2.50591e+07	3.16912e+07	3.84016e+07	3.81706e+07	3.30753e+07	2.6315e+07	3.65492e+07	0.123461	0.148685	0.0674232	0.0555828	0.0975809	0.0192597	1.38891	0.473955	0.458518	1.38891	1.37413	0.00175563	mouse
4204	-1.44126	0.0334224	2.09013e+07	0.163235	Itsn1;Itsn1	ITSN1;ITSN1 iso2	§897;§897	Intersectin-1	Q9Z0R4;Q9Z0R4-2	http://www.phosphosite.org/proteinAction.do?id=6575&showAllSites=true	194.2	SAFTPATATGSSPS*PVLGQGEKVEGLQAQALYPWR	3	1227.94	50	136.23	1.3501e+07	1.57204e+07	2.63067e+07	2.69839e+07	2.33357e+07	1.95598e+07	1.61261e+07	1.74609e+07	10108240	1.27462e+07	1.54276e+07	1.60798e+07	1.46107e+07	2.66453e+07	2.14478e+07	1.67935e+07	1.14272e+07	1.57537e+07	2.09013e+07	1.46581e+07	0.10741	0.0179708	0.124485	0.0562028	0.163235	0.0292711	0.701304	-0.511889	-0.527326	-1.42592	-1.44126	0.0334224	mouse
4223	1.28289	0.0403113	1.0223e+08	0.163306	Itsn1;Itsn1	ITSN1;ITSN1 iso2	324;324	Intersectin-1	Q9Z0R4;Q9Z0R4-2	http://www.phosphosite.org/proteinAction.do?id=6575&showAllSites=true	194.2	SGSGMSVISSSS*VDQR	2	832.353	25	75.53	9.4568e+07	9.17811e+07	6.8126e+07	8.43439e+07	5.93584e+07	7.48569e+07	1.22562e+08	1.14875e+08	118593392	1.00899e+08	8.04125e+07	7.60379e+07	9.31745e+07	7.62349e+07	6.71077e+07	1.18719e+08	1.09746e+08	7.82252e+07	7.8839e+07	1.0223e+08	0.0211502	0.150427	0.163306	0.0457852	0.11401	0.0395442	1.29669	0.374836	0.359399	1.29669	1.28289	0.0403113	mouse
4229	1.8502	0.00892157	6.09425e+07	0.368141	Itsn2;Itsn2	ITSN2;ITSN2 iso2	§110;§110	Intersectin-2	Q9Z0R6;Q9Z0R6-2	http://www.phosphosite.org/proteinAction.do?id=2736&showAllSites=true	188.8	QPPMFS*PLISAR	2	712.344	14	129.2		3.21511e+07	3.31976e+07	2.93901e+07	2.58437e+07	4.23563e+07	8.55827e+07	5.02289e+07		5.28078e+07	5.51505e+07		3.21511e+07	3.12938e+07	3.41e+07	6.79058e+07	5.28078e+07	5.51505e+07	3.25878e+07	6.09425e+07		0.0860319	0.342411	0.368141			1.8701	0.903118	0.887681	1.8701	1.8502	0.00892157	mouse
4231	1.19119	0.0118221	1.09788e+08	0.176496	Itsn2;Itsn2	ITSN2;ITSN2 iso2	§843;§843	Intersectin-2	Q9Z0R6;Q9Z0R6-2	http://www.phosphosite.org/proteinAction.do?id=2736&showAllSites=true	188.8	TVSPGSVS*PIHGQGQAVENLK	3	729.026	12	81.92	9.60321e+07	9.10345e+07	1.08505e+08	8.58121e+07	7.25231e+07	9.32064e+07	1.12552e+08	1.12704e+08	111491944	1.22786e+08	1.00055e+08	9.91391e+07	9.35333e+07	9.71584e+07	8.28648e+07	1.12628e+08	1.17139e+08	9.95969e+07	9.11855e+07	1.09788e+08	0.0377816	0.165153	0.176496	0.000957095	0.0681766	0.00650116	1.20401	0.267844	0.252407	1.20401	1.19119	0.0118221	mouse
4235	1.22272	0.0100712	3.26595e+07	0.177772	Kifap3;Kifap3	KIFAP3;KIFAP3 iso2	§60;§60	Kinesin-associated protein 3	P70188;P70188-2	http://www.phosphosite.org/proteinAction.do?id=7128&showAllSites=true	91.2	LKS*LNANTDITSLAR	3	566.293	18	96.3	2.82796e+07	2.54155e+07	3.34007e+07	2.59412e+07	2.24182e+07	2.31027e+07	3.25054e+07	3.1253e+07	32984450	3.5178e+07		3.13765e+07	2.68476e+07	2.96709e+07	2.27605e+07	3.18792e+07	3.40812e+07	3.13765e+07	2.64263e+07	3.26595e+07	0.075433	0.177772	0.0212666	0.02778	0.0455106		1.23587	0.305525	0.290089	1.23587	1.22272	0.0100712	mouse
4255	-1.79365	0.0025013	1.2921e+08	0.184914	Madd;Madd;Madd;Madd;Madd	MADD iso1;MADD;MADD iso2;MADD iso3;MADD iso1	1089;§1109;§1109;1089;§1109	MAP kinase-activating death domain protein	Q80U28-1;Q80U28;Q80U28-2;Q80U28-3;Q80U28-1	http://www.phosphosite.org/proteinAction.do?id=19839&showAllSites=true	181	S*LKEENFVASVELWNK	3	658.319	28	134.1	1.05931e+08	8.72647e+07	1.47824e+08	1.34907e+08	1.68104e+08	1.31226e+08	9.90013e+07	9.24688e+07	64911168	6.41517e+07	6.57766e+07	5.05645e+07	9.65981e+07	1.41366e+08	1.49665e+08	9.5735e+07	6.45314e+07	5.81705e+07	1.2921e+08	7.28123e+07	0.136642	0.0646095	0.174234	0.0482496	0.00832216	0.184914	0.563521	-0.827458	-0.842895	-1.77456	-1.79365	0.0025013	mouse
4295	-1.53013	0.0070692	1.52665e+08	0.330149	Madd;Madd;Madd;Madd;Madd;Madd;Madd;Madd;Madd;Madd;Madd;Madd;Madd	MADD iso1;MADD;MADD iso2;MADD iso3;MADD iso4;MADD iso5;MADD iso6;MADD iso7;MADD iso8;MADD iso9;MADD iso1;MADD iso1;MADD iso1	1419, 1446, 1452;1438, 1465, 1471;1439, 1466, 1472;1419, 1446, 1452;1400, 1427, 1433;1355, 1382, 1388;1351, 1378, 1384;1381, 1408, 1414;1380, 1407, 1413;1336, 1363, 1369;1327, 1354, 1360;1361, 1388, 1394;1435, 1462, 1468	MAP kinase-activating death domain protein	Q80U28-1;Q80U28;Q80U28-2;Q80U28-3;Q80U28-4;Q80U28-5;Q80U28-6;Q80U28-7;Q80U28-8;Q80U28-9;Q80U28-1;Q80U28-1;Q80U28-1	http://www.phosphosite.org/proteinAction.do?id=19839&showAllSites=true	181	QT*FVVHAGTDTNGDIFFM#EVCDDCVVLRS*NIGTVY*ER	4	1130.97	3	71.39	1.72059e+08	1.06929e+08	1.68381e+08	1.87402e+08	1.28555e+08		9.60771e+07	9.28527e+07	123496928	8.2791e+07	1.07915e+08	1.01943e+08	1.39494e+08	1.77891e+08	1.28555e+08	9.44649e+07	1.03144e+08	1.04929e+08	1.52665e+08	1.00846e+08	0.330149	0.0756103		0.0241358	0.279061	0.0402475	0.660569	-0.59822	-0.613656	-1.51385	-1.53013	0.0070692	mouse
4311	1.35333	0.0142613	4.45215e+07	0.14025	Madd;Madd;Madd;Madd;Madd;Madd;Madd;Madd;Madd;Madd;Madd;Madd;Madd;Madd;Madd	MADD iso1;MADD;MADD iso2;MADD iso3;MADD iso4;MADD iso5;MADD iso6;MADD iso7;MADD iso8;MADD iso9;MADD iso1;MADD iso1;MADD iso1;MADD iso1;MADD iso1	§857;§857;§857;§857;857;832;832;838;§857;832;832;838;832;§857;§857	MAP kinase-activating death domain protein	Q80U28-1;Q80U28;Q80U28-2;Q80U28-3;Q80U28-4;Q80U28-5;Q80U28-6;Q80U28-7;Q80U28-8;Q80U28-9;Q80U28-1;Q80U28-1;Q80U28-1;Q80U28-1;Q80U28-1	http://www.phosphosite.org/proteinAction.do?id=19839&showAllSites=true	181	NHS*TSFSLSNLTLPTK	3	609.628	3	120.97	3.96682e+07	3.97402e+07	2.80815e+07	3.10647e+07	3.11788e+07	2.55527e+07	5.43142e+07	5.4803e+07	37001092	3.92033e+07	4.20318e+07	3.97758e+07	3.97042e+07	2.95731e+07	2.83657e+07	5.45586e+07	3.81022e+07	4.09038e+07	3.25477e+07	4.45215e+07	0.00128178	0.0713306	0.14025	0.00633561	0.040868	0.0390005	1.36789	0.451948	0.436512	1.36789	1.35333	0.0142613	mouse
4312	1.35333	0.0142613	4.45215e+07	0.14025	Madd;Madd;Madd;Madd;Madd;Madd;Madd;Madd;Madd;Madd;Madd;Madd;Madd;Madd;Madd	MADD iso1;MADD;MADD iso2;MADD iso3;MADD iso4;MADD iso5;MADD iso6;MADD iso7;MADD iso8;MADD iso9;MADD iso1;MADD iso1;MADD iso1;MADD iso1;MADD iso1	§858;§858;§858;§858;858;833;833;839;§858;833;833;839;833;§858;§858	MAP kinase-activating death domain protein	Q80U28-1;Q80U28;Q80U28-2;Q80U28-3;Q80U28-4;Q80U28-5;Q80U28-6;Q80U28-7;Q80U28-8;Q80U28-9;Q80U28-1;Q80U28-1;Q80U28-1;Q80U28-1;Q80U28-1	http://www.phosphosite.org/proteinAction.do?id=19839&showAllSites=true	181	NHST*SFSLSNLTLPTK	3	609.628	2	120.93	3.96682e+07	3.97402e+07	2.80815e+07	3.10647e+07	3.11788e+07	2.55527e+07	5.43142e+07	5.4803e+07	37001092	3.92033e+07	4.20318e+07	3.97758e+07	3.97042e+07	2.95731e+07	2.83657e+07	5.45586e+07	3.81022e+07	4.09038e+07	3.25477e+07	4.45215e+07	0.00128178	0.0713306	0.14025	0.00633561	0.040868	0.0390005	1.36789	0.451948	0.436512	1.36789	1.35333	0.0142613	mouse
4313	1.35333	0.0142613	4.45215e+07	0.14025	Madd;Madd;Madd;Madd;Madd;Madd;Madd;Madd;Madd;Madd;Madd;Madd;Madd;Madd;Madd	MADD iso1;MADD;MADD iso2;MADD iso3;MADD iso4;MADD iso5;MADD iso6;MADD iso7;MADD iso8;MADD iso9;MADD iso1;MADD iso1;MADD iso1;MADD iso1;MADD iso1	§859;§859;§859;§859;859;834;834;840;§859;834;834;840;834;§859;§859	MAP kinase-activating death domain protein	Q80U28-1;Q80U28;Q80U28-2;Q80U28-3;Q80U28-4;Q80U28-5;Q80U28-6;Q80U28-7;Q80U28-8;Q80U28-9;Q80U28-1;Q80U28-1;Q80U28-1;Q80U28-1;Q80U28-1	http://www.phosphosite.org/proteinAction.do?id=19839&showAllSites=true	181	NHSTS*FSLSNLTLPTK	3	609.628	6	120.92	3.96682e+07	3.97402e+07	2.80815e+07	3.10647e+07	3.11788e+07	2.55527e+07	5.43142e+07	5.4803e+07	37001092	3.92033e+07	4.20318e+07	3.97758e+07	3.97042e+07	2.95731e+07	2.83657e+07	5.45586e+07	3.81022e+07	4.09038e+07	3.25477e+07	4.45215e+07	0.00128178	0.0713306	0.14025	0.00633561	0.040868	0.0390005	1.36789	0.451948	0.436512	1.36789	1.35333	0.0142613	mouse
4315	1.35333	0.0142613	4.45215e+07	0.14025	Madd;Madd;Madd;Madd;Madd;Madd;Madd;Madd;Madd;Madd;Madd;Madd;Madd;Madd;Madd	MADD iso1;MADD;MADD iso2;MADD iso3;MADD iso4;MADD iso5;MADD iso6;MADD iso7;MADD iso8;MADD iso9;MADD iso1;MADD iso1;MADD iso1;MADD iso1;MADD iso1	§861;§861;§861;§861;861;836;836;842;§861;836;836;842;836;§861;§861	MAP kinase-activating death domain protein	Q80U28-1;Q80U28;Q80U28-2;Q80U28-3;Q80U28-4;Q80U28-5;Q80U28-6;Q80U28-7;Q80U28-8;Q80U28-9;Q80U28-1;Q80U28-1;Q80U28-1;Q80U28-1;Q80U28-1	http://www.phosphosite.org/proteinAction.do?id=19839&showAllSites=true	181	NHSTSFS*LSNLTLPTK	3	609.628	23	119.96	3.96682e+07	3.97402e+07	2.80815e+07	3.10647e+07	3.11788e+07	2.55527e+07	5.43142e+07	5.4803e+07	37001092	3.92033e+07	4.20318e+07	3.97758e+07	3.97042e+07	2.95731e+07	2.83657e+07	5.45586e+07	3.81022e+07	4.09038e+07	3.25477e+07	4.45215e+07	0.00128178	0.0713306	0.14025	0.00633561	0.040868	0.0390005	1.36789	0.451948	0.436512	1.36789	1.35333	0.0142613	mouse
4333	-1.13078	0.0223935	6.09796e+06	0.168495	Madd;Madd;Madd;Madd;Madd;Madd;Madd;Madd;Madd;Madd;Madd;Madd;Madd;Madd;Madd	MADD iso1;MADD;MADD iso2;MADD iso3;MADD iso4;MADD iso5;MADD iso6;MADD iso7;MADD iso8;MADD iso9;MADD iso1;MADD iso1;MADD iso1;MADD iso1;MADD iso1	1045;§1065;§1065;1045;1065;1020;1020;1046;1045;1020;1020;1026;1020;1045;§1065	MAP kinase-activating death domain protein	Q80U28-1;Q80U28;Q80U28-2;Q80U28-3;Q80U28-4;Q80U28-5;Q80U28-6;Q80U28-7;Q80U28-8;Q80U28-9;Q80U28-1;Q80U28-1;Q80U28-1;Q80U28-1;Q80U28-1	http://www.phosphosite.org/proteinAction.do?id=19839&showAllSites=true	181	SPTENVNT*PVGK	2	661.803	12	43.93	6.50481e+06	5.99519e+06		6.11177e+06	5.71513e+06	6.16292e+06	5.14442e+06	5.53884e+06	5978278	4.70539e+06	5.66493e+06	5.67239e+06	6.25e+06	6.11177e+06	5.93902e+06	5.34163e+06	5.34183e+06	5.66866e+06	6.09796e+06	5.45071e+06	0.0576566		0.053314	0.0522115	0.168495	0.000930062	0.893857	-0.161884	-0.177321	-1.11875	-1.13078	0.0223935	mouse
4340	1.53265	0.00403323	1.71419e+07	0.124507	Madd;Madd;Madd;Madd;Madd;Madd;Madd;Madd;Madd;Madd;Madd;Madd;Madd;Madd;Madd	MADD iso1;MADD;MADD iso2;MADD iso3;MADD iso4;MADD iso5;MADD iso6;MADD iso7;MADD iso8;MADD iso9;MADD iso1;MADD iso1;MADD iso1;MADD iso1;MADD iso1	653;653;653;653;653;653;653;653;653;653;653;653;653;653;653	MAP kinase-activating death domain protein	Q80U28-1;Q80U28;Q80U28-2;Q80U28-3;Q80U28-4;Q80U28-5;Q80U28-6;Q80U28-7;Q80U28-8;Q80U28-9;Q80U28-1;Q80U28-1;Q80U28-1;Q80U28-1;Q80U28-1	http://www.phosphosite.org/proteinAction.do?id=19839&showAllSites=true	181	CDINGDT*PNVDPLTHAALGDASEVEIDELQPQK	3	1214.55	7	134.36	1.0669e+07	1.11994e+07	7.69559e+06	8.20666e+06	1.55592e+07	1.30629e+07	1.79407e+07	2.08006e+07	16218444	1.93499e+07	1.3883e+07	1.46589e+07	1.09342e+07	7.95113e+06	1.43111e+07	1.93706e+07	1.77842e+07	1.4271e+07	1.10655e+07	1.71419e+07	0.0342993	0.0454509	0.123342	0.104399	0.124507	0.0384468	1.54914	0.631465	0.616028	1.54914	1.53265	0.00403323	mouse
4343	1.53265	0.00403323	1.71419e+07	0.124507	Madd;Madd;Madd;Madd;Madd;Madd;Madd;Madd;Madd;Madd;Madd;Madd;Madd;Madd;Madd	MADD iso1;MADD;MADD iso2;MADD iso3;MADD iso4;MADD iso5;MADD iso6;MADD iso7;MADD iso8;MADD iso9;MADD iso1;MADD iso1;MADD iso1;MADD iso1;MADD iso1	660;660;660;660;660;660;660;660;660;660;660;660;660;660;660	MAP kinase-activating death domain protein	Q80U28-1;Q80U28;Q80U28-2;Q80U28-3;Q80U28-4;Q80U28-5;Q80U28-6;Q80U28-7;Q80U28-8;Q80U28-9;Q80U28-1;Q80U28-1;Q80U28-1;Q80U28-1;Q80U28-1	http://www.phosphosite.org/proteinAction.do?id=19839&showAllSites=true	181	CDINGDTPNVDPLT*HAALGDASEVEIDELQPQK	3	1214.55	1	129.51	1.0669e+07	1.11994e+07	7.69559e+06	8.20666e+06	1.55592e+07	1.30629e+07	1.79407e+07	2.08006e+07	16218444	1.93499e+07	1.3883e+07	1.46589e+07	1.09342e+07	7.95113e+06	1.43111e+07	1.93706e+07	1.77842e+07	1.4271e+07	1.10655e+07	1.71419e+07	0.0342993	0.0454509	0.123342	0.104399	0.124507	0.0384468	1.54914	0.631465	0.616028	1.54914	1.53265	0.00403323	mouse
4344	1.53265	0.00403323	1.71419e+07	0.124507	Madd;Madd;Madd;Madd;Madd;Madd;Madd;Madd;Madd;Madd;Madd;Madd;Madd;Madd;Madd	MADD iso1;MADD;MADD iso2;MADD iso3;MADD iso4;MADD iso5;MADD iso6;MADD iso7;MADD iso8;MADD iso9;MADD iso1;MADD iso1;MADD iso1;MADD iso1;MADD iso1	668;668;668;668;668;668;668;668;668;668;668;668;668;668;668	MAP kinase-activating death domain protein	Q80U28-1;Q80U28;Q80U28-2;Q80U28-3;Q80U28-4;Q80U28-5;Q80U28-6;Q80U28-7;Q80U28-8;Q80U28-9;Q80U28-1;Q80U28-1;Q80U28-1;Q80U28-1;Q80U28-1	http://www.phosphosite.org/proteinAction.do?id=19839&showAllSites=true	181	CDINGDTPNVDPLTHAALGDAS*EVEIDELQPQK	3	1214.55	9	129.52	1.0669e+07	1.11994e+07	7.69559e+06	8.20666e+06	1.55592e+07	1.30629e+07	1.79407e+07	2.08006e+07	16218444	1.93499e+07	1.3883e+07	1.46589e+07	1.09342e+07	7.95113e+06	1.43111e+07	1.93706e+07	1.77842e+07	1.4271e+07	1.10655e+07	1.71419e+07	0.0342993	0.0454509	0.123342	0.104399	0.124507	0.0384468	1.54914	0.631465	0.616028	1.54914	1.53265	0.00403323	mouse
4347	1.71053	0.00606799	7.06047e+06	0.257762	Madd;Madd;Madd;Madd;Madd;Madd;Madd;Madd;Madd;Madd;Madd;Madd;Madd;Madd;Madd	MADD iso1;MADD;MADD iso2;MADD iso3;MADD iso4;MADD iso5;MADD iso6;MADD iso7;MADD iso8;MADD iso9;MADD iso1;MADD iso1;MADD iso1;MADD iso1;MADD iso1	828;828;828;828;828;803;803;809;828;803;803;809;803;828;828	MAP kinase-activating death domain protein	Q80U28-1;Q80U28;Q80U28-2;Q80U28-3;Q80U28-4;Q80U28-5;Q80U28-6;Q80U28-7;Q80U28-8;Q80U28-9;Q80U28-1;Q80U28-1;Q80U28-1;Q80U28-1;Q80U28-1	http://www.phosphosite.org/proteinAction.do?id=19839&showAllSites=true	181	AS*SPNSTVSNNSTEGFGGIM#SFASSLYR	3	988.762	22	147.3	4.26133e+06	5.47746e+06	3.6808e+06	5.32163e+06	3.377e+06	2.38415e+06		5.15776e+06	5786646	7.1446e+06	8.50326e+06	8.71008e+06	4.8694e+06	4.50122e+06	2.88057e+06	5.15776e+06	6.46562e+06	8.60667e+06	4.08373e+06	7.06047e+06	0.176598	0.257762	0.24372		0.148511	0.0169919	1.72893	0.789877	0.77444	1.72893	1.71053	0.00606799	mouse
4352	1.71053	0.00606799	7.06047e+06	0.257762	Madd;Madd;Madd;Madd;Madd;Madd;Madd;Madd;Madd;Madd;Madd;Madd;Madd;Madd;Madd	MADD iso1;MADD;MADD iso2;MADD iso3;MADD iso4;MADD iso5;MADD iso6;MADD iso7;MADD iso8;MADD iso9;MADD iso1;MADD iso1;MADD iso1;MADD iso1;MADD iso1	832;832;832;832;832;807;807;813;832;807;807;813;807;832;832	MAP kinase-activating death domain protein	Q80U28-1;Q80U28;Q80U28-2;Q80U28-3;Q80U28-4;Q80U28-5;Q80U28-6;Q80U28-7;Q80U28-8;Q80U28-9;Q80U28-1;Q80U28-1;Q80U28-1;Q80U28-1;Q80U28-1	http://www.phosphosite.org/proteinAction.do?id=19839&showAllSites=true	181	ASSPNS*TVSNNSTEGFGGIM#SFASSLYR	3	988.762	1	147.35	4.26133e+06	5.47746e+06	3.6808e+06	5.32163e+06	3.377e+06	2.38415e+06		5.15776e+06	5786646	7.1446e+06	8.50326e+06	8.71008e+06	4.8694e+06	4.50122e+06	2.88057e+06	5.15776e+06	6.46562e+06	8.60667e+06	4.08373e+06	7.06047e+06	0.176598	0.257762	0.24372		0.148511	0.0169919	1.72893	0.789877	0.77444	1.72893	1.71053	0.00606799	mouse
4362	-1.31132	0.0484571	5.47707e+08	0.15362	Madd;Madd;Madd;Madd;Madd;Madd;Madd;Madd;Madd;Madd;Madd;Madd;Madd;Madd;Madd	MADD iso1;MADD;MADD iso2;MADD iso3;MADD iso4;MADD iso5;MADD iso6;MADD iso7;MADD iso8;MADD iso9;MADD iso1;MADD iso1;MADD iso1;MADD iso1;MADD iso1	908;§928;§928;908;928;883;883;909;908;883;883;889;883;908;§928	MAP kinase-activating death domain protein	Q80U28-1;Q80U28;Q80U28-2;Q80U28-3;Q80U28-4;Q80U28-5;Q80U28-6;Q80U28-7;Q80U28-8;Q80U28-9;Q80U28-1;Q80U28-1;Q80U28-1;Q80U28-1;Q80U28-1	http://www.phosphosite.org/proteinAction.do?id=19839&showAllSites=true	181	REPS*SPQGR	2	547.243	32	16.36	6.15662e+08		4.65344e+08	4.76847e+08	5.80052e+08	6.00628e+08	3.15248e+08	3.92083e+08	362460832	3.58416e+08	5.43192e+08	5.61611e+08	6.15662e+08	4.71096e+08	5.9034e+08	3.53666e+08	3.60439e+08	5.52402e+08	5.47707e+08	4.22169e+08		0.0172652	0.0246462	0.15362	0.00793446	0.0235778	0.770793	-0.375584	-0.391021	-1.29736	-1.31132	0.0484571	mouse
4369	-1.31132	0.0484571	5.47707e+08	0.15362	Madd;Madd;Madd;Madd;Madd;Madd;Madd;Madd;Madd;Madd;Madd;Madd;Madd;Madd;Madd	MADD iso1;MADD;MADD iso2;MADD iso3;MADD iso4;MADD iso5;MADD iso6;MADD iso7;MADD iso8;MADD iso9;MADD iso1;MADD iso1;MADD iso1;MADD iso1;MADD iso1	909;§929;§929;909;929;884;884;910;909;884;884;890;884;909;§929	MAP kinase-activating death domain protein	Q80U28-1;Q80U28;Q80U28-2;Q80U28-3;Q80U28-4;Q80U28-5;Q80U28-6;Q80U28-7;Q80U28-8;Q80U28-9;Q80U28-1;Q80U28-1;Q80U28-1;Q80U28-1;Q80U28-1	http://www.phosphosite.org/proteinAction.do?id=19839&showAllSites=true	181	REPSS*PQGR	2	547.243	21	16.39	6.15662e+08		4.65344e+08	4.76847e+08	5.80052e+08	6.00628e+08	3.15248e+08	3.92083e+08	362460832	3.58416e+08	5.43192e+08	5.61611e+08	6.15662e+08	4.71096e+08	5.9034e+08	3.53666e+08	3.60439e+08	5.52402e+08	5.47707e+08	4.22169e+08		0.0172652	0.0246462	0.15362	0.00793446	0.0235778	0.770793	-0.375584	-0.391021	-1.29736	-1.31132	0.0484571	mouse
4377	-1.19804	0.0439638	1.96505e+07	0.253732	Magi2;Magi2;Magi2	AIP1;AIP1 iso2;AIP1 iso4	§361;198;198	Membrane-associated guanylate kinase, WW and PDZ domain-containing protein 2	Q9WVQ1;Q9WVQ1-2;Q9WVQ1-4	http://www.phosphosite.org/proteinAction.do?id=3987&showAllSites=true	140.8	IDDPIY*GTYYVDHINR	3	678.638	13	108.37	2.16282e+07	1.98612e+07	1.52655e+07	2.08975e+07	1.82623e+07	2.19885e+07	1.68943e+07	1.73446e+07	12815472	1.84195e+07	1.81419e+07	1.58561e+07	2.07447e+07	1.80815e+07	2.01254e+07	1.71195e+07	1.56175e+07	1.6999e+07	1.96505e+07	1.65787e+07	0.06023	0.22025	0.130919	0.0186013	0.253732	0.0950817	0.843675	-0.245241	-0.260678	-1.18529	-1.19804	0.0439638	mouse
4382	1.17943	0.0238149	5.61422e+07	0.115318	Magi2;Magi2;Magi2;Magi2	AIP1;AIP1 iso2;AIP1 iso4;AIP1 iso3	§1013;850;836;623	Membrane-associated guanylate kinase, WW and PDZ domain-containing protein 2	Q9WVQ1;Q9WVQ1-2;Q9WVQ1-4;Q9WVQ1-3	http://www.phosphosite.org/proteinAction.do?id=3987&showAllSites=true	140.8	IIPQEELNS*PTSAPSSEK	2	1003.97	24	78.63	3.81555e+07	4.32678e+07	4.83094e+07	4.68014e+07	5.19855e+07	5.40475e+07	5.20626e+07	5.32607e+07	56768380	5.05863e+07	5.70248e+07	6.71503e+07	4.07117e+07	4.75554e+07	5.30165e+07	5.26616e+07	5.36773e+07	6.20876e+07	4.70945e+07	5.61422e+07	0.0887941	0.0224239	0.0275019	0.0160868	0.081439	0.115318	1.19212	0.253525	0.238089	1.19212	1.17943	0.0238149	mouse
4385	-1.78903	7.05577e-05	7.65405e+07	0.120883	Magi2;Magi2;Magi2;Magi2	AIP1;AIP1 iso2;AIP1 iso4;AIP1 iso3	§685;522;522;295	Membrane-associated guanylate kinase, WW and PDZ domain-containing protein 2	Q9WVQ1;Q9WVQ1-2;Q9WVQ1-4;Q9WVQ1-3	http://www.phosphosite.org/proteinAction.do?id=3987&showAllSites=true	140.8	GGFFS*PWK	2	503.215	12	138.15	6.25832e+07	6.10203e+07	8.58739e+07	8.26276e+07	9.07121e+07	7.64257e+07	4.70638e+07	4.44594e+07	40342660	4.30437e+07	4.37833e+07	4.07673e+07	6.18017e+07	8.42508e+07	8.35689e+07	4.57616e+07	4.16932e+07	4.22753e+07	7.65405e+07	4.32434e+07	0.0178813	0.0272451	0.120883	0.0402431	0.0458083	0.0504462	0.564974	-0.823744	-0.839181	-1.76999	-1.78903	7.05577e-05	mouse
4403	1.60503	0.0430631	7.53161e+07	0.376715	Magi2;Magi2;Magi2;Magi2	AIP1;AIP1 iso2;AIP1 iso4;AIP1 iso3	905;742;728;515	Membrane-associated guanylate kinase, WW and PDZ domain-containing protein 2	Q9WVQ1;Q9WVQ1-2;Q9WVQ1-4;Q9WVQ1-3	http://www.phosphosite.org/proteinAction.do?id=3987&showAllSites=true	140.8	SDYATYSNSNHAAPSSNAS*PPEGFASHSLQTSDVVIHR	4	1021.2	7	91.96	1.50681e+07	2.60105e+07	8.13001e+07	6.73516e+07	4.23974e+07		9.33944e+07	8.06593e+07	64455320	6.286e+07	7.50494e+07	7.54783e+07	2.05393e+07	7.43259e+07	4.23974e+07	8.70268e+07	6.36577e+07	7.52639e+07	4.64255e+07	7.53161e+07	0.376715	0.1327		0.103475	0.0177203	0.00402972	1.6223	0.69804	0.682604	1.6223	1.60503	0.0430631	mouse
4415	1.46836	0.0450016	6.22077e+07	0.260643	Mapk8ip1;Mapk8ip1;Mapk8ip1;Mapk8ip1;Mapk8ip1	JIP1;JIP1 iso2;JIP1 iso3;JIP1 iso4;JIP1 iso5	§177;§177;168;143;87	C-Jun-amino-terminal kinase-interacting protein 1	Q9WVI9;Q9WVI9-2;Q9WVI9-3;Q9WVI9-4;Q9WVI9-5	http://www.phosphosite.org/proteinAction.do?id=3683&showAllSites=true	77.2	SQDTLNNNS*LGK	2	685.801	3	52.11	5.64718e+07	4.95387e+07	4.22077e+07	4.34882e+07	3.43513e+07	2.54303e+07	8.31894e+07	8.00157e+07	68038120	5.82875e+07	3.41433e+07	4.95723e+07	5.30053e+07	4.28479e+07	2.98908e+07	8.16026e+07	6.31628e+07	4.18578e+07	4.19147e+07	6.22077e+07	0.092489	0.0211313	0.211039	0.0275012	0.109157	0.260643	1.48415	0.569639	0.554203	1.48415	1.46836	0.0450016	mouse
4421	1.15155	0.0127763	3.91466e+08	0.0886182	Mapk8ip3;Mapk8ip3;Mapk8ip3;Mapk8ip3;Mapk8ip3;Mapk8ip3	JIP3;JIP3 iso2;JIP3 iso3;JIP3 iso4;JIP3 iso5;JIP3 iso6	§1192;1160;1169;1191;1177;1200	C-Jun-amino-terminal kinase-interacting protein 3	Q9ESN9;Q9ESN9-2;Q9ESN9-3;Q9ESN9-4;Q9ESN9-5;Q9ESN9-6	http://www.phosphosite.org/proteinAction.do?id=2042&showAllSites=true	147.5	ANKTS*PTSGEGTRPGGIIHVYGDDSSDK	4	732.336	31	68.87	3.27302e+08	2.89475e+08	3.92547e+08	3.66613e+08	3.29983e+08	3.12055e+08	3.96183e+08	3.65581e+08	409264192	3.60998e+08	3.93051e+08	4.2372e+08	3.08388e+08	3.7958e+08	3.21019e+08	3.80882e+08	3.85131e+08	4.08386e+08	3.36329e+08	3.91466e+08	0.0867341	0.0483111	0.0394893	0.0568115	0.0886182	0.0531008	1.16394	0.219015	0.203578	1.16394	1.15155	0.0127763	mouse
4455	1.15155	0.0127763	3.91466e+08	0.0886182	Mapk8ip3;Mapk8ip3;Mapk8ip3;Mapk8ip3;Mapk8ip3;Mapk8ip3	JIP3;JIP3 iso2;JIP3 iso3;JIP3 iso4;JIP3 iso5;JIP3 iso6	1194;1162;1171;1193;1179;1202	C-Jun-amino-terminal kinase-interacting protein 3	Q9ESN9;Q9ESN9-2;Q9ESN9-3;Q9ESN9-4;Q9ESN9-5;Q9ESN9-6	http://www.phosphosite.org/proteinAction.do?id=2042&showAllSites=true	147.5	ANKTSPT*SGEGTRPGGIIHVYGDDSSDK	4	732.336	1	59.46	3.27302e+08	2.89475e+08	3.92547e+08	3.66613e+08	3.29983e+08	3.12055e+08	3.96183e+08	3.65581e+08	409264192	3.60998e+08	3.93051e+08	4.2372e+08	3.08388e+08	3.7958e+08	3.21019e+08	3.80882e+08	3.85131e+08	4.08386e+08	3.36329e+08	3.91466e+08	0.0867341	0.0483111	0.0394893	0.0568115	0.0886182	0.0531008	1.16394	0.219015	0.203578	1.16394	1.15155	0.0127763	mouse
4468	1.14708	0.0369984	1.37532e+07	0.262338	Mapkap1;Mapkap1;Mapkap1	Sin1;Sin1 iso2;Sin1 iso3	§509;473;317	Target of rapamycin complex 2 subunit MAPKAP1	Q8BKH7;Q8BKH7-2;Q8BKH7-3	http://www.phosphosite.org/proteinAction.do?id=24662&showAllSites=true	59	T*SFSFQK	2	462.697	2	80.35	1.249e+07	1.21933e+07	1.21618e+07	1.0199e+07	1.17103e+07	1.24183e+07	1.67143e+07	1.14836e+07	14077401	1.33479e+07	1.39389e+07	1.29572e+07	1.23417e+07	1.11804e+07	1.20643e+07	1.40989e+07	1.37126e+07	1.34481e+07	1.18621e+07	1.37532e+07	0.017003	0.124139	0.0414958	0.262338	0.0376198	0.0516187	1.15942	0.213408	0.197971	1.15942	1.14708	0.0369984	mouse
4469	1.14708	0.0369984	1.37532e+07	0.262338	Mapkap1;Mapkap1;Mapkap1	Sin1;Sin1 iso2;Sin1 iso3	§510;474;318	Target of rapamycin complex 2 subunit MAPKAP1	Q8BKH7;Q8BKH7-2;Q8BKH7-3	http://www.phosphosite.org/proteinAction.do?id=24662&showAllSites=true	59	TS*FSFQK	2	462.697	10	80.35	1.249e+07	1.21933e+07	1.21618e+07	1.0199e+07	1.17103e+07	1.24183e+07	1.67143e+07	1.14836e+07	14077401	1.33479e+07	1.39389e+07	1.29572e+07	1.23417e+07	1.11804e+07	1.20643e+07	1.40989e+07	1.37126e+07	1.34481e+07	1.18621e+07	1.37532e+07	0.017003	0.124139	0.0414958	0.262338	0.0376198	0.0516187	1.15942	0.213408	0.197971	1.15942	1.14708	0.0369984	mouse
4475	1.15008	0.0207052	3.20048e+07	0.0750464	Mpdz;Mpdz;Mpdz	MPDZ;MPDZ iso2;MPDZ iso4	§1803;1770;§1805	Multiple PDZ domain protein	Q8VBX6;Q8VBX6-2;Q8VBX6-4	http://www.phosphosite.org/proteinAction.do?id=10659&showAllSites=true	218.6	RPS*QSSQVSESSLSSFTPPLSGINTSESLESNSK	3	1212.23	14	123.25	2.81213e+07	2.67249e+07	2.43643e+07	2.43359e+07	3.12532e+07	3.03935e+07	3.04561e+07	2.79229e+07	33875072	3.19192e+07	3.21274e+07	3.57283e+07	2.74231e+07	2.43501e+07	3.08234e+07	2.91895e+07	3.28971e+07	3.39279e+07	2.75322e+07	3.20048e+07	0.0360074	0.00082336	0.0197224	0.0613652	0.04204	0.0750464	1.16245	0.217171	0.201734	1.16245	1.15008	0.0207052	mouse
4477	1.15008	0.0207052	3.20048e+07	0.0750464	Mpdz;Mpdz;Mpdz	MPDZ;MPDZ iso2;MPDZ iso4	§1805;1772;1807	Multiple PDZ domain protein	Q8VBX6;Q8VBX6-2;Q8VBX6-4	http://www.phosphosite.org/proteinAction.do?id=10659&showAllSites=true	218.6	RPSQS*SQVSESSLSSFTPPLSGINTSESLESNSK	3	1212.23	1	123.31	2.81213e+07	2.67249e+07	2.43643e+07	2.43359e+07	3.12532e+07	3.03935e+07	3.04561e+07	2.79229e+07	33875072	3.19192e+07	3.21274e+07	3.57283e+07	2.74231e+07	2.43501e+07	3.08234e+07	2.91895e+07	3.28971e+07	3.39279e+07	2.75322e+07	3.20048e+07	0.0360074	0.00082336	0.0197224	0.0613652	0.04204	0.0750464	1.16245	0.217171	0.201734	1.16245	1.15008	0.0207052	mouse
4491	-1.24561	0.00426578	2.86631e+09	0.0728417	Mpp2;Mpp2	MPP2;MPP2 iso2	§117, §121;134, 138	MAGUK p55 subfamily member 2	Q9WV34;Q9WV34-2	http://www.phosphosite.org/proteinAction.do?id=12958&showAllSites=true	61.5	TYET*PPPS*PGLDPTFSNQPVPPDAVR	3	980.435	86	119.36	2.87105e+09	2.72181e+09		2.86886e+09	2.92698e+09	2.94285e+09	1.99033e+09	2.20649e+09		2.58744e+09		2.51925e+09	2.79643e+09	2.86886e+09	2.93492e+09	2.09841e+09	2.58744e+09	2.51925e+09	2.86631e+09	2.32588e+09	0.0377379		0.0038221	0.0728417			0.811453	-0.30142	-0.316856	-1.23236	-1.24561	0.00426578	mouse
4501	-1.26013	0.0170471	6.53104e+08	0.10096	Mpp2;Mpp2	MPP2;MPP2 iso2	§117;134	MAGUK p55 subfamily member 2	Q9WV34;Q9WV34-2	http://www.phosphosite.org/proteinAction.do?id=12958&showAllSites=true	61.5	TYET*PPPSPGLDPTFSNQPVPPDAVR	3	953.779	36	116.07	5.6074e+08	5.4726e+08	6.65188e+08	7.09474e+08	7.58083e+08	6.7788e+08	4.8607e+08	4.21294e+08	495515200	5.26377e+08	6.1527e+08	5.98636e+08	5.54e+08	6.87331e+08	7.17981e+08	4.53682e+08	5.10946e+08	6.06953e+08	6.53104e+08	5.2386e+08	0.0172055	0.0455605	0.0789891	0.10096	0.0427105	0.0193789	0.802109	-0.31813	-0.333567	-1.24671	-1.26013	0.0170471	mouse
4507	-1.29884	0.0229508	3.39787e+07	0.30185	Mpp2;Mpp2	MPP2;MPP2 iso2	§121;138	MAGUK p55 subfamily member 2	Q9WV34;Q9WV34-2	http://www.phosphosite.org/proteinAction.do?id=12958&showAllSites=true	61.5	TYETPPPS*PGLDPTFSNQPVPPDAVR	4	715.586	3	116.13	3.1602e+07	2.93669e+07	4.30655e+07	3.61899e+07	3.13945e+07	3.22536e+07	3.25337e+07	2.10885e+07	26580448	2.72274e+07	3.03441e+07	2.08788e+07	3.04845e+07	3.96277e+07	3.1824e+07	2.68111e+07	2.69039e+07	2.56115e+07	3.39787e+07	2.64422e+07	0.051846	0.122687	0.0190886	0.30185	0.0170045	0.261327	0.778198	-0.361791	-0.377227	-1.28502	-1.29884	0.0229508	mouse
4527	-1.29307	0.0477244	3.73313e+07	0.142837	Nck1	NCK1	§166	Cytoplasmic protein NCK1	Q99M51	http://www.phosphosite.org/proteinAction.do?id=2726&showAllSites=true	42.9	GSYNGQIGWFPSNYVTEEGDS*PLGDHVGSLSEK	4	902.398	26	136.27	2.61563e+07	2.85589e+07	3.95437e+07	4.03578e+07	4.5553e+07	4.38181e+07	3.01167e+07	2.78018e+07	28806872	3.52797e+07	2.89978e+07	2.40828e+07	2.73576e+07	3.99508e+07	4.46855e+07	2.89592e+07	3.20433e+07	2.65403e+07	3.73313e+07	2.91809e+07	0.0621003	0.0144083	0.0274543	0.0565253	0.142837	0.130949	0.781674	-0.35536	-0.370797	-1.2793	-1.29307	0.0477244	mouse
4529	1.21552	0.0461139	8.01953e+07	0.158231	Nck1	NCK1	§85	Cytoplasmic protein NCK1	Q99M51	http://www.phosphosite.org/proteinAction.do?id=2726&showAllSites=true	42.9	RKPS*VPDTASPADDSFVDPGER	3	808.367	16	79.62	8.28338e+07	6.87818e+07	5.17528e+07	6.47926e+07	5.49827e+07	6.84989e+07	8.10602e+07	1.00303e+08	77485240	8.39749e+07	6.91064e+07	6.92417e+07	7.58078e+07	5.82727e+07	6.17408e+07	9.06817e+07	8.07301e+07	6.9174e+07	6.52738e+07	8.01953e+07	0.131071	0.158231	0.154798	0.150051	0.0568421	0.00138365	1.2286	0.297014	0.281577	1.2286	1.21552	0.0461139	mouse
4553	1.65106	0.0161967	7.96404e+08	0.262334	Nckipsd	NCKIPSD	§147	NCK-interacting protein with SH3 domain	Q9ESJ4	http://www.phosphosite.org/proteinAction.do?id=10997&showAllSites=true	78.5	QHS*LPSSEHLGTDGALYQVPPQPR	3	898.761	77	90.67	2.81824e+08	4.10192e+08	3.40432e+08	2.87557e+08	7.86165e+08	7.57186e+08	9.41209e+08	9.35632e+08	817456000	8.2029e+08	6.3835e+08	6.25486e+08	3.46008e+08	3.13994e+08	7.71676e+08	9.3842e+08	8.18873e+08	6.31918e+08	4.77226e+08	7.96404e+08	0.262334	0.119072	0.0265548	0.00420236	0.00244694	0.0143954	1.66882	0.738827	0.72339	1.66882	1.65106	0.0161967	mouse
4601	1.53024	0.0220542	8.32293e+08	0.101209	Nckipsd	NCKIPSD	150	NCK-interacting protein with SH3 domain	Q9ESJ4	http://www.phosphosite.org/proteinAction.do?id=10997&showAllSites=true	78.5	QHSLPS*SEHLGTDGALYQVPPQPR	4	674.322	4	90.41	4.89169e+08	4.23829e+08	4.11297e+08	3.70193e+08	7.53739e+08	7.80431e+08		8.91509e+08	908903296	8.72808e+08	6.55952e+08		4.56499e+08	3.90745e+08	7.67085e+08	8.91509e+08	8.90856e+08	6.55952e+08	5.3811e+08	8.32293e+08	0.101209	0.0743835	0.0246049		0.0286501		1.5467	0.629191	0.613755	1.5467	1.53024	0.0220542	mouse
4603	1.53024	0.0220542	8.32293e+08	0.101209	Nckipsd	NCKIPSD	151	NCK-interacting protein with SH3 domain	Q9ESJ4	http://www.phosphosite.org/proteinAction.do?id=10997&showAllSites=true	78.5	QHSLPSS*EHLGTDGALYQVPPQPR	4	674.322	7	89.89	4.89169e+08	4.23829e+08	4.11297e+08	3.70193e+08	7.53739e+08	7.80431e+08		8.91509e+08	908903296	8.72808e+08	6.55952e+08		4.56499e+08	3.90745e+08	7.67085e+08	8.91509e+08	8.90856e+08	6.55952e+08	5.3811e+08	8.32293e+08	0.101209	0.0743835	0.0246049		0.0286501		1.5467	0.629191	0.613755	1.5467	1.53024	0.0220542	mouse
4606	1.53024	0.0220542	8.32293e+08	0.101209	Nckipsd	NCKIPSD	156	NCK-interacting protein with SH3 domain	Q9ESJ4	http://www.phosphosite.org/proteinAction.do?id=10997&showAllSites=true	78.5	QHSLPSSEHLGT*DGALYQVPPQPR	4	674.322	21	90.39	4.89169e+08	4.23829e+08	4.11297e+08	3.70193e+08	7.53739e+08	7.80431e+08		8.91509e+08	908903296	8.72808e+08	6.55952e+08		4.56499e+08	3.90745e+08	7.67085e+08	8.91509e+08	8.90856e+08	6.55952e+08	5.3811e+08	8.32293e+08	0.101209	0.0743835	0.0246049		0.0286501		1.5467	0.629191	0.613755	1.5467	1.53024	0.0220542	mouse
4638	1.18423	0.00740432	6.17378e+07	0.0882914	Nos1ap	NOS1AP	§397, §413	Carboxyl-terminal PDZ ligand of neuronal nitric oxide synthase protein	Q9D3A8	http://www.phosphosite.org/proteinAction.do?id=10809&showAllSites=true	55.8	SGALPVLCESTTPKPEDLHS*PLLGAGLADFAHPAGS*PLGR	4	1049.75	15	141.24	4.56645e+07	4.50869e+07	5.52364e+07	5.89047e+07	4.99304e+07	5.46468e+07	6.38012e+07	6.96673e+07	58691784	5.98885e+07	5.54939e+07	6.28844e+07	4.53757e+07	5.70706e+07	5.22886e+07	6.67342e+07	5.92901e+07	5.91891e+07	5.15783e+07	6.17378e+07	0.00900158	0.0454505	0.063781	0.0621564	0.0142719	0.0882914	1.19697	0.259391	0.243954	1.19697	1.18423	0.00740432	mouse
4673	-1.4503	0.00498085	6.42394e+07	0.118325	Nsmf;Nsmf;Nsmf	NSMF;NSMF iso2;NSMF iso3	§294;§292;271	NMDA receptor synaptonuclear signaling and neuronal migration factor	Q99NF2;Q99NF2-2;Q99NF2-3	http://www.phosphosite.org/proteinAction.do?id=1905804&showAllSites=true	60.3	SWS*DPTPMK	2	564.725	3	83.42	5.90339e+07	6.24438e+07	7.59749e+07	8.3073e+07	5.01575e+07	5.47533e+07	4.16944e+07	4.21592e+07	49303120	4.16899e+07	4.99774e+07	4.37981e+07	6.07388e+07	7.95239e+07	5.24554e+07	4.19268e+07	4.54965e+07	4.68878e+07	6.42394e+07	4.47704e+07	0.0396973	0.0631151	0.0619517	0.00783992	0.118325	0.0931891	0.69693	-0.520914	-0.536351	-1.43486	-1.4503	0.00498085	mouse
4681	2.04196	0.00140252	3.16361e+07	0.164333	Nsmf;Nsmf;Nsmf;Nsmf;Nsmf	NSMF;NSMF iso2;NSMF iso3;NSMF iso4;NSMF iso5	§166;§166;§166;173;§166	NMDA receptor synaptonuclear signaling and neuronal migration factor	Q99NF2;Q99NF2-2;Q99NF2-3;Q99NF2-4;Q99NF2-5	http://www.phosphosite.org/proteinAction.do?id=1905804&showAllSites=true	60.3	QGS*KECPGCAQLVPGPSSR	2	1047.96	25	69.43	1.36789e+07	1.72759e+07	8.71684e+06	8.07872e+06	2.00809e+07	2.41373e+07	3.56968e+07	4.12195e+07	34019060	2.93563e+07	2.39194e+07	2.56054e+07	1.54774e+07	8.39778e+06	2.21091e+07	3.84581e+07	3.16877e+07	2.47624e+07	1.53281e+07	3.16361e+07	0.164333	0.0537307	0.129733	0.101542	0.104049	0.0481453	2.06393	1.04539	1.02996	2.06393	2.04196	0.00140252	mouse
4687	1.16947	0.0232548	1.00409e+08	0.273861	Nsmf;Nsmf;Nsmf;Nsmf;Nsmf	NSMF;NSMF iso2;NSMF iso3;NSMF iso4;NSMF iso5	§58;§58;§58;65;§58	NMDA receptor synaptonuclear signaling and neuronal migration factor	Q99NF2;Q99NF2-2;Q99NF2-3;Q99NF2-4;Q99NF2-5	http://www.phosphosite.org/proteinAction.do?id=1905804&showAllSites=true	60.3	NGADHLLADAYSGHDGS*PEMQPAPQNK	3	967.415	17	84.4	9.00411e+07	8.1163e+07	9.83513e+07	9.03795e+07	6.03676e+07	8.93628e+07	1.0133e+08	1.02187e+08	103681184	1.06378e+08	9.63369e+07	9.254e+07	8.56021e+07	9.43654e+07	7.48652e+07	1.01758e+08	1.0503e+08	9.44385e+07	8.49442e+07	1.00409e+08	0.073337	0.0597351	0.273861	0.00595605	0.018155	0.0284294	1.18205	0.241296	0.22586	1.18205	1.16947	0.0232548	mouse
4694	1.43728	0.00048351	7.3152e+07	0.134176	Nsmf;Nsmf;Nsmf;Nsmf;Nsmf	NSMF;NSMF iso2;NSMF iso3;NSMF iso4;NSMF iso5	§82;§82;§82;89;§82	NMDA receptor synaptonuclear signaling and neuronal migration factor	Q99NF2;Q99NF2-2;Q99NF2-3;Q99NF2-4;Q99NF2-5	http://www.phosphosite.org/proteinAction.do?id=1905804&showAllSites=true	60.3	YEGS*ISDEAVSGKPAIEGPQPHVY	3	870.73	36	96.25	5.52677e+07	5.81495e+07	5.72595e+07	4.73358e+07	4.1403e+07	4.27116e+07	8.13186e+07	7.99872e+07	66146720	7.84895e+07	6.16886e+07	7.12814e+07	5.67086e+07	5.22977e+07	4.20573e+07	8.06529e+07	7.23181e+07	6.6485e+07	5.03545e+07	7.3152e+07	0.0359338	0.134176	0.022002	0.0116727	0.120685	0.102025	1.45274	0.538776	0.523339	1.45274	1.43728	0.00048351	mouse
4701	-1.23111	0.00828045	2.38647e+07	0.2133	Nsmf;Nsmf;Nsmf;Nsmf;Nsmf	NSMF;NSMF iso2;NSMF iso3;NSMF iso4;NSMF iso5	147;147;147;154;147	NMDA receptor synaptonuclear signaling and neuronal migration factor	Q99NF2;Q99NF2-2;Q99NF2-3;Q99NF2-4;Q99NF2-5	http://www.phosphosite.org/proteinAction.do?id=1905804&showAllSites=true	60.3	ASPGS*SREDISRPCQSWAGSR	3	791.013	3	62.9	2.44937e+07	2.44213e+07	2.25678e+07	2.59773e+07	2.33738e+07	2.23545e+07	2.40186e+07	1.90117e+07	20949404	1.54582e+07	2.00756e+07	1.80462e+07	2.44575e+07	2.42726e+07	2.28641e+07	2.15152e+07	1.82038e+07	1.90609e+07	2.38647e+07	1.95933e+07	0.002093	0.0993271	0.0315224	0.164555	0.2133	0.0752833	0.821014	-0.284521	-0.299957	-1.21801	-1.23111	0.00828045	mouse
4891	-1.25062	0.0486967	1.16869e+08	0.146215	Pacsin2	PACSIN2	§396	Protein kinase C and casein kinase substrate in neurons protein 2	Q9WVE8	http://www.phosphosite.org/proteinAction.do?id=13781&showAllSites=true	55.8	TQTYPT*DWSDDESNNPFSSTDANGDSNPFDEDTTSGTEVR	3	1493.92	1	128.93	1.05793e+08	1.00196e+08	1.02127e+08	1.2226e+08	1.34317e+08	1.36523e+08	8.20099e+07	9.3984e+07	71867056	8.84413e+07	1.08386e+08	1.22038e+08	1.02994e+08	1.12194e+08	1.3542e+08	8.7997e+07	8.01542e+07	1.15212e+08	1.16869e+08	9.44542e+07	0.0384203	0.126891	0.0115188	0.0962192	0.146215	0.0837894	0.808204	-0.307208	-0.322645	-1.23731	-1.25062	0.0486967	mouse
4895	-1.26561	0.00200747	2.14339e+08	0.174656	Pacsin2	PACSIN2	§399	Protein kinase C and casein kinase substrate in neurons protein 2	Q9WVE8	http://www.phosphosite.org/proteinAction.do?id=13781&showAllSites=true	55.8	TQTYPTDWS*DDESNNPFSSTDANGDSNPFDEDTTSGTEVR	4	1120.69	36	128.93	2.13998e+08	2.05062e+08	2.22738e+08	1.73769e+08	2.49974e+08	2.20493e+08	1.77756e+08	1.6891e+08	170049312	1.66108e+08	1.78078e+08	1.66168e+08	2.0953e+08	1.98254e+08	2.35234e+08	1.73333e+08	1.68079e+08	1.72123e+08	2.14339e+08	1.71178e+08	0.0301581	0.174656	0.0886175	0.036087	0.0165801	0.0489307	0.798633	-0.324395	-0.339832	-1.25214	-1.26561	0.00200747	mouse
4899	-1.25062	0.0486967	1.16869e+08	0.146215	Pacsin2	PACSIN2	§403	Protein kinase C and casein kinase substrate in neurons protein 2	Q9WVE8	http://www.phosphosite.org/proteinAction.do?id=13781&showAllSites=true	55.8	TQTYPTDWSDDES*NNPFSSTDANGDSNPFDEDTTSGTEVR	3	1493.92	12	128.92	1.05793e+08	1.00196e+08	1.02127e+08	1.2226e+08	1.34317e+08	1.36523e+08	8.20099e+07	9.3984e+07	71867056	8.84413e+07	1.08386e+08	1.22038e+08	1.02994e+08	1.12194e+08	1.3542e+08	8.7997e+07	8.01542e+07	1.15212e+08	1.16869e+08	9.44542e+07	0.0384203	0.126891	0.0115188	0.0962192	0.146215	0.0837894	0.808204	-0.307208	-0.322645	-1.23731	-1.25062	0.0486967	mouse
4903	-1.26561	0.00200747	2.14339e+08	0.174656	Pacsin2	PACSIN2	409	Protein kinase C and casein kinase substrate in neurons protein 2	Q9WVE8	http://www.phosphosite.org/proteinAction.do?id=13781&showAllSites=true	55.8	TQTYPTDWSDDESNNPFSS*TDANGDSNPFDEDTTSGTEVR	4	1120.69	1	119.83	2.13998e+08	2.05062e+08	2.22738e+08	1.73769e+08	2.49974e+08	2.20493e+08	1.77756e+08	1.6891e+08	170049312	1.66108e+08	1.78078e+08	1.66168e+08	2.0953e+08	1.98254e+08	2.35234e+08	1.73333e+08	1.68079e+08	1.72123e+08	2.14339e+08	1.71178e+08	0.0301581	0.174656	0.0886175	0.036087	0.0165801	0.0489307	0.798633	-0.324395	-0.339832	-1.25214	-1.26561	0.00200747	mouse
4906	-1.26612	0.0227995	1.20742e+08	0.164386	Pacsin3	PACSIN3	§354	Protein kinase C and casein kinase II substrate protein 3	Q99JB8	http://www.phosphosite.org/proteinAction.do?id=16777&showAllSites=true	48.6	DGTAPPPQSPSSPGSGQDEDWS*DEESPR	3	998.063	16	75.83	1.41673e+08	1.43305e+08	1.02031e+08	1.03187e+08	1.07069e+08	1.27187e+08	1.07536e+08	1.08542e+08	100664656	7.96994e+07	9.00995e+07	9.17947e+07	1.42489e+08	1.02609e+08	1.17128e+08	1.08039e+08	9.0182e+07	9.09471e+07	1.20742e+08	9.63894e+07	0.00810054	0.00796735	0.121451	0.00658141	0.164386	0.0131797	0.798309	-0.32498	-0.340417	-1.25265	-1.26612	0.0227995	mouse
4920	1.19071	0.0467225	3.28877e+07	0.13143	Pag1	PAG	§293	Phosphoprotein associated with glycosphingolipid-enriched microdomains 1	Q3U1F9	http://www.phosphosite.org/proteinAction.do?id=2806&showAllSites=true	46.5	FSS*LSYK	2	456.199	12	72.25	3.46379e+07	3.29971e+07	2.1709e+07	2.61152e+07	2.52968e+07	2.32019e+07	3.07361e+07	3.70343e+07	32576364	3.14192e+07	3.56525e+07	2.99075e+07	3.38175e+07	2.39121e+07	2.42494e+07	3.38852e+07	3.19978e+07	3.278e+07	2.73263e+07	3.28877e+07	0.034308	0.130297	0.0610874	0.13143	0.0255717	0.123927	1.20352	0.267256	0.25182	1.20352	1.19071	0.0467225	mouse
4929	1.27292	0.0266502	1.25189e+07	0.21463	Pard3;Pard3;Pard3;Pard3;Pard3	PAR3-alpha;PAR3-alpha iso2;PAR3-alpha iso3;PAR3-alpha iso4;PAR3-alpha iso5	§579;§579;§579;444;444	Partitioning defective 3 homolog	Q99NH2;Q99NH2-2;Q99NH2-3;Q99NH2-4;Q99NH2-5	http://www.phosphosite.org/proteinAction.do?id=2771&showAllSites=true	149	AEDEDVVLT*PDGTR	2	798.843	5	77.56	1.12038e+07	8.36112e+06	8.06909e+06	9.2287e+06	1.23919e+07	9.12622e+06	1.30615e+07	1.00375e+07	12642094		1.49505e+07	1.19029e+07	9.78244e+06	8.64889e+06	1.07591e+07	1.15495e+07	12642094	1.34267e+07	9.73014e+06	1.25189e+07	0.205476	0.0948059	0.21463	0.185142		0.160502	1.28661	0.363576	0.348139	1.28661	1.27292	0.0266502	mouse
4932	1.33872	0.0176718	1.49985e+07	0.289686	Pard3b	PAR3-beta	§141	Partitioning defective 3 homolog B	Q9CSB4	http://www.phosphosite.org/proteinAction.do?id=7517&showAllSites=true	132.7	RSS*DPAPGPHADAQPSTASLSGQSLKPVVLDSTQNVENK	4	1017.24	5	93.07	8.74606e+06	1.32521e+07	9.79981e+06	8.31878e+06	1.24084e+07	1.39812e+07	1.27597e+07	1.59626e+07	13373145	1.75434e+07	1.53538e+07		1.09991e+07	9.0593e+06	1.31948e+07	1.43612e+07	1.54583e+07	1.53538e+07	1.10844e+07	1.49985e+07	0.289686	0.115599	0.0842884	0.157702	0.190759		1.35312	0.436291	0.420854	1.35312	1.33872	0.0176718	mouse
4937	-1.22713	0.0006628	1.10609e+08	0.149364	Patj;Patj;Patj	INADL;INADL iso5;INADL iso6	§482;§482;§482	InaD-like protein	Q63ZW7;Q63ZW7-5;Q63ZW7-6	http://www.phosphosite.org/proteinAction.do?id=16024&showAllSites=true	198.4	AGS*PKPEANLSVEAEEIGER	3	721.67	4	94.4	1.15336e+08	1.01588e+08	1.15728e+08	1.0409e+08	1.14524e+08	1.12385e+08	8.51962e+07	8.76187e+07	95621336	9.75712e+07	9.98507e+07	8.07738e+07	1.08462e+08	1.09909e+08	1.13454e+08	8.64075e+07	9.65963e+07	9.03122e+07	1.10609e+08	9.11053e+07	0.0896298	0.0748747	0.0133341	0.0198239	0.0142734	0.149364	0.823673	-0.279856	-0.295293	-1.21407	-1.22713	0.0006628	mouse
4947	1.72678	0.00447274	5.15882e+06	0.273711	Pdlim5	PDLIM5	354	PDZ and LIM domain protein 5	Q8CI51	http://www.phosphosite.org/proteinAction.do?id=3425&showAllSites=true	63.3	SAAAFKPVGS*TSVK	2	715.358	2	64.44	3.60655e+06	2.43688e+06	3.56401e+06	3.28692e+06	1.88437e+06		6.14131e+06	6.764e+06	4624702	4.11245e+06	5.23365e+06	4.07681e+06	3.02172e+06	3.42547e+06	1.88437e+06	6.45265e+06	4.36858e+06	4.65523e+06	2.95575e+06	5.15882e+06	0.273711	0.0571979		0.0682371	0.0829135	0.175717	1.74535	0.803518	0.788081	1.74535	1.72678	0.00447274	mouse
4979	-1.19772	0.00414801	6.63025e+08	0.0860158	Phactr1;Phactr1;Phactr1;Phactr1	PHACTR1;PHACTR1 iso2;PHACTR1 iso3;PHACTR1 iso4	§237;230;299;306	Phosphatase and actin regulator 1	Q2M3X8;Q2M3X8-2;Q2M3X8-3;Q2M3X8-4	http://www.phosphosite.org/proteinAction.do?id=17085&showAllSites=true	66.2	LPCLPVKLS*PPLPPK	3	579.324	235	132.81	6.25555e+08	6.21566e+08	6.52076e+08	6.23644e+08	7.52303e+08	7.03009e+08	5.81693e+08	5.75727e+08	556144128	6.11326e+08	4.84749e+08	5.47535e+08	6.2356e+08	6.3786e+08	7.27656e+08	5.7871e+08	5.83735e+08	5.16142e+08	6.63025e+08	5.59529e+08	0.00452327	0.0315183	0.0479021	0.00728894	0.0668449	0.0860158	0.843903	-0.244851	-0.260288	-1.18497	-1.19772	0.00414801	mouse
5002	1.71711	0.00318781	6.98199e+07	0.230604	Phactr1;Phactr1;Phactr1;Phactr1	PHACTR1;PHACTR1 iso2;PHACTR1 iso3;PHACTR1 iso4	§423;416;485;492	Phosphatase and actin regulator 1	Q2M3X8;Q2M3X8-2;Q2M3X8-3;Q2M3X8-4	http://www.phosphosite.org/proteinAction.do?id=17085&showAllSites=true	66.2	KDS*LAIK	2	427.723	10	48.35	5.00455e+07	5.43389e+07	4.29045e+07	3.08741e+07	3.59161e+07	2.72922e+07	9.01847e+07	8.75728e+07	60252704	6.17701e+07	5.26588e+07	6.64799e+07	5.21922e+07	3.68893e+07	3.16041e+07	8.88788e+07	6.10114e+07	5.95694e+07	4.02285e+07	6.98199e+07	0.0581678	0.230604	0.192949	0.0207796	0.0175865	0.16406	1.73558	0.795418	0.779982	1.73558	1.71711	0.00318781	mouse
5003	1.41751	0.00674204	6.36548e+07	0.169984	Phactr1;Phactr1;Phactr1;Phactr1	PHACTR1;PHACTR1 iso2;PHACTR1 iso3;PHACTR1 iso4	§505;498;567;574	Phosphatase and actin regulator 1	Q2M3X8;Q2M3X8-2;Q2M3X8-3;Q2M3X8-4	http://www.phosphosite.org/proteinAction.do?id=17085&showAllSites=true	66.2	KLS*QRPTVEELR	3	512.603	12	61.46	5.69101e+07	5.80863e+07	3.72109e+07	4.12117e+07	3.70602e+07	3.60892e+07	7.56139e+07	7.25255e+07	64412836	5.05899e+07	5.93493e+07	5.94375e+07	5.74982e+07	3.92113e+07	3.65747e+07	7.40697e+07	5.75014e+07	5.93934e+07	4.44281e+07	6.36548e+07	0.0144653	0.0721489	0.0187715	0.0294827	0.169984	0.00105037	1.43276	0.518798	0.503361	1.43276	1.41751	0.00674204	mouse
5026	1.35233	0.0448743	5.4315e+07	0.247956	Phactr1;Phactr4;Phactr4;Phactr4;Phactr1;Phactr1;Phactr1	PHACTR1;PHACTR4;PHACTR4 iso2;PHACTR4 iso3;PHACTR1 iso2;PHACTR1 iso3;PHACTR1 iso4	§467;§582;555;592;460;529;536	Phosphatase and actin regulator 1	Q2M3X8;Q501J7;Q501J7-2;Q501J7-3;Q2M3X8-2;Q2M3X8-3;Q2M3X8-4	http://www.phosphosite.org/proteinAction.do?id=17085&showAllSites=true	66.2	RLS*QRPTAEELEQR	3	598.295	6	58.16	6.26905e+07	5.02072e+07	2.65844e+07	3.78885e+07	2.96979e+07	3.13516e+07	5.88083e+07	5.75538e+07	60172804	4.25527e+07	4.98749e+07	5.69277e+07	5.64488e+07	3.22365e+07	3.05247e+07	5.81811e+07	5.13627e+07	5.34013e+07	3.97367e+07	5.4315e+07	0.156372	0.247956	0.0383074	0.0152459	0.242575	0.0933882	1.36687	0.45088	0.435444	1.36687	1.35233	0.0448743	mouse
5053	1.24691	0.0235876	4.91108e+07	0.130148	Ppfia3;Ppfia3	PPFIA3;PPFIA3 iso2	§714, §718;563, 567	Liprin-alpha-3	P60469;P60469-2	http://www.phosphosite.org/proteinAction.do?id=24677&showAllSites=true	133.3	GEGPAVPGDT*PPPT*PR	2	852.855	15	71.34	5.17564e+07	4.46173e+07	3.37306e+07	3.99112e+07	3.02607e+07	3.35255e+07	5.05736e+07	5.39866e+07	44107844	5.3049e+07	4.99532e+07	4.29946e+07	4.81868e+07	3.68209e+07	3.18931e+07	5.22801e+07	4.85784e+07	4.64739e+07	3.89669e+07	4.91108e+07	0.104761	0.118691	0.0723849	0.046161	0.130148	0.105876	1.26032	0.33379	0.318353	1.26032	1.24691	0.0235876	mouse
5082	-1.40586	0.0220104	2.99133e+07	0.194635	Ppfia3;Ppfia3	PPFIA3;PPFIA3 iso2	915;764	Liprin-alpha-3	P60469;P60469-2	http://www.phosphosite.org/proteinAction.do?id=24677&showAllSites=true	133.3	T*PTGNVWMTHEEMESLTAATKPETK	3	957.098	8	111.05	2.65564e+07	2.16795e+07	3.34557e+07	4.21931e+07	2.86913e+07	2.6904e+07	2.39005e+07	2.39965e+07	17979860	2.37188e+07	2.0244e+07	1.9199e+07	2.41179e+07	3.78244e+07	2.77976e+07	2.39485e+07	2.08493e+07	1.97215e+07	2.99133e+07	2.15064e+07	0.142984	0.163342	0.0454639	0.00283706	0.194635	0.0374709	0.718959	-0.476019	-0.491456	-1.3909	-1.40586	0.0220104	mouse
5098	1.26918	0.00896669	1.08826e+07	0.159086	Ppp1r9b	Spinophilin	§192, §205	Neurabin-2	Q6R891	http://www.phosphosite.org/proteinAction.do?id=7364&showAllSites=true	89.5	FNGS*TEALDKLDADAVS*PTVSQLSAVFEK	3	1067.15	7	158.36	8.76552e+06	7.97593e+06		8.34071e+06	8.70557e+06	8.62859e+06	1.08118e+07	1.35525e+07	11474513	1.0465e+07	1.01676e+07	8.82427e+06	8.37072e+06	8.34071e+06	8.66708e+06	1.21821e+07	1.09698e+07	9.49593e+06	8.48326e+06	1.08826e+07	0.0667001		0.00628041	0.159086	0.0650722	0.100028	1.28283	0.359333	0.343897	1.28283	1.26918	0.00896669	mouse
5199	1.09834	0.046163	6.93601e+07	0.0962226	Ranbp2	RANBP2	§788	E3 SUMO-protein ligase RanBP2	Q9ERU9	http://www.phosphosite.org/proteinAction.do?id=5017&showAllSites=true	340.9	YSLS*PSK	2	431.191	13	55.12	6.55956e+07	5.7238e+07	7.06513e+07	6.68868e+07	5.64956e+07	5.80007e+07	7.63019e+07	7.14517e+07	69003568	6.34611e+07	6.9367e+07	6.65754e+07	6.14168e+07	6.87691e+07	5.72482e+07	7.38768e+07	6.62323e+07	6.79712e+07	6.2478e+07	6.93601e+07	0.0962226	0.0387084	0.0185909	0.0464233	0.0591722	0.0290403	1.11015	0.150758	0.135321	1.11015	1.09834	0.046163	mouse
5239	-1.1655	0.0258611	3.30205e+08	0.0758858	Ranbp3	RANBP3	§58	Ran-binding protein 3	Q9CT10	http://www.phosphosite.org/proteinAction.do?id=16581&showAllSites=true	52.5	TSS*LTHSEEK	2	599.753	43	25.54	3.41496e+08	3.42046e+08	2.82571e+08	3.14616e+08	3.52222e+08	3.48282e+08	2.6928e+08	2.67311e+08	265591984	2.63179e+08	3.29145e+08	3.23684e+08	3.41771e+08	2.98594e+08	3.50252e+08	2.68296e+08	2.64385e+08	3.26414e+08	3.30205e+08	2.86365e+08	0.00113843	0.0758858	0.00795487	0.00518873	0.00645445	0.0118284	0.867233	-0.205508	-0.220945	-1.15309	-1.1655	0.0258611	mouse
5268	-1.20159	0.00364849	3.2091e+08	0.0960694	Reps2	REPS2	119	RalBP1-associated Eps domain-containing protein 2	Q80XA6	http://www.phosphosite.org/proteinAction.do?id=20883&showAllSites=true	57.7	SFS*VEREPQENNSNYPDEPWR	3	887.373	12	97.72	3.47055e+08	3.02902e+08	3.25432e+08	2.96178e+08	3.23961e+08	3.29935e+08	2.7259e+08	2.65065e+08	232497440	2.50554e+08	3.09282e+08	2.89675e+08	3.24979e+08	3.10805e+08	3.26948e+08	2.68828e+08	2.41526e+08	2.99478e+08	3.2091e+08	2.69944e+08	0.0960694	0.0665553	0.0129205	0.0197932	0.0528649	0.0462957	0.841182	-0.24951	-0.264946	-1.1888	-1.20159	0.00364849	mouse
5278	1.71731	0.0345265	9.3513e+07	0.149734	Reps2	REPS2	410	RalBP1-associated Eps domain-containing protein 2	Q80XA6	http://www.phosphosite.org/proteinAction.do?id=20883&showAllSites=true	57.7	APSQAAES*SPTKMDAPHAQPPSKPIR	4	695.586	18	55.82	3.27945e+07		4.77026e+07			8.11244e+07	1.03858e+08	1.0208e+08		6.6446e+07	1.07924e+08	8.72582e+07	3.27945e+07	4.77026e+07	8.11244e+07	1.02969e+08	6.6446e+07	9.75909e+07	5.38738e+07	9.3513e+07				0.0122066		0.149734	1.73578	0.795584	0.780147	1.73578	1.71731	0.0345265	mouse
5343	1.52222	0.0469188	2.80074e+07	0.189606	Rims1;Rims1;Rims1;Rims1	RIMS1;RIMS1 iso3;RIMS1 iso4;RIMS1 iso5	§879;§879;§879;§879	Regulating synaptic membrane exocytosis protein 1	Q99NE5;Q99NE5-3;Q99NE5-4;Q99NE5-5	http://www.phosphosite.org/proteinAction.do?id=4052&showAllSites=true	163.1	SAECLHMTSELQPS*LDR	3	685.295	12	91.65	2.16642e+07	2.03853e+07	2.36531e+07	1.80605e+07	1.382e+07	1.16363e+07	3.96859e+07	3.61001e+07	28755058	2.96948e+07	1.61464e+07	1.76623e+07	2.10248e+07	2.08568e+07	1.27282e+07	3.7893e+07	2.9225e+07	1.69044e+07	1.82033e+07	2.80074e+07	0.043012	0.189606	0.121314	0.0669133	0.0227385	0.063408	1.53859	0.621613	0.606176	1.53859	1.52222	0.0469188	mouse
5354	1.25372	0.00433967	1.1672e+08	0.145243	Rims1;Rims1;Rims1;Rims1;Rims1	RIMS1;RIMS1 iso3;RIMS1 iso4;RIMS1 iso5;RIMS1 iso6	§1171, 1187;1143, 1159;1082, 1098;1058, 1074;1007, §1023	Regulating synaptic membrane exocytosis protein 1	Q99NE5;Q99NE5-3;Q99NE5-4;Q99NE5-5;Q99NE5-6	http://www.phosphosite.org/proteinAction.do?id=4052&showAllSites=true	163.1	STS*VSGEIYTLEHNDGSQS*DTAVGTVGAGGK	3	1062.12	15	113.43	1.05674e+08	9.95825e+07	7.63107e+07	9.37793e+07	9.24685e+07	8.48343e+07	1.13012e+08	9.39818e+07	125637392	1.27952e+08	1.24863e+08	1.14872e+08	1.02628e+08	8.5045e+07	8.86514e+07	1.03497e+08	1.26795e+08	1.19868e+08	9.21083e+07	1.1672e+08	0.0419719	0.145243	0.0608924	0.130017	0.0129103	0.0589398	1.2672	0.341647	0.32621	1.2672	1.25372	0.00433967	mouse
5363	1.9968	0.00260269	4.20867e+07	0.140854	Rims1;Rims1;Rims1;Rims1;Rims1	RIMS1;RIMS1 iso3;RIMS1 iso4;RIMS1 iso5;RIMS1 iso6	§1260, 1261;1232, 1233;§1171, 1172;1147, 1148;1096, 1097	Regulating synaptic membrane exocytosis protein 1	Q99NE5;Q99NE5-3;Q99NE5-4;Q99NE5-5;Q99NE5-6	http://www.phosphosite.org/proteinAction.do?id=4052&showAllSites=true	163.1	QPSRES*T*DGSINSYSSEGNLIFPGVR	3	986.429	4	130.2	1.8619e+07	1.64058e+07	1.36733e+07	1.66983e+07	2.9476e+07	3.02438e+07	5.51836e+07	4.97499e+07	44061192	4.53975e+07	3.16787e+07	2.64491e+07	1.75124e+07	1.51858e+07	2.98599e+07	5.24668e+07	4.47293e+07	2.90639e+07	2.08527e+07	4.20867e+07	0.0893631	0.140854	0.0181812	0.0732311	0.0211252	0.127233	2.01828	1.01313	0.997692	2.01828	1.9968	0.00260269	mouse
5365	1.35798	0.0347023	3.5354e+08	0.106079	Rims1;Rims1;Rims1;Rims1;Rims1	RIMS1;RIMS1 iso3;RIMS1 iso4;RIMS1 iso5;RIMS1 iso6	§1260;1232;§1171;1147;1096	Regulating synaptic membrane exocytosis protein 1	Q99NE5;Q99NE5-3;Q99NE5-4;Q99NE5-5;Q99NE5-6	http://www.phosphosite.org/proteinAction.do?id=4052&showAllSites=true	163.1	QPSRES*TDGSINSYSSEGNLIFPGVR	3	959.773	7	120.54			1.75543e+08	1.80821e+08	3.62235e+08	3.11685e+08	3.6715e+08	3.62943e+08	341789920	3.66438e+08	3.45586e+08	3.37336e+08	200000	1.78182e+08	3.3696e+08	3.65047e+08	3.54114e+08	3.41461e+08	2.57571e+08	3.5354e+08		0.0209447	0.106079	0.00815045	0.0492175	0.0170825	1.37259	0.456904	0.441468	1.37259	1.35798	0.0347023	mouse
5384	1.37887	0.0413695	8.45949e+06	0.252208	Rims1;Rims1;Rims1;Rims1;Rims1	RIMS1;RIMS1 iso3;RIMS1 iso4;RIMS1 iso5;RIMS1 iso6	1178, 1185;1150, 1157;1089, 1096;1065, 1072;1014, 1021	Regulating synaptic membrane exocytosis protein 1	Q99NE5;Q99NE5-3;Q99NE5-4;Q99NE5-5;Q99NE5-6	http://www.phosphosite.org/proteinAction.do?id=4052&showAllSites=true	163.1	STSVSGEIYT*LEHNDGS*QSDTAVGTVGAGGK	4	796.839	1	113.43	4.94358e+06	4.17569e+06	9.35616e+06		6.78304e+06	5.09046e+06	8.68193e+06	9.88909e+06	6863380	9.84272e+06	7.54508e+06	7.93472e+06	4.55964e+06	9.35616e+06	5.93675e+06	9.28551e+06	8.35305e+06	7.7399e+06	6.06979e+06	8.45949e+06	0.119083		0.201598	0.0919269	0.252208	0.0355971	1.3937	0.478925	0.463488	1.3937	1.37887	0.0413695	mouse
5399	1.56629	0.00309102	1.08088e+08	0.114648	Rims1;Rims1;Rims1;Rims1;Rims1	RIMS1;RIMS1 iso3;RIMS1 iso4;RIMS1 iso5;RIMS1 iso6	1240;1212;1151;1127;1076	Regulating synaptic membrane exocytosis protein 1	Q99NE5;Q99NE5-3;Q99NE5-4;Q99NE5-5;Q99NE5-6	http://www.phosphosite.org/proteinAction.do?id=4052&showAllSites=true	163.1	S*TETGMAAEMR	2	632.241	11	66.86	6.28919e+07	6.7168e+07	7.42997e+07	8.41879e+07	5.64787e+07	6.46191e+07	1.36727e+08	1.16221e+08	124790552	1.09625e+08	7.77438e+07	8.34193e+07	6.50299e+07	7.92438e+07	6.05489e+07	1.26474e+08	1.17208e+08	8.05815e+07	6.82742e+07	1.08088e+08	0.0464963	0.0882347	0.0950665	0.114648	0.0914933	0.0498028	1.58314	0.662791	0.647354	1.58314	1.56629	0.00309102	mouse
5404	1.35798	0.0347023	3.5354e+08	0.106079	Rims1;Rims1;Rims1;Rims1;Rims1	RIMS1;RIMS1 iso3;RIMS1 iso4;RIMS1 iso5;RIMS1 iso6	1261;1233;1172;1148;1097	Regulating synaptic membrane exocytosis protein 1	Q99NE5;Q99NE5-3;Q99NE5-4;Q99NE5-5;Q99NE5-6	http://www.phosphosite.org/proteinAction.do?id=4052&showAllSites=true	163.1	QPSREST*DGSINSYSSEGNLIFPGVR	3	959.773	5	119.41			1.75543e+08	1.80821e+08	3.62235e+08	3.11685e+08	3.6715e+08	3.62943e+08	341789920	3.66438e+08	3.45586e+08	3.37336e+08	200000	1.78182e+08	3.3696e+08	3.65047e+08	3.54114e+08	3.41461e+08	2.57571e+08	3.5354e+08		0.0209447	0.106079	0.00815045	0.0492175	0.0170825	1.37259	0.456904	0.441468	1.37259	1.35798	0.0347023	mouse
5406	1.35798	0.0347023	3.5354e+08	0.106079	Rims1;Rims1;Rims1;Rims1;Rims1	RIMS1;RIMS1 iso3;RIMS1 iso4;RIMS1 iso5;RIMS1 iso6	1264;1236;1175;1151;1100	Regulating synaptic membrane exocytosis protein 1	Q99NE5;Q99NE5-3;Q99NE5-4;Q99NE5-5;Q99NE5-6	http://www.phosphosite.org/proteinAction.do?id=4052&showAllSites=true	163.1	QPSRESTDGS*INSYSSEGNLIFPGVR	3	959.773	7	121.77			1.75543e+08	1.80821e+08	3.62235e+08	3.11685e+08	3.6715e+08	3.62943e+08	341789920	3.66438e+08	3.45586e+08	3.37336e+08	200000	1.78182e+08	3.3696e+08	3.65047e+08	3.54114e+08	3.41461e+08	2.57571e+08	3.5354e+08		0.0209447	0.106079	0.00815045	0.0492175	0.0170825	1.37259	0.456904	0.441468	1.37259	1.35798	0.0347023	mouse
5408	1.35798	0.0347023	3.5354e+08	0.106079	Rims1;Rims1;Rims1;Rims1;Rims1	RIMS1;RIMS1 iso3;RIMS1 iso4;RIMS1 iso5;RIMS1 iso6	1268;1240;1179;1155;1104	Regulating synaptic membrane exocytosis protein 1	Q99NE5;Q99NE5-3;Q99NE5-4;Q99NE5-5;Q99NE5-6	http://www.phosphosite.org/proteinAction.do?id=4052&showAllSites=true	163.1	QPSRESTDGSINSY*SSEGNLIFPGVR	3	959.773	2	133.53			1.75543e+08	1.80821e+08	3.62235e+08	3.11685e+08	3.6715e+08	3.62943e+08	341789920	3.66438e+08	3.45586e+08	3.37336e+08	200000	1.78182e+08	3.3696e+08	3.65047e+08	3.54114e+08	3.41461e+08	2.57571e+08	3.5354e+08		0.0209447	0.106079	0.00815045	0.0492175	0.0170825	1.37259	0.456904	0.441468	1.37259	1.35798	0.0347023	mouse
5425	1.7384	0.0345943	2.12756e+07	0.203675	Rims1;Rims1;Rims1;Rims1;Rims1;Rims1	RIMS1;RIMS1 iso7;RIMS1 iso3;RIMS1 iso4;RIMS1 iso5;RIMS1 iso6	§1079, §1081;1093, 1095;§1051, 1053;990, 992;966, 968;915, 917	Regulating synaptic membrane exocytosis protein 1	Q99NE5;Q99NE5-7;Q99NE5-3;Q99NE5-4;Q99NE5-5;Q99NE5-6	http://www.phosphosite.org/proteinAction.do?id=4052&showAllSites=true	163.1	QTTGS*GS*SQELDHEQYSK	3	714.607	3	50.85	1.00731e+07	1.06724e+07		3.39127e+06	1.5581e+07	2.08241e+07	2.27822e+07	2.88131e+07	22950060	2.41345e+07	1.52179e+07	1.37562e+07	1.03728e+07	3.39127e+06	1.82026e+07	2.57976e+07	2.35423e+07	1.4487e+07	1.21084e+07	2.12756e+07	0.0408508		0.203675	0.165304	0.0355745	0.0713431	1.7571	0.813196	0.797759	1.7571	1.7384	0.0345943	mouse
5426	1.7384	0.0345943	2.12756e+07	0.203675	Rims1;Rims1;Rims1;Rims1;Rims1;Rims1	RIMS1;RIMS1 iso7;RIMS1 iso3;RIMS1 iso4;RIMS1 iso5;RIMS1 iso6	§1079, 1082;1093, 1096;§1051, 1054;990, 993;966, 969;915, 918	Regulating synaptic membrane exocytosis protein 1	Q99NE5;Q99NE5-7;Q99NE5-3;Q99NE5-4;Q99NE5-5;Q99NE5-6	http://www.phosphosite.org/proteinAction.do?id=4052&showAllSites=true	163.1	QTTGS*GSS*QELDHEQYSK	3	714.607	9	51.59	1.00731e+07	1.06724e+07		3.39127e+06	1.5581e+07	2.08241e+07	2.27822e+07	2.88131e+07	22950060	2.41345e+07	1.52179e+07	1.37562e+07	1.03728e+07	3.39127e+06	1.82026e+07	2.57976e+07	2.35423e+07	1.4487e+07	1.21084e+07	2.12756e+07	0.0408508		0.203675	0.165304	0.0355745	0.0713431	1.7571	0.813196	0.797759	1.7571	1.7384	0.0345943	mouse
5428	1.7384	0.0345943	2.12756e+07	0.203675	Rims1;Rims1;Rims1;Rims1;Rims1;Rims1	RIMS1;RIMS1 iso7;RIMS1 iso3;RIMS1 iso4;RIMS1 iso5;RIMS1 iso6	§1081, 1082;1095, 1096;1053, 1054;992, 993;968, 969;917, 918	Regulating synaptic membrane exocytosis protein 1	Q99NE5;Q99NE5-7;Q99NE5-3;Q99NE5-4;Q99NE5-5;Q99NE5-6	http://www.phosphosite.org/proteinAction.do?id=4052&showAllSites=true	163.1	QTTGSGS*S*QELDHEQYSK	3	714.607	5	50.46	1.00731e+07	1.06724e+07		3.39127e+06	1.5581e+07	2.08241e+07	2.27822e+07	2.88131e+07	22950060	2.41345e+07	1.52179e+07	1.37562e+07	1.03728e+07	3.39127e+06	1.82026e+07	2.57976e+07	2.35423e+07	1.4487e+07	1.21084e+07	2.12756e+07	0.0408508		0.203675	0.165304	0.0355745	0.0713431	1.7571	0.813196	0.797759	1.7571	1.7384	0.0345943	mouse
5433	-1.32225	0.00153005	5.77391e+08	0.0995731	Rims1;Rims1;Rims1;Rims1;Rims1;Rims1	RIMS1;RIMS1 iso7;RIMS1 iso3;RIMS1 iso4;RIMS1 iso5;RIMS1 iso6	§413;591;§413;§413;§413;§413	Regulating synaptic membrane exocytosis protein 1	Q99NE5;Q99NE5-7;Q99NE5-3;Q99NE5-4;Q99NE5-5;Q99NE5-6	http://www.phosphosite.org/proteinAction.do?id=4052&showAllSites=true	163.1	ETS*PISSHPVTWQPSK	3	620.956	24	80.38	6.47082e+08	5.82625e+08	5.88174e+08	6.50348e+08	4.73943e+08	5.22175e+08	4.561e+08	4.6369e+08	474988736	4.37935e+08	4.36466e+08	3.79047e+08	6.14854e+08	6.19261e+08	4.98059e+08	4.59895e+08	4.56462e+08	4.07756e+08	5.77391e+08	4.41371e+08	0.0741291	0.0709928	0.0684769	0.01167	0.0574002	0.0995731	0.764423	-0.387557	-0.402993	-1.30818	-1.32225	0.00153005	mouse
5434	1.1338	0.00723515	6.61693e+08	0.0423879	Rims1;Rims1;Rims1;Rims1;Rims1;Rims1	RIMS1;RIMS1 iso7;RIMS1 iso3;RIMS1 iso4;RIMS1 iso5;RIMS1 iso6	§548;726;§548;§548;§548;§548	Regulating synaptic membrane exocytosis protein 1	Q99NE5;Q99NE5-7;Q99NE5-3;Q99NE5-4;Q99NE5-5;Q99NE5-6	http://www.phosphosite.org/proteinAction.do?id=4052&showAllSites=true	163.1	IPESSHPPLESSSSS*FESQK	3	747.33	14	71.65	6.68419e+08	6.32311e+08	5.515e+08	5.27472e+08	5.34668e+08	5.50003e+08	6.68438e+08	6.72893e+08	682012864	6.4696e+08	6.69408e+08	6.30447e+08	6.50365e+08	5.39486e+08	5.42336e+08	6.70666e+08	6.64486e+08	6.49928e+08	5.77395e+08	6.61693e+08	0.0392584	0.031494	0.0199939	0.00469677	0.0373012	0.0423879	1.146	0.196603	0.181166	1.146	1.1338	0.00723515	mouse
5453	1.17758	0.0188943	4.93076e+08	0.114702	Rims1;Rims1;Rims1;Rims1;Rims1;Rims1	RIMS1;RIMS1 iso7;RIMS1 iso3;RIMS1 iso4;RIMS1 iso5;RIMS1 iso6	§716;894;§716;§716;§716;§716	Regulating synaptic membrane exocytosis protein 1	Q99NE5;Q99NE5-7;Q99NE5-3;Q99NE5-4;Q99NE5-5;Q99NE5-6	http://www.phosphosite.org/proteinAction.do?id=4052&showAllSites=true	163.1	LQTHDESSLPLPQPS*PFMPR	3	786.371	46	121.5	4.31024e+08	3.83881e+08	4.71823e+08	4.58114e+08	3.84017e+08	3.56722e+08	5.21591e+08	5.01571e+08	510297248	5.50167e+08	4.72892e+08	4.01938e+08	4.07452e+08	4.64968e+08	3.70369e+08	5.11581e+08	5.30232e+08	4.37415e+08	4.14263e+08	4.93076e+08	0.0818139	0.0208473	0.0521126	0.0276726	0.0531696	0.114702	1.19025	0.251262	0.235825	1.19025	1.17758	0.0188943	mouse
5495	-1.59857	0.00109981	1.34807e+07	0.108887	Rims1;Rims1;Rims1;Rims1;Rims1;Rims1	RIMS1;RIMS1 iso7;RIMS1 iso3;RIMS1 iso4;RIMS1 iso5;RIMS1 iso6	406;584;406;406;406;406	Regulating synaptic membrane exocytosis protein 1	Q99NE5;Q99NE5-7;Q99NE5-3;Q99NE5-4;Q99NE5-5;Q99NE5-6	http://www.phosphosite.org/proteinAction.do?id=4052&showAllSites=true	163.1	GDLDYWLDPAT*WHSR	3	637.94	7	145.22	1.44075e+07	1.29662e+07	1.32042e+07	1.28827e+07	1.35363e+07	1.38875e+07	1.21507e+07	1.1043e+07	8119926	8.07213e+06	6.3308e+06	5.42561e+06	1.36868e+07	1.30434e+07	1.37119e+07	1.15968e+07	8.09603e+06	5.87821e+06	1.34807e+07	8.52369e+06	0.07446	0.0174309	0.0181136	0.0675375	0.00417465	0.108887	0.632287	-0.661348	-0.676785	-1.58156	-1.59857	0.00109981	mouse
5497	-1.59857	0.00109981	1.34807e+07	0.108887	Rims1;Rims1;Rims1;Rims1;Rims1;Rims1	RIMS1;RIMS1 iso7;RIMS1 iso3;RIMS1 iso4;RIMS1 iso5;RIMS1 iso6	409;587;409;409;409;409	Regulating synaptic membrane exocytosis protein 1	Q99NE5;Q99NE5-7;Q99NE5-3;Q99NE5-4;Q99NE5-5;Q99NE5-6	http://www.phosphosite.org/proteinAction.do?id=4052&showAllSites=true	163.1	GDLDYWLDPATWHS*R	3	637.94	5	145.23	1.44075e+07	1.29662e+07	1.32042e+07	1.28827e+07	1.35363e+07	1.38875e+07	1.21507e+07	1.1043e+07	8119926	8.07213e+06	6.3308e+06	5.42561e+06	1.36868e+07	1.30434e+07	1.37119e+07	1.15968e+07	8.09603e+06	5.87821e+06	1.34807e+07	8.52369e+06	0.07446	0.0174309	0.0181136	0.0675375	0.00417465	0.108887	0.632287	-0.661348	-0.676785	-1.58156	-1.59857	0.00109981	mouse
5499	1.35242	0.00419084	7.73694e+07	0.096548	Rims1;Rims1;Rims1;Rims1;Rims1;Rims1	RIMS1;RIMS1 iso7;RIMS1 iso3;RIMS1 iso4;RIMS1 iso5;RIMS1 iso6	788, 790;966, 968;788, 790;788, 790;788, 790;788, 790	Regulating synaptic membrane exocytosis protein 1	Q99NE5;Q99NE5-7;Q99NE5-3;Q99NE5-4;Q99NE5-5;Q99NE5-6	http://www.phosphosite.org/proteinAction.do?id=4052&showAllSites=true	163.1	SRS*VS*PHRGDDQGRPR	4	492.465	13	19.96	5.22248e+07	5.9878e+07	6.46815e+07	6.5007e+07	4.12046e+07		7.08345e+07	6.84019e+07	72086544	8.10401e+07	8.29375e+07	8.89161e+07	5.60514e+07	6.48442e+07	4.12046e+07	6.96182e+07	7.65633e+07	8.59268e+07	5.65992e+07	7.73694e+07	0.096548	0.00354954		0.0247085	0.0826911	0.0491988	1.36697	0.450982	0.435546	1.36697	1.35242	0.00419084	mouse
5516	1.21186	0.0395293	1.85866e+08	0.149246	Rims1;Rims1;Rims1;Rims1;Rims1;Rims1;Rims1	RIMS1;RIMS1 iso7;RIMS1 iso3;RIMS1 iso4;RIMS1 iso5;RIMS1 iso6;RIMS1 iso2	§243;243;§243;§243;§243;§243;§243	Regulating synaptic membrane exocytosis protein 1	Q99NE5;Q99NE5-7;Q99NE5-3;Q99NE5-4;Q99NE5-5;Q99NE5-6;Q99NE5-2	http://www.phosphosite.org/proteinAction.do?id=4052&showAllSites=true	163.1	SRSQT*PLSTAAVSSQDTASHGAPLDR	4	680.821	14	76.57	1.79662e+08	1.72096e+08	1.64875e+08	1.41541e+08	1.30107e+08	1.22159e+08	1.94963e+08	1.97308e+08	213965600	1.96622e+08	1.72649e+08	1.39687e+08	1.75879e+08	1.53208e+08	1.26133e+08	1.96136e+08	2.05294e+08	1.56168e+08	1.5174e+08	1.85866e+08	0.0304158	0.107693	0.0445581	0.00845694	0.0597372	0.149246	1.2249	0.292659	0.277222	1.2249	1.21186	0.0395293	mouse
5519	1.29948	0.00224887	1.73118e+08	0.214815	Rims1;Rims1;Rims1;Rims1;Rims1;Rims1;Rims1	RIMS1;RIMS1 iso7;RIMS1 iso3;RIMS1 iso4;RIMS1 iso5;RIMS1 iso6;RIMS1 iso2	§346;346;§346;§346;§346;§346;§346	Regulating synaptic membrane exocytosis protein 1	Q99NE5;Q99NE5-7;Q99NE5-3;Q99NE5-4;Q99NE5-5;Q99NE5-6;Q99NE5-2	http://www.phosphosite.org/proteinAction.do?id=4052&showAllSites=true	163.1	GRS*QDYPDRLEK	2	772.349	63	48.35	1.22135e+08	1.21001e+08	1.4053e+08	1.44039e+08	1.51541e+08	1.11575e+08	1.8253e+08	1.99251e+08	154297248	1.78491e+08	1.4695e+08	1.77191e+08	1.21568e+08	1.42285e+08	1.31558e+08	1.9089e+08	1.66394e+08	1.62071e+08	1.31804e+08	1.73118e+08	0.00659635	0.0174413	0.214815	0.0619416	0.102813	0.131939	1.31346	0.39337	0.377933	1.31346	1.29948	0.00224887	mouse
5535	-1.25725	0.000559776	2.03791e+08	0.0739141	Rims1;Rims1;Rims1;Rims1;Rims1;Rims1;Rims1	RIMS1;RIMS1 iso7;RIMS1 iso3;RIMS1 iso4;RIMS1 iso5;RIMS1 iso6;RIMS1 iso2	211;211;211;211;211;211;211	Regulating synaptic membrane exocytosis protein 1	Q99NE5;Q99NE5-7;Q99NE5-3;Q99NE5-4;Q99NE5-5;Q99NE5-6;Q99NE5-2	http://www.phosphosite.org/proteinAction.do?id=4052&showAllSites=true	163.1	SGAWFFGSGPQQPS*QDGTLSDTATGAGSEVPR	3	1092.48	22	136.18	1.98734e+08	1.82112e+08	2.15879e+08	2.32117e+08	2.02046e+08	1.91858e+08	1.66808e+08	1.74718e+08	154432320	1.71465e+08	1.58427e+08	1.57166e+08	1.90423e+08	2.23998e+08	1.96952e+08	1.70763e+08	1.62949e+08	1.57796e+08	2.03791e+08	1.63836e+08	0.061723	0.0512605	0.0365788	0.0327542	0.0739141	0.00565116	0.80394	-0.31484	-0.330276	-1.24387	-1.25725	0.000559776	mouse
5541	-1.39183	0.0175162	2.11794e+07	0.227891	Rims1;Rims1;Rims1;Rims1;Rims1;Rims1;Rims1	RIMS1;RIMS1 iso7;RIMS1 iso3;RIMS1 iso4;RIMS1 iso5;RIMS1 iso6;RIMS1 iso2	215;215;215;215;215;215;215	Regulating synaptic membrane exocytosis protein 1	Q99NE5;Q99NE5-7;Q99NE5-3;Q99NE5-4;Q99NE5-5;Q99NE5-6;Q99NE5-2	http://www.phosphosite.org/proteinAction.do?id=4052&showAllSites=true	163.1	SGAWFFGSGPQQPSQDGT*LSDTATGAGSEVPR	4	819.612	2	136.17	1.70333e+07	2.02539e+07	1.74886e+07	2.22122e+07	2.85941e+07	2.14946e+07	1.72359e+07	1.8194e+07	16418938	1.18617e+07	1.65174e+07	1.20557e+07	1.86436e+07	1.98504e+07	2.50444e+07	1.7715e+07	1.41403e+07	1.42866e+07	2.11794e+07	1.53806e+07	0.122149	0.168264	0.200447	0.0382444	0.227891	0.220831	0.726205	-0.46155	-0.476987	-1.37702	-1.39183	0.0175162	mouse
5544	-1.25725	0.000559776	2.03791e+08	0.0739141	Rims1;Rims1;Rims1;Rims1;Rims1;Rims1;Rims1	RIMS1;RIMS1 iso7;RIMS1 iso3;RIMS1 iso4;RIMS1 iso5;RIMS1 iso6;RIMS1 iso2	217;217;217;217;217;217;217	Regulating synaptic membrane exocytosis protein 1	Q99NE5;Q99NE5-7;Q99NE5-3;Q99NE5-4;Q99NE5-5;Q99NE5-6;Q99NE5-2	http://www.phosphosite.org/proteinAction.do?id=4052&showAllSites=true	163.1	SGAWFFGSGPQQPSQDGTLS*DTATGAGSEVPR	3	1092.48	10	134.44	1.98734e+08	1.82112e+08	2.15879e+08	2.32117e+08	2.02046e+08	1.91858e+08	1.66808e+08	1.74718e+08	154432320	1.71465e+08	1.58427e+08	1.57166e+08	1.90423e+08	2.23998e+08	1.96952e+08	1.70763e+08	1.62949e+08	1.57796e+08	2.03791e+08	1.63836e+08	0.061723	0.0512605	0.0365788	0.0327542	0.0739141	0.00565116	0.80394	-0.31484	-0.330276	-1.24387	-1.25725	0.000559776	mouse
5552	1.20273	0.0144289	2.63779e+08	0.102074	Rims1;Rims1;Rims1;Rims1;Rims1;Rims1;Rims1	RIMS1;RIMS1 iso7;RIMS1 iso3;RIMS1 iso4;RIMS1 iso5;RIMS1 iso6;RIMS1 iso2	241;241;241;241;241;241;241	Regulating synaptic membrane exocytosis protein 1	Q99NE5;Q99NE5-7;Q99NE5-3;Q99NE5-4;Q99NE5-5;Q99NE5-6;Q99NE5-2	http://www.phosphosite.org/proteinAction.do?id=4052&showAllSites=true	163.1	SRS*QTPLSTAAVSSQDTASHGAPLDR	3	907.426	27	76.57	2.5374e+08	2.27392e+08	2.31174e+08	2.08032e+08	1.9172e+08	1.89841e+08	2.82712e+08	2.81726e+08	295433984	2.61061e+08	2.47534e+08	2.14207e+08	2.40566e+08	2.19603e+08	1.90781e+08	2.82219e+08	2.78247e+08	2.3087e+08	2.16983e+08	2.63779e+08	0.0774471	0.0745169	0.00696483	0.00247074	0.0873529	0.102074	1.21566	0.281745	0.266308	1.21566	1.20273	0.0144289	mouse
5560	1.14396	0.0286013	3.57306e+07	0.104499	Rims1;Rims1;Rims1;Rims1;Rims1;Rims1;Rims1	RIMS1;RIMS1 iso7;RIMS1 iso3;RIMS1 iso4;RIMS1 iso5;RIMS1 iso6;RIMS1 iso2	96;96;96;96;96;96;96	Regulating synaptic membrane exocytosis protein 1	Q99NE5;Q99NE5-7;Q99NE5-3;Q99NE5-4;Q99NE5-5;Q99NE5-6;Q99NE5-2	http://www.phosphosite.org/proteinAction.do?id=4052&showAllSites=true	163.1	KPSS*EEGGPDR	3	413.506	15	19.05	3.38671e+07	3.29788e+07	3.43683e+07		2.63724e+07	2.69216e+07	3.76749e+07	3.59933e+07	33429958	3.87645e+07	3.46653e+07	3.38555e+07	3.3423e+07	3.43683e+07	2.6647e+07	3.68341e+07	3.60972e+07	3.42604e+07	3.09017e+07	3.57306e+07	0.0187931		0.0145744	0.0322827	0.104499	0.0167129	1.15627	0.209476	0.194039	1.15627	1.14396	0.0286013	mouse
5573	1.12386	0.0280266	1.66198e+08	0.108802	Rims2;Rims2	RIMS2;RIMS2 iso3	§409;177	Regulating synaptic membrane exocytosis protein 2	Q9EQZ7;Q9EQZ7-3	http://www.phosphosite.org/proteinAction.do?id=7524&showAllSites=true	172.8	RHS*DVSLANAELEDSR	3	626.95	15	68.84	1.50229e+08	1.48798e+08	1.63075e+08	1.4537e+08	1.45133e+08	1.25243e+08	1.855e+08	1.63295e+08	167426560	1.43505e+08	1.60308e+08	1.77156e+08	1.49514e+08	1.54222e+08	1.35188e+08	1.74397e+08	1.55466e+08	1.68732e+08	1.46308e+08	1.66198e+08	0.00676943	0.0811765	0.104037	0.0900327	0.108802	0.0706078	1.13595	0.183899	0.168462	1.13595	1.12386	0.0280266	mouse
5574	1.12386	0.0280266	1.66198e+08	0.108802	Rims2;Rims2	RIMS2;RIMS2 iso3	§412;180	Regulating synaptic membrane exocytosis protein 2	Q9EQZ7;Q9EQZ7-3	http://www.phosphosite.org/proteinAction.do?id=7524&showAllSites=true	172.8	RHSDVS*LANAELEDSR	3	626.95	1	68.84	1.50229e+08	1.48798e+08	1.63075e+08	1.4537e+08	1.45133e+08	1.25243e+08	1.855e+08	1.63295e+08	167426560	1.43505e+08	1.60308e+08	1.77156e+08	1.49514e+08	1.54222e+08	1.35188e+08	1.74397e+08	1.55466e+08	1.68732e+08	1.46308e+08	1.66198e+08	0.00676943	0.0811765	0.104037	0.0900327	0.108802	0.0706078	1.13595	0.183899	0.168462	1.13595	1.12386	0.0280266	mouse
5576	-1.15269	0.0469983	1.02575e+08	0.0854479	Rims2;Rims2	RIMS2;RIMS2 iso3	§472;240	Regulating synaptic membrane exocytosis protein 2	Q9EQZ7;Q9EQZ7-3	http://www.phosphosite.org/proteinAction.do?id=7524&showAllSites=true	172.8	TSNHS*PPTPR	2	587.256	15	28.5	1.02897e+08	1.01945e+08	1.07117e+08	9.49104e+07	1.01777e+08	1.06807e+08	8.64044e+07	8.3081e+07	77635848	8.04733e+07	1.03229e+08	1.08849e+08	1.02421e+08	1.01014e+08	1.04292e+08	8.47427e+07	7.90546e+07	1.06039e+08	1.02575e+08	8.99454e+07	0.00657309	0.0854479	0.034105	0.0277307	0.02538	0.0374802	0.876871	-0.189563	-0.205	-1.14042	-1.15269	0.0469983	mouse
5603	1.27756	0.00289953	4.89582e+07	0.207594	Rims2;Rims2	RIMS2;RIMS2 iso3	333;101	Regulating synaptic membrane exocytosis protein 2	Q9EQZ7;Q9EQZ7-3	http://www.phosphosite.org/proteinAction.do?id=7524&showAllSites=true	172.8	EPQFYEEPGHLNY*RDSNRR	4	622.526	1	72.35	4.3304e+07	4.0431e+07	3.86087e+07	4.15372e+07	3.64689e+07	2.71328e+07	4.37864e+07	5.46229e+07	49875648	4.81403e+07	5.10247e+07	4.62995e+07	4.18675e+07	4.00729e+07	3.18008e+07	4.92047e+07	4.9008e+07	4.86621e+07	3.79138e+07	4.89582e+07	0.0485212	0.0516761	0.207594	0.155728	0.0250389	0.0686626	1.29131	0.36883	0.353393	1.29131	1.27756	0.00289953	mouse
5604	1.27756	0.00289953	4.89582e+07	0.207594	Rims2;Rims2	RIMS2;RIMS2 iso3	336;104	Regulating synaptic membrane exocytosis protein 2	Q9EQZ7;Q9EQZ7-3	http://www.phosphosite.org/proteinAction.do?id=7524&showAllSites=true	172.8	EPQFYEEPGHLNYRDS*NRR	4	622.526	9	72.36	4.3304e+07	4.0431e+07	3.86087e+07	4.15372e+07	3.64689e+07	2.71328e+07	4.37864e+07	5.46229e+07	49875648	4.81403e+07	5.10247e+07	4.62995e+07	4.18675e+07	4.00729e+07	3.18008e+07	4.92047e+07	4.9008e+07	4.86621e+07	3.79138e+07	4.89582e+07	0.0485212	0.0516761	0.207594	0.155728	0.0250389	0.0686626	1.29131	0.36883	0.353393	1.29131	1.27756	0.00289953	mouse
5622	-1.27139	0.0464676	1.54862e+08	0.132038	Rptor	Raptor	§854	Regulatory-associated protein of mTOR	Q8K4Q0	http://www.phosphosite.org/proteinAction.do?id=6498&showAllSites=true	149.4	ILDTS*SLTQSAPASPTNK	3	637.642	1	86.04	1.2773e+08	1.20159e+08	1.58858e+08	1.58913e+08	1.64785e+08	1.98725e+08	1.00819e+08	1.0456e+08	118663400	1.28438e+08	1.33711e+08	1.52502e+08	1.23945e+08	1.58886e+08	1.81755e+08	1.0269e+08	1.23551e+08	1.43107e+08	1.54862e+08	1.23116e+08	0.0431983	0.000245679	0.132038	0.0257601	0.0559427	0.0928488	0.795005	-0.330964	-0.346401	-1.25785	-1.27139	0.0464676	mouse
5623	-1.27139	0.0464676	1.54862e+08	0.132038	Rptor	Raptor	§859	Regulatory-associated protein of mTOR	Q8K4Q0	http://www.phosphosite.org/proteinAction.do?id=6498&showAllSites=true	149.4	ILDTSSLTQS*APASPTNK	3	637.642	3	86.03	1.2773e+08	1.20159e+08	1.58858e+08	1.58913e+08	1.64785e+08	1.98725e+08	1.00819e+08	1.0456e+08	118663400	1.28438e+08	1.33711e+08	1.52502e+08	1.23945e+08	1.58886e+08	1.81755e+08	1.0269e+08	1.23551e+08	1.43107e+08	1.54862e+08	1.23116e+08	0.0431983	0.000245679	0.132038	0.0257601	0.0559427	0.0928488	0.795005	-0.330964	-0.346401	-1.25785	-1.27139	0.0464676	mouse
5927	1.2459	0.00100696	1.91723e+07	0.121048	Sgip1;Sgip1;Sgip1;Sgip1;Sgip1	SGIP1 iso4;SGIP1 iso3;SGIP1 iso6;SGIP1 iso8;SGIP1	148, 150;148, 150;177, §179;§149, §151;§149, §151	SH3-containing GRB2-like protein 3-interacting protein 1	Q8VD37-4;Q8VD37-3;Q8VD37-6;Q8VD37-8;Q8VD37	http://www.phosphosite.org/proteinAction.do?id=6236814&showAllSites=true	68.8	ASIGNIALS*PS*PVRK	3	557.274	18	100.36	1.45952e+07	1.34871e+07	1.57406e+07	1.59927e+07	1.44163e+07	1.71152e+07	1.98348e+07	2.07404e+07	19257084	2.01745e+07	1.6038e+07	1.89889e+07	1.40412e+07	1.58667e+07	1.57657e+07	2.02876e+07	1.97158e+07	1.75134e+07	1.52245e+07	1.91723e+07	0.055805	0.0112352	0.121048	0.0315656	0.0329017	0.119142	1.2593	0.332624	0.317187	1.2593	1.2459	0.00100696	mouse
6023	-1.1144	0.0133463	2.63348e+09	0.106183	Sgip1;Sgip1;Sgip1;Sgip1;Sgip1;Sgip1	SGIP1 iso4;SGIP1 iso3;SGIP1 iso6;SGIP1 iso8;SGIP1;SGIP1 iso2	258;258;§287;§259;§259;227	SH3-containing GRB2-like protein 3-interacting protein 1	Q8VD37-4;Q8VD37-3;Q8VD37-6;Q8VD37-8;Q8VD37;Q8VD37-2	http://www.phosphosite.org/proteinAction.do?id=6236814&showAllSites=true	68.8	TVPAT*PPR	2	459.726	49	49.37	2.65648e+09	2.69075e+09	2.77487e+09	2.47781e+09	2.64772e+09	2.55327e+09	2.49891e+09	2.5654e+09	2447446528	2.10559e+09	2.26663e+09	2.44735e+09	2.67361e+09	2.62634e+09	2.60049e+09	2.53215e+09	2.27652e+09	2.35699e+09	2.63348e+09	2.38855e+09	0.00906468	0.0799804	0.0256816	0.0185654	0.106183	0.0542187	0.906994	-0.140835	-0.156271	-1.10254	-1.1144	0.0133463	mouse
5673	-1.48339	0.000419517	4.10937e+07	0.0794872	Sgip1;Sgip1;Sgip1	SGIP1 iso8;SGIP1 iso3;SGIP1 iso6	503;336;531	SH3-containing GRB2-like protein 3-interacting protein 1	Q8VD37-8;Q8VD37-3;Q8VD37-6	http://www.phosphosite.org/proteinAction.do?id=8291&showAllSites=true	88.5	AES*TSSISSTNSLSAATTPTVENEQPSLVWFDR	3	1198.22	5	146.28	3.7117e+07	3.38086e+07	4.31434e+07	4.28185e+07	4.23534e+07	4.73214e+07	3.03936e+07		27051224	2.41722e+07	3.03003e+07	2.80859e+07	3.54628e+07	4.2981e+07	4.48374e+07	3.03936e+07	2.56117e+07	2.91931e+07	4.10937e+07	2.80007e+07	0.0659676	0.00534499	0.0783472		0.0794872	0.0536357	0.681385	-0.553458	-0.568895	-1.4676	-1.48339	0.000419517	mouse
5679	-1.48339	0.000419517	4.10937e+07	0.0794872	Sgip1;Sgip1;Sgip1	SGIP1 iso8;SGIP1 iso3;SGIP1 iso6	505;§338;533	SH3-containing GRB2-like protein 3-interacting protein 1	Q8VD37-8;Q8VD37-3;Q8VD37-6	http://www.phosphosite.org/proteinAction.do?id=8291&showAllSites=true	88.5	AESTS*SISSTNSLSAATTPTVENEQPSLVWFDR	3	1198.22	8	146.28	3.7117e+07	3.38086e+07	4.31434e+07	4.28185e+07	4.23534e+07	4.73214e+07	3.03936e+07		27051224	2.41722e+07	3.03003e+07	2.80859e+07	3.54628e+07	4.2981e+07	4.48374e+07	3.03936e+07	2.56117e+07	2.91931e+07	4.10937e+07	2.80007e+07	0.0659676	0.00534499	0.0783472		0.0794872	0.0536357	0.681385	-0.553458	-0.568895	-1.4676	-1.48339	0.000419517	mouse
5687	-1.48339	0.000419517	4.10937e+07	0.0794872	Sgip1;Sgip1;Sgip1	SGIP1 iso8;SGIP1 iso3;SGIP1 iso6	509;§342;537	SH3-containing GRB2-like protein 3-interacting protein 1	Q8VD37-8;Q8VD37-3;Q8VD37-6	http://www.phosphosite.org/proteinAction.do?id=8291&showAllSites=true	88.5	AESTSSISS*TNSLSAATTPTVENEQPSLVWFDR	3	1198.22	1	145.08	3.7117e+07	3.38086e+07	4.31434e+07	4.28185e+07	4.23534e+07	4.73214e+07	3.03936e+07		27051224	2.41722e+07	3.03003e+07	2.80859e+07	3.54628e+07	4.2981e+07	4.48374e+07	3.03936e+07	2.56117e+07	2.91931e+07	4.10937e+07	2.80007e+07	0.0659676	0.00534499	0.0783472		0.0794872	0.0536357	0.681385	-0.553458	-0.568895	-1.4676	-1.48339	0.000419517	mouse
5690	-1.48339	0.000419517	4.10937e+07	0.0794872	Sgip1;Sgip1;Sgip1	SGIP1 iso8;SGIP1 iso3;SGIP1 iso6	512;345;540	SH3-containing GRB2-like protein 3-interacting protein 1	Q8VD37-8;Q8VD37-3;Q8VD37-6	http://www.phosphosite.org/proteinAction.do?id=8291&showAllSites=true	88.5	AESTSSISSTNS*LSAATTPTVENEQPSLVWFDR	3	1198.22	1	144.85	3.7117e+07	3.38086e+07	4.31434e+07	4.28185e+07	4.23534e+07	4.73214e+07	3.03936e+07		27051224	2.41722e+07	3.03003e+07	2.80859e+07	3.54628e+07	4.2981e+07	4.48374e+07	3.03936e+07	2.56117e+07	2.91931e+07	4.10937e+07	2.80007e+07	0.0659676	0.00534499	0.0783472		0.0794872	0.0536357	0.681385	-0.553458	-0.568895	-1.4676	-1.48339	0.000419517	mouse
5691	-1.48339	0.000419517	4.10937e+07	0.0794872	Sgip1;Sgip1;Sgip1	SGIP1 iso8;SGIP1 iso3;SGIP1 iso6	514;347;542	SH3-containing GRB2-like protein 3-interacting protein 1	Q8VD37-8;Q8VD37-3;Q8VD37-6	http://www.phosphosite.org/proteinAction.do?id=8291&showAllSites=true	88.5	AESTSSISSTNSLS*AATTPTVENEQPSLVWFDR	3	1198.22	1	146.28	3.7117e+07	3.38086e+07	4.31434e+07	4.28185e+07	4.23534e+07	4.73214e+07	3.03936e+07		27051224	2.41722e+07	3.03003e+07	2.80859e+07	3.54628e+07	4.2981e+07	4.48374e+07	3.03936e+07	2.56117e+07	2.91931e+07	4.10937e+07	2.80007e+07	0.0659676	0.00534499	0.0783472		0.0794872	0.0536357	0.681385	-0.553458	-0.568895	-1.4676	-1.48339	0.000419517	mouse
5693	-1.48339	0.000419517	4.10937e+07	0.0794872	Sgip1;Sgip1;Sgip1	SGIP1 iso8;SGIP1 iso3;SGIP1 iso6	517;350;545	SH3-containing GRB2-like protein 3-interacting protein 1	Q8VD37-8;Q8VD37-3;Q8VD37-6	http://www.phosphosite.org/proteinAction.do?id=8291&showAllSites=true	88.5	AESTSSISSTNSLSAAT*TPTVENEQPSLVWFDR	3	1198.22	1	146.3	3.7117e+07	3.38086e+07	4.31434e+07	4.28185e+07	4.23534e+07	4.73214e+07	3.03936e+07		27051224	2.41722e+07	3.03003e+07	2.80859e+07	3.54628e+07	4.2981e+07	4.48374e+07	3.03936e+07	2.56117e+07	2.91931e+07	4.10937e+07	2.80007e+07	0.0659676	0.00534499	0.0783472		0.0794872	0.0536357	0.681385	-0.553458	-0.568895	-1.4676	-1.48339	0.000419517	mouse
5694	-1.48339	0.000419517	4.10937e+07	0.0794872	Sgip1;Sgip1;Sgip1	SGIP1 iso8;SGIP1 iso3;SGIP1 iso6	518;351;546	SH3-containing GRB2-like protein 3-interacting protein 1	Q8VD37-8;Q8VD37-3;Q8VD37-6	http://www.phosphosite.org/proteinAction.do?id=8291&showAllSites=true	88.5	AESTSSISSTNSLSAATT*PTVENEQPSLVWFDR	3	1198.22	6	145.92	3.7117e+07	3.38086e+07	4.31434e+07	4.28185e+07	4.23534e+07	4.73214e+07	3.03936e+07		27051224	2.41722e+07	3.03003e+07	2.80859e+07	3.54628e+07	4.2981e+07	4.48374e+07	3.03936e+07	2.56117e+07	2.91931e+07	4.10937e+07	2.80007e+07	0.0659676	0.00534499	0.0783472		0.0794872	0.0536357	0.681385	-0.553458	-0.568895	-1.4676	-1.48339	0.000419517	mouse
5767	-1.24353	0.00101933	3.83081e+08	0.086235	Sgip1;Sgip1;Sgip1	SGIP1 iso8;SGIP1 iso6;SGIP1	§316, §319, §324;344, 347, 352;§316, §319, §324	SH3-containing GRB2-like protein 3-interacting protein 1	Q8VD37-8;Q8VD37-6;Q8VD37	http://www.phosphosite.org/proteinAction.do?id=8291&showAllSites=true	88.5	WVHFS*DAS*PEHVT*PELTPR	3	815.662	28	117.97	3.75943e+08	3.64405e+08	3.98018e+08	3.92714e+08	4.07101e+08	3.60307e+08	2.7714e+08	2.63584e+08	315771232	3.31883e+08	3.44063e+08	3.35797e+08	3.70174e+08	3.95366e+08	3.83704e+08	2.70362e+08	3.23827e+08	3.3993e+08	3.83081e+08	3.11373e+08	0.0220401	0.00948454	0.086235	0.0354546	0.0351808	0.0171952	0.812812	-0.299006	-0.314443	-1.2303	-1.24353	0.00101933	mouse
5770	-1.26003	0.000405033	2.44147e+08	0.0632391	Sgip1;Sgip1;Sgip1	SGIP1 iso8;SGIP1 iso6;SGIP1	§316, §319;344, 347;§316, §319	SH3-containing GRB2-like protein 3-interacting protein 1	Q8VD37-8;Q8VD37-6;Q8VD37	http://www.phosphosite.org/proteinAction.do?id=8291&showAllSites=true	88.5	WVHFS*DAS*PEHVTPELTPR	3	789.007	13	113.56	2.34354e+08	2.27268e+08	2.46678e+08	2.66728e+08	2.55879e+08	2.33974e+08	1.78835e+08	1.85804e+08	184826704	1.9185e+08	2.21561e+08	2.12204e+08	2.30811e+08	2.56703e+08	2.44927e+08	1.8232e+08	1.88338e+08	2.16882e+08	2.44147e+08	1.95847e+08	0.0217081	0.0552281	0.0632391	0.0270316	0.0263669	0.0305064	0.802168	-0.318024	-0.333461	-1.24662	-1.26003	0.000405033	mouse
5772	-1.24353	0.00101933	3.83081e+08	0.086235	Sgip1;Sgip1;Sgip1	SGIP1 iso8;SGIP1 iso6;SGIP1	§316, §324, §328;344, 352, 356;§316, §324, §328	SH3-containing GRB2-like protein 3-interacting protein 1	Q8VD37-8;Q8VD37-6;Q8VD37	http://www.phosphosite.org/proteinAction.do?id=8291&showAllSites=true	88.5	WVHFS*DASPEHVT*PELT*PR	3	815.662	1	113.67	3.75943e+08	3.64405e+08	3.98018e+08	3.92714e+08	4.07101e+08	3.60307e+08	2.7714e+08	2.63584e+08	315771232	3.31883e+08	3.44063e+08	3.35797e+08	3.70174e+08	3.95366e+08	3.83704e+08	2.70362e+08	3.23827e+08	3.3993e+08	3.83081e+08	3.11373e+08	0.0220401	0.00948454	0.086235	0.0354546	0.0351808	0.0171952	0.812812	-0.299006	-0.314443	-1.2303	-1.24353	0.00101933	mouse
5773	-1.26003	0.000405033	2.44147e+08	0.0632391	Sgip1;Sgip1;Sgip1	SGIP1 iso8;SGIP1 iso6;SGIP1	§316, §324;344, 352;§316, §324	SH3-containing GRB2-like protein 3-interacting protein 1	Q8VD37-8;Q8VD37-6;Q8VD37	http://www.phosphosite.org/proteinAction.do?id=8291&showAllSites=true	88.5	WVHFS*DASPEHVT*PELTPR	3	789.007	4	107.96	2.34354e+08	2.27268e+08	2.46678e+08	2.66728e+08	2.55879e+08	2.33974e+08	1.78835e+08	1.85804e+08	184826704	1.9185e+08	2.21561e+08	2.12204e+08	2.30811e+08	2.56703e+08	2.44927e+08	1.8232e+08	1.88338e+08	2.16882e+08	2.44147e+08	1.95847e+08	0.0217081	0.0552281	0.0632391	0.0270316	0.0263669	0.0305064	0.802168	-0.318024	-0.333461	-1.24662	-1.26003	0.000405033	mouse
5775	-1.26003	0.000405033	2.44147e+08	0.0632391	Sgip1;Sgip1;Sgip1	SGIP1 iso8;SGIP1 iso6;SGIP1	§316, §328;344, 356;§316, §328	SH3-containing GRB2-like protein 3-interacting protein 1	Q8VD37-8;Q8VD37-6;Q8VD37	http://www.phosphosite.org/proteinAction.do?id=8291&showAllSites=true	88.5	WVHFS*DASPEHVTPELT*PR	3	789.007	1	108.76	2.34354e+08	2.27268e+08	2.46678e+08	2.66728e+08	2.55879e+08	2.33974e+08	1.78835e+08	1.85804e+08	184826704	1.9185e+08	2.21561e+08	2.12204e+08	2.30811e+08	2.56703e+08	2.44927e+08	1.8232e+08	1.88338e+08	2.16882e+08	2.44147e+08	1.95847e+08	0.0217081	0.0552281	0.0632391	0.0270316	0.0263669	0.0305064	0.802168	-0.318024	-0.333461	-1.24662	-1.26003	0.000405033	mouse
5776	-1.24353	0.00101933	3.83081e+08	0.086235	Sgip1;Sgip1;Sgip1	SGIP1 iso8;SGIP1 iso6;SGIP1	§319, §324, §328;347, 352, 356;§319, §324, §328	SH3-containing GRB2-like protein 3-interacting protein 1	Q8VD37-8;Q8VD37-6;Q8VD37	http://www.phosphosite.org/proteinAction.do?id=8291&showAllSites=true	88.5	WVHFSDAS*PEHVT*PELT*PR	3	815.662	13	113.67	3.75943e+08	3.64405e+08	3.98018e+08	3.92714e+08	4.07101e+08	3.60307e+08	2.7714e+08	2.63584e+08	315771232	3.31883e+08	3.44063e+08	3.35797e+08	3.70174e+08	3.95366e+08	3.83704e+08	2.70362e+08	3.23827e+08	3.3993e+08	3.83081e+08	3.11373e+08	0.0220401	0.00948454	0.086235	0.0354546	0.0351808	0.0171952	0.812812	-0.299006	-0.314443	-1.2303	-1.24353	0.00101933	mouse
5779	-1.26003	0.000405033	2.44147e+08	0.0632391	Sgip1;Sgip1;Sgip1	SGIP1 iso8;SGIP1 iso6;SGIP1	§319, §324;347, 352;§319, §324	SH3-containing GRB2-like protein 3-interacting protein 1	Q8VD37-8;Q8VD37-6;Q8VD37	http://www.phosphosite.org/proteinAction.do?id=8291&showAllSites=true	88.5	WVHFSDAS*PEHVT*PELTPR	3	789.007	51	107.86	2.34354e+08	2.27268e+08	2.46678e+08	2.66728e+08	2.55879e+08	2.33974e+08	1.78835e+08	1.85804e+08	184826704	1.9185e+08	2.21561e+08	2.12204e+08	2.30811e+08	2.56703e+08	2.44927e+08	1.8232e+08	1.88338e+08	2.16882e+08	2.44147e+08	1.95847e+08	0.0217081	0.0552281	0.0632391	0.0270316	0.0263669	0.0305064	0.802168	-0.318024	-0.333461	-1.24662	-1.26003	0.000405033	mouse
5786	-1.26003	0.000405033	2.44147e+08	0.0632391	Sgip1;Sgip1;Sgip1	SGIP1 iso8;SGIP1 iso6;SGIP1	§319, §328;347, 356;§319, §328	SH3-containing GRB2-like protein 3-interacting protein 1	Q8VD37-8;Q8VD37-6;Q8VD37	http://www.phosphosite.org/proteinAction.do?id=8291&showAllSites=true	88.5	WVHFSDAS*PEHVTPELT*PR	3	789.007	1	107.86	2.34354e+08	2.27268e+08	2.46678e+08	2.66728e+08	2.55879e+08	2.33974e+08	1.78835e+08	1.85804e+08	184826704	1.9185e+08	2.21561e+08	2.12204e+08	2.30811e+08	2.56703e+08	2.44927e+08	1.8232e+08	1.88338e+08	2.16882e+08	2.44147e+08	1.95847e+08	0.0217081	0.0552281	0.0632391	0.0270316	0.0263669	0.0305064	0.802168	-0.318024	-0.333461	-1.24662	-1.26003	0.000405033	mouse
5790	-1.32136	6.35343e-05	3.02504e+09	0.0688932	Sgip1;Sgip1;Sgip1	SGIP1 iso8;SGIP1 iso6;SGIP1	§319;347;§319	SH3-containing GRB2-like protein 3-interacting protein 1	Q8VD37-8;Q8VD37-6;Q8VD37	http://www.phosphosite.org/proteinAction.do?id=8291&showAllSites=true	88.5	WVHFSDAS*PEHVTPELTPR	3	762.351	60	102.29	2.89355e+09	2.68632e+09	3.19912e+09	3.28205e+09	3.15506e+09	2.93416e+09	2.20086e+09	2.14456e+09	2222393600	2.45001e+09	2.40357e+09	2.46237e+09	2.78993e+09	3.24059e+09	3.04461e+09	2.17271e+09	2.3362e+09	2.43297e+09	3.02504e+09	2.31396e+09	0.0525238	0.0180952	0.0513026	0.0183226	0.0688932	0.0170921	0.764935	-0.38659	-0.402027	-1.3073	-1.32136	6.35343e-05	mouse
5796	-1.32136	6.35343e-05	3.02504e+09	0.0688932	Sgip1;Sgip1;Sgip1	SGIP1 iso8;SGIP1 iso6;SGIP1	§324;352;§324	SH3-containing GRB2-like protein 3-interacting protein 1	Q8VD37-8;Q8VD37-6;Q8VD37	http://www.phosphosite.org/proteinAction.do?id=8291&showAllSites=true	88.5	WVHFSDASPEHVT*PELTPR	3	762.351	10	100.42	2.89355e+09	2.68632e+09	3.19912e+09	3.28205e+09	3.15506e+09	2.93416e+09	2.20086e+09	2.14456e+09	2222393600	2.45001e+09	2.40357e+09	2.46237e+09	2.78993e+09	3.24059e+09	3.04461e+09	2.17271e+09	2.3362e+09	2.43297e+09	3.02504e+09	2.31396e+09	0.0525238	0.0180952	0.0513026	0.0183226	0.0688932	0.0170921	0.764935	-0.38659	-0.402027	-1.3073	-1.32136	6.35343e-05	mouse
6138	-1.83689	3.38043e-05	3.75482e+07	0.183621	Sh2b1;Sh2b1;Sh2b1;Sh2b1;Sh2b1;Sh2b1	SH2-B-beta;SH2-B-beta iso2;SH2-B-beta iso3;SH2-B-beta iso4;SH2-B-beta iso5;SH2-B-beta iso6	376;376;376;376;376;376	SH2B adapter protein 1	Q91ZM2;Q91ZM2-2;Q91ZM2-3;Q91ZM2-4;Q91ZM2-5;Q91ZM2-6	http://www.phosphosite.org/proteinAction.do?id=7241&showAllSites=true	79.6	AWVSDIQECLS*PGPCPAISPR	3	807.364	12	125.03	3.55922e+07	3.20931e+07	3.31255e+07	3.98311e+07	4.65817e+07	3.80654e+07	2.35048e+07	2.24867e+07	16418391	2.13181e+07	2.03049e+07	1.99336e+07	3.38427e+07	3.64783e+07	4.23235e+07	2.29958e+07	1.88682e+07	2.01193e+07	3.75482e+07	2.06611e+07	0.0731097	0.129985	0.142284	0.0313058	0.183621	0.01305	0.550256	-0.861826	-0.877263	-1.81734	-1.83689	3.38043e-05	mouse
6173	-1.16781	0.000235332	1.84908e+08	0.0763126	Sh3kbp1;Sh3kbp1;Sh3kbp1;Sh3kbp1	SH3KBP1;SH3KBP1 iso2;SH3KBP1 iso3;SH3KBP1 iso8	§274;230;193;230	SH3 domain-containing kinase-binding protein 1	Q8R550;Q8R550-2;Q8R550-3;Q8R550-8	http://www.phosphosite.org/proteinAction.do?id=7703&showAllSites=true	78.1	S*IEVENDFLPVEK	2	799.871	23	127.13	1.82151e+08	1.76823e+08	1.84653e+08	1.83113e+08	1.93491e+08	1.89217e+08	1.63867e+08	1.67603e+08	154610096	1.72248e+08	1.48432e+08	1.5348e+08	1.79487e+08	1.83883e+08	1.91354e+08	1.65735e+08	1.63429e+08	1.50956e+08	1.84908e+08	1.6004e+08	0.0209926	0.00592104	0.0157937	0.0159402	0.0763126	0.0236481	0.865513	-0.208373	-0.22381	-1.15538	-1.16781	0.000235332	mouse
6186	-1.13125	0.0344623	8.59922e+07	0.0889985	Sh3kbp1;Sh3kbp1;Sh3kbp1;Sh3kbp1;Sh3kbp1;Sh3kbp1;Sh3kbp1	SH3KBP1;SH3KBP1 iso2;SH3KBP1 iso3;SH3KBP1 iso4;SH3KBP1 iso5;SH3KBP1 iso6;SH3KBP1 iso7	§631;587;550;386;349;175;32	SH3 domain-containing kinase-binding protein 1	Q8R550;Q8R550-2;Q8R550-3;Q8R550-4;Q8R550-5;Q8R550-6;Q8R550-7	http://www.phosphosite.org/proteinAction.do?id=7703&showAllSites=true	78.1	ASS*PSLFSTEGKPK	3	505.908	24	72.87	9.75214e+07	8.59737e+07	8.13221e+07	8.64896e+07		7.86539e+07	7.88396e+07	8.45869e+07	74664728	7.77107e+07	6.96003e+07	7.55967e+07	9.17475e+07	8.39059e+07	7.86539e+07	8.17132e+07	7.61877e+07	7.25985e+07	8.59922e+07	7.68332e+07	0.0889985	0.0435487		0.0497342	0.0282703	0.0584046	0.89349	-0.162476	-0.177913	-1.11921	-1.13125	0.0344623	mouse
6194	1.36208	0.0156762	1.78365e+07	0.439104	Sh3pxd2a;Sh3pxd2a;Sh3pxd2a	Tks5;Tks5 iso2;Tks5 iso3	§514, §515;486, 487;471, 472	SH3 and PX domain-containing protein 2A	O89032;O89032-2;O89032-3	http://www.phosphosite.org/proteinAction.do?id=7345&showAllSites=true	124.1	RTS*T*LTRPK	2	610.283	1	31.66		1.30172e+07	1.29233e+07	1.32252e+07	8.83009e+06	1.67827e+07	1.92477e+07	1.75174e+07	16797386	1.49731e+07		2.06469e+07	1.30172e+07	1.30742e+07	1.28064e+07	1.83825e+07	1.58853e+07	2.06469e+07	1.29557e+07	1.78365e+07		0.016331	0.439104	0.0665582	0.081204		1.37673	0.461246	0.445809	1.37673	1.36208	0.0156762	mouse
6196	1.18376	0.0250905	4.90978e+07	0.119308	Sh3pxd2a;Sh3pxd2a;Sh3pxd2a	Tks5;Tks5 iso2;Tks5 iso3	§514;486;471	SH3 and PX domain-containing protein 2A	O89032;O89032-2;O89032-3	http://www.phosphosite.org/proteinAction.do?id=7345&showAllSites=true	124.1	RTS*TLTRPK	3	380.536	15	26.66	4.43689e+07	4.30139e+07	3.98237e+07	4.0532e+07	3.59246e+07	4.25446e+07	4.37537e+07	3.89381e+07	52798100	4.86245e+07	5.24589e+07	5.80135e+07	4.36914e+07	4.01778e+07	3.92346e+07	4.13459e+07	5.07113e+07	5.52362e+07	4.10346e+07	4.90978e+07	0.0219301	0.0124655	0.119308	0.0823562	0.0581951	0.0711079	1.1965	0.258817	0.243381	1.1965	1.18376	0.0250905	mouse
6197	1.18376	0.0250905	4.90978e+07	0.119308	Sh3pxd2a;Sh3pxd2a;Sh3pxd2a	Tks5;Tks5 iso2;Tks5 iso3	§515;487;472	SH3 and PX domain-containing protein 2A	O89032;O89032-2;O89032-3	http://www.phosphosite.org/proteinAction.do?id=7345&showAllSites=true	124.1	RTST*LTRPK	3	380.536	1	26.66	4.43689e+07	4.30139e+07	3.98237e+07	4.0532e+07	3.59246e+07	4.25446e+07	4.37537e+07	3.89381e+07	52798100	4.86245e+07	5.24589e+07	5.80135e+07	4.36914e+07	4.01778e+07	3.92346e+07	4.13459e+07	5.07113e+07	5.52362e+07	4.10346e+07	4.90978e+07	0.0219301	0.0124655	0.119308	0.0823562	0.0581951	0.0711079	1.1965	0.258817	0.243381	1.1965	1.18376	0.0250905	mouse
6207	1.30861	0.0467697	1.08604e+07	0.179865	Sh3pxd2a;Sh3pxd2a;Sh3pxd2a	Tks5;Tks5 iso2;Tks5 iso3	§607;579;564	SH3 and PX domain-containing protein 2A	O89032;O89032-2;O89032-3	http://www.phosphosite.org/proteinAction.do?id=7345&showAllSites=true	124.1	VGES*SEDVALEEETIYENEGFRPYTEDTLSAR	4	929.66	1	131.55	7.51767e+06	7.07768e+06	1.0296e+07	7.97251e+06		8.19025e+06	1.12709e+07	8.97518e+06	14297873		8.92631e+06	1.08315e+07	7.29767e+06	9.13424e+06	8.19025e+06	1.0123e+07	14297873	9.87892e+06	8.21082e+06	1.08604e+07	0.0426332	0.179865		0.160359		0.136371	1.32269	0.403475	0.388038	1.32269	1.30861	0.0467697	mouse
6215	1.30861	0.0467697	1.08604e+07	0.179865	Sh3pxd2a;Sh3pxd2a;Sh3pxd2a	Tks5;Tks5 iso2;Tks5 iso3	608;580;565	SH3 and PX domain-containing protein 2A	O89032;O89032-2;O89032-3	http://www.phosphosite.org/proteinAction.do?id=7345&showAllSites=true	124.1	VGESS*EDVALEEETIYENEGFRPYTEDTLSAR	4	929.66	6	131.55	7.51767e+06	7.07768e+06	1.0296e+07	7.97251e+06		8.19025e+06	1.12709e+07	8.97518e+06	14297873		8.92631e+06	1.08315e+07	7.29767e+06	9.13424e+06	8.19025e+06	1.0123e+07	14297873	9.87892e+06	8.21082e+06	1.08604e+07	0.0426332	0.179865		0.160359		0.136371	1.32269	0.403475	0.388038	1.32269	1.30861	0.0467697	mouse
6231	1.76609	1.65e-05	2.23401e+07	0.0921379	Shank1	SHANK1	§1054	SH3 and multiple ankyrin repeat domains protein 1	D3YZU1	http://www.phosphosite.org/proteinAction.do?id=11676&showAllSites=true	226.2	LALGPQPS*LR	2	566.3	13	96.58	1.5701e+07	1.38787e+07	1.1713e+07	1.15717e+07	1.03883e+07	1.18363e+07	2.42394e+07	2.5159e+07	18364164	2.07244e+07	2.26957e+07	2.28578e+07	1.47898e+07	1.16424e+07	1.11123e+07	2.46992e+07	1.95443e+07	2.27768e+07	1.25148e+07	2.23401e+07	0.0871266	0.00858739	0.0921379	0.0263282	0.0853933	0.00503033	1.78509	0.835995	0.820559	1.78509	1.76609	1.65e-05	mouse
6239	1.78194	0.00147172	2.74484e+07	0.35427	Shank1	SHANK1	§1263	SH3 and multiple ankyrin repeat domains protein 1	D3YZU1	http://www.phosphosite.org/proteinAction.do?id=11676&showAllSites=true	226.2	STLFLS*TDAGDEDGGDSGLGPGAPPGPR	2	1362.1	5	121.82	2.20841e+07	1.89857e+07	1.2678e+07	1.24011e+07	1.12978e+07	1.39914e+07	3.06699e+07	2.95002e+07	17264672	2.88056e+07	2.61746e+07	3.22753e+07	2.05349e+07	1.25396e+07	1.26446e+07	3.00851e+07	2.30351e+07	2.92249e+07	1.52397e+07	2.74484e+07	0.10669	0.0156189	0.150633	0.0274912	0.35427	0.147607	1.80111	0.848888	0.833451	1.80111	1.78194	0.00147172	mouse
6242	1.59421	2.91585e-05	4.56135e+08	0.0595127	Shank1	SHANK1	§1264	SH3 and multiple ankyrin repeat domains protein 1	D3YZU1	http://www.phosphosite.org/proteinAction.do?id=11676&showAllSites=true	226.2	STLFLST*DAGDEDGGDSGLGPGAPPGPR	3	908.399	17	121.8	3.40204e+08	3.36143e+08	2.58658e+08	2.64517e+08	2.51256e+08	2.47665e+08	5.04147e+08	4.86825e+08	408873120	4.1438e+08	4.80704e+08	4.4188e+08	3.38174e+08	2.61588e+08	2.49461e+08	4.95486e+08	4.11627e+08	4.61292e+08	2.83074e+08	4.56135e+08	0.00849169	0.015837	0.0101774	0.0247199	0.00946047	0.0595127	1.61136	0.688281	0.672845	1.61136	1.59421	2.91585e-05	mouse
6264	-1.30181	0.000883695	1.34938e+07	0.123998	Shank1	SHANK1	§176	SH3 and multiple ankyrin repeat domains protein 1	D3YZU1	http://www.phosphosite.org/proteinAction.do?id=11676&showAllSites=true	226.2	LHT*KTGLK	2	489.263	8	19.68	1.48903e+07	1.51656e+07	1.29169e+07	1.39218e+07	1.21391e+07	1.19289e+07	9.97895e+06	1.06551e+07	9156368	1.09163e+07	1.12329e+07	1.09218e+07	1.50279e+07	1.34193e+07	1.2034e+07	1.0317e+07	1.00364e+07	1.10773e+07	1.34938e+07	1.04769e+07	0.0129527	0.0529536	0.0123503	0.046343	0.123998	0.0198583	0.776426	-0.365079	-0.380516	-1.28795	-1.30181	0.000883695	mouse
6265	-1.30181	0.000883695	1.34938e+07	0.123998	Shank1	SHANK1	§178	SH3 and multiple ankyrin repeat domains protein 1	D3YZU1	http://www.phosphosite.org/proteinAction.do?id=11676&showAllSites=true	226.2	LHTKT*GLK	2	489.263	5	22.04	1.48903e+07	1.51656e+07	1.29169e+07	1.39218e+07	1.21391e+07	1.19289e+07	9.97895e+06	1.06551e+07	9156368	1.09163e+07	1.12329e+07	1.09218e+07	1.50279e+07	1.34193e+07	1.2034e+07	1.0317e+07	1.00364e+07	1.10773e+07	1.34938e+07	1.04769e+07	0.0129527	0.0529536	0.0123503	0.046343	0.123998	0.0198583	0.776426	-0.365079	-0.380516	-1.28795	-1.30181	0.000883695	mouse
6273	1.8746	0.0283369	3.99345e+06	0.616471	Shank1	SHANK1	§558	SH3 and multiple ankyrin repeat domains protein 1	D3YZU1	http://www.phosphosite.org/proteinAction.do?id=11676&showAllSites=true	226.2	S*FMAVK	2	381.666	3	77.75	2.29609e+06	1.519e+06	2.82263e+06	3.6046e+06	996757	1.40667e+06	5.48369e+06	4.35762e+06	5371547	3.8948e+06	3.48425e+06	1.36877e+06	1.90754e+06	3.21362e+06	1.20171e+06	4.92066e+06	4.63317e+06	2.42651e+06	2.10762e+06	3.99345e+06	0.288057	0.172059	0.241197	0.161818	0.225378	0.616471	1.89476	0.922017	0.90658	1.89476	1.8746	0.0283369	mouse
6281	-1.44316	0.00906475	4.13149e+07	0.148398	Shank1	SHANK1	§615	SH3 and multiple ankyrin repeat domains protein 1	D3YZU1	http://www.phosphosite.org/proteinAction.do?id=11676&showAllSites=true	226.2	VGWFPSDCLEEVANRS*QEGR	3	806.018	11	123.8	3.41535e+07	3.44107e+07	5.39394e+07	5.15787e+07	3.7859e+07	3.59482e+07	3.1289e+07	2.85659e+07	31282680	2.91012e+07	2.94892e+07	2.38882e+07	3.42821e+07	5.27591e+07	3.69036e+07	2.99275e+07	3.01919e+07	2.66887e+07	4.13149e+07	2.8936e+07	0.00530634	0.0316387	0.0366116	0.0643401	0.0510916	0.148398	0.700377	-0.513796	-0.529232	-1.4278	-1.44316	0.00906475	mouse
6309	1.75082	0.00303852	2.51369e+07	0.140479	Shank1	SHANK1	§869	SH3 and multiple ankyrin repeat domains protein 1	D3YZU1	http://www.phosphosite.org/proteinAction.do?id=11676&showAllSites=true	226.2	GFFATESS*FDPHHR	3	572.239	7	90.44	1.56462e+07	1.54181e+07	1.52449e+07	1.37578e+07	1.09554e+07		2.99409e+07	3.33756e+07	18441746	2.10284e+07	2.16317e+07	2.64032e+07	1.55321e+07	1.45013e+07	1.09554e+07	3.16583e+07	1.97351e+07	2.40174e+07	1.42045e+07	2.51369e+07	0.0103869	0.0725103		0.0767142	0.0926812	0.140479	1.76965	0.823464	0.808027	1.76965	1.75082	0.00303852	mouse
6311	1.52997	0.0202722	3.70164e+07	0.318523	Shank1	SHANK1	§879	SH3 and multiple ankyrin repeat domains protein 1	D3YZU1	http://www.phosphosite.org/proteinAction.do?id=11676&showAllSites=true	226.2	SQPS*YDRPSFLPPGPGLMLR	3	765.705	3	137.02	1.7576e+07	1.78554e+07	3.24425e+07	2.87052e+07	2.24053e+07	2.46365e+07	4.78993e+07	4.70429e+07	26327672	4.16349e+07	2.53693e+07	3.38246e+07	1.77157e+07	3.05738e+07	2.35209e+07	4.74711e+07	3.39813e+07	2.95969e+07	2.39368e+07	3.70164e+07	0.0111525	0.0864364	0.0670756	0.0127556	0.318523	0.202008	1.54642	0.628935	0.613499	1.54642	1.52997	0.0202722	mouse
6319	1.58481	4.78305e-05	4.02489e+08	0.109686	Shank1	SHANK1	§898	SH3 and multiple ankyrin repeat domains protein 1	D3YZU1	http://www.phosphosite.org/proteinAction.do?id=11676&showAllSites=true	226.2	S*IGAAEDDRPYLAPPAMK	3	661.308	58	98.69	3.2297e+08	2.76477e+08	2.08612e+08	2.35398e+08	2.19575e+08	2.44556e+08	4.35949e+08	4.51943e+08	383209344	4.02584e+08	3.71963e+08	3.69287e+08	2.99723e+08	2.22005e+08	2.32065e+08	4.43946e+08	3.92897e+08	3.70625e+08	2.51265e+08	4.02489e+08	0.109686	0.0853163	0.076117	0.0254749	0.0348688	0.00510586	1.60185	0.679743	0.664307	1.60185	1.58481	4.78305e-05	mouse
6322	1.34006	0.00784373	1.38426e+08	0.27124	Shank1	SHANK1	§976	SH3 and multiple ankyrin repeat domains protein 1	D3YZU1	http://www.phosphosite.org/proteinAction.do?id=11676&showAllSites=true	226.2	GGPFNPGSGGPLPASSPS*SFDGPSPPDPR	3	939.083	8	116.4	1.07469e+08	1.12915e+08	7.37908e+07	1.08813e+08	1.02834e+08	1.07376e+08	1.66807e+08		126436400	1.50609e+08	1.35461e+08	1.12819e+08	1.10192e+08	9.13021e+07	1.05105e+08	1.66807e+08	1.38523e+08	1.2414e+08	1.02199e+08	1.38426e+08	0.0349461	0.27124	0.030556		0.123391	0.128968	1.35447	0.437731	0.422295	1.35447	1.34006	0.00784373	mouse
6324	1.34006	0.00784373	1.38426e+08	0.27124	Shank1	SHANK1	§977	SH3 and multiple ankyrin repeat domains protein 1	D3YZU1	http://www.phosphosite.org/proteinAction.do?id=11676&showAllSites=true	226.2	GGPFNPGSGGPLPASSPSS*FDGPSPPDPR	3	939.083	7	116.52	1.07469e+08	1.12915e+08	7.37908e+07	1.08813e+08	1.02834e+08	1.07376e+08	1.66807e+08		126436400	1.50609e+08	1.35461e+08	1.12819e+08	1.10192e+08	9.13021e+07	1.05105e+08	1.66807e+08	1.38523e+08	1.2414e+08	1.02199e+08	1.38426e+08	0.0349461	0.27124	0.030556		0.123391	0.128968	1.35447	0.437731	0.422295	1.35447	1.34006	0.00784373	mouse
6349	1.64715	0.0146667	5.53144e+07	0.403501	Shank1	SHANK1	429, 441	SH3 and multiple ankyrin repeat domains protein 1	D3YZU1	http://www.phosphosite.org/proteinAction.do?id=11676&showAllSites=true	226.2	GPPGAGLT*VPPALLRANSDT*SMALPDWM#VFSAPGASSSGTPGPTSGSQGQSQPSAPST	5	1143.12	1	77.73	2.76276e+07		3.10764e+07	4.07956e+07		3.33981e+07	6.87197e+07	4.77092e+07	67027536	5.53776e+07	3.32513e+07	5.98008e+07	2.76276e+07	3.5936e+07	3.33981e+07	5.82145e+07	6.12025e+07	4.6526e+07	3.32244e+07	5.53144e+07		0.191244		0.255205	0.134599	0.403501	1.66487	0.73541	0.719973	1.66487	1.64715	0.0146667	mouse
6353	1.31407	0.000883448	1.48412e+07	0.166811	Shank1	SHANK1	846	SH3 and multiple ankyrin repeat domains protein 1	D3YZU1	http://www.phosphosite.org/proteinAction.do?id=11676&showAllSites=true	226.2	LDEILAAAQQTISASES*PGPGGLASLGK	3	921.127	1	149.22	1.08582e+07	1.14634e+07	1.14595e+07	1.01353e+07	1.11258e+07	1.2001e+07	1.4125e+07	1.79027e+07	15985756	1.39721e+07	1.27888e+07	1.42732e+07	1.11608e+07	1.07974e+07	1.15634e+07	1.60139e+07	1.49789e+07	1.3531e+07	1.11739e+07	1.48412e+07	0.0383434	0.0867249	0.053516	0.166811	0.0950601	0.0775721	1.32821	0.409484	0.394047	1.32821	1.31407	0.000883448	mouse
6354	1.31407	0.000883448	1.48412e+07	0.166811	Shank1	SHANK1	854	SH3 and multiple ankyrin repeat domains protein 1	D3YZU1	http://www.phosphosite.org/proteinAction.do?id=11676&showAllSites=true	226.2	LDEILAAAQQTISASESPGPGGLAS*LGK	3	921.127	16	150.5	1.08582e+07	1.14634e+07	1.14595e+07	1.01353e+07	1.11258e+07	1.2001e+07	1.4125e+07	1.79027e+07	15985756	1.39721e+07	1.27888e+07	1.42732e+07	1.11608e+07	1.07974e+07	1.15634e+07	1.60139e+07	1.49789e+07	1.3531e+07	1.11739e+07	1.48412e+07	0.0383434	0.0867249	0.053516	0.166811	0.0950601	0.0775721	1.32821	0.409484	0.394047	1.32821	1.31407	0.000883448	mouse
6358	1.75082	0.00303852	2.51369e+07	0.140479	Shank1	SHANK1	866	SH3 and multiple ankyrin repeat domains protein 1	D3YZU1	http://www.phosphosite.org/proteinAction.do?id=11676&showAllSites=true	226.2	GFFAT*ESSFDPHHR	3	572.239	1	90.45	1.56462e+07	1.54181e+07	1.52449e+07	1.37578e+07	1.09554e+07		2.99409e+07	3.33756e+07	18441746	2.10284e+07	2.16317e+07	2.64032e+07	1.55321e+07	1.45013e+07	1.09554e+07	3.16583e+07	1.97351e+07	2.40174e+07	1.42045e+07	2.51369e+07	0.0103869	0.0725103		0.0767142	0.0926812	0.140479	1.76965	0.823464	0.808027	1.76965	1.75082	0.00303852	mouse
6359	1.75082	0.00303852	2.51369e+07	0.140479	Shank1	SHANK1	868	SH3 and multiple ankyrin repeat domains protein 1	D3YZU1	http://www.phosphosite.org/proteinAction.do?id=11676&showAllSites=true	226.2	GFFATES*SFDPHHR	3	572.239	4	90.45	1.56462e+07	1.54181e+07	1.52449e+07	1.37578e+07	1.09554e+07		2.99409e+07	3.33756e+07	18441746	2.10284e+07	2.16317e+07	2.64032e+07	1.55321e+07	1.45013e+07	1.09554e+07	3.16583e+07	1.97351e+07	2.40174e+07	1.42045e+07	2.51369e+07	0.0103869	0.0725103		0.0767142	0.0926812	0.140479	1.76965	0.823464	0.808027	1.76965	1.75082	0.00303852	mouse
6361	1.52997	0.0202722	3.70164e+07	0.318523	Shank1	SHANK1	880	SH3 and multiple ankyrin repeat domains protein 1	D3YZU1	http://www.phosphosite.org/proteinAction.do?id=11676&showAllSites=true	226.2	SQPSY*DRPSFLPPGPGLMLR	3	765.705	3	136.96	1.7576e+07	1.78554e+07	3.24425e+07	2.87052e+07	2.24053e+07	2.46365e+07	4.78993e+07	4.70429e+07	26327672	4.16349e+07	2.53693e+07	3.38246e+07	1.77157e+07	3.05738e+07	2.35209e+07	4.74711e+07	3.39813e+07	2.95969e+07	2.39368e+07	3.70164e+07	0.0111525	0.0864364	0.0670756	0.0127556	0.318523	0.202008	1.54642	0.628935	0.613499	1.54642	1.52997	0.0202722	mouse
6362	1.52997	0.0202722	3.70164e+07	0.318523	Shank1	SHANK1	884	SH3 and multiple ankyrin repeat domains protein 1	D3YZU1	http://www.phosphosite.org/proteinAction.do?id=11676&showAllSites=true	226.2	SQPSYDRPS*FLPPGPGLMLR	3	765.705	9	137.01	1.7576e+07	1.78554e+07	3.24425e+07	2.87052e+07	2.24053e+07	2.46365e+07	4.78993e+07	4.70429e+07	26327672	4.16349e+07	2.53693e+07	3.38246e+07	1.77157e+07	3.05738e+07	2.35209e+07	4.74711e+07	3.39813e+07	2.95969e+07	2.39368e+07	3.70164e+07	0.0111525	0.0864364	0.0670756	0.0127556	0.318523	0.202008	1.54642	0.628935	0.613499	1.54642	1.52997	0.0202722	mouse
6365	1.34006	0.00784373	1.38426e+08	0.27124	Shank1	SHANK1	982	SH3 and multiple ankyrin repeat domains protein 1	D3YZU1	http://www.phosphosite.org/proteinAction.do?id=11676&showAllSites=true	226.2	GGPFNPGSGGPLPASSPSSFDGPS*PPDPR	3	939.083	1	117.35	1.07469e+08	1.12915e+08	7.37908e+07	1.08813e+08	1.02834e+08	1.07376e+08	1.66807e+08		126436400	1.50609e+08	1.35461e+08	1.12819e+08	1.10192e+08	9.13021e+07	1.05105e+08	1.66807e+08	1.38523e+08	1.2414e+08	1.02199e+08	1.38426e+08	0.0349461	0.27124	0.030556		0.123391	0.128968	1.35447	0.437731	0.422295	1.35447	1.34006	0.00784373	mouse
6366	1.46572	0.0142199	1.07947e+07	0.174936	Shank2	SHANK2	§370	SH3 and multiple ankyrin repeat domains protein 2	Q80Z38	http://www.phosphosite.org/proteinAction.do?id=11047&showAllSites=true	158.9	S*KSM#TAELEELGLSLVDK	3	682.662	1	144.83	9.39103e+06	1.03048e+07	6.0678e+06	7.78086e+06	5.47101e+06	4.70254e+06	9.44513e+06	9.98862e+06	9643988	9.45847e+06	1.35986e+07	1.26332e+07	9.84793e+06	6.92433e+06	5.08678e+06	9.71688e+06	9.55123e+06	1.31159e+07	7.28635e+06	1.07947e+07	0.0656142	0.174936	0.106825	0.0395503	0.0137346	0.0520468	1.48149	0.567051	0.551614	1.48149	1.46572	0.0142199	mouse
6371	1.46572	0.0142199	1.07947e+07	0.174936	Shank2	SHANK2	374	SH3 and multiple ankyrin repeat domains protein 2	Q80Z38	http://www.phosphosite.org/proteinAction.do?id=11047&showAllSites=true	158.9	SKSM#T*AELEELGLSLVDK	3	682.662	38	144.06	9.39103e+06	1.03048e+07	6.0678e+06	7.78086e+06	5.47101e+06	4.70254e+06	9.44513e+06	9.98862e+06	9643988	9.45847e+06	1.35986e+07	1.26332e+07	9.84793e+06	6.92433e+06	5.08678e+06	9.71688e+06	9.55123e+06	1.31159e+07	7.28635e+06	1.07947e+07	0.0656142	0.174936	0.106825	0.0395503	0.0137346	0.0520468	1.48149	0.567051	0.551614	1.48149	1.46572	0.0142199	mouse
6414	1.60346	0.00318834	3.39249e+07	0.165182	Shank2;Shank2;Shank2	SHANK2;SHANK2 iso2;SHANK2 iso3	§485;481;271	SH3 and multiple ankyrin repeat domains protein 2	Q80Z38;Q80Z38-2;Q80Z38-3	http://www.phosphosite.org/proteinAction.do?id=11047&showAllSites=true	158.9	IFLSGIT*EEER	2	687.321	20	113.32	2.77375e+07	3.16763e+07	1.67363e+07	2.1163e+07	1.38634e+07	1.44163e+07	3.82926e+07	3.65562e+07	36123304	3.34053e+07	2.92216e+07	2.99503e+07	2.97069e+07	1.89497e+07	1.41398e+07	3.74244e+07	3.47643e+07	2.95859e+07	2.09321e+07	3.39249e+07	0.0937547	0.165182	0.0276473	0.0328083	0.0552846	0.017418	1.62071	0.696624	0.681187	1.62071	1.60346	0.00318834	mouse
6425	1.32509	0.0266221	5.05669e+07	0.102322	Shank2;Shank2;Shank2	SHANK2;SHANK2 iso2;SHANK2 iso3	§648;644;434	SH3 and multiple ankyrin repeat domains protein 2	Q80Z38;Q80Z38-2;Q80Z38-3	http://www.phosphosite.org/proteinAction.do?id=11047&showAllSites=true	158.9	QSNVEDS*PEKTCSIPIPTIIVK	3	845.752	26	127.05	2.5106e+07	2.33012e+07	4.12446e+07	4.36777e+07	4.99716e+07	4.32283e+07	4.87458e+07	5.32527e+07	54668584	5.63647e+07	4.79952e+07	4.23742e+07	2.42036e+07	4.24611e+07	4.66e+07	5.09992e+07	5.55166e+07	4.51847e+07	3.77549e+07	5.05669e+07	0.0527264	0.0405189	0.102322	0.0624875	0.0216028	0.087965	1.33935	0.421528	0.406092	1.33935	1.32509	0.0266221	mouse
6427	1.49495	0.000525431	1.31276e+08	0.142856	Shank2;Shank2;Shank2	SHANK2;SHANK2 iso2;SHANK2 iso3	§729;725;515	SH3 and multiple ankyrin repeat domains protein 2	Q80Z38;Q80Z38-2;Q80Z38-3	http://www.phosphosite.org/proteinAction.do?id=11047&showAllSites=true	158.9	NSPAFLS*TDLGDEDVGLGPPAPR	2	1203.05	30	133.63	1.05524e+08	1.01742e+08	6.68762e+07	8.19052e+07	8.78875e+07	7.73367e+07	1.3093e+08	1.5821e+08	108878464	1.26798e+08	1.28397e+08	1.34442e+08	1.03633e+08	7.43907e+07	8.26121e+07	1.4457e+08	1.17838e+08	1.3142e+08	8.68785e+07	1.31276e+08	0.0258044	0.142856	0.0903076	0.133433	0.10753	0.032529	1.51103	0.595532	0.580095	1.51103	1.49495	0.000525431	mouse
6439	1.51947	0.0169555	6.84414e+07	0.360759	Shank2;Shank2;Shank2	SHANK2;SHANK2 iso2;SHANK2 iso3	1107;1103;893	SH3 and multiple ankyrin repeat domains protein 2	Q80Z38;Q80Z38-2;Q80Z38-3	http://www.phosphosite.org/proteinAction.do?id=11047&showAllSites=true	158.9	KPAGISNCLPSSFLPPPES*FDAVTDSGIEEVDSR	3	1233.57	58	143.94	4.21463e+07	4.25676e+07	2.96879e+07	5.00214e+07	5.83949e+07		9.09819e+07	8.47017e+07	57812264	6.11648e+07	6.18216e+07	5.41659e+07	4.23569e+07	3.98546e+07	5.83949e+07	8.78418e+07	5.94885e+07	5.79937e+07	4.45636e+07	6.84414e+07	0.00703324	0.360759		0.0505537	0.0398493	0.093344	1.53581	0.619002	0.603565	1.53581	1.51947	0.0169555	mouse
6463	1.40017	0.00320999	4.78329e+07	0.0580027	Shank2;Shank2;Shank2	SHANK2;SHANK2 iso2;SHANK2 iso3	674;670;460	SH3 and multiple ankyrin repeat domains protein 2	Q80Z38;Q80Z38-2;Q80Z38-3	http://www.phosphosite.org/proteinAction.do?id=11047&showAllSites=true	158.9	SS*QGSSM#EIDPQATEPGQLRPDDSLTVSSPFAAAIAGAVR	4	1035.74	2	148.1	3.64121e+07				3.38247e+07	3.11594e+07	4.32684e+07	4.42888e+07	45498668	4.55283e+07	5.27706e+07	5.56425e+07	3.64121e+07	200000	3.24921e+07	4.37786e+07	4.55135e+07	5.42066e+07	3.37987e+07	4.78329e+07			0.0580027	0.0164803	0.000460941	0.0374639	1.41523	0.501034	0.485597	1.41523	1.40017	0.00320999	mouse
6379	1.21904	0.00158074	1.25102e+08	0.123647	Shank2;Shank2	SHANK2 iso2;SHANK2 iso3	§372;162	SH3 and multiple ankyrin repeat domains protein 2	Q80Z38-2;Q80Z38-3	http://www.phosphosite.org/proteinAction.do?id=6043510&showAllSites=true	158.5	SKS*MTAELEELVDK	2	830.381	29	124.17	9.04433e+07	9.95449e+07	1.00404e+08	1.19644e+08	1.07703e+08	9.14456e+07	1.21896e+08	1.31006e+08	113597184	1.20558e+08	1.35051e+08	1.28502e+08	9.49941e+07	1.10024e+08	9.95745e+07	1.26451e+08	1.17078e+08	1.31776e+08	1.01531e+08	1.25102e+08	0.0677498	0.123647	0.115451	0.0509414	0.0420419	0.035144	1.23215	0.301182	0.285746	1.23215	1.21904	0.00158074	mouse
6381	1.48258	0.0442859	1.91982e+07	0.167335	Shank2;Shank2	SHANK2 iso2;SHANK2 iso3	§374;164	SH3 and multiple ankyrin repeat domains protein 2	Q80Z38-2;Q80Z38-3	http://www.phosphosite.org/proteinAction.do?id=6043510&showAllSites=true	158.5	SKSM#T*AELEELVDK	3	559.255	27	101.19	1.95408e+07	1.54058e+07	1.39301e+07	1.12168e+07	8.74921e+06	8.02565e+06	1.80056e+07	1.78903e+07	12988771	1.56971e+07	2.72656e+07	2.33421e+07	1.74733e+07	1.25735e+07	8.38743e+06	1.79479e+07	1.43429e+07	2.53039e+07	1.28114e+07	1.91982e+07	0.167335	0.152587	0.0610003	0.0045397	0.133521	0.109641	1.49853	0.583546	0.568109	1.49853	1.48258	0.0442859	mouse
6489	-1.60787	0.0218312	7.19151e+06	0.390716	Shank3;Shank3;Shank3;Shank3;Shank3;Shank3	SHANK3;SHANK3 iso2;SHANK3 iso3;SHANK3 iso6;SHANK3 iso7;SHANK3 iso1	§554;481;146;146;22;26	SH3 and multiple ankyrin repeat domains protein 3	Q4ACU6;Q4ACU6-2;Q4ACU6-3;Q4ACU6-6;Q4ACU6-7;Q4ACU6-1	http://www.phosphosite.org/proteinAction.do?id=14452&showAllSites=true	185.3	HYTVGS*YDSLTSHSDYVIDDK	4	621.267	3	94.63	7.0935e+06		9.18264e+06	7.33957e+06		5.15032e+06	5.11705e+06	4.74458e+06	3341902	5.89342e+06	3.50702e+06		7.0935e+06	8.26111e+06	5.15032e+06	4.93081e+06	4.61766e+06	3.50702e+06	7.19151e+06	4.52079e+06		0.157756		0.0534138	0.390716		0.628629	-0.669718	-0.685155	-1.59076	-1.60787	0.0218312	mouse
6493	1.1906	0.0444488	1.88631e+08	0.174124	Shank3;Shank3;Shank3;Shank3;Shank3;Shank3;Shank3	SHANK3;SHANK3 iso3;SHANK3 iso6;SHANK3 iso7;SHANK3 iso8;SHANK3 iso9;SHANK3 iso1	§692;284;284;160;115;74;164	SH3 and multiple ankyrin repeat domains protein 3	Q4ACU6;Q4ACU6-3;Q4ACU6-6;Q4ACU6-7;Q4ACU6-8;Q4ACU6-9;Q4ACU6-1	http://www.phosphosite.org/proteinAction.do?id=14452&showAllSites=true	185.3	S*KSMTAELEELASIR	3	582.278	1	133.68	1.36355e+08	1.30653e+08	1.89024e+08	1.72174e+08	1.60535e+08	1.51743e+08	1.88648e+08		182231840	2.18585e+08	1.55071e+08	1.98619e+08	1.33504e+08	1.80599e+08	1.56139e+08	1.88648e+08	2.00408e+08	1.76845e+08	1.56747e+08	1.88631e+08	0.0301995	0.0659747	0.0398171		0.128266	0.174124	1.20341	0.267126	0.251689	1.20341	1.1906	0.0444488	mouse
6497	1.24604	0.00553919	7.77295e+07	0.125941	Shank3;Shank3;Shank3;Shank3;Shank3;Shank3;Shank3	SHANK3;SHANK3 iso3;SHANK3 iso6;SHANK3 iso7;SHANK3 iso8;SHANK3 iso9;SHANK3 iso1	§694;286;286;162;117;76;166	SH3 and multiple ankyrin repeat domains protein 3	Q4ACU6;Q4ACU6-3;Q4ACU6-6;Q4ACU6-7;Q4ACU6-8;Q4ACU6-9;Q4ACU6-1	http://www.phosphosite.org/proteinAction.do?id=14452&showAllSites=true	185.3	SKS*MTAELEELASIR	2	872.913	40	133.65	5.47878e+07	4.95924e+07	7.40431e+07	6.94356e+07	6.26661e+07	5.9778e+07	7.83355e+07	8.20163e+07	70044000	8.37389e+07	6.93931e+07	8.28493e+07	5.21901e+07	7.17393e+07	6.1222e+07	8.01759e+07	7.68914e+07	7.61212e+07	6.17172e+07	7.77295e+07	0.0703908	0.0454151	0.0333567	0.0324633	0.125941	0.124997	1.25945	0.332791	0.317354	1.25945	1.24604	0.00553919	mouse
6597	1.18693	0.00023349	2.35689e+08	0.0938263	Shank3;Shank3;Shank3;Shank3;Shank3;Shank3;Shank3;Shank3	SHANK3;SHANK3 iso3;SHANK3 iso7;SHANK3 iso8;SHANK3 iso9;SHANK3 iso1;SHANK3 iso1;SHANK3 iso1	§1510;1102;978;933;892;884;982;620	SH3 and multiple ankyrin repeat domains protein 3	Q4ACU6;Q4ACU6-3;Q4ACU6-7;Q4ACU6-8;Q4ACU6-9;Q4ACU6-1;Q4ACU6-1;Q4ACU6-1	http://www.phosphosite.org/proteinAction.do?id=14452&showAllSites=true	185.3	S*LGEEPVGGLGSLLDPAK	2	909.948	59	148.3	1.89349e+08	1.95654e+08	2.12455e+08	2.03147e+08	1.84845e+08	1.93291e+08	2.40219e+08	2.5133e+08	238873760	2.35475e+08	2.09249e+08	2.38988e+08	1.92502e+08	2.07801e+08	1.89068e+08	2.45774e+08	2.37174e+08	2.24118e+08	1.96457e+08	2.35689e+08	0.0231607	0.0316732	0.0315873	0.0319684	0.0101328	0.0938263	1.1997	0.262673	0.247237	1.1997	1.18693	0.00023349	mouse
6616	1.29174	9.82948e-05	1.89578e+07	0.111893	Shank3;Shank3;Shank3;Shank3;Shank3;Shank3;Shank3;Shank3	SHANK3;SHANK3 iso3;SHANK3 iso7;SHANK3 iso8;SHANK3 iso9;SHANK3 iso1;SHANK3 iso1;SHANK3 iso1	§930;522;398;353;312;304;402;40	SH3 and multiple ankyrin repeat domains protein 3	Q4ACU6;Q4ACU6-3;Q4ACU6-7;Q4ACU6-8;Q4ACU6-9;Q4ACU6-1;Q4ACU6-1;Q4ACU6-1	http://www.phosphosite.org/proteinAction.do?id=14452&showAllSites=true	185.3	PSGPDSPY*ANLGAFSASLFAPSKPQR	3	914.769	14	136.53	1.43511e+07	1.35825e+07	1.52814e+07	1.46873e+07	1.55202e+07	1.36974e+07	2.07885e+07	1.98163e+07	17315578	1.80647e+07	2.03747e+07	1.73869e+07	1.39668e+07	1.49844e+07	1.46088e+07	2.03024e+07	1.76902e+07	1.88808e+07	1.452e+07	1.89578e+07	0.0389155	0.0280356	0.0882301	0.0338621	0.0299451	0.111893	1.30563	0.38475	0.369313	1.30563	1.29174	9.82948e-05	mouse
6646	1.64538	0.0059939	7.79209e+07	0.195081	Shc3	SHC3	§282	SHC-transforming protein 3	Q61120	http://www.phosphosite.org/proteinAction.do?id=4934&showAllSites=true	52.1	QGS*LDIYSTAEGK	2	724.819	8	89.91	5.18092e+07	4.29751e+07	3.80012e+07		4.37414e+07	5.77401e+07	1.03539e+08	8.95065e+07	83448536	7.42762e+07	5.60208e+07	6.07345e+07	4.73922e+07	3.80012e+07	5.07407e+07	9.65227e+07	7.88624e+07	5.83776e+07	4.68534e+07	7.79209e+07	0.131807		0.195081	0.1028	0.0822424	0.0570952	1.66308	0.733857	0.71842	1.66308	1.64538	0.0059939	mouse
6661	-1.30871	9.61772e-05	4.67279e+09	0.0630962	Slc9a3r1	NHERF	§273	Na(+)/H(+) exchange regulatory cofactor NHE-RF1	P70441	http://www.phosphosite.org/proteinAction.do?id=5588&showAllSites=true	38.6	EALVEPAS*ESPRPALAR	3	624.979	1	79.94	5.11705e+09	4.7829e+09	4.45086e+09	4.31741e+09		4.69573e+09	3.69965e+09	3.46679e+09	3579422720	3.27367e+09	3.9133e+09	3.72085e+09	4.94998e+09	4.38414e+09	4.69573e+09	3.58322e+09	3.42654e+09	3.81707e+09	4.67279e+09	3.60895e+09	0.0477347	0.0215235		0.0459507	0.0630962	0.0356522	0.772332	-0.372707	-0.388144	-1.29478	-1.30871	9.61772e-05	mouse
6666	-1.30871	9.61772e-05	4.67279e+09	0.0630962	Slc9a3r1	NHERF	§275	Na(+)/H(+) exchange regulatory cofactor NHE-RF1	P70441	http://www.phosphosite.org/proteinAction.do?id=5588&showAllSites=true	38.6	EALVEPASES*PRPALAR	3	624.979	53	79.89	5.11705e+09	4.7829e+09	4.45086e+09	4.31741e+09		4.69573e+09	3.69965e+09	3.46679e+09	3579422720	3.27367e+09	3.9133e+09	3.72085e+09	4.94998e+09	4.38414e+09	4.69573e+09	3.58322e+09	3.42654e+09	3.81707e+09	4.67279e+09	3.60895e+09	0.0477347	0.0215235		0.0459507	0.0630962	0.0356522	0.772332	-0.372707	-0.388144	-1.29478	-1.30871	9.61772e-05	mouse
6675	-1.35909	0.00954431	3.03388e+07	0.198813	Slc9a3r1	NHERF	§285, §289	Na(+)/H(+) exchange regulatory cofactor NHE-RF1	P70441	http://www.phosphosite.org/proteinAction.do?id=5588&showAllSites=true	38.6	SAS*SDTS*EELNSQDSPK	2	971.354	5	55.06	3.60168e+07	3.02451e+07		2.97116e+07	2.84333e+07	2.72869e+07	1.69978e+07	2.1034e+07	21911626	2.24415e+07	3.02214e+07	2.27715e+07	3.3131e+07	2.97116e+07	2.78601e+07	1.90159e+07	2.21766e+07	2.64965e+07	3.03388e+07	2.2563e+07	0.123183		0.0290975	0.150086	0.0168967	0.198813	0.743702	-0.427204	-0.44264	-1.34462	-1.35909	0.00954431	mouse
6681	-1.35909	0.00954431	3.03388e+07	0.198813	Slc9a3r1	NHERF	§286, §289	Na(+)/H(+) exchange regulatory cofactor NHE-RF1	P70441	http://www.phosphosite.org/proteinAction.do?id=5588&showAllSites=true	38.6	SASS*DTS*EELNSQDSPK	2	971.354	11	54.09	3.60168e+07	3.02451e+07		2.97116e+07	2.84333e+07	2.72869e+07	1.69978e+07	2.1034e+07	21911626	2.24415e+07	3.02214e+07	2.27715e+07	3.3131e+07	2.97116e+07	2.78601e+07	1.90159e+07	2.21766e+07	2.64965e+07	3.03388e+07	2.2563e+07	0.123183		0.0290975	0.150086	0.0168967	0.198813	0.743702	-0.427204	-0.44264	-1.34462	-1.35909	0.00954431	mouse
6685	-1.37995	0.0452874	2.47419e+08	0.045806	Slc9a3r1	NHERF	§294	Na(+)/H(+) exchange regulatory cofactor NHE-RF1	P70441	http://www.phosphosite.org/proteinAction.do?id=5588&showAllSites=true	38.6	SASSDTSEELNS*QDSPKR	3	673.283	1	40.74	2.49212e+08	2.62971e+08		2.42962e+08	2.34529e+08		1.22708e+08	1.30923e+08		1.89363e+08	2.30125e+08	2.33002e+08	2.56092e+08	2.42962e+08	2.34529e+08	1.26816e+08	1.89363e+08	2.31563e+08	2.47419e+08	1.81224e+08	0.0379925			0.045806		0.00878521	0.73246	-0.449177	-0.464614	-1.36526	-1.37995	0.0452874	mouse
6687	-1.42723	0.0488934	3.60715e+07	0.25656	Slc9a3r1	NHERF	§297	Na(+)/H(+) exchange regulatory cofactor NHE-RF1	P70441	http://www.phosphosite.org/proteinAction.do?id=5588&showAllSites=true	38.6	SASSDTSEELNSQDS*PKR	2	1009.42	39	40.68	2.22275e+07	2.80152e+07	3.47889e+07	3.35844e+07	4.7746e+07	5.00667e+07	2.43831e+07	2.22606e+07	27248408	2.59017e+07	2.1889e+07	3.15911e+07	2.51213e+07	3.41867e+07	4.89063e+07	2.33218e+07	2.6575e+07	2.674e+07	3.60715e+07	2.55456e+07	0.162909	0.0249137	0.0335547	0.0643518	0.0358335	0.25656	0.708195	-0.497781	-0.513218	-1.41204	-1.42723	0.0488934	mouse
6691	-1.26932	0.017534	1.72799e+07	0.283919	Slc9a3r2;Slc9a3r2	NHERF-2;NHERF-2 iso2	§303;192	Na(+)/H(+) exchange regulatory cofactor NHE-RF2	Q9JHL1;Q9JHL1-2	http://www.phosphosite.org/proteinAction.do?id=11102&showAllSites=true	37.4	DPFQESGLHLS*PTAAEAK	3	659.97	24	105.59	2.004e+07	1.39445e+07	1.71814e+07	1.71926e+07	1.89352e+07	1.63858e+07	1.38238e+07	1.47823e+07	9447030	1.4193e+07	1.52749e+07	1.50388e+07	1.69922e+07	1.7187e+07	1.76605e+07	1.4303e+07	1.182e+07	1.51569e+07	1.72799e+07	1.376e+07	0.253656	0.000459796	0.102075	0.0473846	0.283919	0.011013	0.7963	-0.328617	-0.344053	-1.25581	-1.26932	0.017534	mouse
6819	-1.54559	1.3375e-05	1.35566e+08	0.116945	Snta1	SNTA1	§183	Alpha-1-syntrophin	Q61234	http://www.phosphosite.org/proteinAction.do?id=16617&showAllSites=true	53.6	NSAGGTSVGWDS*PPASPLQR	2	1032.46	31	102.96	1.34497e+08	1.34812e+08	1.18517e+08	1.39529e+08	1.37993e+08	1.48047e+08	8.69427e+07	8.54016e+07	80694352	7.83075e+07	9.19979e+07	1.08585e+08	1.34654e+08	1.29023e+08	1.4302e+08	8.61721e+07	7.95009e+07	1.00291e+08	1.35566e+08	8.86548e+07	0.00165596	0.115155	0.0497059	0.0126461	0.0212291	0.116945	0.653961	-0.612723	-0.62816	-1.52914	-1.54559	1.3375e-05	mouse
6823	-1.23798	0.00538859	6.37895e+07	0.176615	Snta1	SNTA1	§183, §187	Alpha-1-syntrophin	Q61234	http://www.phosphosite.org/proteinAction.do?id=16617&showAllSites=true	53.6	NSAGGTSVGWDS*PPAS*PLQR	3	715.3	10	99.73	5.99066e+07	5.97719e+07	7.1213e+07	5.54008e+07	6.63467e+07	7.0098e+07	5.32598e+07	4.24219e+07	54769000	5.18713e+07	5.33806e+07	5.67861e+07	5.98392e+07	6.33069e+07	6.82224e+07	4.78409e+07	5.33202e+07	5.50833e+07	6.37895e+07	5.20814e+07	0.00159142	0.176615	0.0388809	0.160189	0.0384279	0.0437167	0.816458	-0.292549	-0.307986	-1.2248	-1.23798	0.00538859	mouse
6829	-1.24964	0.0201073	9.92894e+06	0.161175	Sntb2	SNTB2	§202, §211	Beta-2-syntrophin	Q61235	http://www.phosphosite.org/proteinAction.do?id=17326&showAllSites=true	56.3	KPSLVSDLPWEGASPQS*PSFSGSEDS*GSPK	3	1074.13	2	131.1	1.03556e+07	9.98312e+06	7.83436e+06		9.7932e+06	1.16785e+07	9.04594e+06	7.70692e+06	9036379	7.18739e+06	7.24354e+06	7.96549e+06	1.01693e+07	7.83436e+06	1.07358e+07	8.37643e+06	8.11188e+06	7.60452e+06	9.92894e+06	8.03094e+06	0.0258978		0.124171	0.113035	0.161175	0.0671308	0.808842	-0.30607	-0.321507	-1.23634	-1.24964	0.0201073	mouse
6830	-1.24964	0.0201073	9.92894e+06	0.161175	Sntb2	SNTB2	§202, §213	Beta-2-syntrophin	Q61235	http://www.phosphosite.org/proteinAction.do?id=17326&showAllSites=true	56.3	KPSLVSDLPWEGASPQS*PSFSGSEDSGS*PK	3	1074.13	1	131.09	1.03556e+07	9.98312e+06	7.83436e+06		9.7932e+06	1.16785e+07	9.04594e+06	7.70692e+06	9036379	7.18739e+06	7.24354e+06	7.96549e+06	1.01693e+07	7.83436e+06	1.07358e+07	8.37643e+06	8.11188e+06	7.60452e+06	9.92894e+06	8.03094e+06	0.0258978		0.124171	0.113035	0.161175	0.0671308	0.808842	-0.30607	-0.321507	-1.23634	-1.24964	0.0201073	mouse
6831	-1.23661	0.0219973	8.45175e+07	0.142081	Sntb2	SNTB2	§211	Beta-2-syntrophin	Q61235	http://www.phosphosite.org/proteinAction.do?id=17326&showAllSites=true	56.3	KPSLVSDLPWEGASPQSPSFSGSEDS*GSPK	3	1047.47	2	123.03	9.36776e+07	8.69226e+07	6.1991e+07	7.58382e+07	9.25288e+07	9.61466e+07	6.27925e+07	6.78638e+07	67217328	6.84773e+07	7.20672e+07	7.60708e+07	9.03001e+07	6.89146e+07	9.43377e+07	6.53282e+07	6.78473e+07	7.4069e+07	8.45175e+07	6.90815e+07	0.0528959	0.142081	0.027117	0.0548906	0.0131312	0.0382207	0.817363	-0.290951	-0.306387	-1.22345	-1.23661	0.0219973	mouse
6832	-1.23661	0.0219973	8.45175e+07	0.142081	Sntb2	SNTB2	§213	Beta-2-syntrophin	Q61235	http://www.phosphosite.org/proteinAction.do?id=17326&showAllSites=true	56.3	KPSLVSDLPWEGASPQSPSFSGSEDSGS*PK	3	1047.47	6	123.03	9.36776e+07	8.69226e+07	6.1991e+07	7.58382e+07	9.25288e+07	9.61466e+07	6.27925e+07	6.78638e+07	67217328	6.84773e+07	7.20672e+07	7.60708e+07	9.03001e+07	6.89146e+07	9.43377e+07	6.53282e+07	6.78473e+07	7.4069e+07	8.45175e+07	6.90815e+07	0.0528959	0.142081	0.027117	0.0548906	0.0131312	0.0382207	0.817363	-0.290951	-0.306387	-1.22345	-1.23661	0.0219973	mouse
6840	-1.14044	0.0362056	2.54749e+08	0.0513949	Sntb2	SNTB2	§75	Beta-2-syntrophin	Q61235	http://www.phosphosite.org/proteinAction.do?id=17326&showAllSites=true	56.3	GLGPPS*PPAPPR	2	611.803	31	83.65	2.94259e+08	2.73621e+08	2.30546e+08	2.38915e+08	2.36405e+08		2.33228e+08	2.27686e+08	220849872	2.12101e+08	2.2935e+08	2.31471e+08	2.8394e+08	2.34731e+08	2.36405e+08	2.30457e+08	2.16476e+08	2.3041e+08	2.54749e+08	2.25781e+08	0.0513949	0.0252117		0.0170042	0.0285765	0.0065097	0.886288	-0.174153	-0.18959	-1.1283	-1.14044	0.0362056	mouse
6859	-1.35859	0.0222615	1.37115e+07	0.242192	Sorbs2;Sorbs2	ArgBP2 iso2;ArgBP2	589;§474	Sorbin and SH3 domain-containing protein 2	Q3UTJ2-2;Q3UTJ2	http://www.phosphosite.org/proteinAction.do?id=8309&showAllSites=true	144.9	SCDDLLNDDCDS*FPDPK	3	698.255	6	106.48	1.12635e+07		1.31848e+07	1.3454e+07	1.34147e+07	1.72408e+07	1.22922e+07		10136083	8.91864e+06	1.15125e+07	8.14585e+06	1.12635e+07	1.33194e+07	1.53277e+07	1.22922e+07	9.52736e+06	9.82915e+06	1.37115e+07	1.0201e+07		0.0142927	0.176507		0.0903571	0.242192	0.743975	-0.426673	-0.44211	-1.34413	-1.35859	0.0222615	mouse
6864	-1.29036	0.0143992	1.41242e+07	0.196991	Sorbs2;Sorbs2	ArgBP2 iso2;ArgBP2	599;§484	Sorbin and SH3 domain-containing protein 2	Q3UTJ2-2;Q3UTJ2	http://www.phosphosite.org/proteinAction.do?id=8309&showAllSites=true	144.9	SES*MGSLLCEEDSK	2	826.315	22	100.96	1.5205e+07	1.20147e+07	1.41091e+07	1.1505e+07	1.71581e+07	1.47536e+07	1.1938e+07	9.01881e+06	10645912	1.28343e+07	1.00192e+07	1.19263e+07	1.36099e+07	1.2807e+07	1.59558e+07	1.04784e+07	1.17401e+07	1.09728e+07	1.41242e+07	1.10638e+07	0.165754	0.143777	0.106558	0.196991	0.131808	0.122897	0.783317	-0.352331	-0.367768	-1.27662	-1.29036	0.0143992	mouse
6868	-1.60396	0.00213109	4.18974e+07	0.317537	Sorbs2;Sorbs2	ArgBP2 iso2;ArgBP2	689, 692;§574, §577	Sorbin and SH3 domain-containing protein 2	Q3UTJ2-2;Q3UTJ2	http://www.phosphosite.org/proteinAction.do?id=8309&showAllSites=true	144.9	GLLHGWS*QSS*TEEVPR	3	648.275	12	111.25	3.88314e+07	3.78482e+07	4.99616e+07	5.14716e+07	3.72836e+07	3.59879e+07	3.43495e+07	2.74803e+07	29154690	2.69064e+07	2.48102e+07	1.57117e+07	3.83398e+07	5.07166e+07	3.66357e+07	3.09149e+07	2.80306e+07	2.0261e+07	4.18974e+07	2.64022e+07	0.0181337	0.0210536	0.0250078	0.157117	0.0567157	0.317537	0.630162	-0.666205	-0.681641	-1.58689	-1.60396	0.00213109	mouse
6871	-1.60396	0.00213109	4.18974e+07	0.317537	Sorbs2;Sorbs2	ArgBP2 iso2;ArgBP2	691, 692;§576, §577	Sorbin and SH3 domain-containing protein 2	Q3UTJ2-2;Q3UTJ2	http://www.phosphosite.org/proteinAction.do?id=8309&showAllSites=true	144.9	GLLHGWSQS*S*TEEVPR	3	648.275	2	111.23	3.88314e+07	3.78482e+07	4.99616e+07	5.14716e+07	3.72836e+07	3.59879e+07	3.43495e+07	2.74803e+07	29154690	2.69064e+07	2.48102e+07	1.57117e+07	3.83398e+07	5.07166e+07	3.66357e+07	3.09149e+07	2.80306e+07	2.0261e+07	4.18974e+07	2.64022e+07	0.0181337	0.0210536	0.0250078	0.157117	0.0567157	0.317537	0.630162	-0.666205	-0.681641	-1.58689	-1.60396	0.00213109	mouse
6874	-1.83653	4.12808e-08	8.40651e+07	0.0799594	Sorbs2;Sorbs2	ArgBP2 iso2;ArgBP2	692;§577	Sorbin and SH3 domain-containing protein 2	Q3UTJ2-2;Q3UTJ2	http://www.phosphosite.org/proteinAction.do?id=8309&showAllSites=true	144.9	GLLHGWSQSS*TEEVPR	3	621.619	10	96.82	8.47145e+07	7.6308e+07	8.85429e+07	8.62135e+07	8.32751e+07	8.53367e+07	5.38817e+07	4.81149e+07	43955128	3.97316e+07	4.61271e+07	4.57871e+07	8.05113e+07	8.73782e+07	8.43059e+07	5.09983e+07	4.18433e+07	4.59571e+07	8.40651e+07	4.62662e+07	0.0738315	0.0188505	0.0172918	0.0799594	0.0713737	0.00523088	0.550362	-0.861547	-0.876984	-1.81699	-1.83653	4.12808e-08	mouse
6892	-1.14376	0.0111549	7.47346e+08	0.100213	Sorbs2;Sorbs2	ArgBP2 iso2;ArgBP2	944;§829	Sorbin and SH3 domain-containing protein 2	Q3UTJ2-2;Q3UTJ2	http://www.phosphosite.org/proteinAction.do?id=8309&showAllSites=true	144.9	RGS*LPDNSILHR	3	482.24	27	69.81	7.88651e+08	7.68171e+08	7.74042e+08	7.72158e+08	7.06772e+08	6.74284e+08	7.0235e+08	7.05123e+08	685924480	6.44588e+08	6.55711e+08	5.68931e+08	7.78411e+08	7.731e+08	6.90528e+08	7.03737e+08	6.65256e+08	6.12321e+08	7.47346e+08	6.60438e+08	0.018604	0.00172369	0.033268	0.00278555	0.0439369	0.100213	0.883711	-0.178354	-0.19379	-1.13159	-1.14376	0.0111549	mouse
6897	-1.31534	0.0155571	1.55935e+08	0.149827	Sorbs2;Sorbs2	ArgBP2 iso2;ArgBP2 iso5	§355;§332	Sorbin and SH3 domain-containing protein 2	Q3UTJ2-2;Q3UTJ2-5	http://www.phosphosite.org/proteinAction.do?id=8309&showAllSites=true	144.9	SPS*PPPR	2	409.184	22	31.76	1.74064e+08	1.6927e+08	1.50429e+08	1.28805e+08	1.39938e+08	1.73103e+08	8.90908e+07	9.88212e+07	124145720	1.15027e+08	1.47301e+08	1.44571e+08	1.71667e+08	1.39617e+08	1.5652e+08	9.3956e+07	1.19586e+08	1.45936e+08	1.55935e+08	1.19826e+08	0.0197474	0.109521	0.149827	0.0732303	0.0539173	0.0132275	0.768437	-0.380001	-0.395438	-1.30134	-1.31534	0.0155571	mouse
6901	-1.60894	0.045775	7.90247e+06	0.277745	Sorbs2;Sorbs2;Sorbs2;Sorbs2;Sorbs2	ArgBP2 iso2;ArgBP2;ArgBP2 iso3;ArgBP2 iso4;ArgBP2 iso5	1055;§940;397;§382;477	Sorbin and SH3 domain-containing protein 2	Q3UTJ2-2;Q3UTJ2;Q3UTJ2-3;Q3UTJ2-4;Q3UTJ2-5	http://www.phosphosite.org/proteinAction.do?id=8309&showAllSites=true	144.9	RGT*PEKEKLPAK	4	359.193	2	28.61	6.474e+06	8.46726e+06	9.88135e+06	9.8458e+06		4.84392e+06	4.61759e+06	3.78402e+06	7966627	6.78045e+06	3.97084e+06	2.66717e+06	7.47063e+06	9.86357e+06	4.84392e+06	4.2008e+06	7.37354e+06	3.319e+06	7.90247e+06	4.96445e+06	0.188666	0.00254802		0.140312	0.113752	0.277745	0.628215	-0.67067	-0.686106	-1.59181	-1.60894	0.045775	mouse
6914	-1.9939	0.000867711	1.58757e+07	0.207592	Sorbs2;Sorbs2;Sorbs2;Sorbs2;Sorbs2	ArgBP2 iso2;ArgBP2;ArgBP2 iso3;ArgBP2 iso4;ArgBP2 iso7	40;§40;9;9;§40	Sorbin and SH3 domain-containing protein 2	Q3UTJ2-2;Q3UTJ2;Q3UTJ2-3;Q3UTJ2-4;Q3UTJ2-7	http://www.phosphosite.org/proteinAction.do?id=8309&showAllSites=true	144.9	ESQS*PDSAWR	2	621.743	4	63.67	2.13876e+07	2.02684e+07	1.44965e+07	1.1583e+07	1.32123e+07	1.43064e+07	8.24022e+06	8.64165e+06	8657486	6.44116e+06	7.44295e+06	8.86316e+06	2.0828e+07	1.30397e+07	1.37593e+07	8.44093e+06	7.54932e+06	8.15306e+06	1.58757e+07	8.04777e+06	0.0379969	0.157991	0.056228	0.033628	0.207592	0.123174	0.506924	-0.980158	-0.995595	-1.97268	-1.9939	0.000867711	mouse
6935	-1.44651	0.0177323	1.90787e+08	0.250319	Sorbs3	vinexin	563	Vinexin	Q9R1Z8	http://www.phosphosite.org/proteinAction.do?id=6063&showAllSites=true	82.3	ITGT*GR	2	342.657	1	26.02	1.69709e+08	1.96028e+08		2.00743e+08	1.64245e+08	2.23209e+08		1.58009e+08	80832424	1.15602e+08	1.41496e+08	1.70629e+08	1.82868e+08	2.00743e+08	1.93727e+08	1.58009e+08	9.82171e+07	1.56062e+08	1.90787e+08	1.33313e+08	0.101767		0.215219		0.250319	0.132001	0.698757	-0.517138	-0.532575	-1.43111	-1.44651	0.0177323	mouse
6940	1.27173	0.0188768	2.9232e+07	0.163043	Sos1	SOS1	§1120	Son of sevenless homolog 1	Q62245	http://www.phosphosite.org/proteinAction.do?id=5117&showAllSites=true	150.8	SAS*VSSISLSK	2	573.276	12	76.26	2.98558e+07	2.5754e+07	2.28539e+07	1.87379e+07	2.18714e+07	1.73757e+07	3.56174e+07	2.82537e+07	29876706	2.62943e+07	2.71311e+07	2.82188e+07	2.78049e+07	2.07959e+07	1.96235e+07	3.19356e+07	2.80855e+07	2.7675e+07	2.27415e+07	2.9232e+07	0.104312	0.139952	0.161998	0.163043	0.0901931	0.0277922	1.28541	0.362225	0.346788	1.28541	1.27173	0.0188768	mouse
6996	1.30671	0.0243403	4.08559e+07	0.172573	Sphkap;Sphkap;Sphkap;Sphkap	SPHK1IP;SPHK1IP iso2;SPHK1IP iso3;SPHK1IP iso4	§1067, §1070;1067, 1070;§1092, 1095;1092, 1095	A-kinase anchor protein SPHKAP	Q6NSW3;Q6NSW3-2;Q6NSW3-3;Q6NSW3-4	http://www.phosphosite.org/proteinAction.do?id=1962200&showAllSites=true	185	ASS*CES*IPEEDSEAR	2	913.813	8	60.03	3.35224e+07	3.97544e+07	2.35343e+07	2.29537e+07	2.8901e+07	3.69347e+07	4.23076e+07	3.75937e+07	38974292	3.40206e+07	4.06742e+07	5.15651e+07	3.66384e+07	2.3244e+07	3.29178e+07	3.99507e+07	3.64975e+07	4.61196e+07	3.09334e+07	4.08559e+07	0.120275	0.0176617	0.172573	0.0834334	0.095973	0.16698	1.32077	0.401379	0.385943	1.32077	1.30671	0.0243403	mouse
7000	1.38326	0.0465642	1.23279e+07	0.243505	Sphkap;Sphkap;Sphkap;Sphkap	SPHK1IP;SPHK1IP iso2;SPHK1IP iso3;SPHK1IP iso4	§1092;1092;1117;1117	A-kinase anchor protein SPHKAP	Q6NSW3;Q6NSW3-2;Q6NSW3-3;Q6NSW3-4	http://www.phosphosite.org/proteinAction.do?id=1962200&showAllSites=true	185	VFVNSLGLMSTLS*QPVSR	3	672.339	15	141.23	6.86949e+06	7.5387e+06	1.26633e+07	8.94302e+06	7.15167e+06	9.73763e+06	1.30331e+07	1.66197e+07	13042691	1.38286e+07	8.4083e+06	9.03479e+06	7.2041e+06	1.08031e+07	8.44465e+06	1.48264e+07	1.34356e+07	8.72154e+06	8.8173e+06	1.23279e+07	0.0656854	0.243505	0.216534	0.171052	0.0413613	0.0507931	1.39815	0.483514	0.468077	1.39815	1.38326	0.0465642	mouse
7003	1.41892	0.0167389	5.43297e+07	0.0658658	Sphkap;Sphkap;Sphkap;Sphkap	SPHK1IP;SPHK1IP iso2;SPHK1IP iso3;SPHK1IP iso4	§1106;1106;1131;1131	A-kinase anchor protein SPHKAP	Q6NSW3;Q6NSW3-2;Q6NSW3-3;Q6NSW3-4	http://www.phosphosite.org/proteinAction.do?id=1962200&showAllSites=true	185	QSS*CESITDEFSR	2	813.311	12	91.48	3.51335e+07	3.61836e+07	2.62735e+07	2.61109e+07	5.28614e+07	5.07285e+07	6.5246e+07	6.17441e+07	52786708	5.34974e+07	4.41932e+07	4.85108e+07	3.56586e+07	2.61922e+07	5.1795e+07	6.3495e+07	5.31421e+07	4.6352e+07	3.78819e+07	5.43297e+07	0.0208224	0.00438914	0.0291184	0.0389982	0.00945678	0.0658658	1.43419	0.520232	0.504795	1.43419	1.41892	0.0167389	mouse
7004	-1.32143	0.00663958	8.54004e+07	0.219582	Sphkap;Sphkap;Sphkap;Sphkap	SPHK1IP;SPHK1IP iso2;SPHK1IP iso3;SPHK1IP iso4	§1201;1201;1226;1226	A-kinase anchor protein SPHKAP	Q6NSW3;Q6NSW3-2;Q6NSW3-3;Q6NSW3-4	http://www.phosphosite.org/proteinAction.do?id=1962200&showAllSites=true	185	RSS*HDWTTGLLSPSTR	3	627.627	16	93.05	1.00691e+08	8.92471e+07	9.74361e+07	7.12453e+07	7.76823e+07	7.61007e+07	7.66716e+07	6.80987e+07	61766096	6.95385e+07	6.1315e+07	5.45436e+07	9.49688e+07	8.43407e+07	7.68915e+07	7.23852e+07	6.56523e+07	5.79293e+07	8.54004e+07	6.53222e+07	0.0852045	0.219582	0.0145447	0.0837453	0.0837124	0.0826545	0.764894	-0.386668	-0.402105	-1.30737	-1.32143	0.00663958	mouse
7007	1.19349	0.00384153	2.16982e+08	0.105178	Sphkap;Sphkap;Sphkap;Sphkap	SPHK1IP;SPHK1IP iso2;SPHK1IP iso3;SPHK1IP iso4	§1244;1244;1269;1269	A-kinase anchor protein SPHKAP	Q6NSW3;Q6NSW3-2;Q6NSW3-3;Q6NSW3-4	http://www.phosphosite.org/proteinAction.do?id=1962200&showAllSites=true	185	ANS*LDGFAQNCPQDSVNVQPVSR	3	861.715	12	101.26	1.96175e+08	1.77207e+08	1.64411e+08	1.68333e+08	1.83046e+08	1.90045e+08	2.44633e+08	2.10764e+08	199502944	1.90746e+08	2.19497e+08	2.36748e+08	1.86691e+08	1.66372e+08	1.86546e+08	2.27699e+08	1.95124e+08	2.28123e+08	1.79869e+08	2.16982e+08	0.0718451	0.0166724	0.0265306	0.105178	0.0317353	0.0534726	1.20633	0.270625	0.255189	1.20633	1.19349	0.00384153	mouse
7019	1.18596	0.0499899	4.84246e+07	0.139755	Sphkap;Sphkap;Sphkap;Sphkap	SPHK1IP;SPHK1IP iso2;SPHK1IP iso3;SPHK1IP iso4	§841;841;866;866	A-kinase anchor protein SPHKAP	Q6NSW3;Q6NSW3-2;Q6NSW3-3;Q6NSW3-4	http://www.phosphosite.org/proteinAction.do?id=1962200&showAllSites=true	185	RAS*TDLGK	2	464.218	12	23.02	4.04533e+07	3.87944e+07	4.89568e+07	4.0151e+07	3.43841e+07	3.96435e+07	5.32794e+07	5.52777e+07	37479420	4.06074e+07	5.15004e+07	5.24035e+07	3.96239e+07	4.45539e+07	3.70138e+07	5.42786e+07	3.90434e+07	5.19519e+07	4.03972e+07	4.84246e+07	0.0296037	0.139755	0.100474	0.0260317	0.0566507	0.0122922	1.19871	0.261487	0.24605	1.19871	1.18596	0.0499899	mouse
7020	1.30671	0.0243403	4.08559e+07	0.172573	Sphkap;Sphkap;Sphkap;Sphkap	SPHK1IP;SPHK1IP iso2;SPHK1IP iso3;SPHK1IP iso4	1066, §1070;1066, 1070;1091, 1095;1091, 1095	A-kinase anchor protein SPHKAP	Q6NSW3;Q6NSW3-2;Q6NSW3-3;Q6NSW3-4	http://www.phosphosite.org/proteinAction.do?id=1962200&showAllSites=true	185	AS*SCES*IPEEDSEAR	2	913.813	4	60.01	3.35224e+07	3.97544e+07	2.35343e+07	2.29537e+07	2.8901e+07	3.69347e+07	4.23076e+07	3.75937e+07	38974292	3.40206e+07	4.06742e+07	5.15651e+07	3.66384e+07	2.3244e+07	3.29178e+07	3.99507e+07	3.64975e+07	4.61196e+07	3.09334e+07	4.08559e+07	0.120275	0.0176617	0.172573	0.0834334	0.095973	0.16698	1.32077	0.401379	0.385943	1.32077	1.30671	0.0243403	mouse
7026	1.49002	0.0476143	1.35165e+07	0.367842	Sphkap;Sphkap;Sphkap;Sphkap	SPHK1IP;SPHK1IP iso2;SPHK1IP iso3;SPHK1IP iso4	1327;1327;1352;1352	A-kinase anchor protein SPHKAP	Q6NSW3;Q6NSW3-2;Q6NSW3-3;Q6NSW3-4	http://www.phosphosite.org/proteinAction.do?id=1962200&showAllSites=true	185	IIADDSEAANASPGPVSSGS*PLQVEK	3	873.744	1	92.91		2.57178e+06	1.02424e+07	9.32018e+06	1.10485e+07	1.16914e+07	1.71364e+07	1.0062e+07	10277614	1.38068e+07	1.37938e+07	1.60227e+07	2.57178e+06	9.78128e+06	1.13699e+07	1.35992e+07	1.20422e+07	1.49082e+07	8.97483e+06	1.35165e+07		0.0666675	0.0399824	0.367842	0.207232	0.105717	1.50605	0.590769	0.575333	1.50605	1.49002	0.0476143	mouse
7039	-1.34406	0.00556177	2.74452e+07	0.265278	Sphkap;Sphkap;Sphkap;Sphkap	SPHK1IP;SPHK1IP iso2;SPHK1IP iso3;SPHK1IP iso4	50;50;75;75	A-kinase anchor protein SPHKAP	Q6NSW3;Q6NSW3-2;Q6NSW3-3;Q6NSW3-4	http://www.phosphosite.org/proteinAction.do?id=1962200&showAllSites=true	185	SNS*LLESTDYWLQNQR	3	678.637	12	135.77	1.9548e+07	2.85749e+07	3.27506e+07	2.93424e+07	2.93845e+07	2.50711e+07	1.94264e+07	2.03228e+07	20451942	1.99862e+07	2.06644e+07	2.29838e+07	2.40614e+07	3.10465e+07	2.72278e+07	1.98746e+07	2.02191e+07	2.18241e+07	2.74452e+07	2.06392e+07	0.265278	0.077625	0.112017	0.031891	0.0162894	0.0751483	0.752015	-0.411166	-0.426603	-1.32976	-1.34406	0.00556177	mouse
7041	-1.45748	0.00247304	1.84944e+07	0.368079	Sphkap;Sphkap;Sphkap;Sphkap	SPHK1IP;SPHK1IP iso2;SPHK1IP iso3;SPHK1IP iso4	735;735;760;760	A-kinase anchor protein SPHKAP	Q6NSW3;Q6NSW3-2;Q6NSW3-3;Q6NSW3-4	http://www.phosphosite.org/proteinAction.do?id=1962200&showAllSites=true	185	MNHIVTLSEHPS*FDQAAGQAWVK	3	882.744	10	108.39	1.64329e+07	1.74911e+07	1.67435e+07	2.08938e+07	2.2082e+07	1.73232e+07	1.44199e+07	1.20278e+07	13155904	1.51883e+07	1.39656e+07	8.19723e+06	1.6962e+07	1.88186e+07	1.97026e+07	1.32238e+07	1.41721e+07	1.10814e+07	1.84944e+07	1.28258e+07	0.0441132	0.155943	0.170787	0.127912	0.101405	0.368079	0.693495	-0.528043	-0.54348	-1.44197	-1.45748	0.00247304	mouse
7065	-1.5821	0.00225178	2.3564e+09	0.205547	Sptan1;Sptan1	SPTAN1;SPTAN1 iso2	§1190;1170	Spectrin alpha chain, non-erythrocytic 1	P16546;P16546-2	http://www.phosphosite.org/proteinAction.do?id=3309&showAllSites=true	284.4	TAS*PWK	2	385.168	20	53.73	2.86155e+09	2.83339e+09	2.46717e+09	1.99175e+09	1.98736e+09	1.99719e+09	1.59222e+09	1.95965e+09	1424165504	1.06271e+09	1.46527e+09	1.52859e+09	2.84747e+09	2.22946e+09	1.99228e+09	1.77594e+09	1.24344e+09	1.49693e+09	2.3564e+09	1.50544e+09	0.00699103	0.150786	0.00349126	0.146294	0.205547	0.0299095	0.63887	-0.646405	-0.661841	-1.56526	-1.5821	0.00225178	mouse
7084	1.13941	0.01359	9.84653e+07	0.143945	Ston2	STON2	§270	Stonin-2	Q8BZ60	http://www.phosphosite.org/proteinAction.do?id=17143&showAllSites=true	99.5	KPNTPSAATAAPDVPFNSTGS*FKR	3	847.743	27	85.05	9.80719e+07	8.54466e+07	8.72809e+07	8.13466e+07	7.22347e+07	8.86057e+07	9.11035e+07	9.46072e+07	102135504	9.53314e+07	1.08857e+08	9.87566e+07	9.17592e+07	8.43138e+07	8.04202e+07	9.28553e+07	9.87334e+07	1.03807e+08	8.54977e+07	9.84653e+07	0.0972922	0.0497691	0.143945	0.0266813	0.0487297	0.0688034	1.15167	0.203729	0.188292	1.15167	1.13941	0.01359	mouse
7118	-1.6131	0.0103096	1.21186e+08	0.109466	Strn	STRN	§134	Striatin	O55106	http://www.phosphosite.org/proteinAction.do?id=18475&showAllSites=true	85.9	YGTELNQGDMKPPS*YDSDEGNETEVQPQQNSQLMWK	4	1056.7	2	110.33	7.82103e+07	8.17243e+07	1.4057e+08	1.48495e+08	1.49822e+08	1.28295e+08	6.63961e+07	6.27805e+07	86310944	9.53946e+07	7.49906e+07	6.97321e+07	7.99673e+07	1.44532e+08	1.39059e+08	6.45883e+07	9.08528e+07	7.23613e+07	1.21186e+08	7.59341e+07	0.0310723	0.0387755	0.109466	0.0395829	0.0706979	0.0513848	0.626591	-0.674403	-0.68984	-1.59594	-1.6131	0.0103096	mouse
7120	-1.6131	0.0103096	1.21186e+08	0.109466	Strn	STRN	§137	Striatin	O55106	http://www.phosphosite.org/proteinAction.do?id=18475&showAllSites=true	85.9	YGTELNQGDMKPPSYDS*DEGNETEVQPQQNSQLMWK	4	1056.7	3	110.32	7.82103e+07	8.17243e+07	1.4057e+08	1.48495e+08	1.49822e+08	1.28295e+08	6.63961e+07	6.27805e+07	86310944	9.53946e+07	7.49906e+07	6.97321e+07	7.99673e+07	1.44532e+08	1.39059e+08	6.45883e+07	9.08528e+07	7.23613e+07	1.21186e+08	7.59341e+07	0.0310723	0.0387755	0.109466	0.0395829	0.0706979	0.0513848	0.626591	-0.674403	-0.68984	-1.59594	-1.6131	0.0103096	mouse
7127	1.53709	0.0273579	3.73083e+06	0.102441	Strn	STRN	§259	Striatin	O55106	http://www.phosphosite.org/proteinAction.do?id=18475&showAllSites=true	85.9	S*VIDTSTIVR	2	585.792	8	91.47	3.1794e+06	3.45189e+06	2.00685e+06	1.74049e+06	1.62819e+06		4.32046e+06	4.99526e+06	3769478	3.49083e+06	2.8756e+06	2.93337e+06	3.31565e+06	1.87367e+06	1.62819e+06	4.65786e+06	3.63015e+06	2.90448e+06	2.40136e+06	3.73083e+06	0.0581134	0.100522		0.102441	0.0542778	0.0140634	1.55363	0.635643	0.620206	1.55363	1.53709	0.0273579	mouse
7191	-1.38435	8.31359e-05	9.4854e+07	0.0911446	Synrg;Synrg	synergin, gamma iso2;synergin, gamma	818;§974	Synergin gamma	Q5SV85-2;Q5SV85	http://www.phosphosite.org/proteinAction.do?id=4844821&showAllSites=true	122	EFES*GDFQDFTR	2	779.298	1	111.15	9.56738e+07	8.85258e+07	9.42441e+07	1.07229e+08	9.57357e+07	8.77158e+07	7.02179e+07	6.58865e+07	62593628	6.24252e+07	7.95818e+07	7.48298e+07	9.20998e+07	1.00736e+08	9.17257e+07	6.80522e+07	6.25094e+07	7.72058e+07	9.4854e+07	6.92558e+07	0.054879	0.0911446	0.0618246	0.0450061	0.00190514	0.0435222	0.730131	-0.453774	-0.46921	-1.36962	-1.38435	8.31359e-05	mouse
7207	-1.23519	0.0321918	1.59041e+07	0.281801	Tab3	TAB3	§60	TGF-beta-activated kinase 1 and MAP3K7-binding protein 3	Q571K4	http://www.phosphosite.org/proteinAction.do?id=13905&showAllSites=true	79	YLYMEYHS*PEDNR	3	599.571	3	83.6	1.63299e+07	1.59058e+07	1.26771e+07	1.75735e+07	1.76588e+07	1.52797e+07	1.45479e+07	1.09793e+07	13412884	1.49446e+07	1.4512e+07	9.68949e+06	1.61179e+07	1.51253e+07	1.64692e+07	1.27636e+07	1.41787e+07	1.21007e+07	1.59041e+07	1.30144e+07	0.0186042	0.228906	0.102147	0.197701	0.0763869	0.281801	0.8183	-0.289298	-0.304734	-1.22205	-1.23519	0.0321918	mouse
7212	1.42836	0.0461368	3.75022e+07	0.0864539	Tamalin	GRASP	§76	General receptor for phosphoinositides 1-associated scaffold protein	Q9JJA9	http://www.phosphosite.org/proteinAction.do?id=8778&showAllSites=true	42.3	ALAVSGGT*LPR	2	561.289	15	84.11	3.80233e+07	3.36422e+07	2.35771e+07	2.37435e+07	1.85051e+07	1.83646e+07	5.06715e+07	4.59184e+07	38418812	3.41554e+07	2.70401e+07	2.88088e+07	3.58328e+07	2.36603e+07	1.84348e+07	4.8295e+07	3.62871e+07	2.79245e+07	2.5976e+07	3.75022e+07	0.0864539	0.00497459	0.00538909	0.0695914	0.0830794	0.0447881	1.44373	0.529797	0.514361	1.44373	1.42836	0.0461368	mouse
7215	1.41795	0.00549122	2.3336e+08	0.0600185	Tanc1	TANC1	§1436	Protein TANC1	Q0VGY8	http://www.phosphosite.org/proteinAction.do?id=15656&showAllSites=true	200.7	QQGPPPAPANDS*DNEEDAPASSLK	3	839.026	7	70.04	1.54361e+08	1.49409e+08		1.28739e+08	1.86044e+08	1.95564e+08	2.70043e+08	2.6372e+08	252107952	2.3158e+08	1.98269e+08	1.84438e+08	1.51885e+08	1.28739e+08	1.90804e+08	2.66882e+08	2.41844e+08	1.91354e+08	1.62824e+08	2.3336e+08	0.0230562		0.0352799	0.0167524	0.0600185	0.0511113	1.43321	0.519247	0.50381	1.43321	1.41795	0.00549122	mouse
7229	1.43154	0.000957737	1.0232e+07	0.29812	Tanc1	TANC1	§60, §63	Protein TANC1	Q0VGY8	http://www.phosphosite.org/proteinAction.do?id=15656&showAllSites=true	200.7	GVSMS*LPS*SPLLPR	2	800.864	2	136.51	8.64315e+06	5.63358e+06	5.55605e+06	8.01942e+06	6.03723e+06	8.53926e+06	1.07167e+07	8.82597e+06	9895997	1.10095e+07	1.06564e+07	1.02872e+07	7.13837e+06	6.78773e+06	7.28825e+06	9.77132e+06	1.04528e+07	1.04718e+07	7.07145e+06	1.0232e+07	0.29812	0.256619	0.242748	0.136822	0.0753266	0.0249335	1.44694	0.533004	0.517568	1.44694	1.43154	0.000957737	mouse
7230	1.43154	0.000957737	1.0232e+07	0.29812	Tanc1	TANC1	§60, §64	Protein TANC1	Q0VGY8	http://www.phosphosite.org/proteinAction.do?id=15656&showAllSites=true	200.7	GVSMS*LPSS*PLLPR	2	800.864	4	136.51	8.64315e+06	5.63358e+06	5.55605e+06	8.01942e+06	6.03723e+06	8.53926e+06	1.07167e+07	8.82597e+06	9895997	1.10095e+07	1.06564e+07	1.02872e+07	7.13837e+06	6.78773e+06	7.28825e+06	9.77132e+06	1.04528e+07	1.04718e+07	7.07145e+06	1.0232e+07	0.29812	0.256619	0.242748	0.136822	0.0753266	0.0249335	1.44694	0.533004	0.517568	1.44694	1.43154	0.000957737	mouse
7259	1.22491	0.0190858	5.80838e+07	0.221589	Tanc1;Tanc1	TANC1;TANC1 iso2	314;212	Protein TANC1	Q0VGY8;Q0VGY8-2	http://www.phosphosite.org/proteinAction.do?id=15656&showAllSites=true	200.7	AEPSAGDGPVPYPQSSGSLIMPRPNSVAAT*SSTK	3	1146.21	1	108.8	4.27906e+07	4.12671e+07	4.60869e+07	6.32128e+07	4.70623e+07	4.10659e+07	5.54687e+07	5.00104e+07	56755896	5.97525e+07	6.25809e+07	6.39346e+07	4.20288e+07	5.46498e+07	4.40641e+07	5.27396e+07	5.82542e+07	6.32578e+07	4.69143e+07	5.80838e+07	0.0256328	0.221589	0.0962254	0.073182	0.0363734	0.0151318	1.23808	0.30811	0.292674	1.23808	1.22491	0.0190858	mouse
7271	-1.2929	0.00665468	7.71172e+07	0.0842999	Tjp1	ZO1	§125	Tight junction protein ZO-1	P39447	http://www.phosphosite.org/proteinAction.do?id=3351&showAllSites=true	194.6	VQIPVSHPDPEPVS*DNEDDSYDEEVHDPR	4	849.86	22	86.53	7.68827e+07	7.66669e+07	7.0981e+07	6.29948e+07	8.25649e+07	9.2613e+07	5.7786e+07	5.31662e+07	57915160	5.59781e+07	6.62972e+07	7.05876e+07	7.67748e+07	6.69879e+07	8.7589e+07	5.54761e+07	5.69466e+07	6.84424e+07	7.71172e+07	6.02884e+07	0.00198774	0.0842999	0.0811189	0.0588845	0.0240529	0.0443257	0.781776	-0.355173	-0.370609	-1.27914	-1.2929	0.00665468	mouse
7287	-1.2929	0.00665468	7.71172e+07	0.0842999	Tjp1	ZO1	§131	Tight junction protein ZO-1	P39447	http://www.phosphosite.org/proteinAction.do?id=3351&showAllSites=true	194.6	VQIPVSHPDPEPVSDNEDDS*YDEEVHDPR	4	849.86	13	85.83	7.68827e+07	7.66669e+07	7.0981e+07	6.29948e+07	8.25649e+07	9.2613e+07	5.7786e+07	5.31662e+07	57915160	5.59781e+07	6.62972e+07	7.05876e+07	7.67748e+07	6.69879e+07	8.7589e+07	5.54761e+07	5.69466e+07	6.84424e+07	7.71172e+07	6.02884e+07	0.00198774	0.0842999	0.0811189	0.0588845	0.0240529	0.0443257	0.781776	-0.355173	-0.370609	-1.27914	-1.2929	0.00665468	mouse
7290	-1.2929	0.00665468	7.71172e+07	0.0842999	Tjp1	ZO1	§132	Tight junction protein ZO-1	P39447	http://www.phosphosite.org/proteinAction.do?id=3351&showAllSites=true	194.6	VQIPVSHPDPEPVSDNEDDSY*DEEVHDPR	4	849.86	1	85.82	7.68827e+07	7.66669e+07	7.0981e+07	6.29948e+07	8.25649e+07	9.2613e+07	5.7786e+07	5.31662e+07	57915160	5.59781e+07	6.62972e+07	7.05876e+07	7.67748e+07	6.69879e+07	8.7589e+07	5.54761e+07	5.69466e+07	6.84424e+07	7.71172e+07	6.02884e+07	0.00198774	0.0842999	0.0811189	0.0588845	0.0240529	0.0443257	0.781776	-0.355173	-0.370609	-1.27914	-1.2929	0.00665468	mouse
7295	1.14217	0.0360565	8.75132e+07	0.133095	Tjp1	ZO1	§1576	Tight junction protein ZO-1	P39447	http://www.phosphosite.org/proteinAction.do?id=3351&showAllSites=true	194.6	AHS*STQPPEFDSGVETFSVHTDKPK	4	702.818	13	85.92	9.07857e+07	7.51675e+07	7.7551e+07	8.05673e+07	6.45117e+07	6.6246e+07	9.13839e+07	9.74109e+07	79588752	8.94173e+07	8.70548e+07	8.02237e+07	8.29766e+07	7.90592e+07	6.53788e+07	9.43974e+07	8.4503e+07	8.36392e+07	7.58049e+07	8.75132e+07	0.133095	0.026978	0.0187574	0.0451466	0.0822432	0.0577517	1.15445	0.20721	0.191774	1.15445	1.14217	0.0360565	mouse
7307	-1.27575	0.0176056	3.90963e+07	0.117862	Tjp1	ZO1	§277	Tight junction protein ZO-1	P39447	http://www.phosphosite.org/proteinAction.do?id=3351&showAllSites=true	194.6	ATLLNVPDLSDS*IHSANASER	3	764.029	13	114.31	3.54011e+07	3.61694e+07	3.5025e+07	3.7339e+07	4.66936e+07	4.39496e+07	2.58145e+07	2.65177e+07	29240130	3.19521e+07	3.91775e+07	3.31497e+07	3.57853e+07	3.6182e+07	4.53216e+07	2.61661e+07	3.05961e+07	3.61636e+07	3.90963e+07	3.09753e+07	0.0151828	0.0452215	0.0428107	0.0190037	0.0626766	0.117862	0.792282	-0.335914	-0.351351	-1.26218	-1.27575	0.0176056	mouse
7334	-1.53373	0.00630463	4.46732e+07	0.286758	Tjp1	ZO1	§868	Tight junction protein ZO-1	P39447	http://www.phosphosite.org/proteinAction.do?id=3351&showAllSites=true	194.6	HTSDYEDTDTEGGAYTDQELDETLNDEVGT*PPESAITR	4	1063.69	7	114.31	4.13941e+07	4.79768e+07		3.76161e+07		5.17057e+07	1.92622e+07	2.90605e+07	32260388	3.60073e+07	2.48184e+07	3.52341e+07	4.46854e+07	3.76161e+07	5.17057e+07	2.41613e+07	3.41338e+07	3.00263e+07	4.46732e+07	2.94405e+07	0.104166			0.286758	0.0776191	0.245286	0.659019	-0.601608	-0.617045	-1.51741	-1.53373	0.00630463	mouse
7336	1.14217	0.0360565	8.75132e+07	0.133095	Tjp1	ZO1	1577	Tight junction protein ZO-1	P39447	http://www.phosphosite.org/proteinAction.do?id=3351&showAllSites=true	194.6	AHSS*TQPPEFDSGVETFSVHTDKPK	4	702.818	1	85.91	9.07857e+07	7.51675e+07	7.7551e+07	8.05673e+07	6.45117e+07	6.6246e+07	9.13839e+07	9.74109e+07	79588752	8.94173e+07	8.70548e+07	8.02237e+07	8.29766e+07	7.90592e+07	6.53788e+07	9.43974e+07	8.4503e+07	8.36392e+07	7.58049e+07	8.75132e+07	0.133095	0.026978	0.0187574	0.0451466	0.0822432	0.0577517	1.15445	0.20721	0.191774	1.15445	1.14217	0.0360565	mouse
7421	-1.67385	0.0257783	5.17505e+06	0.287406	Tpd52l1	TPD52L1	§86	Tumor protein D53	O54818	http://www.phosphosite.org/proteinAction.do?id=2301201&showAllSites=true	22.5	S*WHDMQTTTAYK	3	516.878	1	70.3	4.93158e+06	6.13513e+06	4.76631e+06	3.69515e+06	6.66108e+06	4.86108e+06	3.74705e+06	4.5541e+06	4809985	3.23085e+06	959255	1.44859e+06	5.53336e+06	4.23073e+06	5.76108e+06	4.15058e+06	4.02042e+06	1.20392e+06	5.17505e+06	3.12497e+06	0.1538	0.179029	0.220929	0.137492	0.277737	0.287406	0.603853	-0.72773	-0.743167	-1.65603	-1.67385	0.0257783	mouse
7439	-1.60664	0.0302545	1.43223e+08	0.469045	Ubxn1	UBXN1	§192	UBX domain-containing protein 1	Q922Y1	http://www.phosphosite.org/proteinAction.do?id=11115&showAllSites=true	33.6	SSPPAT*DPGPVPSSPSQEPPTK	3	747.342	1	70.36	2.0221e+08	1.34558e+08		1.02318e+08		1.33804e+08	9.32723e+07	1.16817e+08	82402896	7.95265e+07	5.63405e+07	1.12259e+08	1.68384e+08	1.02318e+08	1.33804e+08	1.05045e+08	8.09647e+07	8.42998e+07	1.43223e+08	9.01031e+07	0.284096			0.158491	0.0251213	0.469045	0.629112	-0.66861	-0.684047	-1.58954	-1.60664	0.0302545	mouse
7456	1.22785	0.0466815	3.07244e+07	0.127351	Ubxn2b	UBXN2B	154	UBX domain-containing protein 2B	Q0KL01	http://www.phosphosite.org/proteinAction.do?id=6792&showAllSites=true	37.4	NGFS*LDDGELRPYSDPTNAQFLESVK	3	993.785	9	134.48	2.14581e+07	2.57052e+07	2.74534e+07	2.77092e+07	2.21938e+07	2.40198e+07	3.617e+07	3.80456e+07	29516040	3.22519e+07	2.40254e+07	2.43373e+07	2.35817e+07	2.75813e+07	2.31068e+07	3.71078e+07	3.08839e+07	2.41813e+07	2.47566e+07	3.07244e+07	0.127351	0.00655878	0.0558788	0.0357411	0.062638	0.00912098	1.24106	0.311571	0.296134	1.24106	1.22785	0.0466815	mouse
7463	1.18475	0.00504549	2.72837e+07	0.185762	Vangl2	VANGL2	58	Vang-like protein 2	Q91ZD4	http://www.phosphosite.org/proteinAction.do?id=10380&showAllSites=true	59.7	SVTIQAPGEPLLDNES*TRGDER	3	822.05	8	100.01	2.23805e+07	2.23114e+07	2.45938e+07	2.01994e+07	2.67109e+07	2.05085e+07	2.47896e+07	2.62584e+07	26816108	2.70862e+07	2.90052e+07	2.9747e+07	2.2346e+07	2.23966e+07	2.36097e+07	2.5524e+07	2.69512e+07	2.93761e+07	2.27841e+07	2.72837e+07	0.0021877	0.13874	0.185762	0.0406919	0.00708635	0.0178553	1.19749	0.260017	0.24458	1.19749	1.18475	0.00504549	mouse
7465	1.18475	0.00504549	2.72837e+07	0.185762	Vangl2	VANGL2	59	Vang-like protein 2	Q91ZD4	http://www.phosphosite.org/proteinAction.do?id=10380&showAllSites=true	59.7	SVTIQAPGEPLLDNEST*RGDER	3	822.05	5	100.02	2.23805e+07	2.23114e+07	2.45938e+07	2.01994e+07	2.67109e+07	2.05085e+07	2.47896e+07	2.62584e+07	26816108	2.70862e+07	2.90052e+07	2.9747e+07	2.2346e+07	2.23966e+07	2.36097e+07	2.5524e+07	2.69512e+07	2.93761e+07	2.27841e+07	2.72837e+07	0.0021877	0.13874	0.185762	0.0406919	0.00708635	0.0178553	1.19749	0.260017	0.24458	1.19749	1.18475	0.00504549	mouse
7496	-1.19588	0.0150642	1.34756e+07	0.240191	Wasl	N-WASP	§253	Neural Wiskott-Aldrich syndrome protein	Q91YD9	http://www.phosphosite.org/proteinAction.do?id=3961&showAllSites=true	54.2	VIY*DFIEK	2	553.762	12	102.58	1.41915e+07	1.30662e+07	1.44783e+07	1.27938e+07	1.53973e+07	1.09264e+07	1.01731e+07	1.20639e+07	11880590	1.09909e+07	1.11466e+07	1.20826e+07	1.36289e+07	1.36361e+07	1.31618e+07	1.11185e+07	1.14357e+07	1.16146e+07	1.34756e+07	1.13896e+07	0.0583844	0.0873486	0.240191	0.120254	0.0550139	0.0569867	0.845202	-0.242633	-0.258069	-1.18315	-1.19588	0.0150642	mouse
7503	1.73857	0.0242798	2.49169e+07	0.0687682	Wdr33	WDR33	1211, §1213	pre-mRNA 3' end processing protein WDR33	Q8K4P0	http://www.phosphosite.org/proteinAction.do?id=11396&showAllSites=true	145.2	S*SS*LQGM#DM#ASLPPR	2	884.838	1	30.22		1.89409e+07	6.73662e+06	7.42527e+06		2.36143e+07	2.43883e+07	2.54915e+07	23467352		2.67614e+07	2.4476e+07	1.89409e+07	7.08094e+06	2.36143e+07	2.49399e+07	23467352	2.56187e+07	1.41793e+07	2.49169e+07		0.0687682		0.0312774		0.0630788	1.75728	0.81334	0.797903	1.75728	1.73857	0.0242798	mouse
7504	1.73857	0.0242798	2.49169e+07	0.0687682	Wdr33	WDR33	1212, §1213	pre-mRNA 3' end processing protein WDR33	Q8K4P0	http://www.phosphosite.org/proteinAction.do?id=11396&showAllSites=true	145.2	SS*S*LQGM#DM#ASLPPR	2	884.838	3	29.91		1.89409e+07	6.73662e+06	7.42527e+06		2.36143e+07	2.43883e+07	2.54915e+07	23467352		2.67614e+07	2.4476e+07	1.89409e+07	7.08094e+06	2.36143e+07	2.49399e+07	23467352	2.56187e+07	1.41793e+07	2.49169e+07		0.0687682		0.0312774		0.0630788	1.75728	0.81334	0.797903	1.75728	1.73857	0.0242798	mouse
7564	-1.4612	0.0381875	1.53776e+06	0.237201	Ywhaq	14-3-3 theta	§229	14-3-3 protein theta	P68254	http://www.phosphosite.org/proteinAction.do?id=7716&showAllSites=true	27.8	DNLTLWT*SDSAGEECDAAEGAEN	2	1267.98	4	160.26	1.95445e+06	1.39299e+06		1.42332e+06		1.38029e+06	997633	1.15764e+06		1.03588e+06			1.67372e+06	1.42332e+06	1.38029e+06	1.07763e+06	1.03588e+06	200000	1.53776e+06	1.06372e+06	0.237201			0.104989			0.691729	-0.531721	-0.547157	-1.44565	-1.4612	0.0381875	mouse
7569	-1.26965	0.0180376	8.86023e+07	0.225121	Ywhaq	14-3-3 theta	§230	14-3-3 protein theta	P68254	http://www.phosphosite.org/proteinAction.do?id=7716&showAllSites=true	27.8	DNLTLWTS*DSAGEECDAAEGAEN	3	845.655	25	131.08	1.01728e+08	7.37889e+07	9.99707e+07	9.68348e+07	8.27453e+07	7.65457e+07	8.55958e+07	7.8051e+07	69459104	6.63447e+07	6.3841e+07	5.99224e+07	8.77587e+07	9.84027e+07	7.96455e+07	8.18234e+07	6.79019e+07	6.18817e+07	8.86023e+07	7.05357e+07	0.225121	0.0225343	0.0550409	0.0652004	0.0324318	0.0447768	0.796093	-0.328991	-0.344428	-1.25613	-1.26965	0.0180376	mouse
7575	-1.26965	0.0180376	8.86023e+07	0.225121	Ywhaq	14-3-3 theta	§232	14-3-3 protein theta	P68254	http://www.phosphosite.org/proteinAction.do?id=7716&showAllSites=true	27.8	DNLTLWTSDS*AGEECDAAEGAEN	3	845.655	25	134.98	1.01728e+08	7.37889e+07	9.99707e+07	9.68348e+07	8.27453e+07	7.65457e+07	8.55958e+07	7.8051e+07	69459104	6.63447e+07	6.3841e+07	5.99224e+07	8.77587e+07	9.84027e+07	7.96455e+07	8.18234e+07	6.79019e+07	6.18817e+07	8.86023e+07	7.05357e+07	0.225121	0.0225343	0.0550409	0.0652004	0.0324318	0.0447768	0.796093	-0.328991	-0.344428	-1.25613	-1.26965	0.0180376	mouse
7597	-1.58257	0.0422378	5.7944e+07	0.421122	Ywhaz	14-3-3 zeta	§232	14-3-3 protein zeta/delta	P63101	http://www.phosphosite.org/proteinAction.do?id=3579&showAllSites=true	27.8	DNLTLWTSDT*QGDEAEAGEGGEN	3	830.326	3	122.69		6.86831e+07	5.10345e+07	4.00845e+07	7.35207e+07	5.63973e+07	2.09549e+07	2.17e+07	26621320	4.9199e+07	5.41155e+07	4.94555e+07	6.86831e+07	4.55595e+07	6.4959e+07	2.13274e+07	3.79101e+07	5.17855e+07	5.7944e+07	3.70077e+07		0.16995	0.186395	0.0247028	0.421122	0.0636296	0.63868	-0.646835	-0.662271	-1.56573	-1.58257	0.0422378	mouse
7598	-1.28365	0.00908666	1.54478e+08	0.0881209	Ywhaz	14-3-3 zeta	§64	14-3-3 protein zeta/delta	P63101	http://www.phosphosite.org/proteinAction.do?id=3579&showAllSites=true	27.8	VVSS*IEQK	2	485.236	7	44.61	1.47098e+08	1.55746e+08		1.80847e+08	1.51259e+08	1.3744e+08	1.28978e+08	1.13847e+08	106703576	1.0271e+08	1.32473e+08	1.45115e+08	1.51422e+08	1.80847e+08	1.4435e+08	1.21412e+08	1.04707e+08	1.38794e+08	1.54478e+08	1.21638e+08	0.0403864		0.067692	0.0881209	0.0269712	0.0644065	0.78741	-0.344814	-0.36025	-1.26999	-1.28365	0.00908666	mouse
7606	1.3367	0.0258184	1.77627e+08	0.147753	Ablim2	ABLIM2 iso4	§351	Actin-binding LIM protein 2	Q8BL65-4	http://www.phosphosite.org/proteinAction.do?id=4844812&showAllSites=true	68.6	QSYGES*PQLLSPTPTEGDQDDR	3	834.022	11	93.83	1.29665e+08	1.05134e+08	1.05647e+08	9.40818e+07	1.8799e+08	1.66304e+08	2.09702e+08	1.82453e+08	184038224	1.79105e+08	1.48964e+08	1.615e+08	1.174e+08	9.98642e+07	1.77147e+08	1.96077e+08	1.81572e+08	1.55232e+08	1.3147e+08	1.77627e+08	0.147753	0.0818862	0.0865631	0.0982645	0.0192116	0.057105	1.35108	0.434114	0.418677	1.35108	1.3367	0.0258184	mouse
7609	1.40524	0.0322365	1.2033e+08	0.109372	Ablim2	ABLIM2 iso4	§351, §356	Actin-binding LIM protein 2	Q8BL65-4	http://www.phosphosite.org/proteinAction.do?id=4844812&showAllSites=true	68.6	QSYGES*PQLLS*PTPTEGDQDDR	3	860.677	19	93.2	7.48261e+07	7.65017e+07	5.40697e+07	5.69575e+07	1.25977e+08	1.19978e+08	1.34239e+08	1.34105e+08	126097848	1.26048e+08	1.08537e+08	9.29543e+07	7.56639e+07	5.55136e+07	1.22977e+08	1.34172e+08	1.26073e+08	1.00746e+08	8.47183e+07	1.2033e+08	0.0156591	0.0367824	0.0344961	0.000706222	0.000279681	0.109372	1.42036	0.506253	0.490816	1.42036	1.40524	0.0322365	mouse
7612	1.3367	0.0258184	1.77627e+08	0.147753	Ablim2	ABLIM2 iso4	§356	Actin-binding LIM protein 2	Q8BL65-4	http://www.phosphosite.org/proteinAction.do?id=4844812&showAllSites=true	68.6	QSYGESPQLLS*PTPTEGDQDDR	3	834.022	14	91.45	1.29665e+08	1.05134e+08	1.05647e+08	9.40818e+07	1.8799e+08	1.66304e+08	2.09702e+08	1.82453e+08	184038224	1.79105e+08	1.48964e+08	1.615e+08	1.174e+08	9.98642e+07	1.77147e+08	1.96077e+08	1.81572e+08	1.55232e+08	1.3147e+08	1.77627e+08	0.147753	0.0818862	0.0865631	0.0982645	0.0192116	0.057105	1.35108	0.434114	0.418677	1.35108	1.3367	0.0258184	mouse
7615	1.12056	0.0192677	3.36278e+07	0.102297	Ablim2	ABLIM2 iso4	347, §351	Actin-binding LIM protein 2	Q8BL65-4	http://www.phosphosite.org/proteinAction.do?id=4844812&showAllSites=true	68.6	ISHSAVGDRQS*YGES*PQLLSPTPTEGDQDDR	4	876.375	2	85.91	2.85168e+07	2.6496e+07	3.04552e+07	3.12823e+07	2.9363e+07	3.20292e+07	3.07992e+07	3.34522e+07	34013664	3.79611e+07	3.51409e+07	3.04e+07	2.75064e+07	3.08687e+07	3.06961e+07	3.21257e+07	3.59874e+07	3.27705e+07	2.96904e+07	3.36278e+07	0.0519481	0.0189463	0.0614192	0.0583923	0.0775614	0.102297	1.13262	0.179659	0.164223	1.13262	1.12056	0.0192677	mouse
7618	1.12056	0.0192677	3.36278e+07	0.102297	Ablim2	ABLIM2 iso4	347, §356	Actin-binding LIM protein 2	Q8BL65-4	http://www.phosphosite.org/proteinAction.do?id=4844812&showAllSites=true	68.6	ISHSAVGDRQS*YGESPQLLS*PTPTEGDQDDR	4	876.375	1	83.83	2.85168e+07	2.6496e+07	3.04552e+07	3.12823e+07	2.9363e+07	3.20292e+07	3.07992e+07	3.34522e+07	34013664	3.79611e+07	3.51409e+07	3.04e+07	2.75064e+07	3.08687e+07	3.06961e+07	3.21257e+07	3.59874e+07	3.27705e+07	2.96904e+07	3.36278e+07	0.0519481	0.0189463	0.0614192	0.0583923	0.0775614	0.102297	1.13262	0.179659	0.164223	1.13262	1.12056	0.0192677	mouse
7620	1.12056	0.0192677	3.36278e+07	0.102297	Ablim2	ABLIM2 iso4	348, §351	Actin-binding LIM protein 2	Q8BL65-4	http://www.phosphosite.org/proteinAction.do?id=4844812&showAllSites=true	68.6	ISHSAVGDRQSY*GES*PQLLSPTPTEGDQDDR	4	876.375	2	85.9	2.85168e+07	2.6496e+07	3.04552e+07	3.12823e+07	2.9363e+07	3.20292e+07	3.07992e+07	3.34522e+07	34013664	3.79611e+07	3.51409e+07	3.04e+07	2.75064e+07	3.08687e+07	3.06961e+07	3.21257e+07	3.59874e+07	3.27705e+07	2.96904e+07	3.36278e+07	0.0519481	0.0189463	0.0614192	0.0583923	0.0775614	0.102297	1.13262	0.179659	0.164223	1.13262	1.12056	0.0192677	mouse
7621	1.12056	0.0192677	3.36278e+07	0.102297	Ablim2	ABLIM2 iso4	348, §356	Actin-binding LIM protein 2	Q8BL65-4	http://www.phosphosite.org/proteinAction.do?id=4844812&showAllSites=true	68.6	ISHSAVGDRQSY*GESPQLLS*PTPTEGDQDDR	4	876.375	1	83.83	2.85168e+07	2.6496e+07	3.04552e+07	3.12823e+07	2.9363e+07	3.20292e+07	3.07992e+07	3.34522e+07	34013664	3.79611e+07	3.51409e+07	3.04e+07	2.75064e+07	3.08687e+07	3.06961e+07	3.21257e+07	3.59874e+07	3.27705e+07	2.96904e+07	3.36278e+07	0.0519481	0.0189463	0.0614192	0.0583923	0.0775614	0.102297	1.13262	0.179659	0.164223	1.13262	1.12056	0.0192677	mouse
7624	-1.37336	0.00812875	6.84229e+07	0.10111	Ablim2;Ablim2;Ablim2;Ablim2;Ablim2	ABLIM2;ABLIM2 iso2;ABLIM2 iso3;ABLIM2 iso4;ABLIM2 iso5	§278, §294;§278, §294;§278, §294;278, 294;§278, §294	Actin-binding LIM protein 2	Q8BL65;Q8BL65-2;Q8BL65-3;Q8BL65-4;Q8BL65-5	http://www.phosphosite.org/proteinAction.do?id=24681&showAllSites=true	68.1	T*SSESIVSVPASSTSGS*PSR	2	1041.94	2	88.48	5.86171e+07	6.49101e+07	6.45725e+07	7.25028e+07	7.78533e+07	7.20816e+07	4.28478e+07	3.71298e+07	44439788	4.91461e+07	6.59086e+07	6.26739e+07	6.17636e+07	6.85376e+07	7.49675e+07	3.99888e+07	4.67929e+07	6.42912e+07	6.84229e+07	5.03577e+07	0.0720465	0.0818178	0.0544403	0.10111	0.0711187	0.0355769	0.735977	-0.442268	-0.457705	-1.35874	-1.37336	0.00812875	mouse
7626	-1.37336	0.00812875	6.84229e+07	0.10111	Ablim2;Ablim2;Ablim2;Ablim2;Ablim2	ABLIM2;ABLIM2 iso2;ABLIM2 iso3;ABLIM2 iso4;ABLIM2 iso5	§279, §294;§279, §294;§279, §294;279, 294;§279, §294	Actin-binding LIM protein 2	Q8BL65;Q8BL65-2;Q8BL65-3;Q8BL65-4;Q8BL65-5	http://www.phosphosite.org/proteinAction.do?id=24681&showAllSites=true	68.1	TS*SESIVSVPASSTSGS*PSR	2	1041.94	7	88.49	5.86171e+07	6.49101e+07	6.45725e+07	7.25028e+07	7.78533e+07	7.20816e+07	4.28478e+07	3.71298e+07	44439788	4.91461e+07	6.59086e+07	6.26739e+07	6.17636e+07	6.85376e+07	7.49675e+07	3.99888e+07	4.67929e+07	6.42912e+07	6.84229e+07	5.03577e+07	0.0720465	0.0818178	0.0544403	0.10111	0.0711187	0.0355769	0.735977	-0.442268	-0.457705	-1.35874	-1.37336	0.00812875	mouse
7629	-1.23935	0.00974159	5.49333e+07	0.101496	Ablim2;Ablim2;Ablim2;Ablim2;Ablim2	ABLIM2;ABLIM2 iso2;ABLIM2 iso3;ABLIM2 iso4;ABLIM2 iso5	§280, §294;§280, §294;§280, §294;280, 294;§280, §294	Actin-binding LIM protein 2	Q8BL65;Q8BL65-2;Q8BL65-3;Q8BL65-4;Q8BL65-5	http://www.phosphosite.org/proteinAction.do?id=24681&showAllSites=true	68.1	TSS*ESIVSVPASSTSGS*PSR	3	694.959	9	88.49	5.63816e+07	4.88307e+07	5.72941e+07	5.26599e+07	5.34336e+07	6.10001e+07	3.84594e+07	3.62553e+07	53240016	4.98857e+07	4.42043e+07	4.67629e+07	5.26062e+07	5.4977e+07	5.72168e+07	3.73573e+07	5.15628e+07	4.54836e+07	5.49333e+07	4.48013e+07	0.101496	0.0596036	0.0935097	0.0417196	0.0459997	0.0397764	0.815557	-0.294142	-0.309579	-1.22616	-1.23935	0.00974159	mouse
7630	-1.37336	0.00812875	6.84229e+07	0.10111	Ablim2;Ablim2;Ablim2;Ablim2;Ablim2	ABLIM2;ABLIM2 iso2;ABLIM2 iso3;ABLIM2 iso4;ABLIM2 iso5	§280, §296;§280, §296;§280, §296;280, 296;§280, §296	Actin-binding LIM protein 2	Q8BL65;Q8BL65-2;Q8BL65-3;Q8BL65-4;Q8BL65-5	http://www.phosphosite.org/proteinAction.do?id=24681&showAllSites=true	68.1	TSS*ESIVSVPASSTSGSPS*R	2	1041.94	1	88.48	5.86171e+07	6.49101e+07	6.45725e+07	7.25028e+07	7.78533e+07	7.20816e+07	4.28478e+07	3.71298e+07	44439788	4.91461e+07	6.59086e+07	6.26739e+07	6.17636e+07	6.85376e+07	7.49675e+07	3.99888e+07	4.67929e+07	6.42912e+07	6.84229e+07	5.03577e+07	0.0720465	0.0818178	0.0544403	0.10111	0.0711187	0.0355769	0.735977	-0.442268	-0.457705	-1.35874	-1.37336	0.00812875	mouse
7633	-1.23935	0.00974159	5.49333e+07	0.101496	Ablim2;Ablim2;Ablim2;Ablim2;Ablim2	ABLIM2;ABLIM2 iso2;ABLIM2 iso3;ABLIM2 iso4;ABLIM2 iso5	§282, §294;§282, §294;§282, §294;282, 294;§282, §294	Actin-binding LIM protein 2	Q8BL65;Q8BL65-2;Q8BL65-3;Q8BL65-4;Q8BL65-5	http://www.phosphosite.org/proteinAction.do?id=24681&showAllSites=true	68.1	TSSES*IVSVPASSTSGS*PSR	3	694.959	1	88.49	5.63816e+07	4.88307e+07	5.72941e+07	5.26599e+07	5.34336e+07	6.10001e+07	3.84594e+07	3.62553e+07	53240016	4.98857e+07	4.42043e+07	4.67629e+07	5.26062e+07	5.4977e+07	5.72168e+07	3.73573e+07	5.15628e+07	4.54836e+07	5.49333e+07	4.48013e+07	0.101496	0.0596036	0.0935097	0.0417196	0.0459997	0.0397764	0.815557	-0.294142	-0.309579	-1.22616	-1.23935	0.00974159	mouse
7641	1.10358	0.0328356	8.49048e+07	0.0996454	Ablim2;Ablim2;Ablim2;Ablim2;Ablim2	ABLIM2;ABLIM2 iso2;ABLIM2 iso3;ABLIM2 iso4;ABLIM2 iso5	§365, §378;§365, §378;§365, §378;376, 389;§365, §378	Actin-binding LIM protein 2	Q8BL65;Q8BL65-2;Q8BL65-3;Q8BL65-4;Q8BL65-5	http://www.phosphosite.org/proteinAction.do?id=24681&showAllSites=true	68.1	TSS*PSSAGSVSLGHYT*PTSR	3	713.631	12	78.78	8.17733e+07	8.30595e+07	8.17565e+07	7.09937e+07	6.92598e+07	6.98599e+07	8.4449e+07	8.22072e+07	92778904	8.92788e+07	7.69024e+07	8.38123e+07	8.24164e+07	7.63751e+07	6.95599e+07	8.33281e+07	9.10288e+07	8.03574e+07	7.61171e+07	8.49048e+07	0.0110354	0.0996454	0.00610043	0.0190232	0.0271887	0.0608035	1.11545	0.157624	0.142188	1.11545	1.10358	0.0328356	mouse
7643	1.10358	0.0328356	8.49048e+07	0.0996454	Ablim2;Ablim2;Ablim2;Ablim2;Ablim2	ABLIM2;ABLIM2 iso2;ABLIM2 iso3;ABLIM2 iso4;ABLIM2 iso5	§367, §378;§367, §378;§367, §378;378, 389;§367, §378	Actin-binding LIM protein 2	Q8BL65;Q8BL65-2;Q8BL65-3;Q8BL65-4;Q8BL65-5	http://www.phosphosite.org/proteinAction.do?id=24681&showAllSites=true	68.1	TSSPS*SAGSVSLGHYT*PTSR	3	713.631	1	78.76	8.17733e+07	8.30595e+07	8.17565e+07	7.09937e+07	6.92598e+07	6.98599e+07	8.4449e+07	8.22072e+07	92778904	8.92788e+07	7.69024e+07	8.38123e+07	8.24164e+07	7.63751e+07	6.95599e+07	8.33281e+07	9.10288e+07	8.03574e+07	7.61171e+07	8.49048e+07	0.0110354	0.0996454	0.00610043	0.0190232	0.0271887	0.0608035	1.11545	0.157624	0.142188	1.11545	1.10358	0.0328356	mouse
7645	1.17038	0.0404579	2.64903e+08	0.224914	Ablim2;Ablim2;Ablim2;Ablim2;Ablim2	ABLIM2;ABLIM2 iso2;ABLIM2 iso3;ABLIM2 iso4;ABLIM2 iso5	§383;§383;§383;394;§383	Actin-binding LIM protein 2	Q8BL65;Q8BL65-2;Q8BL65-3;Q8BL65-4;Q8BL65-5	http://www.phosphosite.org/proteinAction.do?id=24681&showAllSites=true	68.1	S*PQHYSR	2	477.695	20	18.55	2.26294e+08	2.07503e+08	2.55075e+08	2.21252e+08	1.8226e+08	2.51197e+08	2.3196e+08			2.64784e+08	2.76834e+08	2.86034e+08	2.16899e+08	2.38163e+08	2.16729e+08	2.3196e+08	2.64784e+08	2.81434e+08	2.2393e+08	2.64903e+08	0.0612601	0.10042	0.224914			0.0231136	1.18297	0.242416	0.226979	1.18297	1.17038	0.0404579	mouse
7654	-1.18615	0.0312278	1.65887e+08	0.080138	Ablim2;Ablim2;Ablim2;Ablim2;Ablim2	ABLIM2;ABLIM2 iso2;ABLIM2 iso3;ABLIM2 iso4;ABLIM2 iso5	§477, 488;§477, 488;510, 521;521, 532;510, 521	Actin-binding LIM protein 2	Q8BL65;Q8BL65-2;Q8BL65-3;Q8BL65-4;Q8BL65-5	http://www.phosphosite.org/proteinAction.do?id=24681&showAllSites=true	68.1	TNS*PDLDSQSLSLS*SGTDQEPLQR	3	912.386	1	108.26	1.44064e+08	1.3888e+08	1.70475e+08	1.90843e+08	1.85476e+08	1.65583e+08	1.36487e+08	1.37409e+08	131532888	1.33091e+08	1.4852e+08	1.61105e+08	1.41472e+08	1.80659e+08	1.75529e+08	1.36948e+08	1.32312e+08	1.54813e+08	1.65887e+08	1.41358e+08	0.0259125	0.0797178	0.080138	0.00475938	0.00832606	0.057486	0.852133	-0.23085	-0.246287	-1.17353	-1.18615	0.0312278	mouse
7655	-1.18615	0.0312278	1.65887e+08	0.080138	Ablim2;Ablim2;Ablim2;Ablim2;Ablim2	ABLIM2;ABLIM2 iso2;ABLIM2 iso3;ABLIM2 iso4;ABLIM2 iso5	§477, 489;§477, 489;510, 522;521, 533;510, 522	Actin-binding LIM protein 2	Q8BL65;Q8BL65-2;Q8BL65-3;Q8BL65-4;Q8BL65-5	http://www.phosphosite.org/proteinAction.do?id=24681&showAllSites=true	68.1	TNS*PDLDSQSLSLSS*GTDQEPLQR	3	912.386	4	108.26	1.44064e+08	1.3888e+08	1.70475e+08	1.90843e+08	1.85476e+08	1.65583e+08	1.36487e+08	1.37409e+08	131532888	1.33091e+08	1.4852e+08	1.61105e+08	1.41472e+08	1.80659e+08	1.75529e+08	1.36948e+08	1.32312e+08	1.54813e+08	1.65887e+08	1.41358e+08	0.0259125	0.0797178	0.080138	0.00475938	0.00832606	0.057486	0.852133	-0.23085	-0.246287	-1.17353	-1.18615	0.0312278	mouse
7660	-1.21048	0.0249202	1.81245e+07	0.186574	Ablim2;Ablim2;Ablim2;Ablim2;Ablim2	ABLIM2;ABLIM2 iso2;ABLIM2 iso3;ABLIM2 iso4;ABLIM2 iso5	364;364;364;375;364	Actin-binding LIM protein 2	Q8BL65;Q8BL65-2;Q8BL65-3;Q8BL65-4;Q8BL65-5	http://www.phosphosite.org/proteinAction.do?id=24681&showAllSites=true	68.1	TS*SPSSAGSVSLGHYTPTSR	2	1029.96	1	76.13	1.68313e+07	1.76672e+07	1.95235e+07	1.69435e+07	1.73869e+07	2.03948e+07	1.23511e+07	1.39418e+07	16460027	1.42845e+07	1.91109e+07	1.46561e+07	1.72493e+07	1.82335e+07	1.88909e+07	1.31465e+07	1.53722e+07	1.68835e+07	1.81245e+07	1.51341e+07	0.0342662	0.100054	0.11259	0.0855614	0.100073	0.186574	0.835004	-0.260145	-0.275581	-1.1976	-1.21048	0.0249202	mouse
7706	-1.51185	0.012325	2.14211e+07	0.322738	Afdn;Afdn	Afadin;Afadin iso2	§1140;1125	Afadin	Q9QZQ1;Q9QZQ1-2	http://www.phosphosite.org/proteinAction.do?id=4440&showAllSites=true	206.4	SEGFELYNNSAQNGS*PESPQMPWTEYSEPK	3	1161.82	5	137.32	1.8617e+07	1.56724e+07	2.0284e+07	2.46843e+07	2.36383e+07	2.56305e+07	1.23685e+07	1.41638e+07	14042456	2.23469e+07	1.27749e+07	1.02307e+07	1.71447e+07	2.24842e+07	2.46344e+07	1.32662e+07	1.81947e+07	1.15028e+07	2.14211e+07	1.43212e+07	0.121446	0.138387	0.0571845	0.0956897	0.322738	0.156399	0.668556	-0.58088	-0.596316	-1.49576	-1.51185	0.012325	mouse
7707	-1.51185	0.012325	2.14211e+07	0.322738	Afdn;Afdn	Afadin;Afadin iso2	§1143;1128	Afadin	Q9QZQ1;Q9QZQ1-2	http://www.phosphosite.org/proteinAction.do?id=4440&showAllSites=true	206.4	SEGFELYNNSAQNGSPES*PQMPWTEYSEPK	3	1161.82	9	136.41	1.8617e+07	1.56724e+07	2.0284e+07	2.46843e+07	2.36383e+07	2.56305e+07	1.23685e+07	1.41638e+07	14042456	2.23469e+07	1.27749e+07	1.02307e+07	1.71447e+07	2.24842e+07	2.46344e+07	1.32662e+07	1.81947e+07	1.15028e+07	2.14211e+07	1.43212e+07	0.121446	0.138387	0.0571845	0.0956897	0.322738	0.156399	0.668556	-0.58088	-0.596316	-1.49576	-1.51185	0.012325	mouse
7731	-1.18072	0.034512	3.49333e+07	0.147554	Afdn;Afdn	Afadin;Afadin iso2	§1275;1260	Afadin	Q9QZQ1;Q9QZQ1-2	http://www.phosphosite.org/proteinAction.do?id=4440&showAllSites=true	206.4	S*QEELREEK	2	614.266	14	31.4	3.84991e+07	4.05234e+07	3.41645e+07	2.95544e+07	3.22515e+07	3.46067e+07	2.72085e+07	3.35476e+07	31888804	2.59433e+07	3.20538e+07	2.87866e+07	3.95113e+07	3.18594e+07	3.34291e+07	3.0378e+07	2.89161e+07	3.04202e+07	3.49333e+07	2.99047e+07	0.0362276	0.102318	0.0498194	0.147554	0.14539	0.0759446	0.856053	-0.224227	-0.239664	-1.16815	-1.18072	0.034512	mouse
7737	1.44008	0.00607048	2.26001e+07	0.12274	Afdn;Afdn	Afadin;Afadin iso2	§181;181	Afadin	Q9QZQ1;Q9QZQ1-2	http://www.phosphosite.org/proteinAction.do?id=4440&showAllSites=true	206.4	QAS*DKEERPSQGDDSENSR	3	738.968	9	21.48	1.23777e+07	1.35578e+07	1.15032e+07	1.36897e+07	2.12101e+07	2.08211e+07	2.60074e+07	2.44809e+07	22560564	2.29809e+07	2.00904e+07	1.94804e+07	1.29677e+07	1.25964e+07	2.10156e+07	2.52441e+07	2.27707e+07	1.97854e+07	1.55266e+07	2.26001e+07	0.0643489	0.12274	0.0130899	0.0427572	0.0130528	0.0218009	1.45557	0.541588	0.526152	1.45557	1.44008	0.00607048	mouse
7743	-1.69988	0.00704094	1.60606e+07	0.257458	Afdn;Afdn	Afadin;Afadin iso2	1316;1301	Afadin	Q9QZQ1;Q9QZQ1-2	http://www.phosphosite.org/proteinAction.do?id=4440&showAllSites=true	206.4	KCDSDMWINQSSSVESST*SSQEHLNHSSK	4	844.603	2	71.69	2.12976e+07	1.47374e+07	1.71108e+07	1.69827e+07	1.22165e+07	1.40186e+07	1.27672e+07	9.53808e+06	12206086		7.54377e+06	5.69347e+06	1.80175e+07	1.70467e+07	1.31175e+07	1.11527e+07	12206086	6.61862e+06	1.60606e+07	9.54973e+06	0.257458	0.00531453	0.0971417	0.204737		0.197679	0.594606	-0.749994	-0.765431	-1.68179	-1.69988	0.00704094	mouse
7744	-1.69988	0.00704094	1.60606e+07	0.257458	Afdn;Afdn	Afadin;Afadin iso2	1317;1302	Afadin	Q9QZQ1;Q9QZQ1-2	http://www.phosphosite.org/proteinAction.do?id=4440&showAllSites=true	206.4	KCDSDMWINQSSSVESSTS*SQEHLNHSSK	4	844.603	2	71.42	2.12976e+07	1.47374e+07	1.71108e+07	1.69827e+07	1.22165e+07	1.40186e+07	1.27672e+07	9.53808e+06	12206086		7.54377e+06	5.69347e+06	1.80175e+07	1.70467e+07	1.31175e+07	1.11527e+07	12206086	6.61862e+06	1.60606e+07	9.54973e+06	0.257458	0.00531453	0.0971417	0.204737		0.197679	0.594606	-0.749994	-0.765431	-1.68179	-1.69988	0.00704094	mouse
7745	-1.69988	0.00704094	1.60606e+07	0.257458	Afdn;Afdn	Afadin;Afadin iso2	1318;1303	Afadin	Q9QZQ1;Q9QZQ1-2	http://www.phosphosite.org/proteinAction.do?id=4440&showAllSites=true	206.4	KCDSDMWINQSSSVESSTSS*QEHLNHSSK	4	844.603	1	71.43	2.12976e+07	1.47374e+07	1.71108e+07	1.69827e+07	1.22165e+07	1.40186e+07	1.27672e+07	9.53808e+06	12206086		7.54377e+06	5.69347e+06	1.80175e+07	1.70467e+07	1.31175e+07	1.11527e+07	12206086	6.61862e+06	1.60606e+07	9.54973e+06	0.257458	0.00531453	0.0971417	0.204737		0.197679	0.594606	-0.749994	-0.765431	-1.68179	-1.69988	0.00704094	mouse
7746	-1.69988	0.00704094	1.60606e+07	0.257458	Afdn;Afdn	Afadin;Afadin iso2	1325;1310	Afadin	Q9QZQ1;Q9QZQ1-2	http://www.phosphosite.org/proteinAction.do?id=4440&showAllSites=true	206.4	KCDSDMWINQSSSVESSTSSQEHLNHS*SK	4	844.603	1	71.73	2.12976e+07	1.47374e+07	1.71108e+07	1.69827e+07	1.22165e+07	1.40186e+07	1.27672e+07	9.53808e+06	12206086		7.54377e+06	5.69347e+06	1.80175e+07	1.70467e+07	1.31175e+07	1.11527e+07	12206086	6.61862e+06	1.60606e+07	9.54973e+06	0.257458	0.00531453	0.0971417	0.204737		0.197679	0.594606	-0.749994	-0.765431	-1.68179	-1.69988	0.00704094	mouse
7750	1.53511	0.00212536	5.86247e+06	0.181282	Afdn;Afdn	Afadin;Afadin iso2	239;239	Afadin	Q9QZQ1;Q9QZQ1-2	http://www.phosphosite.org/proteinAction.do?id=4440&showAllSites=true	206.4	S*SDGRPDSGGTLR	3	462.2	2	35.16	4.87552e+06	3.99412e+06		3.91457e+06	3.00569e+06	3.10152e+06	6.26059e+06	6.6701e+06	6128845	6.25127e+06	4.29979e+06	5.56421e+06	4.43482e+06	3.91457e+06	3.0536e+06	6.46534e+06	6.19006e+06	4.932e+06	3.77828e+06	5.86247e+06	0.140535		0.0221903	0.044788	0.0139845	0.181282	1.55162	0.633778	0.618341	1.55162	1.53511	0.00212536	mouse
7764	1.94894	0.0415743	2.92218e+07	0.378035	Arap1;Arap1	CENTD2;CENTD2 iso2	§210;§210	Arf-GAP with Rho-GAP domain, ANK repeat and PH domain-containing protein 1	Q4LDD4;Q4LDD4-2	http://www.phosphosite.org/proteinAction.do?id=8149&showAllSites=true	162.2	SQPEPAETPSTLLPAFPQGPLQPPS*PPPCPPVIPPKPPR	4	1049.79	35	145.21		9.03017e+06		2.17135e+07	1.80764e+07	1.05166e+07	2.68461e+07			2.22542e+07	4.29536e+07	2.48334e+07	9.03017e+06	2.17135e+07	1.42965e+07	2.68461e+07	2.22542e+07	3.38935e+07	1.48342e+07	2.92218e+07			0.373907			0.378035	1.9699	0.978123	0.962686	1.9699	1.94894	0.0415743	mouse
7777	-2.07591	2.76417e-08	3.02975e+08	0.083165	Arfgap1;Arfgap1	ARF GAP1;ARF GAP1 iso2	§135;§135	ADP-ribosylation factor GTPase-activating protein 1	Q9EPJ9;Q9EPJ9-2	http://www.phosphosite.org/proteinAction.do?id=11136&showAllSites=true	45.3	EWSLESSPAQNWT*PPQPK	3	721.325	30	120.95	2.90132e+08	2.87176e+08	3.17118e+08	3.13851e+08	3.06133e+08	3.03438e+08	1.41517e+08	1.25797e+08	132815184	1.35819e+08	1.74654e+08	1.74506e+08	2.88654e+08	3.15484e+08	3.04786e+08	1.33657e+08	1.34317e+08	1.7458e+08	3.02975e+08	1.47518e+08	0.00724026	0.0073231	0.00625314	0.083165	0.0158147	0.000600307	0.486898	-1.03831	-1.05374	-2.05382	-2.07591	2.76417e-08	mouse
7783	-1.27612	0.00458656	1.46244e+08	0.192657	Arfgap1;Arfgap1	ARF GAP1;ARF GAP1 iso2	§342, §347;320, 325	ADP-ribosylation factor GTPase-activating protein 1	Q9EPJ9;Q9EPJ9-2	http://www.phosphosite.org/proteinAction.do?id=11136&showAllSites=true	45.3	AKS*PSSDS*WTCADASTGR	3	681.922	15	62.72	1.67201e+08	1.55028e+08	1.52704e+08	1.38965e+08	1.1769e+08	1.45876e+08	1.2775e+08	1.17306e+08	128361752	9.75817e+07	1.09616e+08	1.14386e+08	1.61114e+08	1.45835e+08	1.31783e+08	1.22528e+08	1.12972e+08	1.12001e+08	1.46244e+08	1.15834e+08	0.0534244	0.0666184	0.151234	0.0602738	0.192657	0.0301129	0.792058	-0.336322	-0.351759	-1.26253	-1.27612	0.00458656	mouse
7786	-1.22431	0.0111441	3.29694e+08	0.164489	Arfgap1;Arfgap1	ARF GAP1;ARF GAP1 iso2	§342;320	ADP-ribosylation factor GTPase-activating protein 1	Q9EPJ9;Q9EPJ9-2	http://www.phosphosite.org/proteinAction.do?id=11136&showAllSites=true	45.3	AKS*PSSDSWTCADASTGR	3	655.267	42	59.34	3.02206e+08	2.87521e+08	3.78982e+08	3.27271e+08	3.30967e+08	3.51216e+08	3.07438e+08	2.57079e+08	284595584	2.2529e+08	3.0087e+08	2.57847e+08	2.94863e+08	3.53127e+08	3.41091e+08	2.82259e+08	2.54943e+08	2.79359e+08	3.29694e+08	2.72187e+08	0.035214	0.103546	0.0419786	0.126158	0.164489	0.108899	0.825574	-0.27653	-0.291966	-1.21128	-1.22431	0.0111441	mouse
7792	-1.48985	0.0194178	3.0252e+07	0.210995	Arfgap1;Arfgap1	ARF GAP1;ARF GAP1 iso2	§344;322	ADP-ribosylation factor GTPase-activating protein 1	Q9EPJ9;Q9EPJ9-2	http://www.phosphosite.org/proteinAction.do?id=11136&showAllSites=true	45.3	SPS*SDSWTCADASTGR	3	588.889	2	66.64	4.36162e+07	3.22912e+07	3.10798e+07	2.65633e+07	2.11515e+07	2.68102e+07	2.43669e+07	2.25974e+07	24166842	1.99273e+07	1.7165e+07	1.49195e+07	3.79537e+07	2.88215e+07	2.39808e+07	2.34821e+07	2.20471e+07	1.60422e+07	3.0252e+07	2.05238e+07	0.210995	0.110809	0.166856	0.0532826	0.135973	0.0989763	0.678428	-0.559733	-0.57517	-1.474	-1.48985	0.0194178	mouse
7793	-1.48985	0.0194178	3.0252e+07	0.210995	Arfgap1;Arfgap1	ARF GAP1;ARF GAP1 iso2	§345;323	ADP-ribosylation factor GTPase-activating protein 1	Q9EPJ9;Q9EPJ9-2	http://www.phosphosite.org/proteinAction.do?id=11136&showAllSites=true	45.3	SPSS*DSWTCADASTGR	3	588.889	5	70.17	4.36162e+07	3.22912e+07	3.10798e+07	2.65633e+07	2.11515e+07	2.68102e+07	2.43669e+07	2.25974e+07	24166842	1.99273e+07	1.7165e+07	1.49195e+07	3.79537e+07	2.88215e+07	2.39808e+07	2.34821e+07	2.20471e+07	1.60422e+07	3.0252e+07	2.05238e+07	0.210995	0.110809	0.166856	0.0532826	0.135973	0.0989763	0.678428	-0.559733	-0.57517	-1.474	-1.48985	0.0194178	mouse
7794	-1.54617	0.00362975	9.271e+07	0.41162	Arfgap1;Arfgap1	ARF GAP1;ARF GAP1 iso2	§347;325	ADP-ribosylation factor GTPase-activating protein 1	Q9EPJ9;Q9EPJ9-2	http://www.phosphosite.org/proteinAction.do?id=11136&showAllSites=true	45.3	SPSSDS*WTCADASTGR	2	882.83	8	67.18	8.65685e+07	9.91189e+07	9.02612e+07	8.69777e+07	9.64124e+07	9.69211e+07		8.08258e+07		5.25829e+07	3.86428e+07	7.03728e+07	9.28437e+07	8.86194e+07	9.66667e+07	8.08258e+07	5.25829e+07	5.45078e+07	9.271e+07	6.06061e+07	0.0955849	0.0261988	0.00372088			0.41162	0.653717	-0.613262	-0.628699	-1.52971	-1.54617	0.00362975	mouse
7799	-2.03106	4.89691e-06	1.91575e+08	0.163392	Arfgap1;Arfgap1	ARF GAP1;ARF GAP1 iso2	§360;338	ADP-ribosylation factor GTPase-activating protein 1	Q9EPJ9;Q9EPJ9-2	http://www.phosphosite.org/proteinAction.do?id=11136&showAllSites=true	45.3	RSS*DSWDVWGSGSASNNK	3	673.945	51	94.94	2.10144e+08	1.79993e+08	2.2434e+08	1.84811e+08	1.94872e+08	1.55291e+08	1.08453e+08	1.03189e+08	83574752	9.06088e+07	1.03856e+08	8.23432e+07	1.95068e+08	2.04576e+08	1.75082e+08	1.05821e+08	8.70918e+07	9.30995e+07	1.91575e+08	9.53374e+07	0.109293	0.136631	0.159857	0.0351784	0.0571102	0.163392	0.49765	-1.0068	-1.02223	-2.00944	-2.03106	4.89691e-06	mouse
7804	-2.03106	4.89691e-06	1.91575e+08	0.163392	Arfgap1;Arfgap1	ARF GAP1;ARF GAP1 iso2	§362;340	ADP-ribosylation factor GTPase-activating protein 1	Q9EPJ9;Q9EPJ9-2	http://www.phosphosite.org/proteinAction.do?id=11136&showAllSites=true	45.3	RSSDS*WDVWGSGSASNNK	3	673.945	1	95.33	2.10144e+08	1.79993e+08	2.2434e+08	1.84811e+08	1.94872e+08	1.55291e+08	1.08453e+08	1.03189e+08	83574752	9.06088e+07	1.03856e+08	8.23432e+07	1.95068e+08	2.04576e+08	1.75082e+08	1.05821e+08	8.70918e+07	9.30995e+07	1.91575e+08	9.53374e+07	0.109293	0.136631	0.159857	0.0351784	0.0571102	0.163392	0.49765	-1.0068	-1.02223	-2.00944	-2.03106	4.89691e-06	mouse
7805	-1.92415	0.0356236	4.44428e+06	0.513262	Arfgap1;Arfgap1	ARF GAP1;ARF GAP1 iso2	159;159	ADP-ribosylation factor GTPase-activating protein 1	Q9EPJ9;Q9EPJ9-2	http://www.phosphosite.org/proteinAction.do?id=11136&showAllSites=true	45.3	ASGQPQSAAAS*GDKAFEDWLNDDLGSYQGAQENR	3	1221.86	4	135.46	2.71464e+06	4.37234e+06	7.48695e+06	5.10081e+06	4.76409e+06	2.22686e+06	4.18011e+06	2.06044e+06	2645677	1.42414e+06	1.64675e+06	2.05042e+06	3.54349e+06	6.29388e+06	3.49547e+06	3.12028e+06	2.03491e+06	1.84858e+06	4.44428e+06	2.33459e+06	0.330794	0.26808	0.513262	0.480353	0.424469	0.154409	0.525302	-0.928782	-0.944219	-1.90367	-1.92415	0.0356236	mouse
7807	-1.25058	0.00238416	3.52385e+07	0.105425	Arfgap1;Arfgap1	ARF GAP1;ARF GAP1 iso2	301;279	ADP-ribosylation factor GTPase-activating protein 1	Q9EPJ9;Q9EPJ9-2	http://www.phosphosite.org/proteinAction.do?id=11136&showAllSites=true	45.3	AEDS*SDRPLEGHSYQNSSGDNSQNSNIDQSFWETFGSAEPPK	4	1174.49	1	125.04	3.16893e+07	3.04145e+07	3.65271e+07	4.05223e+07	3.63642e+07	3.59134e+07	2.73752e+07	2.83275e+07	26259102	3.04895e+07	3.09074e+07	2.75268e+07	3.10519e+07	3.85247e+07	3.61388e+07	2.78514e+07	2.83743e+07	2.92171e+07	3.52385e+07	2.84809e+07	0.0290296	0.0733307	0.00881984	0.0241755	0.105425	0.0818168	0.808233	-0.307156	-0.322593	-1.23727	-1.25058	0.00238416	mouse
7808	-1.25058	0.00238416	3.52385e+07	0.105425	Arfgap1;Arfgap1	ARF GAP1;ARF GAP1 iso2	314;292	ADP-ribosylation factor GTPase-activating protein 1	Q9EPJ9;Q9EPJ9-2	http://www.phosphosite.org/proteinAction.do?id=11136&showAllSites=true	45.3	AEDSSDRPLEGHSYQNS*SGDNSQNSNIDQSFWETFGSAEPPK	4	1174.49	5	125.29	3.16893e+07	3.04145e+07	3.65271e+07	4.05223e+07	3.63642e+07	3.59134e+07	2.73752e+07	2.83275e+07	26259102	3.04895e+07	3.09074e+07	2.75268e+07	3.10519e+07	3.85247e+07	3.61388e+07	2.78514e+07	2.83743e+07	2.92171e+07	3.52385e+07	2.84809e+07	0.0290296	0.0733307	0.00881984	0.0241755	0.105425	0.0818168	0.808233	-0.307156	-0.322593	-1.23727	-1.25058	0.00238416	mouse
7810	-1.25058	0.00238416	3.52385e+07	0.105425	Arfgap1;Arfgap1	ARF GAP1;ARF GAP1 iso2	315;293	ADP-ribosylation factor GTPase-activating protein 1	Q9EPJ9;Q9EPJ9-2	http://www.phosphosite.org/proteinAction.do?id=11136&showAllSites=true	45.3	AEDSSDRPLEGHSYQNSS*GDNSQNSNIDQSFWETFGSAEPPK	4	1174.49	2	125.29	3.16893e+07	3.04145e+07	3.65271e+07	4.05223e+07	3.63642e+07	3.59134e+07	2.73752e+07	2.83275e+07	26259102	3.04895e+07	3.09074e+07	2.75268e+07	3.10519e+07	3.85247e+07	3.61388e+07	2.78514e+07	2.83743e+07	2.92171e+07	3.52385e+07	2.84809e+07	0.0290296	0.0733307	0.00881984	0.0241755	0.105425	0.0818168	0.808233	-0.307156	-0.322593	-1.23727	-1.25058	0.00238416	mouse
7811	-1.25058	0.00238416	3.52385e+07	0.105425	Arfgap1;Arfgap1	ARF GAP1;ARF GAP1 iso2	319;297	ADP-ribosylation factor GTPase-activating protein 1	Q9EPJ9;Q9EPJ9-2	http://www.phosphosite.org/proteinAction.do?id=11136&showAllSites=true	45.3	AEDSSDRPLEGHSYQNSSGDNS*QNSNIDQSFWETFGSAEPPK	4	1174.49	1	125.28	3.16893e+07	3.04145e+07	3.65271e+07	4.05223e+07	3.63642e+07	3.59134e+07	2.73752e+07	2.83275e+07	26259102	3.04895e+07	3.09074e+07	2.75268e+07	3.10519e+07	3.85247e+07	3.61388e+07	2.78514e+07	2.83743e+07	2.92171e+07	3.52385e+07	2.84809e+07	0.0290296	0.0733307	0.00881984	0.0241755	0.105425	0.0818168	0.808233	-0.307156	-0.322593	-1.23727	-1.25058	0.00238416	mouse
7812	-1.25058	0.00238416	3.52385e+07	0.105425	Arfgap1;Arfgap1	ARF GAP1;ARF GAP1 iso2	322;300	ADP-ribosylation factor GTPase-activating protein 1	Q9EPJ9;Q9EPJ9-2	http://www.phosphosite.org/proteinAction.do?id=11136&showAllSites=true	45.3	AEDSSDRPLEGHSYQNSSGDNSQNS*NIDQSFWETFGSAEPPK	4	1174.49	1	125.27	3.16893e+07	3.04145e+07	3.65271e+07	4.05223e+07	3.63642e+07	3.59134e+07	2.73752e+07	2.83275e+07	26259102	3.04895e+07	3.09074e+07	2.75268e+07	3.10519e+07	3.85247e+07	3.61388e+07	2.78514e+07	2.83743e+07	2.92171e+07	3.52385e+07	2.84809e+07	0.0290296	0.0733307	0.00881984	0.0241755	0.105425	0.0818168	0.808233	-0.307156	-0.322593	-1.23727	-1.25058	0.00238416	mouse
7831	1.12714	0.00358036	4.76024e+08	0.114597	Arhgap1	ARHGAP1	§49, §50	Rho GTPase-activating protein 1	Q5FWK3	http://www.phosphosite.org/proteinAction.do?id=18745&showAllSites=true	50.4	SDDSKS*S*SPEPVTHLK	3	625.259	1	53.85	4.34426e+08	4.47672e+08	4.151e+08	4.08125e+08	4.05143e+08	3.96529e+08	4.37511e+08	4.92249e+08	509492128	4.33111e+08	4.92918e+08	4.90862e+08	4.41049e+08	4.11613e+08	4.00836e+08	4.6488e+08	4.71302e+08	4.9189e+08	4.17833e+08	4.76024e+08	0.0212355	0.0119817	0.015195	0.0832586	0.114597	0.00295674	1.13927	0.188109	0.172672	1.13927	1.12714	0.00358036	mouse
7836	1.12714	0.00358036	4.76024e+08	0.114597	Arhgap1	ARHGAP1	§50, §51	Rho GTPase-activating protein 1	Q5FWK3	http://www.phosphosite.org/proteinAction.do?id=18745&showAllSites=true	50.4	SDDSKSS*S*PEPVTHLK	3	625.259	15	53.9	4.34426e+08	4.47672e+08	4.151e+08	4.08125e+08	4.05143e+08	3.96529e+08	4.37511e+08	4.92249e+08	509492128	4.33111e+08	4.92918e+08	4.90862e+08	4.41049e+08	4.11613e+08	4.00836e+08	4.6488e+08	4.71302e+08	4.9189e+08	4.17833e+08	4.76024e+08	0.0212355	0.0119817	0.015195	0.0832586	0.114597	0.00295674	1.13927	0.188109	0.172672	1.13927	1.12714	0.00358036	mouse
7854	-1.35797	0.00609901	3.50292e+07	0.187647	Arhgap5	ARHGAP5	§1194	Rho GTPase-activating protein 5	P97393	http://www.phosphosite.org/proteinAction.do?id=3675&showAllSites=true	172	HRGS*EEDPLLSPVETWK	3	687.321	5	108.07	3.65911e+07	3.76337e+07	2.84031e+07	3.59492e+07	3.77185e+07	3.38796e+07	2.97685e+07	3.37317e+07	23168590	2.66523e+07	1.86975e+07	2.44184e+07	3.71124e+07	3.21761e+07	3.57991e+07	3.17501e+07	2.49104e+07	2.15579e+07	3.50292e+07	2.60728e+07	0.0198655	0.165834	0.0758264	0.0882629	0.0988876	0.187647	0.744317	-0.426012	-0.441448	-1.34351	-1.35797	0.00609901	mouse
7857	-1.92672	9.3859e-06	2.19939e+07	0.207613	Arhgap5	ARHGAP5	§1194, §1201	Rho GTPase-activating protein 5	P97393	http://www.phosphosite.org/proteinAction.do?id=3675&showAllSites=true	172	HRGS*EEDPLLS*PVETWK	3	713.976	8	115.84	2.36389e+07	2.53846e+07	2.05368e+07	2.30777e+07	2.01577e+07	1.91676e+07	1.11466e+07	1.09374e+07	8707945	1.17046e+07	1.1853e+07	1.48784e+07	2.45117e+07	2.18073e+07	1.96626e+07	1.1042e+07	1.02063e+07	1.33657e+07	2.19939e+07	1.1538e+07	0.0503586	0.0823863	0.0356057	0.0133994	0.207613	0.160054	0.5246	-0.93071	-0.946147	-1.90621	-1.92672	9.3859e-06	mouse
7886	1.23904	0.0153436	3.31131e+07	0.152924	Arhgef12	ARHGEF12	§22	Rho guanine nucleotide exchange factor 12	Q8R4H2	http://www.phosphosite.org/proteinAction.do?id=6616&showAllSites=true	172.2	HGS*ILNR	2	438.708	3	39.34	2.77517e+07	2.23356e+07		2.86074e+07	2.89607e+07	2.4547e+07	3.02605e+07	3.01194e+07	33304162	2.92294e+07	3.54537e+07	4.03114e+07	2.50436e+07	2.86074e+07	2.67538e+07	3.019e+07	3.12668e+07	3.78826e+07	2.64405e+07	3.31131e+07	0.152924		0.116655	0.00330286	0.0921511	0.0906729	1.25236	0.324655	0.309218	1.25236	1.23904	0.0153436	mouse
7890	-1.59256	0.000669475	1.02261e+08	0.275194	Arhgef12	ARHGEF12	§309	Rho guanine nucleotide exchange factor 12	Q8R4H2	http://www.phosphosite.org/proteinAction.do?id=6616&showAllSites=true	172.2	TDWSSGDASRPSSDSADS*PK	3	711.618	24	50.87	1.16871e+08	1.12444e+08	1.01004e+08	1.07765e+08	8.18798e+07	9.36005e+07	7.04731e+07	8.57663e+07	67935144	4.58027e+07	5.497e+07	6.44657e+07	1.14658e+08	1.04384e+08	8.77401e+07	7.81197e+07	5.68689e+07	5.97179e+07	1.02261e+08	6.49022e+07	0.0273033	0.0458017	0.0944581	0.138428	0.275194	0.112437	0.634674	-0.655913	-0.67135	-1.57561	-1.59256	0.000669475	mouse
7900	-1.17839	0.0257667	2.15489e+08	0.142004	Arhgef12	ARHGEF12	§736	Rho guanine nucleotide exchange factor 12	Q8R4H2	http://www.phosphosite.org/proteinAction.do?id=6616&showAllSites=true	172.2	VAEHGT*PKPFR	3	440.215	20	41.74	2.47359e+08	2.02216e+08	2.14534e+08	2.24529e+08	1.96323e+08	2.07972e+08	1.60547e+08	1.53688e+08	191996032	1.96334e+08	2.03924e+08	2.02515e+08	2.24787e+08	2.19531e+08	2.02147e+08	1.57117e+08	1.94165e+08	2.0322e+08	2.15489e+08	1.84834e+08	0.142004	0.0321942	0.0407477	0.0308664	0.0157983	0.00490322	0.857744	-0.221381	-0.236818	-1.16585	-1.17839	0.0257667	mouse
7974	1.62099	0.0140763	9.63547e+06	0.333161	Arhgef2;Arhgef2;Arhgef2	ARHGEF2;ARHGEF2 iso4;ARHGEF2 iso5	973;§946;§944	Rho guanine nucleotide exchange factor 2	Q60875;Q60875-4;Q60875-5	http://www.phosphosite.org/proteinAction.do?id=5030&showAllSites=true	111.9	MQDIPEET*ESR	2	707.781	1	63.79	8.37371e+06	7.66909e+06	6.97855e+06	6.75784e+06	3.40179e+06	2.1046e+06	1.20459e+07	1.08345e+07	9329372	1.01917e+07	6.96663e+06	8.44472e+06	8.0214e+06	6.86819e+06	2.75319e+06	1.14402e+07	9.76055e+06	7.70567e+06	5.88093e+06	9.63547e+06	0.062114	0.0227226	0.333161	0.0748789	0.0624732	0.135636	1.63843	0.712311	0.696874	1.63843	1.62099	0.0140763	mouse
7975	1.62099	0.0140763	9.63547e+06	0.333161	Arhgef2;Arhgef2;Arhgef2	ARHGEF2;ARHGEF2 iso4;ARHGEF2 iso5	975;948;§946	Rho guanine nucleotide exchange factor 2	Q60875;Q60875-4;Q60875-5	http://www.phosphosite.org/proteinAction.do?id=5030&showAllSites=true	111.9	MQDIPEETES*R	2	707.781	1	63.89	8.37371e+06	7.66909e+06	6.97855e+06	6.75784e+06	3.40179e+06	2.1046e+06	1.20459e+07	1.08345e+07	9329372	1.01917e+07	6.96663e+06	8.44472e+06	8.0214e+06	6.86819e+06	2.75319e+06	1.14402e+07	9.76055e+06	7.70567e+06	5.88093e+06	9.63547e+06	0.062114	0.0227226	0.333161	0.0748789	0.0624732	0.135636	1.63843	0.712311	0.696874	1.63843	1.62099	0.0140763	mouse
7976	1.41017	0.0364159	1.68879e+07	0.33332	Arhgef2;Arhgef2;Arhgef2;Arhgef2;Arhgef2	ARHGEF2;ARHGEF2 iso4;ARHGEF2 iso5;ARHGEF2 iso2;ARHGEF2 iso3	§127;100;98;§127;119	Rho guanine nucleotide exchange factor 2	Q60875;Q60875-4;Q60875-5;Q60875-2;Q60875-3	http://www.phosphosite.org/proteinAction.do?id=5030&showAllSites=true	111.9	ERPTSAIYPS*DSFR	3	569.258	2	81.56	1.75306e+07	1.08431e+07	1.47405e+07	1.3114e+07	5.76059e+06	9.10157e+06	2.01417e+07	2.06908e+07	15434154	1.68805e+07	1.42103e+07	1.39701e+07	1.41868e+07	1.39272e+07	7.43108e+06	2.04162e+07	1.61573e+07	1.40902e+07	1.18484e+07	1.68879e+07	0.33332	0.0825754	0.317912	0.019018	0.0632962	0.0120535	1.42533	0.511301	0.495864	1.42533	1.41017	0.0364159	mouse
7977	1.41017	0.0364159	1.68879e+07	0.33332	Arhgef2;Arhgef2;Arhgef2;Arhgef2;Arhgef2	ARHGEF2;ARHGEF2 iso4;ARHGEF2 iso5;ARHGEF2 iso2;ARHGEF2 iso3	§129;102;100;§129;§121	Rho guanine nucleotide exchange factor 2	Q60875;Q60875-4;Q60875-5;Q60875-2;Q60875-3	http://www.phosphosite.org/proteinAction.do?id=5030&showAllSites=true	111.9	ERPTSAIYPSDS*FR	3	569.258	8	81.56	1.75306e+07	1.08431e+07	1.47405e+07	1.3114e+07	5.76059e+06	9.10157e+06	2.01417e+07	2.06908e+07	15434154	1.68805e+07	1.42103e+07	1.39701e+07	1.41868e+07	1.39272e+07	7.43108e+06	2.04162e+07	1.61573e+07	1.40902e+07	1.18484e+07	1.68879e+07	0.33332	0.0825754	0.317912	0.019018	0.0632962	0.0120535	1.42533	0.511301	0.495864	1.42533	1.41017	0.0364159	mouse
7984	1.79542	0.0124913	3.23876e+07	0.217482	Arhgef2;Arhgef2;Arhgef2;Arhgef2;Arhgef2	ARHGEF2;ARHGEF2 iso4;ARHGEF2 iso5;ARHGEF2 iso2;ARHGEF2 iso3	§174;147;145;§174;166	Rho guanine nucleotide exchange factor 2	Q60875;Q60875-4;Q60875-5;Q60875-2;Q60875-3	http://www.phosphosite.org/proteinAction.do?id=5030&showAllSites=true	111.9	QILSQS*TDSLNMR	2	786.858	12	94.09	1.26113e+07	1.28722e+07	1.50762e+07	1.66137e+07	2.87919e+07	2.11168e+07	4.36927e+07	4.03832e+07	33539708	3.57444e+07	2.23959e+07	1.85695e+07	1.27418e+07	1.5845e+07	2.49543e+07	4.2038e+07	3.46421e+07	2.04827e+07	1.7847e+07	3.23876e+07	0.0144808	0.0686114	0.217482	0.0556685	0.0450019	0.132094	1.81473	0.859757	0.844321	1.81473	1.79542	0.0124913	mouse
7985	1.79542	0.0124913	3.23876e+07	0.217482	Arhgef2;Arhgef2;Arhgef2;Arhgef2;Arhgef2	ARHGEF2;ARHGEF2 iso4;ARHGEF2 iso5;ARHGEF2 iso2;ARHGEF2 iso3	§177;150;148;§177;169	Rho guanine nucleotide exchange factor 2	Q60875;Q60875-4;Q60875-5;Q60875-2;Q60875-3	http://www.phosphosite.org/proteinAction.do?id=5030&showAllSites=true	111.9	QILSQSTDS*LNMR	2	786.858	2	89.27	1.26113e+07	1.28722e+07	1.50762e+07	1.66137e+07	2.87919e+07	2.11168e+07	4.36927e+07	4.03832e+07	33539708	3.57444e+07	2.23959e+07	1.85695e+07	1.27418e+07	1.5845e+07	2.49543e+07	4.2038e+07	3.46421e+07	2.04827e+07	1.7847e+07	3.23876e+07	0.0144808	0.0686114	0.217482	0.0556685	0.0450019	0.132094	1.81473	0.859757	0.844321	1.81473	1.79542	0.0124913	mouse
8005	-1.31983	0.00603468	1.0619e+08	0.121011	Arhgef7;Arhgef7;Arhgef7;Arhgef7;Arhgef7	ARHGEF7;ARHGEF7 iso5;ARHGEF7 iso7;ARHGEF7 iso8;ARHGEF7 iso3	§750;§750;698;593;675	Rho guanine nucleotide exchange factor 7	Q9ES28;Q9ES28-5;Q9ES28-7;Q9ES28-8;Q9ES28-3	http://www.phosphosite.org/proteinAction.do?id=6574&showAllSites=true	97	LEPSDLS*EDSEYDSIWTAHSYR	3	894.041	17	118.94	1.0998e+08	9.26421e+07	1.23216e+08	1.2739e+08	9.78184e+07	8.60946e+07	8.42301e+07	8.55534e+07	75590592	8.77145e+07	7.70458e+07	7.78035e+07	1.01311e+08	1.25303e+08	9.19565e+07	8.48917e+07	8.16525e+07	7.74246e+07	1.0619e+08	8.1323e+07	0.121011	0.0235569	0.0901513	0.0110226	0.104992	0.00691973	0.765824	-0.384916	-0.400352	-1.30578	-1.31983	0.00603468	mouse
8010	-1.15642	0.0274492	2.57366e+08	0.179967	Arhgef7;Arhgef7;Arhgef7;Arhgef7;Arhgef7;Arhgef7;Arhgef7	ARHGEF7;ARHGEF7 iso2;ARHGEF7 iso4;ARHGEF7 iso5;ARHGEF7 iso6;ARHGEF7 iso7;ARHGEF7 iso3	§132;132;80;§132;80;80;132	Rho guanine nucleotide exchange factor 7	Q9ES28;Q9ES28-2;Q9ES28-4;Q9ES28-5;Q9ES28-6;Q9ES28-7;Q9ES28-3	http://www.phosphosite.org/proteinAction.do?id=6574&showAllSites=true	97	IKS*FDSLGSQSSHSR	3	572.596	12	58.76	2.66033e+08	2.39387e+08	2.59565e+08	2.82178e+08	2.26306e+08	2.70729e+08	2.45499e+08	2.31601e+08	249105440	1.92862e+08	2.02831e+08	2.2779e+08	2.5271e+08	2.70871e+08	2.48518e+08	2.3855e+08	2.20984e+08	2.15311e+08	2.57366e+08	2.24948e+08	0.0745581	0.0590297	0.126398	0.0411972	0.179967	0.0819691	0.874039	-0.19423	-0.209666	-1.14411	-1.15642	0.0274492	mouse
8087	1.85709	0.0041678	5.44971e+07	0.275354	Asap1;Asap1;Asap1;Asap1	DDEF1;DDEF1 iso2;DDEF1 iso3;DDEF1 iso4	§732;§732;720;717	Arf-GAP with SH3 domain, ANK repeat and PH domain-containing protein 1	Q9QWY8;Q9QWY8-2;Q9QWY8-3;Q9QWY8-4	http://www.phosphosite.org/proteinAction.do?id=4039&showAllSites=true	127.3	QDEM#DES*DDDLDDKPSPIKK	3	805.996	54	55.72	4.24375e+07	2.86052e+07	1.38651e+07		3.12244e+07		4.91709e+07	5.74832e+07	47287216	4.97522e+07	7.07159e+07	5.25731e+07	3.55214e+07	1.38651e+07	3.12244e+07	5.3327e+07	4.85197e+07	6.16445e+07	2.90331e+07	5.44971e+07	0.275354			0.110219	0.0359233	0.208111	1.87707	0.908482	0.893045	1.87707	1.85709	0.0041678	mouse
8100	-1.19919	0.0167577	3.27476e+07	0.173135	Asap1;Asap1;Asap1;Asap1	DDEF1;DDEF1 iso2;DDEF1 iso3;DDEF1 iso4	542;542;530;527	Arf-GAP with SH3 domain, ANK repeat and PH domain-containing protein 1	Q9QWY8;Q9QWY8-2;Q9QWY8-3;Q9QWY8-4	http://www.phosphosite.org/proteinAction.do?id=4039&showAllSites=true	127.3	NVGNNSFNDIMEANLPSPS*PK	3	775.679	1	124.32	3.09026e+07	2.92517e+07	3.12494e+07	3.03191e+07	3.72246e+07	3.75382e+07	3.1194e+07	2.43892e+07	26500868	2.97158e+07	2.69773e+07	2.68341e+07	3.00771e+07	3.07842e+07	3.73814e+07	2.77916e+07	2.81084e+07	2.69057e+07	3.27476e+07	2.76019e+07	0.0388124	0.0213691	0.0059315	0.173135	0.0808772	0.00376392	0.842868	-0.246621	-0.262058	-1.18643	-1.19919	0.0167577	mouse
8139	1.39372	0.00509107	3.0254e+08	0.184949	Baiap2;Baiap2;Baiap2;Baiap2	IRSp53 iso2;IRSp53;IRSp53 iso3;IRSp53 iso4	367;§367;§367;327	Brain-specific angiogenesis inhibitor 1-associated protein 2	Q8BKX1-2;Q8BKX1;Q8BKX1-3;Q8BKX1-4	http://www.phosphosite.org/proteinAction.do?id=1962202&showAllSites=true	57.6	SSS*MAAGLER	2	544.726	18	63.07	2.37507e+08	2.46991e+08	2.45007e+08	2.32703e+08	1.5369e+08	1.72684e+08	3.54547e+08	3.37164e+08	335528704	2.57919e+08	2.69611e+08	2.60469e+08	2.42249e+08	2.38855e+08	1.63187e+08	3.45855e+08	2.96724e+08	2.6504e+08	2.14764e+08	3.0254e+08	0.0276856	0.036425	0.082302	0.0355409	0.184949	0.0243914	1.40871	0.494375	0.478938	1.40871	1.39372	0.00509107	mouse
8142	1.16939	0.00104475	1.20821e+09	0.0690416	Baiap2;Baiap2;Baiap2;Baiap2	IRSp53 iso2;IRSp53;IRSp53 iso3;IRSp53 iso4	453;§453;§453;413	Brain-specific angiogenesis inhibitor 1-associated protein 2	Q8BKX1-2;Q8BKX1;Q8BKX1-3;Q8BKX1-4	http://www.phosphosite.org/proteinAction.do?id=1962202&showAllSites=true	57.6	S*SSTGNLLDKDDLALPPPDYGTSSR	3	896.08	6	116.01	1.10167e+09	1.10521e+09	1.02609e+09	1.05892e+09	9.52363e+08	8.88953e+08	1.29064e+09	1.17049e+09	1201482240	1.243e+09	1.18955e+09	1.15408e+09	1.10344e+09	1.0425e+09	9.20658e+08	1.23057e+09	1.22224e+09	1.17182e+09	1.0222e+09	1.20821e+09	0.00226721	0.0222663	0.0487017	0.0690416	0.0240187	0.0214039	1.18197	0.241191	0.225754	1.18197	1.16939	0.00104475	mouse
8144	1.16939	0.00104475	1.20821e+09	0.0690416	Baiap2;Baiap2;Baiap2;Baiap2	IRSp53 iso2;IRSp53;IRSp53 iso3;IRSp53 iso4	454;§454;§454;414	Brain-specific angiogenesis inhibitor 1-associated protein 2	Q8BKX1-2;Q8BKX1;Q8BKX1-3;Q8BKX1-4	http://www.phosphosite.org/proteinAction.do?id=1962202&showAllSites=true	57.6	SS*STGNLLDKDDLALPPPDYGTSSR	3	896.08	4	116.04	1.10167e+09	1.10521e+09	1.02609e+09	1.05892e+09	9.52363e+08	8.88953e+08	1.29064e+09	1.17049e+09	1201482240	1.243e+09	1.18955e+09	1.15408e+09	1.10344e+09	1.0425e+09	9.20658e+08	1.23057e+09	1.22224e+09	1.17182e+09	1.0222e+09	1.20821e+09	0.00226721	0.0222663	0.0487017	0.0690416	0.0240187	0.0214039	1.18197	0.241191	0.225754	1.18197	1.16939	0.00104475	mouse
8145	1.16939	0.00104475	1.20821e+09	0.0690416	Baiap2;Baiap2;Baiap2;Baiap2	IRSp53 iso2;IRSp53;IRSp53 iso3;IRSp53 iso4	455;§455;§455;415	Brain-specific angiogenesis inhibitor 1-associated protein 2	Q8BKX1-2;Q8BKX1;Q8BKX1-3;Q8BKX1-4	http://www.phosphosite.org/proteinAction.do?id=1962202&showAllSites=true	57.6	SSS*TGNLLDKDDLALPPPDYGTSSR	3	896.08	5	115.94	1.10167e+09	1.10521e+09	1.02609e+09	1.05892e+09	9.52363e+08	8.88953e+08	1.29064e+09	1.17049e+09	1201482240	1.243e+09	1.18955e+09	1.15408e+09	1.10344e+09	1.0425e+09	9.20658e+08	1.23057e+09	1.22224e+09	1.17182e+09	1.0222e+09	1.20821e+09	0.00226721	0.0222663	0.0487017	0.0690416	0.0240187	0.0214039	1.18197	0.241191	0.225754	1.18197	1.16939	0.00104475	mouse
8146	1.16939	0.00104475	1.20821e+09	0.0690416	Baiap2;Baiap2;Baiap2;Baiap2	IRSp53 iso2;IRSp53;IRSp53 iso3;IRSp53 iso4	456;§456;§456;416	Brain-specific angiogenesis inhibitor 1-associated protein 2	Q8BKX1-2;Q8BKX1;Q8BKX1-3;Q8BKX1-4	http://www.phosphosite.org/proteinAction.do?id=1962202&showAllSites=true	57.6	SSST*GNLLDKDDLALPPPDYGTSSR	3	896.08	34	115.9	1.10167e+09	1.10521e+09	1.02609e+09	1.05892e+09	9.52363e+08	8.88953e+08	1.29064e+09	1.17049e+09	1201482240	1.243e+09	1.18955e+09	1.15408e+09	1.10344e+09	1.0425e+09	9.20658e+08	1.23057e+09	1.22224e+09	1.17182e+09	1.0222e+09	1.20821e+09	0.00226721	0.0222663	0.0487017	0.0690416	0.0240187	0.0214039	1.18197	0.241191	0.225754	1.18197	1.16939	0.00104475	mouse
8151	1.72034	0.0120387	6.13764e+07	0.383975	Baiap3	BAIAP3	§78	BAI1-associated protein 3	Q80TT2	http://www.phosphosite.org/proteinAction.do?id=1918149&showAllSites=true	127	SGS*PAPAEPVDPNR	2	737.322	8	55.51	5.85538e+07	5.76898e+07	3.02453e+07	1.73285e+07	2.31431e+07	2.48227e+07	4.6879e+07	5.37583e+07	73800296	6.99558e+07	6.6039e+07	5.7826e+07	5.81218e+07	2.37869e+07	2.39829e+07	5.03187e+07	7.18781e+07	6.19325e+07	3.52972e+07	6.13764e+07	0.0105124	0.383975	0.0495227	0.0966725	0.0378202	0.0937713	1.73885	0.79813	0.782694	1.73885	1.72034	0.0120387	mouse
8160	1.1446	0.049394	5.59902e+08	0.0648989	Ctnna1;Ctnna2;Ctnna2;Ctnna2	CTNNA1;CTNNA2;CTNNA2 iso2;CTNNA2 iso3	§652, §655, §658;§651, §654, §657;§651, §654, §657;664, 667, 670	Catenin alpha-1	P26231;Q61301;Q61301-2;Q61301-3	http://www.phosphosite.org/proteinAction.do?id=3088&showAllSites=true	100	S*RTS*VQT*EDDQLIAGQSAR	3	767.976	26	82.59	5.65899e+08	5.29129e+08	4.82363e+08	4.40033e+08	4.55585e+08	4.30775e+08	5.28136e+08	5.2356e+08	621119872	6.58753e+08	5.24538e+08	5.03308e+08	5.47514e+08	4.61198e+08	4.4318e+08	5.25848e+08	6.39936e+08	5.13923e+08	4.83964e+08	5.59902e+08	0.047488	0.0648989	0.0395848	0.00615327	0.041583	0.0292104	1.15691	0.210275	0.194839	1.15691	1.1446	0.049394	mouse
8164	1.1446	0.049394	5.59902e+08	0.0648989	Ctnna1;Ctnna2;Ctnna2;Ctnna2	CTNNA1;CTNNA2;CTNNA2 iso2;CTNNA2 iso3	§654, §655, §658;§653, §654, §657;§653, §654, §657;666, 667, 670	Catenin alpha-1	P26231;Q61301;Q61301-2;Q61301-3	http://www.phosphosite.org/proteinAction.do?id=3088&showAllSites=true	100	SRT*S*VQT*EDDQLIAGQSAR	3	767.976	6	82.61	5.65899e+08	5.29129e+08	4.82363e+08	4.40033e+08	4.55585e+08	4.30775e+08	5.28136e+08	5.2356e+08	621119872	6.58753e+08	5.24538e+08	5.03308e+08	5.47514e+08	4.61198e+08	4.4318e+08	5.25848e+08	6.39936e+08	5.13923e+08	4.83964e+08	5.59902e+08	0.047488	0.0648989	0.0395848	0.00615327	0.041583	0.0292104	1.15691	0.210275	0.194839	1.15691	1.1446	0.049394	mouse
8172	-1.20337	0.0464868	3.08298e+08	0.0984093	Ctnna1;Ctnna2;Ctnna2;Ctnna2	CTNNA1;CTNNA2;CTNNA2 iso2;CTNNA2 iso3	§654;§653;§653;666	Catenin alpha-1	P26231;Q61301;Q61301-2;Q61301-3	http://www.phosphosite.org/proteinAction.do?id=3088&showAllSites=true	100	SRT*SVQTEDDQLIAGQSAR	3	714.666	14	70.38	2.7999e+08	2.47659e+08	3.19099e+08	2.95865e+08	3.57359e+08	3.49816e+08	2.40263e+08	2.25305e+08	247832160	2.48612e+08	2.75264e+08	3.16438e+08	2.63824e+08	3.07482e+08	3.53587e+08	2.32784e+08	2.48222e+08	2.95851e+08	3.08298e+08	2.58952e+08	0.0866542	0.0534297	0.015086	0.0454364	0.00222117	0.0984093	0.839942	-0.251639	-0.267076	-1.19056	-1.20337	0.0464868	mouse
8184	1.46144	0.0314988	8.88438e+06	0.362508	Ctnna1;Ctnna2;Ctnna2;Ctnna2	CTNNA1;CTNNA2;CTNNA2 iso2;CTNNA2 iso3	§658;§657;§657;670	Catenin alpha-1	P26231;Q61301;Q61301-2;Q61301-3	http://www.phosphosite.org/proteinAction.do?id=3088&showAllSites=true	100	TSVQT*EDDQLIAGQSAR	3	633.621	3	85.77		8.2159e+06	6.71358e+06	4.1992e+06	4.80721e+06	6.13655e+06	9.55896e+06	1.16952e+07	10066351	5.95863e+06	8.82071e+06	7.20646e+06	8.2159e+06	5.45639e+06	5.47188e+06	1.06271e+07	8.01249e+06	8.01358e+06	6.01449e+06	8.88438e+06		0.325845	0.171786	0.142141	0.362508	0.14244	1.47716	0.56283	0.547393	1.47716	1.46144	0.0314988	mouse
8186	-1.49008	0.00194563	1.22914e+08	0.488324	Ctnnd2;Ctnnd2	CTNND2;CTNND2 iso2	§1064;1039	Catenin delta-2	O35927;O35927-2	http://www.phosphosite.org/proteinAction.do?id=6578&showAllSites=true	134.9	DGWSQYHFVASSST*IER	3	683.962	38	104.82	1.23274e+08	1.16543e+08	1.36328e+08	1.35191e+08	1.09755e+08	1.1639e+08	9.61613e+07	8.86369e+07	88175616	4.29116e+07	9.9763e+07	8.46037e+07	1.19908e+08	1.3576e+08	1.13073e+08	9.23991e+07	6.55436e+07	9.21833e+07	1.22914e+08	8.33753e+07	0.0396926	0.00591891	0.0414953	0.0575822	0.488324	0.116282	0.678325	-0.559951	-0.575388	-1.47422	-1.49008	0.00194563	mouse
8199	-1.35902	0.00471052	2.80733e+08	0.0438737	Ctnnd2;Ctnnd2	CTNND2;CTNND2 iso2	§1094;1069	Catenin delta-2	O35927;O35927-2	http://www.phosphosite.org/proteinAction.do?id=6578&showAllSites=true	134.9	SAS*APASPR	2	462.203	4	28.79	3.02328e+08	3.02035e+08		2.3022e+08	2.93369e+08	2.75715e+08	1.92485e+08	1.96668e+08	186329776	1.76085e+08	2.50096e+08	2.51096e+08	3.02181e+08	2.3022e+08	2.84542e+08	1.94577e+08	1.81207e+08	2.50596e+08	2.80733e+08	2.08793e+08	0.000685195		0.0438737	0.0152005	0.0399767	0.00282156	0.743742	-0.427125	-0.442562	-1.34455	-1.35902	0.00471052	mouse
8201	-1.35902	0.00471052	2.80733e+08	0.0438737	Ctnnd2;Ctnnd2	CTNND2;CTNND2 iso2	§1098;§1073	Catenin delta-2	O35927;O35927-2	http://www.phosphosite.org/proteinAction.do?id=6578&showAllSites=true	134.9	SASAPAS*PR	2	462.203	19	25.58	3.02328e+08	3.02035e+08		2.3022e+08	2.93369e+08	2.75715e+08	1.92485e+08	1.96668e+08	186329776	1.76085e+08	2.50096e+08	2.51096e+08	3.02181e+08	2.3022e+08	2.84542e+08	1.94577e+08	1.81207e+08	2.50596e+08	2.80733e+08	2.08793e+08	0.000685195		0.0438737	0.0152005	0.0399767	0.00282156	0.743742	-0.427125	-0.442562	-1.34455	-1.35902	0.00471052	mouse
8204	-1.67691	0.00389923	7.23671e+07	0.101802	Ctnnd2;Ctnnd2	CTNND2;CTNND2 iso2	§1242;1217	Catenin delta-2	O35927;O35927-2	http://www.phosphosite.org/proteinAction.do?id=6578&showAllSites=true	134.9	PYSELNYETSHYPAS*PDSWV	3	808.002	15	130.93	5.93496e+07	5.86313e+07	6.52351e+07	5.88551e+07	9.71882e+07	9.49432e+07	4.82019e+07	4.49555e+07	40984228	3.99663e+07	4.06509e+07	4.69573e+07	5.89905e+07	6.20451e+07	9.60657e+07	4.65787e+07	4.04753e+07	4.38041e+07	7.23671e+07	4.36194e+07	0.00861042	0.0727105	0.0165249	0.0492832	0.0177826	0.101802	0.602751	-0.730365	-0.745802	-1.65906	-1.67691	0.00389923	mouse
8206	-1.67691	0.00389923	7.23671e+07	0.101802	Ctnnd2;Ctnnd2	CTNND2;CTNND2 iso2	§1245;1220	Catenin delta-2	O35927;O35927-2	http://www.phosphosite.org/proteinAction.do?id=6578&showAllSites=true	134.9	PYSELNYETSHYPASPDS*WV	3	808.002	5	129.85	5.93496e+07	5.86313e+07	6.52351e+07	5.88551e+07	9.71882e+07	9.49432e+07	4.82019e+07	4.49555e+07	40984228	3.99663e+07	4.06509e+07	4.69573e+07	5.89905e+07	6.20451e+07	9.60657e+07	4.65787e+07	4.04753e+07	4.38041e+07	7.23671e+07	4.36194e+07	0.00861042	0.0727105	0.0165249	0.0492832	0.0177826	0.101802	0.602751	-0.730365	-0.745802	-1.65906	-1.67691	0.00389923	mouse
8220	-1.21814	0.0424157	1.30772e+07	0.260162	Ctnnd2;Ctnnd2	CTNND2;CTNND2 iso2	§309;§309	Catenin delta-2	O35927;O35927-2	http://www.phosphosite.org/proteinAction.do?id=6578&showAllSites=true	134.9	SYS*TSSPINIVVSSAGLSPIR	2	1108.05	4	150.81	1.35763e+07	1.18819e+07	1.1916e+07	1.24776e+07	1.69372e+07	1.16739e+07	1.17783e+07	1.0764e+07	9977086	8.92649e+06	1.17798e+07	1.18793e+07	1.27291e+07	1.21968e+07	1.43056e+07	1.12712e+07	9.45179e+06	1.18295e+07	1.30772e+07	1.08508e+07	0.0941213	0.0325593	0.260162	0.063632	0.0785971	0.00594523	0.829754	-0.269245	-0.284681	-1.20518	-1.21814	0.0424157	mouse
8223	-1.22957	0.0284703	1.49414e+07	0.143411	Ctnnd2;Ctnnd2	CTNND2;CTNND2 iso2	§312;§312	Catenin delta-2	O35927;O35927-2	http://www.phosphosite.org/proteinAction.do?id=6578&showAllSites=true	134.9	SYSTSS*PINIVVSSAGLSPIR	3	739.038	8	148.79	1.29011e+07	1.38413e+07	1.66428e+07		1.54405e+07	1.58816e+07	1.18889e+07	1.45722e+07	11959760	1.01299e+07	1.28614e+07		1.33712e+07	1.66428e+07	1.5661e+07	1.32306e+07	1.10448e+07	1.28614e+07	1.49414e+07	1.22825e+07	0.0497194		0.0199181	0.143411	0.117149		0.82204	-0.28272	-0.298156	-1.21649	-1.22957	0.0284703	mouse
8224	-1.21814	0.0424157	1.30772e+07	0.260162	Ctnnd2;Ctnnd2	CTNND2;CTNND2 iso2	§324;§324	Catenin delta-2	O35927;O35927-2	http://www.phosphosite.org/proteinAction.do?id=6578&showAllSites=true	134.9	SYSTSSPINIVVSSAGLS*PIR	2	1108.05	19	147.41	1.35763e+07	1.18819e+07	1.1916e+07	1.24776e+07	1.69372e+07	1.16739e+07	1.17783e+07	1.0764e+07	9977086	8.92649e+06	1.17798e+07	1.18793e+07	1.27291e+07	1.21968e+07	1.43056e+07	1.12712e+07	9.45179e+06	1.18295e+07	1.30772e+07	1.08508e+07	0.0941213	0.0325593	0.260162	0.063632	0.0785971	0.00594523	0.829754	-0.269245	-0.284681	-1.20518	-1.21814	0.0424157	mouse
8310	2.11662	0.00658363	2.39974e+07	0.16986	Ctnnd2;Ctnnd2	CTNND2;CTNND2 iso2	§508;§508	Catenin delta-2	O35927;O35927-2	http://www.phosphosite.org/proteinAction.do?id=6578&showAllSites=true	134.9	QLQYCAS*VDSPYSK	2	863.363	9	82.35	1.16046e+07	1.01145e+07	7.78071e+06	9.43068e+06	1.58895e+07	1.24818e+07	2.95678e+07	3.44909e+07	25969844	2.71037e+07	1.24846e+07	1.43677e+07	1.08595e+07	8.60569e+06	1.41857e+07	3.20294e+07	2.65368e+07	1.34261e+07	1.1217e+07	2.39974e+07	0.0970233	0.135574	0.16986	0.108686	0.0302141	0.0991753	2.13939	1.0972	1.08176	2.13939	2.11662	0.00658363	mouse
8331	-1.88767	0.0076199	2.28588e+07	0.281253	Ctnnd2;Ctnnd2	CTNND2;CTNND2 iso2	1062;§1037	Catenin delta-2	O35927;O35927-2	http://www.phosphosite.org/proteinAction.do?id=6578&showAllSites=true	134.9	DGWSQYHFVASS*STIER	2	1025.44	8	105.14	1.74272e+07	2.36413e+07		3.45886e+07	2.31604e+07	1.54765e+07	1.48581e+07	1.31974e+07	11142143	1.08191e+07	1.05491e+07	1.28729e+07	2.05343e+07	3.45886e+07	1.93184e+07	1.40278e+07	1.09806e+07	1.1711e+07	2.28588e+07	1.22398e+07	0.213985		0.281253	0.0837087	0.0208028	0.140311	0.535453	-0.901169	-0.916606	-1.86758	-1.88767	0.0076199	mouse
8336	-1.88767	0.0076199	2.28588e+07	0.281253	Ctnnd2;Ctnnd2	CTNND2;CTNND2 iso2	1063;1038	Catenin delta-2	O35927;O35927-2	http://www.phosphosite.org/proteinAction.do?id=6578&showAllSites=true	134.9	DGWSQYHFVASSS*TIER	2	1025.44	3	105.15	1.74272e+07	2.36413e+07		3.45886e+07	2.31604e+07	1.54765e+07	1.48581e+07	1.31974e+07	11142143	1.08191e+07	1.05491e+07	1.28729e+07	2.05343e+07	3.45886e+07	1.93184e+07	1.40278e+07	1.09806e+07	1.1711e+07	2.28588e+07	1.22398e+07	0.213985		0.281253	0.0837087	0.0208028	0.140311	0.535453	-0.901169	-0.916606	-1.86758	-1.88767	0.0076199	mouse
8339	-1.22957	0.0284703	1.49414e+07	0.143411	Ctnnd2;Ctnnd2	CTNND2;CTNND2 iso2	308;308	Catenin delta-2	O35927;O35927-2	http://www.phosphosite.org/proteinAction.do?id=6578&showAllSites=true	134.9	SY*STSSPINIVVSSAGLSPIR	3	739.038	1	160.85	1.29011e+07	1.38413e+07	1.66428e+07		1.54405e+07	1.58816e+07	1.18889e+07	1.45722e+07	11959760	1.01299e+07	1.28614e+07		1.33712e+07	1.66428e+07	1.5661e+07	1.32306e+07	1.10448e+07	1.28614e+07	1.49414e+07	1.22825e+07	0.0497194		0.0199181	0.143411	0.117149		0.82204	-0.28272	-0.298156	-1.21649	-1.22957	0.0284703	mouse
8340	-1.22957	0.0284703	1.49414e+07	0.143411	Ctnnd2;Ctnnd2	CTNND2;CTNND2 iso2	310;310	Catenin delta-2	O35927;O35927-2	http://www.phosphosite.org/proteinAction.do?id=6578&showAllSites=true	134.9	SYST*SSPINIVVSSAGLSPIR	3	739.038	1	148.73	1.29011e+07	1.38413e+07	1.66428e+07		1.54405e+07	1.58816e+07	1.18889e+07	1.45722e+07	11959760	1.01299e+07	1.28614e+07		1.33712e+07	1.66428e+07	1.5661e+07	1.32306e+07	1.10448e+07	1.28614e+07	1.49414e+07	1.22825e+07	0.0497194		0.0199181	0.143411	0.117149		0.82204	-0.28272	-0.298156	-1.21649	-1.22957	0.0284703	mouse
8342	-1.22957	0.0284703	1.49414e+07	0.143411	Ctnnd2;Ctnnd2	CTNND2;CTNND2 iso2	311;311	Catenin delta-2	O35927;O35927-2	http://www.phosphosite.org/proteinAction.do?id=6578&showAllSites=true	134.9	SYSTS*SPINIVVSSAGLSPIR	3	739.038	8	150.81	1.29011e+07	1.38413e+07	1.66428e+07		1.54405e+07	1.58816e+07	1.18889e+07	1.45722e+07	11959760	1.01299e+07	1.28614e+07		1.33712e+07	1.66428e+07	1.5661e+07	1.32306e+07	1.10448e+07	1.28614e+07	1.49414e+07	1.22825e+07	0.0497194		0.0199181	0.143411	0.117149		0.82204	-0.28272	-0.298156	-1.21649	-1.22957	0.0284703	mouse
8360	-1.28282	0.00581517	2.92968e+08	0.145927	Ctnnd2;Ctnnd2;Pkp4;Pkp4;Pkp4	CTNND2;CTNND2 iso2;plakophilin 4;plakophilin 4 iso2;plakophilin 4 iso3	§531;§531;§511;511;170	Catenin delta-2	O35927;O35927-2;Q68FH0;Q68FH0-2;Q68FH0-3	http://www.phosphosite.org/proteinAction.do?id=6578&showAllSites=true	134.9	SPS*IDSIQK	2	527.744	61	64.46	3.08471e+08	3.05382e+08	2.51165e+08	2.34038e+08	3.22561e+08	3.36191e+08	2.29136e+08	2.32812e+08	254910864	2.07225e+08	2.31312e+08	2.29613e+08	3.06926e+08	2.42602e+08	3.29376e+08	2.30974e+08	2.31068e+08	2.30463e+08	2.92968e+08	2.30835e+08	0.0071165	0.0499208	0.0292597	0.0112543	0.145927	0.00521287	0.787918	-0.343882	-0.359318	-1.26917	-1.28282	0.00581517	mouse
8369	-1.52497	0.0205084	8.23976e+06	0.309751	Cyfip2	CYFIP2	340	Cytoplasmic FMR1-interacting protein 2	Q5SQX6	http://www.phosphosite.org/proteinAction.do?id=11325&showAllSites=true	145.6	WTCTQSSIS*PQYNICEQMVQIR	3	937.076	2	127.88		5.84467e+06	7.28924e+06	9.78378e+06	1.00414e+07		5.86341e+06	3.75641e+06	6681229	5.5449e+06	4.7419e+06	6.18037e+06	5.84467e+06	8.53651e+06	1.00414e+07	4.80991e+06	6.11306e+06	5.46113e+06	8.23976e+06	5.46137e+06		0.206631		0.309751	0.131441	0.186252	0.662807	-0.59334	-0.608777	-1.50874	-1.52497	0.0205084	mouse
8381	-1.28889	0.000289079	2.14835e+08	0.078916	Dbnl;Dbnl;Dbnl	DBNL;DBNL iso2;DBNL iso3	§24;24;§24	Drebrin-like protein	Q62418;Q62418-2;Q62418-3	http://www.phosphosite.org/proteinAction.do?id=2802&showAllSites=true	48.7	VVTEKS*PTDWALFTYEGNSNDIR	3	908.085	12	126.45	2.13303e+08	1.96712e+08	2.26682e+08	2.41951e+08	2.16631e+08	1.93732e+08	1.62826e+08	1.68255e+08	154609808	1.70282e+08	1.85925e+08	1.68954e+08	2.05008e+08	2.34317e+08	2.05182e+08	1.65541e+08	1.62446e+08	1.7744e+08	2.14835e+08	1.68475e+08	0.0572256	0.0460776	0.078916	0.0231923	0.0682209	0.0676273	0.784207	-0.350694	-0.366131	-1.27517	-1.28889	0.000289079	mouse
8392	1.64889	0.00145736	1.3767e+08	0.198009	Dbnl;Dbnl;Dbnl	DBNL;DBNL iso2;DBNL iso3	§299;296;295	Drebrin-like protein	Q62418;Q62418-2;Q62418-3	http://www.phosphosite.org/proteinAction.do?id=2802&showAllSites=true	48.7	QLT*QPETSYGREPTAPVSR	3	733.014	31	71.19	6.66846e+07	5.03046e+07	1.12123e+08	1.05966e+08	7.76035e+07	8.29435e+07	1.63072e+08	1.537e+08	150917936	1.17317e+08	1.19888e+08	1.21126e+08	5.84946e+07	1.09044e+08	8.02735e+07	1.58386e+08	1.34117e+08	1.20507e+08	8.26041e+07	1.3767e+08	0.198009	0.039926	0.0470387	0.0418412	0.177154	0.00726391	1.66662	0.736929	0.721493	1.66662	1.64889	0.00145736	mouse
8394	1.23807	0.0289686	2.42765e+07	0.166548	Dbnl;Dbnl;Dbnl	DBNL;DBNL iso2;DBNL iso3	147;147;147	Drebrin-like protein	Q62418;Q62418-2;Q62418-3	http://www.phosphosite.org/proteinAction.do?id=2802&showAllSites=true	48.7	EST*SFQDVGPQAPVGSVYQK	3	735.335	1	97.21	2.16518e+07	1.8788e+07	2.22534e+07	1.97192e+07	1.59231e+07	1.80624e+07	3.15692e+07	2.49169e+07	20783484	2.51018e+07	2.06423e+07	2.26454e+07	2.02199e+07	2.09863e+07	1.69928e+07	2.8243e+07	2.29426e+07	2.16438e+07	1.93997e+07	2.42765e+07	0.10015	0.085387	0.0890209	0.166548	0.133093	0.0654425	1.25139	0.32353	0.308093	1.25139	1.23807	0.0289686	mouse
8395	1.23807	0.0289686	2.42765e+07	0.166548	Dbnl;Dbnl;Dbnl	DBNL;DBNL iso2;DBNL iso3	148;148;148	Drebrin-like protein	Q62418;Q62418-2;Q62418-3	http://www.phosphosite.org/proteinAction.do?id=2802&showAllSites=true	48.7	ESTS*FQDVGPQAPVGSVYQK	3	735.335	2	97.23	2.16518e+07	1.8788e+07	2.22534e+07	1.97192e+07	1.59231e+07	1.80624e+07	3.15692e+07	2.49169e+07	20783484	2.51018e+07	2.06423e+07	2.26454e+07	2.02199e+07	2.09863e+07	1.69928e+07	2.8243e+07	2.29426e+07	2.16438e+07	1.93997e+07	2.42765e+07	0.10015	0.085387	0.0890209	0.166548	0.133093	0.0654425	1.25139	0.32353	0.308093	1.25139	1.23807	0.0289686	mouse
8396	-1.28889	0.000289079	2.14835e+08	0.078916	Dbnl;Dbnl;Dbnl	DBNL;DBNL iso2;DBNL iso3	21;21;21	Drebrin-like protein	Q62418;Q62418-2;Q62418-3	http://www.phosphosite.org/proteinAction.do?id=2802&showAllSites=true	48.7	VVT*EKSPTDWALFTYEGNSNDIR	3	908.085	1	126.46	2.13303e+08	1.96712e+08	2.26682e+08	2.41951e+08	2.16631e+08	1.93732e+08	1.62826e+08	1.68255e+08	154609808	1.70282e+08	1.85925e+08	1.68954e+08	2.05008e+08	2.34317e+08	2.05182e+08	1.65541e+08	1.62446e+08	1.7744e+08	2.14835e+08	1.68475e+08	0.0572256	0.0460776	0.078916	0.0231923	0.0682209	0.0676273	0.784207	-0.350694	-0.366131	-1.27517	-1.28889	0.000289079	mouse
8402	-1.20301	0.0388928	8.52206e+07	0.100975	Dock10;Dock10;Dock10;Dock10	DOCK10;DOCK10 iso2;DOCK10 iso3;DOCK10 iso4	§1292, §1295;§1292, §1295;§1292, §1295;1279, 1282	Dedicator of cytokinesis protein 10	Q8BZN6;Q8BZN6-2;Q8BZN6-3;Q8BZN6-4	http://www.phosphosite.org/proteinAction.do?id=14305&showAllSites=true	245.6	ASLAS*LDS*NPSTTEK	2	840.842	12	87.04	1.02632e+08	9.34496e+07	8.34304e+07	8.86027e+07	7.26351e+07	7.05736e+07	6.48334e+07	6.58167e+07	76601000	8.00368e+07	6.60789e+07	7.62405e+07	9.80408e+07	8.60166e+07	7.16043e+07	6.5325e+07	7.83189e+07	7.11597e+07	8.52206e+07	7.16012e+07	0.0662278	0.0425193	0.0203575	0.0106439	0.0310206	0.100975	0.840187	-0.251218	-0.266655	-1.19021	-1.20301	0.0388928	mouse
8403	-1.2942	0.0314136	7.45068e+07	0.158106	Dock10;Dock10;Dock10;Dock10	DOCK10;DOCK10 iso2;DOCK10 iso3;DOCK10 iso4	§1292;§1292;§1292;1279	Dedicator of cytokinesis protein 10	Q8BZN6;Q8BZN6-2;Q8BZN6-3;Q8BZN6-4	http://www.phosphosite.org/proteinAction.do?id=14305&showAllSites=true	245.6	ASLAS*LDSNPSTTEK	2	800.859	1	83.37	7.41649e+07	7.00488e+07	8.55682e+07	8.47838e+07	6.42518e+07	6.82231e+07	4.89489e+07	4.50791e+07	55593996	5.28666e+07	8.15209e+07	6.51261e+07	7.21068e+07	8.5176e+07	6.62374e+07	4.7014e+07	5.42303e+07	7.33235e+07	7.45068e+07	5.81893e+07	0.0403632	0.00651185	0.0423941	0.0582042	0.0355627	0.158106	0.780993	-0.356618	-0.372055	-1.28042	-1.2942	0.0314136	mouse
8404	-1.2942	0.0314136	7.45068e+07	0.158106	Dock10;Dock10;Dock10;Dock10	DOCK10;DOCK10 iso2;DOCK10 iso3;DOCK10 iso4	§1295;§1295;§1295;1282	Dedicator of cytokinesis protein 10	Q8BZN6;Q8BZN6-2;Q8BZN6-3;Q8BZN6-4	http://www.phosphosite.org/proteinAction.do?id=14305&showAllSites=true	245.6	ASLASLDS*NPSTTEK	2	800.859	1	77.06	7.41649e+07	7.00488e+07	8.55682e+07	8.47838e+07	6.42518e+07	6.82231e+07	4.89489e+07	4.50791e+07	55593996	5.28666e+07	8.15209e+07	6.51261e+07	7.21068e+07	8.5176e+07	6.62374e+07	4.7014e+07	5.42303e+07	7.33235e+07	7.45068e+07	5.81893e+07	0.0403632	0.00651185	0.0423941	0.0582042	0.0355627	0.158106	0.780993	-0.356618	-0.372055	-1.28042	-1.2942	0.0314136	mouse
8411	-1.15249	0.0308756	3.07831e+07	0.162239	Dock10;Dock10;Dock10;Dock10	DOCK10;DOCK10 iso2;DOCK10 iso3;DOCK10 iso4	§292;§292;§292;279	Dedicator of cytokinesis protein 10	Q8BZN6;Q8BZN6-2;Q8BZN6-3;Q8BZN6-4	http://www.phosphosite.org/proteinAction.do?id=14305&showAllSites=true	245.6	ILQIS*PEGPLQGR	2	744.385	7	111.26	3.05561e+07	2.95258e+07	3.4617e+07	3.21187e+07	2.90684e+07	2.88123e+07	2.36803e+07	2.51744e+07	25260350	3.18072e+07	2.74613e+07	2.86011e+07	3.0041e+07	3.33679e+07	2.89404e+07	2.44273e+07	2.85338e+07	2.80312e+07	3.07831e+07	2.69974e+07	0.0242526	0.0529425	0.0062582	0.0432502	0.162239	0.0287511	0.877022	-0.189315	-0.204752	-1.14022	-1.15249	0.0308756	mouse
8452	-1.15201	0.018361	7.22475e+07	0.130591	Dock3	DOCK3	1937	Dedicator of cytokinesis protein 3	Q8CIQ7	http://www.phosphosite.org/proteinAction.do?id=17967&showAllSites=true	232.8	SLS*ESAVLDAIK	2	656.823	12	125.69	7.48636e+07	7.02536e+07	7.24307e+07	6.42752e+07	7.37793e+07	7.78828e+07	5.32343e+07	6.40661e+07	62937520	6.24973e+07	7.23873e+07	6.52117e+07	7.25586e+07	6.83529e+07	7.58311e+07	5.86502e+07	6.27174e+07	6.87995e+07	7.22475e+07	6.33891e+07	0.0449263	0.0843687	0.0382646	0.130591	0.00496303	0.0737497	0.877387	-0.188715	-0.204151	-1.13975	-1.15201	0.018361	mouse
8453	1.50018	0.0248607	1.25008e+07	0.403132	Dock3	DOCK3	1954	Dedicator of cytokinesis protein 3	Q8CIQ7	http://www.phosphosite.org/proteinAction.do?id=17967&showAllSites=true	232.8	SHS*APGCVLPQDPMDPPALPPKPYHPR	4	761.11	3	97.37	6.52164e+06	1.13681e+07	1.09823e+07		5.08795e+06	7.26097e+06	1.51185e+07	8.41121e+06	11067399	1.43623e+07	1.36308e+07	1.24146e+07	8.94485e+06	1.09823e+07	6.17446e+06	1.17649e+07	1.27148e+07	1.30227e+07	8.24418e+06	1.25008e+07	0.383119		0.248857	0.403132	0.183237	0.0660349	1.51632	0.600574	0.585137	1.51632	1.50018	0.0248607	mouse
8463	1.25854	0.0442733	1.83156e+07	0.301908	Dock4;Dock4	DOCK4;DOCK4 iso2	§1640;§1640	Dedicator of cytokinesis protein 4	P59764;P59764-2	http://www.phosphosite.org/proteinAction.do?id=8423&showAllSites=true	226.4	RS*PLSYPAVNR	3	447.222	12	68.39	1.49375e+07	1.29774e+07	1.05634e+07	1.62977e+07	1.60015e+07	1.56116e+07	1.32027e+07	1.47942e+07	20229498	2.23855e+07	1.94177e+07	1.98638e+07	1.39574e+07	1.34306e+07	1.58066e+07	1.39985e+07	2.13075e+07	1.96407e+07	1.43982e+07	1.83156e+07	0.099303	0.301908	0.0174444	0.0803908	0.0715474	0.0160617	1.27207	0.347183	0.331746	1.27207	1.25854	0.0442733	mouse
8479	1.28411	0.018236	3.1004e+07	0.0689708	Dock4;Dock4	DOCK4;DOCK4 iso2	§1933;1891	Dedicator of cytokinesis protein 4	P59764;P59764-2	http://www.phosphosite.org/proteinAction.do?id=8423&showAllSites=true	226.4	RPVPLPHSLS*IPVTSEPPALPPKPLAAR	4	755.173	20	114.84	2.66086e+07	2.41339e+07		2.43672e+07		2.04396e+07		2.6165e+07	34604320	3.26347e+07		3.06119e+07	2.53713e+07	2.43672e+07	2.04396e+07	2.6165e+07	3.36195e+07	3.06119e+07	2.38873e+07	3.1004e+07	0.0689708				0.0414265		1.29793	0.376207	0.360771	1.29793	1.28411	0.018236	mouse
8513	-1.12095	0.0151811	5.24785e+10	0.0499823	Dpysl2	CRMP-2	§509	Dihydropyrimidinase-related protein 2	O08553	http://www.phosphosite.org/proteinAction.do?id=2393&showAllSites=true	62.2	GLYDGPVCEVSVT*PK	2	850.884	160	103.44	5.60749e+10	5.22465e+10	5.50411e+10	5.36918e+10	4.76876e+10	5.0129e+10	4.62891e+10	4.31919e+10	46098530304	4.67904e+10	5.10141e+10	5.05336e+10	5.41607e+10	5.43664e+10	4.89083e+10	4.47405e+10	4.64445e+10	5.07738e+10	5.24785e+10	4.73196e+10	0.0499823	0.0175491	0.0352971	0.0489503	0.0105336	0.00669192	0.901695	-0.149288	-0.164725	-1.10902	-1.12095	0.0151811	mouse
8546	-1.29412	0.00263174	8.6985e+09	0.0508452	Dpysl2	CRMP-2	§514	Dihydropyrimidinase-related protein 2	O08553	http://www.phosphosite.org/proteinAction.do?id=2393&showAllSites=true	62.2	TVT*PASSAK	2	471.221	59	26.85	9.12094e+09	9.189e+09	8.35851e+09	8.6073e+09	8.17052e+09	8.74472e+09	6.13418e+09	5.94443e+09	6133579776	6.16634e+09	7.89782e+09	8.4869e+09	9.15497e+09	8.48291e+09	8.45762e+09	6.0393e+09	6.14996e+09	8.19236e+09	8.6985e+09	6.79388e+09	0.00525699	0.0207376	0.0480062	0.0222173	0.0037672	0.0508452	0.78104	-0.356531	-0.371968	-1.28034	-1.29412	0.00263174	mouse
8567	-4.887	0.0231461	2.01405e+07	0.621625	Dpysl2	CRMP-2	§514, §518, §521	Dihydropyrimidinase-related protein 2	O08553	http://www.phosphosite.org/proteinAction.do?id=2393&showAllSites=true	62.2	TVT*PASS*AKT*SPAKQQAPPVR	3	788.025	3	52.24	3.97074e+07	3.58372e+07	1.2834e+07	5.86471e+06	9.95939e+06	1.66403e+07	2.60929e+06	1.84495e+06	3376667	1.3146e+06	4.77317e+06	1.10748e+07	3.77723e+07	9.34936e+06	1.32999e+07	2.22712e+06	2.34563e+06	7.92398e+06	2.01405e+07	4.16558e+06	0.0724513	0.5271	0.355203	0.242678	0.621625	0.562334	0.206826	-2.27351	-2.28895	-4.83499	-4.887	0.0231461	mouse
8578	-1.29412	0.00263174	8.6985e+09	0.0508452	Dpysl2	CRMP-2	§517	Dihydropyrimidinase-related protein 2	O08553	http://www.phosphosite.org/proteinAction.do?id=2393&showAllSites=true	62.2	TVTPAS*SAK	2	471.221	6	28.52	9.12094e+09	9.189e+09	8.35851e+09	8.6073e+09	8.17052e+09	8.74472e+09	6.13418e+09	5.94443e+09	6133579776	6.16634e+09	7.89782e+09	8.4869e+09	9.15497e+09	8.48291e+09	8.45762e+09	6.0393e+09	6.14996e+09	8.19236e+09	8.6985e+09	6.79388e+09	0.00525699	0.0207376	0.0480062	0.0222173	0.0037672	0.0508452	0.78104	-0.356531	-0.371968	-1.28034	-1.29412	0.00263174	mouse
8585	-6.94696	0.000857469	1.73428e+07	0.404349	Dpysl2	CRMP-2	§518	Dihydropyrimidinase-related protein 2	O08553	http://www.phosphosite.org/proteinAction.do?id=2393&showAllSites=true	62.2	TVTPASS*AKTSPAK	3	475.904	4	31.12	2.35763e+07	2.32547e+07	7.56477e+06	7.49495e+06	2.24683e+07	1.96975e+07	2.41233e+06	2.76078e+06	2892440	1.94682e+06	1.83072e+06	3.29676e+06	2.34155e+07	7.52986e+06	2.10829e+07	2.58655e+06	2.41963e+06	2.56374e+06	1.73428e+07	2.52331e+06	0.00970988	0.00655659	0.0929308	0.0952601	0.276345	0.404349	0.145496	-2.78095	-2.79638	-6.87302	-6.94696	0.000857469	mouse
8593	-4.6934	0.00141795	1.4243e+07	0.41466	Dpysl2	CRMP-2	§522	Dihydropyrimidinase-related protein 2	O08553	http://www.phosphosite.org/proteinAction.do?id=2393&showAllSites=true	62.2	TVTPASSAKTS*PAK	2	713.353	20	31.07	1.95198e+07	1.60107e+07	6.71232e+06	6.52762e+06	1.68374e+07	1.98504e+07	2.88881e+06	2.72204e+06	1091907	1.99785e+06	4.73348e+06	4.96996e+06	1.77652e+07	6.61997e+06	1.83439e+07	2.80543e+06	1.54488e+06	4.85172e+06	1.4243e+07	3.06734e+06	0.139672	0.0197293	0.116143	0.0420355	0.41466	0.034465	0.215357	-2.2152	-2.23063	-4.64344	-4.6934	0.00141795	mouse
8596	1.46492	0.00208757	3.34184e+09	0.0706854	Dpysl2	CRMP-2	§537	Dihydropyrimidinase-related protein 2	O08553	http://www.phosphosite.org/proteinAction.do?id=2393&showAllSites=true	62.2	NLHQS*GFSLSGAQIDDNIPR	3	750.35	12	110.15	2.69815e+09	2.67085e+09	2.14485e+09	2.32964e+09	1.94157e+09	1.75672e+09	3.97094e+09	3.72569e+09	3344989696	3.54708e+09	2.82785e+09	2.63448e+09	2.6845e+09	2.23724e+09	1.84914e+09	3.84832e+09	3.44603e+09	2.73117e+09	2.25696e+09	3.34184e+09	0.00719207	0.0584046	0.0706854	0.0450634	0.0414673	0.0500651	1.48068	0.56626	0.550823	1.48068	1.46492	0.00208757	mouse
8599	1.46492	0.00208757	3.34184e+09	0.0706854	Dpysl2	CRMP-2	§540	Dihydropyrimidinase-related protein 2	O08553	http://www.phosphosite.org/proteinAction.do?id=2393&showAllSites=true	62.2	NLHQSGFS*LSGAQIDDNIPR	3	750.35	17	109.93	2.69815e+09	2.67085e+09	2.14485e+09	2.32964e+09	1.94157e+09	1.75672e+09	3.97094e+09	3.72569e+09	3344989696	3.54708e+09	2.82785e+09	2.63448e+09	2.6845e+09	2.23724e+09	1.84914e+09	3.84832e+09	3.44603e+09	2.73117e+09	2.25696e+09	3.34184e+09	0.00719207	0.0584046	0.0706854	0.0450634	0.0414673	0.0500651	1.48068	0.56626	0.550823	1.48068	1.46492	0.00208757	mouse
8607	1.46492	0.00208757	3.34184e+09	0.0706854	Dpysl2	CRMP-2	§542	Dihydropyrimidinase-related protein 2	O08553	http://www.phosphosite.org/proteinAction.do?id=2393&showAllSites=true	62.2	NLHQSGFSLS*GAQIDDNIPR	3	750.35	56	110.98	2.69815e+09	2.67085e+09	2.14485e+09	2.32964e+09	1.94157e+09	1.75672e+09	3.97094e+09	3.72569e+09	3344989696	3.54708e+09	2.82785e+09	2.63448e+09	2.6845e+09	2.23724e+09	1.84914e+09	3.84832e+09	3.44603e+09	2.73117e+09	2.25696e+09	3.34184e+09	0.00719207	0.0584046	0.0706854	0.0450634	0.0414673	0.0500651	1.48068	0.56626	0.550823	1.48068	1.46492	0.00208757	mouse
8615	-2.13164	1.78493e-05	1.15584e+07	0.290061	Dpysl2	CRMP-2	292	Dihydropyrimidinase-related protein 2	O08553	http://www.phosphosite.org/proteinAction.do?id=2393&showAllSites=true	62.2	GTVVYGEPITASLGTDGSHYWS*KNWAK	3	1002.13	3	121.28	9.81818e+06	1.1705e+07	9.83258e+06	1.49067e+07	1.16822e+07	1.14059e+07	5.57689e+06	5.10138e+06	5416509	4.59574e+06	6.2895e+06	5.9038e+06	1.07616e+07	1.23697e+07	1.15441e+07	5.33914e+06	5.00612e+06	6.09665e+06	1.15584e+07	5.48064e+06	0.123976	0.290061	0.0169238	0.0629767	0.115932	0.0447343	0.474168	-1.07653	-1.09197	-2.10896	-2.13164	1.78493e-05	mouse
8664	1.24898	0.0187832	3.74301e+07	0.191638	Dtna;Dtna;Dtna;Dtna;Dtna;Dtna;Dtna	DTNA;DTNA iso3;DTNA iso4;DTNA iso2;DTNA iso5;DTNA iso6;DTNA iso7	§308;§308;§308;§308;§308;§308;§308	Dystrobrevin alpha	Q9D2N4;Q9D2N4-3;Q9D2N4-4;Q9D2N4-2;Q9D2N4-5;Q9D2N4-6;Q9D2N4-7	http://www.phosphosite.org/proteinAction.do?id=23313&showAllSites=true	84	SLS*CASSR	2	474.186	11	31.61	2.44076e+07	3.20593e+07	3.15444e+07	2.76095e+07		3.26265e+07	4.01298e+07	3.82584e+07	34768864	2.86996e+07	3.91735e+07	4.35504e+07	2.82335e+07	2.9577e+07	3.26265e+07	3.91941e+07	3.17343e+07	4.1362e+07	2.96495e+07	3.74301e+07	0.191638	0.0940732		0.0337634	0.135235	0.0748263	1.26242	0.336193	0.320756	1.26242	1.24898	0.0187832	mouse
8665	1.24898	0.0187832	3.74301e+07	0.191638	Dtna;Dtna;Dtna;Dtna;Dtna;Dtna;Dtna	DTNA;DTNA iso3;DTNA iso4;DTNA iso2;DTNA iso5;DTNA iso6;DTNA iso7	306;306;306;306;306;306;306	Dystrobrevin alpha	Q9D2N4;Q9D2N4-3;Q9D2N4-4;Q9D2N4-2;Q9D2N4-5;Q9D2N4-6;Q9D2N4-7	http://www.phosphosite.org/proteinAction.do?id=23313&showAllSites=true	84	S*LSCASSR	2	474.186	3	30.26	2.44076e+07	3.20593e+07	3.15444e+07	2.76095e+07		3.26265e+07	4.01298e+07	3.82584e+07	34768864	2.86996e+07	3.91735e+07	4.35504e+07	2.82335e+07	2.9577e+07	3.26265e+07	3.91941e+07	3.17343e+07	4.1362e+07	2.96495e+07	3.74301e+07	0.191638	0.0940732		0.0337634	0.135235	0.0748263	1.26242	0.336193	0.320756	1.26242	1.24898	0.0187832	mouse
8696	1.22385	0.0467067	3.1104e+07	0.313728	Fam126a	FAM126A	§453	Hyccin	Q6P9N1	http://www.phosphosite.org/proteinAction.do?id=14023&showAllSites=true	57.3	S*FEQVSGAPVPR	2	677.314	12	84.84	3.39182e+07	3.01695e+07	2.25716e+07	2.07321e+07	2.65596e+07	1.69152e+07	3.26651e+07	3.23386e+07	28924650	3.06036e+07	3.0843e+07	3.12488e+07	3.20438e+07	2.16519e+07	2.17374e+07	3.25018e+07	2.97641e+07	3.10459e+07	2.51444e+07	3.1104e+07	0.082721	0.0600735	0.313728	0.00710324	0.0398868	0.00924251	1.23702	0.306863	0.291427	1.23702	1.22385	0.0467067	mouse
8784	-1.52483	2.17913e-05	1.81755e+08	0.17119	Fmn2	FMN2	§339	Formin-2	Q9JL04	http://www.phosphosite.org/proteinAction.do?id=8295&showAllSites=true	167.3	GS*PGEEWVPEVEEASQR	3	655.946	12	113.12	1.63029e+08	1.71554e+08	2.00583e+08	1.96231e+08	1.89455e+08	1.69677e+08	1.4085e+08	1.10432e+08	114087424	1.06625e+08	1.27225e+08	1.23655e+08	1.67291e+08	1.98407e+08	1.79566e+08	1.25641e+08	1.10356e+08	1.2544e+08	1.81755e+08	1.20479e+08	0.0360337	0.01551	0.0778818	0.17119	0.0478131	0.0201253	0.662866	-0.593211	-0.608647	-1.5086	-1.52483	2.17913e-05	mouse
8792	-1.11254	0.0476657	5.64099e+07	0.060424	Fmn2	FMN2	§377	Formin-2	Q9JL04	http://www.phosphosite.org/proteinAction.do?id=8295&showAllSites=true	167.3	ESITSAVVSLPGS*PAPSPR	2	966.477	24	112.94	5.60976e+07	5.28859e+07	5.50948e+07	6.00129e+07	5.82663e+07	5.61017e+07	5.06338e+07	4.79008e+07	48942200	4.54174e+07	5.62999e+07	5.83015e+07	5.44917e+07	5.75538e+07	5.7184e+07	4.92673e+07	4.71798e+07	5.73007e+07	5.64099e+07	5.12493e+07	0.0416772	0.060424	0.0267663	0.0392255	0.0528278	0.0246996	0.908516	-0.138416	-0.153853	-1.1007	-1.11254	0.0476657	mouse
8797	-1.36171	5.54541e-05	5.71221e+07	0.138833	Fmn2	FMN2	§459	Formin-2	Q9JL04	http://www.phosphosite.org/proteinAction.do?id=8295&showAllSites=true	167.3	S*ADWTEELGVR	2	671.787	10	116.52	5.84748e+07	6.20235e+07	5.74966e+07	5.71804e+07	5.4094e+07	5.34631e+07	4.95246e+07	4.2977e+07	36413700	4.43414e+07	4.03884e+07	4.07558e+07	6.02492e+07	5.73385e+07	5.37785e+07	4.62508e+07	4.03776e+07	4.05721e+07	5.71221e+07	4.24002e+07	0.0416494	0.00389942	0.00829503	0.100103	0.138833	0.00640338	0.742273	-0.429979	-0.445415	-1.34721	-1.36171	5.54541e-05	mouse
8803	-1.14681	0.0392869	1.9746e+08	0.125615	Fmn2	FMN2	§614	Formin-2	Q9JL04	http://www.phosphosite.org/proteinAction.do?id=8295&showAllSites=true	167.3	LPEEEPS*PK	2	553.244	12	50.68	2.05828e+08	1.91109e+08	2.24325e+08	1.87725e+08	1.7391e+08	2.01862e+08	1.80668e+08	1.87038e+08	168537056	1.42286e+08	1.86315e+08	1.7936e+08	1.98469e+08	2.06025e+08	1.87886e+08	1.83853e+08	1.55412e+08	1.82838e+08	1.9746e+08	1.74034e+08	0.0524434	0.125615	0.105199	0.024498	0.119439	0.0268974	0.881365	-0.182189	-0.197626	-1.1346	-1.14681	0.0392869	mouse
8808	1.25548	0.0312091	4.0534e+07	0.189516	Fmn2	FMN2	§720, §724	Formin-2	Q9JL04	http://www.phosphosite.org/proteinAction.do?id=8295&showAllSites=true	167.3	S*IQTS*PTEEGR	2	682.76	11	47.99	3.96583e+07	3.92407e+07	2.58859e+07	3.38974e+07	2.89507e+07	2.402e+07	4.20376e+07	4.70197e+07	43253468	3.40949e+07	3.481e+07	4.19883e+07	3.94495e+07	2.98916e+07	2.64853e+07	4.45287e+07	3.86742e+07	3.83991e+07	3.19422e+07	4.0534e+07	0.00748603	0.189516	0.13164	0.0791148	0.167453	0.132187	1.26898	0.34367	0.328233	1.26898	1.25548	0.0312091	mouse
8809	-1.19541	0.0330496	3.92238e+08	0.117654	Fmn2	FMN2	§724	Formin-2	Q9JL04	http://www.phosphosite.org/proteinAction.do?id=8295&showAllSites=true	167.3	SIQTS*PTEEGR	2	642.777	13	43.17	4.00337e+08	3.90151e+08	3.8444e+08	4.24618e+08	3.51925e+08	4.01955e+08	3.17349e+08	2.68601e+08	318966112	2.93873e+08	3.71007e+08	4.20093e+08	3.95244e+08	4.04529e+08	3.7694e+08	2.92975e+08	3.0642e+08	3.9555e+08	3.92238e+08	3.31648e+08	0.0182229	0.0702301	0.0938522	0.117654	0.0579047	0.087748	0.845529	-0.242074	-0.257511	-1.18269	-1.19541	0.0330496	mouse
8819	1.25627	8.77149e-05	3.27545e+07	0.0666373	Fmn2	FMN2	§89	Formin-2	Q9JL04	http://www.phosphosite.org/proteinAction.do?id=8295&showAllSites=true	167.3	GACDS*REDVLDSQALPIGELDSAHSIVTK	4	791.621	8	123.91	2.64425e+07	2.76279e+07	2.44395e+07	2.52837e+07	2.59486e+07	2.50302e+07	3.56535e+07	3.36103e+07	32989696	3.41905e+07	3.14572e+07	2.86261e+07	2.70352e+07	2.48616e+07	2.54894e+07	3.46319e+07	3.35901e+07	3.00416e+07	2.57954e+07	3.27545e+07	0.0310057	0.0240117	0.0254767	0.0417171	0.0252773	0.0666373	1.26978	0.344582	0.329145	1.26978	1.25627	8.77149e-05	mouse
8822	1.61528	0.0122008	1.60877e+07	0.300351	Fmn2	FMN2	106, 109	Formin-2	Q9JL04	http://www.phosphosite.org/proteinAction.do?id=8295&showAllSites=true	167.3	EDVLDSQALPIGELDS*AHS*IVTK	3	866.398	3	136.94		1.33606e+07	7.78091e+06	7.51199e+06	1.14671e+07	9.14789e+06	1.83993e+07	1.64268e+07	17961592	1.99912e+07	1.43955e+07	9.35198e+06	1.33606e+07	7.64645e+06	1.03075e+07	1.7413e+07	1.89764e+07	1.18737e+07	9.8537e+06	1.60877e+07		0.0248685	0.1591	0.0800985	0.0756296	0.300351	1.63266	0.707223	0.691787	1.63266	1.61528	0.0122008	mouse
8958	-1.90695	0.000996584	2.86011e+06	0.349884	Git2	GIT2	§507	ARF GTPase-activating protein GIT2	Q9JLQ2	http://www.phosphosite.org/proteinAction.do?id=2762&showAllSites=true	78.7	SALVTSSS*SLPSFPSTLSWSR	3	759.698	5	145.58	2.84634e+06	2.4714e+06	3.0221e+06	2.76171e+06	3.77909e+06	2.28003e+06	1.35354e+06		1391563	1.10498e+06	1.62434e+06	2.10542e+06	2.65887e+06	2.89191e+06	3.02956e+06	1.35354e+06	1.24827e+06	1.86488e+06	2.86011e+06	1.51597e+06	0.099712	0.0636691	0.349884		0.16234	0.182414	0.530038	-0.915832	-0.931269	-1.88666	-1.90695	0.000996584	mouse
8960	-1.90695	0.000996584	2.86011e+06	0.349884	Git2	GIT2	§508	ARF GTPase-activating protein GIT2	Q9JLQ2	http://www.phosphosite.org/proteinAction.do?id=2762&showAllSites=true	78.7	SALVTSSSS*LPSFPSTLSWSR	3	759.698	1	145.58	2.84634e+06	2.4714e+06	3.0221e+06	2.76171e+06	3.77909e+06	2.28003e+06	1.35354e+06		1391563	1.10498e+06	1.62434e+06	2.10542e+06	2.65887e+06	2.89191e+06	3.02956e+06	1.35354e+06	1.24827e+06	1.86488e+06	2.86011e+06	1.51597e+06	0.099712	0.0636691	0.349884		0.16234	0.182414	0.530038	-0.915832	-0.931269	-1.88666	-1.90695	0.000996584	mouse
8961	1.72829	0.0105646	2.57178e+07	0.139318	Git2	GIT2	§535	ARF GTPase-activating protein GIT2	Q9JLQ2	http://www.phosphosite.org/proteinAction.do?id=2762&showAllSites=true	78.7	QNS*TPESDYDNTACDPEPDDTGSTR	3	951.354	1	65.79	1.2379e+07	1.2594e+07	7.5454e+06	7.90164e+06	2.63162e+07	2.15962e+07	2.98651e+07	2.83317e+07	27987588	2.65495e+07	2.12116e+07	2.03611e+07	1.24865e+07	7.72352e+06	2.39562e+07	2.90984e+07	2.72685e+07	2.07864e+07	1.47221e+07	2.57178e+07	0.0121744	0.0326146	0.139318	0.0372618	0.0372912	0.0289334	1.74689	0.804786	0.789349	1.74689	1.72829	0.0105646	mouse
8962	1.72829	0.0105646	2.57178e+07	0.139318	Git2	GIT2	§536	ARF GTPase-activating protein GIT2	Q9JLQ2	http://www.phosphosite.org/proteinAction.do?id=2762&showAllSites=true	78.7	QNST*PESDYDNTACDPEPDDTGSTR	3	951.354	5	65.78	1.2379e+07	1.2594e+07	7.5454e+06	7.90164e+06	2.63162e+07	2.15962e+07	2.98651e+07	2.83317e+07	27987588	2.65495e+07	2.12116e+07	2.03611e+07	1.24865e+07	7.72352e+06	2.39562e+07	2.90984e+07	2.72685e+07	2.07864e+07	1.47221e+07	2.57178e+07	0.0121744	0.0326146	0.139318	0.0372618	0.0372912	0.0289334	1.74689	0.804786	0.789349	1.74689	1.72829	0.0105646	mouse
9017	-1.6837	8.43911e-05	1.23175e+07	0.168579	Iqsec1;Iqsec1	IQSEC1;IQSEC1 iso2	§510, §513;511, 514	IQ motif and SEC7 domain-containing protein 1	Q8R0S2;Q8R0S2-2	http://www.phosphosite.org/proteinAction.do?id=16569&showAllSites=true	107.9	ETRNS*WDS*PAFSNDVIR	3	718.628	4	109.67	1.29731e+07	1.06411e+07	1.47697e+07	1.26805e+07	1.1289e+07	1.15516e+07	6.17827e+06	6.01722e+06	7051936	8.9607e+06	7.79265e+06	8.36585e+06	1.18071e+07	1.37251e+07	1.14203e+07	6.09775e+06	8.00632e+06	8.07925e+06	1.23175e+07	7.39444e+06	0.139655	0.107634	0.0162591	0.0186751	0.168579	0.0501677	0.60032	-0.736197	-0.751633	-1.66578	-1.6837	8.43911e-05	mouse
9020	-1.4937	0.00266352	5.1412e+07	0.173835	Iqsec1;Iqsec1	IQSEC1;IQSEC1 iso2	§510;511	IQ motif and SEC7 domain-containing protein 1	Q8R0S2;Q8R0S2-2	http://www.phosphosite.org/proteinAction.do?id=16569&showAllSites=true	107.9	NS*WDSPAFSNDVIR	2	844.359	16	118.55	5.44982e+07	4.97081e+07	3.8647e+07	4.68832e+07	6.6665e+07	5.20701e+07	4.18829e+07	3.59162e+07	29957818	3.72476e+07	3.15938e+07	3.21384e+07	5.21032e+07	4.27651e+07	5.93676e+07	3.88996e+07	3.36027e+07	3.18661e+07	5.1412e+07	3.47895e+07	0.0650076	0.136182	0.173835	0.108461	0.153399	0.0120856	0.67668	-0.563454	-0.57889	-1.4778	-1.4937	0.00266352	mouse
9022	-1.4884	0.00105261	2.83403e+07	0.300641	Iqsec1;Iqsec1	IQSEC1;IQSEC1 iso2	§513;514	IQ motif and SEC7 domain-containing protein 1	Q8R0S2;Q8R0S2-2	http://www.phosphosite.org/proteinAction.do?id=16569&showAllSites=true	107.9	NSWDS*PAFSNDVIR	3	563.242	18	119.4	2.69979e+07	2.84392e+07	3.49505e+07	2.74275e+07	2.47242e+07	2.75022e+07	2.27101e+07	1.86734e+07	13841634	2.13155e+07	2.20781e+07	1.68548e+07	2.77186e+07	3.1189e+07	2.61132e+07	2.06917e+07	1.75786e+07	1.94665e+07	2.83403e+07	1.92456e+07	0.0367704	0.170558	0.0752267	0.137946	0.300641	0.189732	0.67909	-0.558324	-0.573761	-1.47256	-1.4884	0.00105261	mouse
9026	-1.44818	0.0443572	9.2167e+06	0.296137	Iqsec1;Iqsec1	IQSEC1;IQSEC1 iso2	§86;§87	IQ motif and SEC7 domain-containing protein 1	Q8R0S2;Q8R0S2-2	http://www.phosphosite.org/proteinAction.do?id=16569&showAllSites=true	107.9	LQHS*TSVLR	3	374.189	1	49.27			8.79232e+06	6.92541e+06	8.36023e+06	1.27889e+07	7.10188e+06	8.13193e+06	6442125	4.55932e+06	6.57701e+06	5.78457e+06	200000	7.85886e+06	1.05745e+07	7.61691e+06	5.50072e+06	6.18079e+06	9.2167e+06	6.43281e+06		0.167976	0.296137	0.0956239	0.242031	0.0906594	0.697951	-0.518802	-0.534239	-1.43277	-1.44818	0.0443572	mouse
9042	1.62794	0.0161406	3.75242e+08	0.10978	Iqsec1;Iqsec1	IQSEC1;IQSEC1 iso2	197;198	IQ motif and SEC7 domain-containing protein 1	Q8R0S2;Q8R0S2-2	http://www.phosphosite.org/proteinAction.do?id=16569&showAllSites=true	107.9	QVS*VTNDGSQLGALVPSECGDLSDPALK	3	979.79	3	131.06	1.92429e+08	1.64706e+08	1.63972e+08		3.31891e+08	2.87243e+08	4.60904e+08	4.56898e+08	376759744	4.14835e+08	2.68665e+08	2.73387e+08	1.78568e+08	1.63972e+08	3.09567e+08	4.58901e+08	3.95798e+08	2.71026e+08	2.28048e+08	3.75242e+08	0.10978		0.101985	0.00617154	0.0680235	0.01232	1.64545	0.718482	0.703045	1.64545	1.62794	0.0161406	mouse
9061	1.83341	0.0206426	5.88178e+06	0.491319	Iqsec1;Iqsec1	IQSEC1;IQSEC1 iso2	492;493	IQ motif and SEC7 domain-containing protein 1	Q8R0S2;Q8R0S2-2	http://www.phosphosite.org/proteinAction.do?id=16569&showAllSites=true	107.9	SESDYSDGDNDSINSTSNSNDTINCSSESSSRDS*LR	3	1328.18	3	66.97	1.62757e+06	3.36049e+06	3.41616e+06		4.2916e+06		6.5031e+06	6.08826e+06	4111821	8.03453e+06	3.80009e+06	6.75285e+06	2.49403e+06	3.41616e+06	4.2916e+06	6.29568e+06	6.07318e+06	5.27647e+06	3.17396e+06	5.88178e+06	0.491319			0.0465937	0.456726	0.395703	1.85314	0.889969	0.874532	1.85314	1.83341	0.0206426	mouse
9106	1.27339	0.0303583	3.35256e+07	0.320393	Lyst	LYST	§1503, §1504	Lysosomal-trafficking regulator	P97412	http://www.phosphosite.org/proteinAction.do?id=12542&showAllSites=true	425	NKPSVLEDS*S*FEGAEGDRPEVTESINPGDR	3	1131.15	2	100.23	3.52053e+07	2.82431e+07	1.65758e+07	2.62864e+07	2.43645e+07	2.56101e+07	3.44473e+07	3.46586e+07	32710988	3.98831e+07	2.74353e+07	3.20181e+07	3.17242e+07	2.14311e+07	2.49873e+07	3.4553e+07	3.6297e+07	2.97267e+07	2.60476e+07	3.35256e+07	0.155182	0.320393	0.035249	0.00432361	0.139721	0.109012	1.28709	0.364114	0.348677	1.28709	1.27339	0.0303583	mouse
9112	-1.18696	0.0350178	4.92312e+07	0.0932178	Lyst	LYST	§2099	Lysosomal-trafficking regulator	P97412	http://www.phosphosite.org/proteinAction.do?id=12542&showAllSites=true	425	SRS*LPAFPTYLPLIR	3	604.325	38	149.35	4.19951e+07	4.13928e+07	5.22652e+07	5.96415e+07	4.75684e+07	5.25239e+07	3.933e+07	4.08626e+07	44134512	4.19213e+07	4.49897e+07	4.02983e+07	4.1694e+07	5.59534e+07	5.00462e+07	4.00963e+07	4.30279e+07	4.2644e+07	4.92312e+07	4.19227e+07	0.0102136	0.0932178	0.0700163	0.0270279	0.0363715	0.0777916	0.851549	-0.231839	-0.247276	-1.17433	-1.18696	0.0350178	mouse
9156	-1.52181	0.00911446	1.13323e+07	0.47117	Lyst	LYST	2269	Lysosomal-trafficking regulator	P97412	http://www.phosphosite.org/proteinAction.do?id=12542&showAllSites=true	425	NADDWENFTFS*PAYEASYNR	3	826.329	1	136.02	1.24516e+07	1.18042e+07	1.10021e+07	1.13254e+07		1.0078e+07		8.68536e+06		8.73398e+06	4.23017e+06	8.45718e+06	1.21279e+07	1.11638e+07	1.0078e+07	8.68536e+06	8.73398e+06	6.34367e+06	1.13323e+07	7.52667e+06	0.0377462	0.0204811				0.47117	0.664181	-0.590352	-0.605789	-1.50561	-1.52181	0.00911446	mouse
9158	1.75075	0.0220028	2.94853e+07	0.319653	Lyst;Lyst	LYST;LYST iso2	§375;§375	Lysosomal-trafficking regulator	P97412;P97412-2	http://www.phosphosite.org/proteinAction.do?id=12542&showAllSites=true	425	QPEPFS*PR	2	519.226	5	68.59	1.30032e+07	8.2087e+06	1.15855e+07		2.87707e+07	2.17435e+07	3.6269e+07	3.1575e+07	28476156	3.02424e+07		2.08641e+07	1.0606e+07	1.15855e+07	2.52571e+07	3.3922e+07	2.93593e+07	2.08641e+07	1.66623e+07	2.94853e+07	0.319653		0.196737	0.0978457	0.0425392		1.76958	0.823408	0.807971	1.76958	1.75075	0.0220028	mouse
9265	1.25319	0.0375696	1.41875e+07	0.211975	Marcks	MARCKS	§124, §128	Myristoylated alanine-rich C-kinase substrate	P26645	http://www.phosphosite.org/proteinAction.do?id=1733&showAllSites=true	29.6	DEAAAATEPGAGAADKEAAEAEPAEPSSPAAEAEGASAS*STSS*PK	4	1076.2	2	79.34	8.74952e+06	1.13826e+07	9.5571e+06	1.1118e+07	1.51957e+07		1.29583e+07	1.51787e+07	13906730	1.50287e+07	1.61285e+07	1.19238e+07	1.00661e+07	1.03375e+07	1.51957e+07	1.40685e+07	1.44677e+07	1.40262e+07	1.12006e+07	1.41875e+07	0.184968	0.106765		0.111602	0.054834	0.211975	1.26667	0.341041	0.325604	1.26667	1.25319	0.0375696	mouse
9276	-1.19409	0.0138148	1.57309e+09	0.126334	Marcks	MARCKS	§138	Myristoylated alanine-rich C-kinase substrate	P26645	http://www.phosphosite.org/proteinAction.do?id=1733&showAllSites=true	29.6	AEDGAAPS*PSSETPK	2	762.317	65	46.85	1.63078e+09	1.52269e+09	1.46213e+09	1.35004e+09	1.89155e+09	1.58131e+09	1.26791e+09	1.3659e+09	1242079104	1.33746e+09	1.32466e+09	1.45139e+09	1.57674e+09	1.40609e+09	1.73643e+09	1.31691e+09	1.28977e+09	1.38803e+09	1.57309e+09	1.33157e+09	0.0484754	0.0563713	0.126334	0.052618	0.0522907	0.0645618	0.846469	-0.240472	-0.255908	-1.18138	-1.19409	0.0138148	mouse
9298	-1.19409	0.0138148	1.57309e+09	0.126334	Marcks	MARCKS	§140	Myristoylated alanine-rich C-kinase substrate	P26645	http://www.phosphosite.org/proteinAction.do?id=1733&showAllSites=true	29.6	AEDGAAPSPS*SETPK	2	762.317	9	41.98	1.63078e+09	1.52269e+09	1.46213e+09	1.35004e+09	1.89155e+09	1.58131e+09	1.26791e+09	1.3659e+09	1242079104	1.33746e+09	1.32466e+09	1.45139e+09	1.57674e+09	1.40609e+09	1.73643e+09	1.31691e+09	1.28977e+09	1.38803e+09	1.57309e+09	1.33157e+09	0.0484754	0.0563713	0.126334	0.052618	0.0522907	0.0645618	0.846469	-0.240472	-0.255908	-1.18138	-1.19409	0.0138148	mouse
9304	-1.19409	0.0138148	1.57309e+09	0.126334	Marcks	MARCKS	§141	Myristoylated alanine-rich C-kinase substrate	P26645	http://www.phosphosite.org/proteinAction.do?id=1733&showAllSites=true	29.6	AEDGAAPSPSS*ETPK	2	762.317	6	39.7	1.63078e+09	1.52269e+09	1.46213e+09	1.35004e+09	1.89155e+09	1.58131e+09	1.26791e+09	1.3659e+09	1242079104	1.33746e+09	1.32466e+09	1.45139e+09	1.57674e+09	1.40609e+09	1.73643e+09	1.31691e+09	1.28977e+09	1.38803e+09	1.57309e+09	1.33157e+09	0.0484754	0.0563713	0.126334	0.052618	0.0522907	0.0645618	0.846469	-0.240472	-0.255908	-1.18138	-1.19409	0.0138148	mouse
9307	-1.19409	0.0138148	1.57309e+09	0.126334	Marcks	MARCKS	§143	Myristoylated alanine-rich C-kinase substrate	P26645	http://www.phosphosite.org/proteinAction.do?id=1733&showAllSites=true	29.6	AEDGAAPSPSSET*PK	2	762.317	75	40.1	1.63078e+09	1.52269e+09	1.46213e+09	1.35004e+09	1.89155e+09	1.58131e+09	1.26791e+09	1.3659e+09	1242079104	1.33746e+09	1.32466e+09	1.45139e+09	1.57674e+09	1.40609e+09	1.73643e+09	1.31691e+09	1.28977e+09	1.38803e+09	1.57309e+09	1.33157e+09	0.0484754	0.0563713	0.126334	0.052618	0.0522907	0.0645618	0.846469	-0.240472	-0.255908	-1.18138	-1.19409	0.0138148	mouse
9319	1.15099	0.00864133	2.17879e+07	0.11182	Marcks	MARCKS	§156, §160	Myristoylated alanine-rich C-kinase substrate	P26645	http://www.phosphosite.org/proteinAction.do?id=1733&showAllSites=true	29.6	S*FKLS*GFSFK	2	654.277	10	136.04	2.00735e+07	2.01705e+07	1.82322e+07	1.55603e+07	2.04183e+07	1.79152e+07	2.31824e+07	2.17648e+07	20997708	2.33839e+07	2.15132e+07	1.98856e+07	2.0122e+07	1.68962e+07	1.91667e+07	2.24736e+07	2.21908e+07	2.06994e+07	1.87283e+07	2.17879e+07	0.00340967	0.11182	0.0923442	0.0446012	0.0760348	0.0555972	1.16337	0.218307	0.20287	1.16337	1.15099	0.00864133	mouse
9320	2.17553	1.08849e-05	1.64515e+07	0.356932	Marcks	MARCKS	§156, §160, §163	Myristoylated alanine-rich C-kinase substrate	P26645	http://www.phosphosite.org/proteinAction.do?id=1733&showAllSites=true	29.6	S*FKLS*GFS*FKK	2	758.308	3	124.08	1.04732e+07	6.25197e+06	6.67384e+06	5.71291e+06	8.14682e+06	7.63061e+06	1.4509e+07	1.6688e+07	18416064	1.93465e+07	1.56794e+07	1.40699e+07	8.3626e+06	6.19338e+06	7.88872e+06	1.55985e+07	1.88813e+07	1.48747e+07	7.48156e+06	1.64515e+07	0.356932	0.109711	0.0462702	0.0987742	0.0348452	0.0765154	2.19894	1.13681	1.12137	2.19894	2.17553	1.08849e-05	mouse
9322	-1.33796	0.00016351	4.69794e+07	0.0972865	Marcks	MARCKS	§160	Myristoylated alanine-rich C-kinase substrate	P26645	http://www.phosphosite.org/proteinAction.do?id=1733&showAllSites=true	29.6	SFKLS*GFSFK	2	614.294	26	121.7	4.32062e+07	4.59252e+07	5.38596e+07	4.95741e+07	4.22206e+07	4.70906e+07	3.60806e+07	3.70665e+07	32531322	3.61256e+07	3.80159e+07	3.31221e+07	4.45657e+07	5.17168e+07	4.46556e+07	3.65735e+07	3.43284e+07	3.5569e+07	4.69794e+07	3.54903e+07	0.0431412	0.0585939	0.0771158	0.0190603	0.0740354	0.0972865	0.755445	-0.404602	-0.420039	-1.32372	-1.33796	0.00016351	mouse
9324	1.15099	0.00864133	2.17879e+07	0.11182	Marcks	MARCKS	§160, §163	Myristoylated alanine-rich C-kinase substrate	P26645	http://www.phosphosite.org/proteinAction.do?id=1733&showAllSites=true	29.6	SFKLS*GFS*FK	2	654.277	13	132.69	2.00735e+07	2.01705e+07	1.82322e+07	1.55603e+07	2.04183e+07	1.79152e+07	2.31824e+07	2.17648e+07	20997708	2.33839e+07	2.15132e+07	1.98856e+07	2.0122e+07	1.68962e+07	1.91667e+07	2.24736e+07	2.21908e+07	2.06994e+07	1.87283e+07	2.17879e+07	0.00340967	0.11182	0.0923442	0.0446012	0.0760348	0.0555972	1.16337	0.218307	0.20287	1.16337	1.15099	0.00864133	mouse
9356	-1.22575	0.0133051	9.01738e+09	0.165931	Marcks	MARCKS	§26	Myristoylated alanine-rich C-kinase substrate	P26645	http://www.phosphosite.org/proteinAction.do?id=1733&showAllSites=true	29.6	GEATAERPGEAAVAS*SPSK	3	632.29	11	36.4	9.23334e+09	7.29415e+09	8.86975e+09		9.66336e+09	1.00263e+10	7.62349e+09	7.64823e+09	6782178304	6.76506e+09	7.32872e+09	8.46686e+09	8.26375e+09	8.86975e+09	9.84483e+09	7.63586e+09	6.77362e+09	7.89779e+09	9.01738e+09	7.43576e+09	0.165931		0.0260685	0.00229083	0.00178658	0.1019	0.824603	-0.278229	-0.293666	-1.21271	-1.22575	0.0133051	mouse
9366	-1.22575	0.0133051	9.01738e+09	0.165931	Marcks	MARCKS	§27	Myristoylated alanine-rich C-kinase substrate	P26645	http://www.phosphosite.org/proteinAction.do?id=1733&showAllSites=true	29.6	GEATAERPGEAAVASS*PSK	3	632.29	100	43.36	9.23334e+09	7.29415e+09	8.86975e+09		9.66336e+09	1.00263e+10	7.62349e+09	7.64823e+09	6782178304	6.76506e+09	7.32872e+09	8.46686e+09	8.26375e+09	8.86975e+09	9.84483e+09	7.63586e+09	6.77362e+09	7.89779e+09	9.01738e+09	7.43576e+09	0.165931		0.0260685	0.00229083	0.00178658	0.1019	0.824603	-0.278229	-0.293666	-1.21271	-1.22575	0.0133051	mouse
9379	-1.21726	0.0329068	4.53992e+08	0.0504197	Marcks	MARCKS	§46	Myristoylated alanine-rich C-kinase substrate	P26645	http://www.phosphosite.org/proteinAction.do?id=1733&showAllSites=true	29.6	VNGDAS*PAAAEPGAK	2	717.817	24	42.15	4.47213e+08	4.16422e+08	4.16625e+08	4.00326e+08	5.16808e+08	5.26557e+08	3.25872e+08	3.15428e+08	372829056	3.71754e+08	4.26727e+08	4.49233e+08	4.31817e+08	4.08476e+08	5.21682e+08	3.2065e+08	3.72292e+08	4.3798e+08	4.53992e+08	3.76974e+08	0.0504197	0.0282151	0.0132145	0.0230318	0.0020418	0.0363359	0.830354	-0.268202	-0.283639	-1.20431	-1.21726	0.0329068	mouse
9450	-1.96272	8.35382e-05	8.41609e+06	0.29437	Mmachc	MMACHC	§272	Cyanocobalamin reductase / alkylcobalamin dealkylase	Q9CZD0	http://www.phosphosite.org/proteinAction.do?id=2614033&showAllSites=true	31.6	SWLSPSVS*PPVSPGP	2	787.369	3	142.38	8.13493e+06	7.12886e+06	8.44347e+06	1.06917e+07	7.65352e+06	8.44406e+06	4.1415e+06	3.68372e+06	4427981	2.9022e+06	5.4609e+06	5.38829e+06	7.63189e+06	9.5676e+06	8.04879e+06	3.91261e+06	3.66509e+06	5.42459e+06	8.41609e+06	4.3341e+06	0.0932136	0.166161	0.0694513	0.0827337	0.29437	0.00946517	0.514977	-0.957419	-0.972856	-1.94183	-1.96272	8.35382e-05	mouse
9451	-1.96272	8.35382e-05	8.41609e+06	0.29437	Mmachc	MMACHC	270	Cyanocobalamin reductase / alkylcobalamin dealkylase	Q9CZD0	http://www.phosphosite.org/proteinAction.do?id=2614033&showAllSites=true	31.6	SWLSPS*VSPPVSPGP	2	787.369	1	142.23	8.13493e+06	7.12886e+06	8.44347e+06	1.06917e+07	7.65352e+06	8.44406e+06	4.1415e+06	3.68372e+06	4427981	2.9022e+06	5.4609e+06	5.38829e+06	7.63189e+06	9.5676e+06	8.04879e+06	3.91261e+06	3.66509e+06	5.42459e+06	8.41609e+06	4.3341e+06	0.0932136	0.166161	0.0694513	0.0827337	0.29437	0.00946517	0.514977	-0.957419	-0.972856	-1.94183	-1.96272	8.35382e-05	mouse
9481	-1.59734	0.00376155	1.08167e+07	0.222868	Nav1;Nav1;Nav1	NAV1;NAV1 iso2;NAV1 iso3	§315;§315;§315	Neuron navigator 1	Q8CH77;Q8CH77-2;Q8CH77-3	http://www.phosphosite.org/proteinAction.do?id=6723&showAllSites=true	202.2	SS*PLSWR	2	456.702	6	88.39	1.27651e+07	1.14402e+07	1.15772e+07	8.4953e+06	8.68635e+06	1.19363e+07	7.01602e+06	7.7815e+06	7045607		5.53505e+06		1.21026e+07	1.00362e+07	1.03113e+07	7.39876e+06	7045607	5.53505e+06	1.08167e+07	6.84454e+06	0.077404	0.217135	0.222868	0.0731569			0.632774	-0.660239	-0.675676	-1.58034	-1.59734	0.00376155	mouse
9485	1.22117	0.0436016	1.50703e+07	0.202519	Nav1;Nav1;Nav1	NAV1;NAV1 iso2;NAV1 iso3	§93;§93;§93	Neuron navigator 1	Q8CH77;Q8CH77-2;Q8CH77-3	http://www.phosphosite.org/proteinAction.do?id=6723&showAllSites=true	202.2	S*LTNLSFLTDSEKK	3	554.938	30	118.2	1.08498e+07	1.06957e+07	1.69197e+07	1.32081e+07	1.23373e+07	9.24646e+06	1.51061e+07	1.51512e+07	14963900	1.46373e+07		1.5493e+07	1.07728e+07	1.50639e+07	1.07919e+07	1.51286e+07	1.48006e+07	1.5493e+07	1.22095e+07	1.50703e+07	0.0101172	0.174228	0.202519	0.00210623	0.0156027		1.23431	0.303703	0.288267	1.23431	1.22117	0.0436016	mouse
9487	1.32501	0.0322174	1.87115e+07	0.353242	Nav1;Nav1;Nav1	NAV1;NAV1 iso2;NAV1 iso3	§95;§95;§95	Neuron navigator 1	Q8CH77;Q8CH77-2;Q8CH77-3	http://www.phosphosite.org/proteinAction.do?id=6723&showAllSites=true	202.2	SLT*NLSFLTDSEKK	2	831.903	2	118.21	1.46431e+07	1.12305e+07	1.60982e+07	1.85117e+07	1.45881e+07	8.75696e+06	1.82769e+07	1.69154e+07	17279730	1.51218e+07	2.09667e+07	2.37082e+07	1.29368e+07	1.7305e+07	1.16725e+07	1.75962e+07	1.62008e+07	2.23374e+07	1.39714e+07	1.87115e+07	0.186527	0.0986174	0.353242	0.0547139	0.0941874	0.0867841	1.33927	0.421443	0.406007	1.33927	1.32501	0.0322174	mouse
9501	1.59226	0.0386554	2.45187e+07	0.467184	Nav1;Nav1;Nav1	NAV1;NAV1 iso3;NAV1 iso4	1010;1010;616	Neuron navigator 1	Q8CH77;Q8CH77-3;Q8CH77-4	http://www.phosphosite.org/proteinAction.do?id=6723&showAllSites=true	202.2	S*NSIPTHEAAFELYSGSQMGSTLSLAERPK	4	822.887	1	122.35	1.99414e+07	1.20631e+07	1.33085e+07	6.69906e+06		2.4162e+07		2.15536e+07	26773702		2.32638e+07	2.64837e+07	1.60022e+07	1.00038e+07	2.4162e+07	2.15536e+07	26773702	2.48737e+07	1.52348e+07	2.45187e+07	0.348124	0.467184				0.091535	1.60938	0.686509	0.671072	1.60938	1.59226	0.0386554	mouse
9508	1.37844	0.0237492	2.6547e+07	0.339281	Nav1;Nav1;Nav1	NAV1;NAV1 iso3;NAV1 iso4	1046;1046;652	Neuron navigator 1	Q8CH77;Q8CH77-3;Q8CH77-4	http://www.phosphosite.org/proteinAction.do?id=6723&showAllSites=true	202.2	SGS*FRDPTDDVHGSVLSLASSASSTYSSAEER	3	1128.16	1	115.28	1.99344e+07	2.11078e+07	1.8062e+07		2.15233e+07	1.46416e+07	2.55255e+07	2.52108e+07	16999780	2.77311e+07	3.08144e+07	3.30003e+07	2.05211e+07	1.8062e+07	1.80824e+07	2.53682e+07	2.23654e+07	3.19073e+07	1.90538e+07	2.6547e+07	0.040431		0.269106	0.00877074	0.339281	0.0484427	1.39326	0.478468	0.463031	1.39326	1.37844	0.0237492	mouse
9509	1.48541	0.0215026	9.38628e+07	0.490332	Nav1;Nav1;Nav1;Nav1	NAV1;NAV1 iso2;NAV1 iso3;NAV1 iso4	§1179;1122;§1179;785	Neuron navigator 1	Q8CH77;Q8CH77-2;Q8CH77-3;Q8CH77-4	http://www.phosphosite.org/proteinAction.do?id=6723&showAllSites=true	202.2	QNS*SDSISSLNSITSHSSIGSSK	3	801.694	1	94.76	5.89882e+07	5.95826e+07	5.41029e+07	5.46315e+07	9.9521e+07	4.82769e+07	1.13396e+08	1.06907e+08	104493144	1.04843e+08	6.67795e+07	6.67576e+07	5.92854e+07	5.43672e+07	7.38989e+07	1.10152e+08	1.04668e+08	6.67686e+07	6.25172e+07	9.38628e+07	0.00708904	0.00687499	0.490332	0.0416543	0.00236398	0.000231793	1.50139	0.5863	0.570864	1.50139	1.48541	0.0215026	mouse
9511	-1.28714	0.00106661	4.40574e+07	0.0890178	Nav1;Nav1;Nav1;Nav1	NAV1;NAV1 iso2;NAV1 iso3;NAV1 iso4	§477;§477;§477;83	Neuron navigator 1	Q8CH77;Q8CH77-2;Q8CH77-3;Q8CH77-4	http://www.phosphosite.org/proteinAction.do?id=6723&showAllSites=true	202.2	SLAESGLNWFS*ESEEK	2	946.901	19	129.98	4.42673e+07	5.02145e+07	4.24856e+07	4.53406e+07	4.14221e+07	4.06143e+07	3.16782e+07	3.32935e+07	31857274	3.26253e+07	3.71184e+07	4.10108e+07	4.72409e+07	4.39131e+07	4.10182e+07	3.24859e+07	3.22413e+07	3.90646e+07	4.40574e+07	3.45972e+07	0.0890178	0.0459713	0.0139254	0.0351585	0.0168447	0.0704558	0.785277	-0.348727	-0.364164	-1.27344	-1.28714	0.00106661	mouse
9523	-1.18075	0.00847023	5.57085e+07	0.116016	Nav1;Nav1;Nav1;Nav1	NAV1;NAV1 iso2;NAV1 iso3;NAV1 iso4	§544;§544;§544;150	Neuron navigator 1	Q8CH77;Q8CH77-2;Q8CH77-3;Q8CH77-4	http://www.phosphosite.org/proteinAction.do?id=6723&showAllSites=true	202.2	TPPVAVTS*PITHTAQSALK	3	667.014	12	103.96	6.09014e+07	6.14602e+07	5.1338e+07	5.31138e+07	5.47029e+07	5.27348e+07	4.72805e+07	4.40747e+07	52510452	5.11085e+07	4.18383e+07	4.93162e+07	6.11808e+07	5.22259e+07	5.37188e+07	4.56776e+07	5.18095e+07	4.55772e+07	5.57085e+07	4.76881e+07	0.00645893	0.0240426	0.0259059	0.0496271	0.0191337	0.116016	0.856029	-0.224269	-0.239705	-1.16818	-1.18075	0.00847023	mouse
9529	1.22865	0.0313402	1.0669e+08	0.0853799	Nav1;Nav1;Nav1;Nav1	NAV1;NAV1 iso2;NAV1 iso3;NAV1 iso4	§799, §810;§799, §810;§799, §810;405, 416	Neuron navigator 1	Q8CH77;Q8CH77-2;Q8CH77-3;Q8CH77-4	http://www.phosphosite.org/proteinAction.do?id=6723&showAllSites=true	202.2	SFVKPPS*LANLDKVNSNS*LDLPSSSDTHASK	4	854.651	2	111.5	7.63857e+07	8.38796e+07	9.53529e+07	1.05675e+08	8.03216e+07	7.38483e+07	1.11831e+08		111857648	1.26232e+08	9.26416e+07	9.08864e+07	8.01326e+07	1.00514e+08	7.7085e+07	1.11831e+08	1.19045e+08	9.1764e+07	8.59105e+07	1.0669e+08	0.0661274	0.0726133	0.0593805		0.0853799	0.0135253	1.24187	0.312515	0.297079	1.24187	1.22865	0.0313402	mouse
9530	1.22865	0.0313402	1.0669e+08	0.0853799	Nav1;Nav1;Nav1;Nav1	NAV1;NAV1 iso2;NAV1 iso3;NAV1 iso4	§808, §810;§808, §810;§808, §810;414, 416	Neuron navigator 1	Q8CH77;Q8CH77-2;Q8CH77-3;Q8CH77-4	http://www.phosphosite.org/proteinAction.do?id=6723&showAllSites=true	202.2	SFVKPPSLANLDKVNS*NS*LDLPSSSDTHASK	4	854.651	21	111.49	7.63857e+07	8.38796e+07	9.53529e+07	1.05675e+08	8.03216e+07	7.38483e+07	1.11831e+08		111857648	1.26232e+08	9.26416e+07	9.08864e+07	8.01326e+07	1.00514e+08	7.7085e+07	1.11831e+08	1.19045e+08	9.1764e+07	8.59105e+07	1.0669e+08	0.0661274	0.0726133	0.0593805		0.0853799	0.0135253	1.24187	0.312515	0.297079	1.24187	1.22865	0.0313402	mouse
9533	1.13615	0.0326641	1.31733e+08	0.16485	Nav1;Nav1;Nav1;Nav1	NAV1;NAV1 iso2;NAV1 iso3;NAV1 iso4	§808;§808;§808;414	Neuron navigator 1	Q8CH77;Q8CH77-2;Q8CH77-3;Q8CH77-4	http://www.phosphosite.org/proteinAction.do?id=6723&showAllSites=true	202.2	VNS*NSLDLPSSSDTHASK	3	646.953	2	68.23	1.29915e+08	1.09657e+08	1.20922e+08	9.56742e+07	1.21731e+08	1.10381e+08	1.49019e+08	1.23828e+08	138266176	1.14919e+08	1.31031e+08	1.33338e+08	1.19786e+08	1.08298e+08	1.16056e+08	1.36424e+08	1.26593e+08	1.32184e+08	1.14713e+08	1.31733e+08	0.119585	0.16485	0.0691558	0.130568	0.130411	0.0123421	1.14837	0.199588	0.184151	1.14837	1.13615	0.0326641	mouse
9534	1.13615	0.0326641	1.31733e+08	0.16485	Nav1;Nav1;Nav1;Nav1	NAV1;NAV1 iso2;NAV1 iso3;NAV1 iso4	§810;§810;§810;416	Neuron navigator 1	Q8CH77;Q8CH77-2;Q8CH77-3;Q8CH77-4	http://www.phosphosite.org/proteinAction.do?id=6723&showAllSites=true	202.2	VNSNS*LDLPSSSDTHASK	3	646.953	13	67.13	1.29915e+08	1.09657e+08	1.20922e+08	9.56742e+07	1.21731e+08	1.10381e+08	1.49019e+08	1.23828e+08	138266176	1.14919e+08	1.31031e+08	1.33338e+08	1.19786e+08	1.08298e+08	1.16056e+08	1.36424e+08	1.26593e+08	1.32184e+08	1.14713e+08	1.31733e+08	0.119585	0.16485	0.0691558	0.130568	0.130411	0.0123421	1.14837	0.199588	0.184151	1.14837	1.13615	0.0326641	mouse
9570	-1.0866	0.0075795	2.85706e+08	0.0716941	Ppfia2	liprin alpha 2	§687	Liprin-alpha-2	Q8BSS9	http://www.phosphosite.org/proteinAction.do?id=13243&showAllSites=true	143.1	VAS*VSLEGLNLAR	2	704.863	13	123.01	2.82313e+08	2.75775e+08	2.7309e+08	3.02258e+08	3.008e+08	2.79999e+08	2.69527e+08	2.60201e+08	254372448	2.74557e+08	2.7001e+08	2.65919e+08	2.79044e+08	2.87674e+08	2.904e+08	2.64864e+08	2.64465e+08	2.67964e+08	2.85706e+08	2.65764e+08	0.0165675	0.0716941	0.0506498	0.0248983	0.0539691	0.0107952	0.930203	-0.104383	-0.119819	-1.07503	-1.0866	0.0075795	mouse
9573	1.2545	0.0448721	1.41009e+07	0.202439	Ppfia2	liprin alpha 2	§687, §689	Liprin-alpha-2	Q8BSS9	http://www.phosphosite.org/proteinAction.do?id=13243&showAllSites=true	143.1	VAS*VS*LEGLNLAR	2	744.847	3	129.7	1.22408e+07		1.02151e+07	1.13792e+07	9.32616e+06	1.24422e+07		1.48917e+07	14627615	1.75674e+07	1.17936e+07	1.16244e+07	1.22408e+07	1.07971e+07	1.08842e+07	1.48917e+07	1.60975e+07	1.1709e+07	1.11207e+07	1.41009e+07		0.0762344	0.202439		0.129134	0.0102214	1.26799	0.342546	0.32711	1.26799	1.2545	0.0448721	mouse
9574	-1.0866	0.0075795	2.85706e+08	0.0716941	Ppfia2	liprin alpha 2	§689	Liprin-alpha-2	Q8BSS9	http://www.phosphosite.org/proteinAction.do?id=13243&showAllSites=true	143.1	VASVS*LEGLNLAR	2	704.863	19	119.6	2.82313e+08	2.75775e+08	2.7309e+08	3.02258e+08	3.008e+08	2.79999e+08	2.69527e+08	2.60201e+08	254372448	2.74557e+08	2.7001e+08	2.65919e+08	2.79044e+08	2.87674e+08	2.904e+08	2.64864e+08	2.64465e+08	2.67964e+08	2.85706e+08	2.65764e+08	0.0165675	0.0716941	0.0506498	0.0248983	0.0539691	0.0107952	0.930203	-0.104383	-0.119819	-1.07503	-1.0866	0.0075795	mouse
9581	1.21334	0.0332158	4.86721e+08	0.279585	Ppfia2	liprin alpha 2	§774	Liprin-alpha-2	Q8BSS9	http://www.phosphosite.org/proteinAction.do?id=13243&showAllSites=true	143.1	CETS*PPPTPR	2	611.252	34	45.88	4.55886e+08	4.05858e+08	3.77444e+08	3.34289e+08	4.8372e+08	3.24031e+08	5.31884e+08	5.27417e+08	505819456		4.10423e+08	4.58063e+08	4.30872e+08	3.55866e+08	4.03876e+08	5.2965e+08	505819456	4.34243e+08	3.96871e+08	4.86721e+08	0.0821018	0.085749	0.279585	0.00596276		0.0775755	1.2264	0.294425	0.278988	1.2264	1.21334	0.0332158	mouse
[truncated: 3,636 more rows]
